# Supplementary material for: Driving Forces in the Formation of Paracetamol Cocrystals and Solvate with Naphthalene, Quinoline and Acridine
Source: Molecules. 2024 Sep 18;29(18):4437. doi: 10.3390/molecules29184437 (PMC11434482; doi:10.3390/molecules29184437)
Supplement: Supplementary file 1 [file molecules-29-04437-s001.zip]

Archive with 8 entries (7 files):
- molecules-3187401-SM/
- molecules-3187401-SM/emiliab17_auto-checkcif.pdf
- molecules-3187401-SM/emiliab17_auto.cif
- molecules-3187401-SM/emiliab20Mo_auto-checkcif.pdf
- molecules-3187401-SM/emiliab20Mo_auto.cif
- molecules-3187401-SM/emiliab6-3D-2b-checkcif.pdf
- molecules-3187401-SM/emiliab6-3D-2b.cif
- molecules-3187401-SM/muziol-molecules-revised4-Supplementary-Information.docx
