# Supplementary material for: Driving Forces in the Formation of Paracetamol Cocrystals and Solvate with Naphthalene, Quinoline and Acridine
Source: Molecules. 2024 Sep 18;29(18):4437. doi: 10.3390/molecules29184437 (PMC11434482; doi:10.3390/molecules29184437)
Supplement: Supplementary file 1 [file molecules-29-04437-s001.zip › molecules-3187401-SM/emiliab17_auto.cif]

 
data_emiliab17_auto

_audit_creation_method           SHELXL-2018/1
_shelx_SHELXL_version_number     2018/1
_chemical_name_systematic        ?
_chemical_name_common            ?
_chemical_formula_moiety         'C17 H16 N2 O2'
_chemical_formula_sum            'C17 H16 N2 O2'
_chemical_melting_point          ?

_exptl_crystal_description       block
_exptl_crystal_colour            colourless
_diffrn_ambient_temperature      100(2)
_chemical_formula_weight         280.32

loop_
_atom_type_symbol
_atom_type_description
_atom_type_scat_dispersion_real
_atom_type_scat_dispersion_imag
_atom_type_scat_source
C C 0.0181 0.0091 'International Tables Vol C Tables 4.2.6.8 and 6.1.1.4'
H H 0.0000 0.0000 'International Tables Vol C Tables 4.2.6.8 and 6.1.1.4'
N N 0.0311 0.0180 'International Tables Vol C Tables 4.2.6.8 and 6.1.1.4'
O O 0.0492 0.0322 'International Tables Vol C Tables 4.2.6.8 and 6.1.1.4'

_space_group_crystal_system      monoclinic
_space_group_IT_number           14
_space_group_name_H-M_alt        'P 21/c'
_space_group_name_Hall           '-P 2ybc'

_shelx_space_group_comment       
;
The symmetry employed for this shelxl refinement is uniquely defined
by the following loop, which should always be used as a source of
symmetry information in preference to the above space-group names.
They are only intended as comments.
;

loop_
_space_group_symop_operation_xyz
'x, y, z'
'-x, y+1/2, -z+1/2'
'-x, -y, -z'
'x, -y-1/2, z-1/2'

_cell_length_a                   13.9317(2)
_cell_length_b                   10.1886(3)
_cell_length_c                   10.12290(16)
_cell_angle_alpha                90
_cell_angle_beta                 104.6086(16)
_cell_angle_gamma                90
_cell_volume                     1390.44(5)
_cell_formula_units_Z            4
_cell_measurement_temperature    100(2)
_cell_measurement_reflns_used    9198
_cell_measurement_theta_min      3.2610
_cell_measurement_theta_max      79.3010
_exptl_crystal_density_meas      ?
_exptl_crystal_density_method    ?
_exptl_crystal_density_diffrn    1.339
_exptl_crystal_F_000             592
_exptl_transmission_factor_min   ?
_exptl_transmission_factor_max   ?
_exptl_crystal_size_max          0.230
_exptl_crystal_size_mid          0.180
_exptl_crystal_size_min          0.090
_exptl_absorpt_coefficient_mu    0.717
_shelx_estimated_absorpt_T_min   0.852
_shelx_estimated_absorpt_T_max   0.938
_exptl_absorpt_correction_type   multi-scan
_exptl_absorpt_correction_T_min  0.93189
_exptl_absorpt_correction_T_max  1.00000
_exptl_absorpt_process_details   
;
CrysAlisPro 1.171.42.89a (Rigaku Oxford Diffraction, 2023)
Empirical absorption correction using spherical harmonics,
implemented in SCALE3 ABSPACK scaling algorithm.
;
_exptl_absorpt_special_details   ?
_diffrn_radiation_probe          x-ray
_diffrn_radiation_type           CuK\a
_diffrn_radiation_wavelength     1.54184
_diffrn_source                   'micro-focus sealed X-ray tube'
_diffrn_source_type              'PhotonJet (Cu) X-ray Source'
_diffrn_measurement_device_type  'XtaLAB Synergy, Dualflex, HyPix'
_diffrn_measurement_method       '\w scans'
_diffrn_detector_area_resol_mean 10.0000
_diffrn_reflns_number            10814
_diffrn_reflns_av_unetI/netI     0.0092
_diffrn_reflns_av_R_equivalents  0.0126
_diffrn_reflns_limit_h_min       -17
_diffrn_reflns_limit_h_max       14
_diffrn_reflns_limit_k_min       -12
_diffrn_reflns_limit_k_max       12
_diffrn_reflns_limit_l_min       -12
_diffrn_reflns_limit_l_max       12
_diffrn_reflns_theta_min         3.278
_diffrn_reflns_theta_max         74.489
_diffrn_reflns_theta_full        67.684
_diffrn_measured_fraction_theta_max 0.999
_diffrn_measured_fraction_theta_full 1.000
_diffrn_reflns_Laue_measured_fraction_max 0.999
_diffrn_reflns_Laue_measured_fraction_full 1.000
_diffrn_reflns_point_group_measured_fraction_max 0.999
_diffrn_reflns_point_group_measured_fraction_full 1.000
_reflns_number_total             2848
_reflns_number_gt                2798
_reflns_threshold_expression     'I > 2\s(I)'
_reflns_Friedel_coverage         0.000
_reflns_Friedel_fraction_max     .
_reflns_Friedel_fraction_full    .

_reflns_special_details          
;
 Reflections were merged by SHELXL according to the crystal
 class for the calculation of statistics and refinement.
 
 _reflns_Friedel_fraction is defined as the number of unique
 Friedel pairs measured divided by the number that would be
 possible theoretically, ignoring centric projections and
 systematic absences.
;

_computing_data_collection       'CrysAlisPro 1.171.42.89a (Rigaku OD, 2023)'
_computing_cell_refinement       'CrysAlisPro 1.171.42.89a (Rigaku OD, 2023)'
_computing_data_reduction        'CrysAlisPro 1.171.42.89a (Rigaku OD, 2023)'
_computing_structure_solution    'SHELXT 2018/2 (Sheldrick, 2018)'
_computing_structure_refinement  'SHELXL-2018/1 (Sheldrick, 2018)'
_computing_molecular_graphics    'Olex-2 1.3, (Dolomanov, 2009)'
_computing_publication_material  ciftab
_refine_special_details          ?
_refine_ls_structure_factor_coef Fsqd
_refine_ls_matrix_type           full
_refine_ls_weighting_scheme      calc
_refine_ls_weighting_details     
'w=1/[\s^2^(Fo^2^)+(0.0396P)^2^+0.5321P] where P=(Fo^2^+2Fc^2^)/3'
_atom_sites_solution_primary     ?
_atom_sites_solution_secondary   ?
_atom_sites_solution_hydrogens   mixed
_refine_ls_hydrogen_treatment    mixed
_refine_ls_extinction_method     'SHELXL-2018/1 (Sheldrick 2018)'
_refine_ls_extinction_coef       0.0034(4)
_refine_ls_extinction_expression Fc^*^=kFc[1+0.001xFc^2^\l^3^/sin(2\q)]^-1/4^
_refine_ls_number_reflns         2848
_refine_ls_number_parameters     196
_refine_ls_number_restraints     0
_refine_ls_R_factor_all          0.0331
_refine_ls_R_factor_gt           0.0327
_refine_ls_wR_factor_ref         0.0839
_refine_ls_wR_factor_gt          0.0835
_refine_ls_goodness_of_fit_ref   1.039
_refine_ls_restrained_S_all      1.039
_refine_ls_shift/su_max          0.001
_refine_ls_shift/su_mean         0.000

loop_
_atom_site_label
_atom_site_type_symbol
_atom_site_fract_x
_atom_site_fract_y
_atom_site_fract_z
_atom_site_U_iso_or_equiv
_atom_site_adp_type
_atom_site_occupancy
_atom_site_site_symmetry_order
_atom_site_calc_flag
_atom_site_refinement_flags_posn
_atom_site_refinement_flags_adp
_atom_site_refinement_flags_occupancy
_atom_site_disorder_assembly
_atom_site_disorder_group
C1 C 1.08144(8) 0.12443(11) -0.35034(11) 0.0236(2) Uani 1 1 d . . . . .
H1A H 1.145784 0.084356 -0.307930 0.035 Uiso 1 1 calc R U . . .
H1B H 1.086591 0.220011 -0.340147 0.035 Uiso 1 1 calc R U . . .
H1C H 1.061943 0.101852 -0.447555 0.035 Uiso 1 1 calc R U . . .
C2 C 1.00444(7) 0.07371(10) -0.28159(10) 0.0192(2) Uani 1 1 d . . . . .
O2 O 0.97659(5) -0.04160(7) -0.29510(7) 0.02353(18) Uani 1 1 d . . . . .
N3 N 0.97148(6) 0.16308(9) -0.20389(9) 0.01894(19) Uani 1 1 d . . . . .
H3 H 0.9879(10) 0.2449(14) -0.2101(13) 0.023 Uiso 1 1 d . U . . .
C3 C 0.90357(7) 0.14191(10) -0.12268(10) 0.0178(2) Uani 1 1 d . . . . .
C4 C 0.86097(7) 0.25166(10) -0.07778(10) 0.0201(2) Uani 1 1 d . . . . .
H4 H 0.875777 0.336819 -0.105377 0.024 Uiso 1 1 calc R U . . .
C5 C 0.79715(7) 0.23776(10) 0.00683(10) 0.0209(2) Uani 1 1 d . . . . .
H5 H 0.769566 0.313425 0.037974 0.025 Uiso 1 1 calc R U . . .
C6 C 0.77340(7) 0.11346(10) 0.04626(10) 0.0191(2) Uani 1 1 d . . . . .
O6 O 0.70945(5) 0.09423(7) 0.12654(8) 0.02387(18) Uani 1 1 d . . . . .
H6 H 0.674693 0.161814 0.125192 0.036 Uiso 1 1 calc R U . . .
C7 C 0.81656(7) 0.00417(10) 0.00231(10) 0.0198(2) Uani 1 1 d . . . . .
H7 H 0.801388 -0.080957 0.029564 0.024 Uiso 1 1 calc R U . . .
C8 C 0.88141(7) 0.01755(10) -0.08069(10) 0.0200(2) Uani 1 1 d . . . . .
H8 H 0.910795 -0.058071 -0.108998 0.024 Uiso 1 1 calc R U . . .
N11 N 0.41288(6) -0.19444(8) 0.36985(9) 0.02082(19) Uani 1 1 d . . . . .
C11 C 0.37357(8) -0.10310(10) 0.28014(10) 0.0225(2) Uani 1 1 d . . . . .
H11A H 0.304434 -0.107831 0.238606 0.027 Uiso 1 1 calc R U . . .
C12 C 0.42732(8) 0.00080(11) 0.24199(11) 0.0238(2) Uani 1 1 d . . . . .
H12 H 0.395027 0.064211 0.177081 0.029 Uiso 1 1 calc R U . . .
C13 C 0.52688(8) 0.00876(10) 0.30011(11) 0.0230(2) Uani 1 1 d . . . . .
H13 H 0.565019 0.077246 0.274937 0.028 Uiso 1 1 calc R U . . .
C14 C 0.57275(7) -0.08581(10) 0.39808(10) 0.0197(2) Uani 1 1 d . . . . .
C15 C 0.67507(8) -0.08325(11) 0.46525(11) 0.0249(2) Uani 1 1 d . . . . .
H15 H 0.716654 -0.018311 0.441366 0.030 Uiso 1 1 calc R U . . .
C16 C 0.71454(8) -0.17331(12) 0.56408(12) 0.0285(3) Uani 1 1 d . . . . .
H16 H 0.782997 -0.169602 0.609772 0.034 Uiso 1 1 calc R U . . .
C17 C 0.65378(8) -0.27188(11) 0.59845(11) 0.0281(3) Uani 1 1 d . . . . .
H17 H 0.681621 -0.333513 0.667984 0.034 Uiso 1 1 calc R U . . .
C18 C 0.55529(8) -0.27958(10) 0.53273(11) 0.0237(2) Uani 1 1 d . . . . .
H18 H 0.515609 -0.347800 0.554994 0.028 Uiso 1 1 calc R U . . .
C19 C 0.51244(7) -0.18624(10) 0.43175(10) 0.0190(2) Uani 1 1 d . . . . .

loop_
_atom_site_aniso_label
_atom_site_aniso_U_11
_atom_site_aniso_U_22
_atom_site_aniso_U_33
_atom_site_aniso_U_23
_atom_site_aniso_U_13
_atom_site_aniso_U_12
C1 0.0240(5) 0.0236(5) 0.0256(5) -0.0009(4) 0.0105(4) -0.0009(4)
C2 0.0179(4) 0.0203(5) 0.0189(5) 0.0006(4) 0.0037(4) 0.0019(4)
O2 0.0264(4) 0.0196(4) 0.0265(4) -0.0033(3) 0.0102(3) -0.0014(3)
N3 0.0193(4) 0.0157(4) 0.0228(4) 0.0006(3) 0.0071(3) -0.0004(3)
C3 0.0152(4) 0.0190(5) 0.0186(4) -0.0001(4) 0.0033(3) 0.0004(4)
C4 0.0213(5) 0.0149(5) 0.0242(5) 0.0004(4) 0.0059(4) -0.0010(4)
C5 0.0222(5) 0.0168(5) 0.0248(5) -0.0022(4) 0.0078(4) 0.0026(4)
C6 0.0168(4) 0.0211(5) 0.0196(5) 0.0004(4) 0.0051(4) 0.0006(4)
O6 0.0259(4) 0.0200(4) 0.0303(4) 0.0023(3) 0.0157(3) 0.0034(3)
C7 0.0205(5) 0.0157(5) 0.0231(5) 0.0021(4) 0.0056(4) 0.0002(4)
C8 0.0200(5) 0.0170(5) 0.0233(5) -0.0002(4) 0.0062(4) 0.0032(4)
N11 0.0222(4) 0.0197(4) 0.0227(4) -0.0016(3) 0.0094(3) -0.0015(3)
C11 0.0224(5) 0.0253(5) 0.0202(5) -0.0021(4) 0.0061(4) 0.0006(4)
C12 0.0309(6) 0.0219(5) 0.0197(5) 0.0024(4) 0.0083(4) 0.0029(4)
C13 0.0302(5) 0.0182(5) 0.0242(5) -0.0003(4) 0.0136(4) -0.0027(4)
C14 0.0231(5) 0.0173(5) 0.0216(5) -0.0039(4) 0.0110(4) -0.0008(4)
C15 0.0227(5) 0.0222(5) 0.0322(6) -0.0066(4) 0.0116(4) -0.0028(4)
C16 0.0209(5) 0.0308(6) 0.0334(6) -0.0069(5) 0.0059(4) 0.0054(4)
C17 0.0309(6) 0.0264(6) 0.0277(5) 0.0019(4) 0.0089(4) 0.0113(4)
C18 0.0289(5) 0.0185(5) 0.0270(5) 0.0016(4) 0.0129(4) 0.0029(4)
C19 0.0219(5) 0.0164(5) 0.0213(5) -0.0032(4) 0.0105(4) 0.0002(4)

_geom_special_details            
;
 All esds (except the esd in the dihedral angle between two l.s. planes)
 are estimated using the full covariance matrix.  The cell esds are taken
 into account individually in the estimation of esds in distances, angles
 and torsion angles; correlations between esds in cell parameters are only
 used when they are defined by crystal symmetry.  An approximate (isotropic)
 treatment of cell esds is used for estimating esds involving l.s. planes.
;

loop_
_geom_bond_atom_site_label_1
_geom_bond_atom_site_label_2
_geom_bond_distance
_geom_bond_site_symmetry_2
_geom_bond_publ_flag
C1 C2 1.5095(14) . ?
C2 O2 1.2339(13) . ?
C2 N3 1.3568(13) . ?
N3 C3 1.4177(12) . ?
C3 C4 1.3946(14) . ?
C3 C8 1.3956(14) . ?
C4 C5 1.3887(14) . ?
C5 C6 1.3926(14) . ?
C6 O6 1.3629(12) . ?
C6 C7 1.3908(14) . ?
C7 C8 1.3870(14) . ?
N11 C11 1.3190(14) . ?
N11 C19 1.3731(13) . ?
C11 C12 1.4058(15) . ?
C12 C13 1.3656(16) . ?
C13 C14 1.4144(15) . ?
C14 C15 1.4163(14) . ?
C14 C19 1.4190(14) . ?
C15 C16 1.3667(16) . ?
C16 C17 1.4123(17) . ?
C17 C18 1.3678(16) . ?
C18 C19 1.4134(14) . ?

loop_
_geom_angle_atom_site_label_1
_geom_angle_atom_site_label_2
_geom_angle_atom_site_label_3
_geom_angle
_geom_angle_site_symmetry_1
_geom_angle_site_symmetry_3
_geom_angle_publ_flag
O2 C2 N3 124.07(9) . . ?
O2 C2 C1 121.00(9) . . ?
N3 C2 C1 114.92(9) . . ?
C2 N3 C3 127.38(9) . . ?
C4 C3 C8 118.93(9) . . ?
C4 C3 N3 117.91(9) . . ?
C8 C3 N3 123.09(9) . . ?
C5 C4 C3 120.70(9) . . ?
C4 C5 C6 120.32(9) . . ?
O6 C6 C7 118.42(9) . . ?
O6 C6 C5 122.68(9) . . ?
C7 C6 C5 118.90(9) . . ?
C8 C7 C6 121.02(9) . . ?
C7 C8 C3 120.11(9) . . ?
C11 N11 C19 117.88(9) . . ?
N11 C11 C12 124.26(10) . . ?
C13 C12 C11 118.68(10) . . ?
C12 C13 C14 119.46(9) . . ?
C13 C14 C15 123.10(9) . . ?
C13 C14 C19 118.00(9) . . ?
C15 C14 C19 118.89(9) . . ?
C16 C15 C14 120.63(10) . . ?
C15 C16 C17 120.15(10) . . ?
C18 C17 C16 120.73(10) . . ?
C17 C18 C19 120.14(10) . . ?
N11 C19 C18 118.88(9) . . ?
N11 C19 C14 121.69(9) . . ?
C18 C19 C14 119.42(9) . . ?

loop_
_geom_torsion_atom_site_label_1
_geom_torsion_atom_site_label_2
_geom_torsion_atom_site_label_3
_geom_torsion_atom_site_label_4
_geom_torsion
_geom_torsion_site_symmetry_1
_geom_torsion_site_symmetry_2
_geom_torsion_site_symmetry_3
_geom_torsion_site_symmetry_4
_geom_torsion_publ_flag
O2 C2 N3 C3 2.01(16) . . . . ?
C1 C2 N3 C3 -176.63(9) . . . . ?
C2 N3 C3 C4 -164.56(9) . . . . ?
C2 N3 C3 C8 18.61(15) . . . . ?
C8 C3 C4 C5 -0.30(14) . . . . ?
N3 C3 C4 C5 -177.26(9) . . . . ?
C3 C4 C5 C6 -1.10(15) . . . . ?
C4 C5 C6 O6 -178.46(9) . . . . ?
C4 C5 C6 C7 1.60(15) . . . . ?
O6 C6 C7 C8 179.34(9) . . . . ?
C5 C6 C7 C8 -0.72(15) . . . . ?
C6 C7 C8 C3 -0.67(15) . . . . ?
C4 C3 C8 C7 1.18(14) . . . . ?
N3 C3 C8 C7 177.97(9) . . . . ?
C19 N11 C11 C12 1.18(15) . . . . ?
N11 C11 C12 C13 0.35(16) . . . . ?
C11 C12 C13 C14 -1.00(15) . . . . ?
C12 C13 C14 C15 -178.69(10) . . . . ?
C12 C13 C14 C19 0.16(14) . . . . ?
C13 C14 C15 C16 176.69(10) . . . . ?
C19 C14 C15 C16 -2.15(15) . . . . ?
C14 C15 C16 C17 1.27(16) . . . . ?
C15 C16 C17 C18 0.71(16) . . . . ?
C16 C17 C18 C19 -1.75(16) . . . . ?
C11 N11 C19 C18 177.16(9) . . . . ?
C11 N11 C19 C14 -2.05(14) . . . . ?
C17 C18 C19 N11 -178.40(9) . . . . ?
C17 C18 C19 C14 0.83(15) . . . . ?
C13 C14 C19 N11 1.40(14) . . . . ?
C15 C14 C19 N11 -179.70(9) . . . . ?
C13 C14 C19 C18 -177.80(9) . . . . ?
C15 C14 C19 C18 1.10(14) . . . . ?

_refine_diff_density_max         0.273
_refine_diff_density_min         -0.154
_refine_diff_density_rms         0.037

_shelx_res_file                  
;
TITL emiliab17_auto in P21/c #14
    emiliab17_auto.res
    created by SHELXL-2018/1 at 13:01:29 on 22-Dec-2023
REM reset to P21/c #14
CELL 1.54184 13.93174 10.18858 10.1229 90 104.6086 90
ZERR 4 0.00022 0.00031 0.00016 0 0.0016 0
LATT 1
SYMM -X,0.5+Y,0.5-Z
SFAC C H N O
UNIT 68 64 8 8
SHEL 14 0.8

TEMP -173
size 0.23 0.18 0.09
ACTA
CONF

OMIT -2
OMIT 2 0 2

L.S. 10
PLAN  20
fmap 2
REM <olex2.extras>
REM <HklSrc "%.\\olex2\\history.hkl">
REM </olex2.extras>

WGHT    0.039600    0.532100
EXTI    0.003375
FVAR       0.49370
C1    1    1.081442    0.124430   -0.350335    11.00000    0.02401    0.02361 =
         0.02558   -0.00093    0.01052   -0.00092
AFIX 137
H1A   2    1.145784    0.084356   -0.307930    11.00000   -1.50000
H1B   2    1.086591    0.220011   -0.340147    11.00000   -1.50000
H1C   2    1.061943    0.101852   -0.447555    11.00000   -1.50000
AFIX   0
C2    1    1.004438    0.073710   -0.281595    11.00000    0.01792    0.02029 =
         0.01890    0.00059    0.00372    0.00191
O2    4    0.976592   -0.041596   -0.295098    11.00000    0.02645    0.01957 =
         0.02649   -0.00333    0.01021   -0.00138
N3    3    0.971477    0.163077   -0.203894    11.00000    0.01930    0.01567 =
         0.02282    0.00059    0.00708   -0.00038
H3    2    0.987885    0.244860   -0.210114    11.00000   -1.20000
C3    1    0.903565    0.141911   -0.122684    11.00000    0.01525    0.01901 =
         0.01857   -0.00013    0.00327    0.00037
C4    1    0.860974    0.251656   -0.077784    11.00000    0.02135    0.01493 =
         0.02421    0.00036    0.00593   -0.00103
AFIX  43
H4    2    0.875777    0.336819   -0.105377    11.00000   -1.20000
AFIX   0
C5    1    0.797155    0.237763    0.006831    11.00000    0.02220    0.01684 =
         0.02480   -0.00218    0.00776    0.00260
AFIX  43
H5    2    0.769566    0.313425    0.037974    11.00000   -1.20000
AFIX   0
C6    1    0.773398    0.113460    0.046258    11.00000    0.01676    0.02108 =
         0.01961    0.00035    0.00506    0.00058
O6    4    0.709454    0.094226    0.126536    11.00000    0.02590    0.02003 =
         0.03033    0.00234    0.01572    0.00338
AFIX 147
H6    2    0.674693    0.161814    0.125192    11.00000   -1.50000
AFIX   0
C7    1    0.816559    0.004173    0.002311    11.00000    0.02055    0.01570 =
         0.02314    0.00205    0.00565    0.00025
AFIX  43
H7    2    0.801388   -0.080957    0.029564    11.00000   -1.20000
AFIX   0
C8    1    0.881409    0.017548   -0.080688    11.00000    0.01997    0.01703 =
         0.02334   -0.00016    0.00620    0.00318
AFIX  43
H8    2    0.910795   -0.058071   -0.108998    11.00000   -1.20000
AFIX   0

N11   3    0.412878   -0.194438    0.369847    11.00000    0.02216    0.01966 =
         0.02266   -0.00161    0.00941   -0.00148
C11   1    0.373568   -0.103100    0.280141    11.00000    0.02243    0.02529 =
         0.02020   -0.00211    0.00613    0.00059
AFIX  43
H11A  2    0.304434   -0.107831    0.238606    11.00000   -1.20000
AFIX   0
C12   1    0.427320    0.000799    0.241994    11.00000    0.03092    0.02193 =
         0.01969    0.00235    0.00832    0.00291
AFIX  43
H12   2    0.395027    0.064211    0.177081    11.00000   -1.20000
AFIX   0
C13   1    0.526879    0.008756    0.300109    11.00000    0.03023    0.01819 =
         0.02420   -0.00034    0.01364   -0.00271
AFIX  43
H13   2    0.565019    0.077246    0.274937    11.00000   -1.20000
AFIX   0
C14   1    0.572747   -0.085806    0.398084    11.00000    0.02315    0.01732 =
         0.02162   -0.00395    0.01102   -0.00078
C15   1    0.675065   -0.083247    0.465246    11.00000    0.02272    0.02222 =
         0.03223   -0.00660    0.01157   -0.00280
AFIX  43
H15   2    0.716654   -0.018311    0.441366    11.00000   -1.20000
AFIX   0
C16   1    0.714537   -0.173311    0.564085    11.00000    0.02085    0.03078 =
         0.03337   -0.00686    0.00591    0.00540
AFIX  43
H16   2    0.782997   -0.169602    0.609772    11.00000   -1.20000
AFIX   0
C17   1    0.653781   -0.271879    0.598452    11.00000    0.03088    0.02642 =
         0.02772    0.00190    0.00887    0.01128
AFIX  43
H17   2    0.681621   -0.333513    0.667984    11.00000   -1.20000
AFIX   0
C18   1    0.555293   -0.279577    0.532726    11.00000    0.02888    0.01854 =
         0.02698    0.00164    0.01293    0.00295
AFIX  43
H18   2    0.515609   -0.347800    0.554994    11.00000   -1.20000
AFIX   0
C19   1    0.512445   -0.186244    0.431754    11.00000    0.02195    0.01638 =
         0.02128   -0.00324    0.01053    0.00019
HKLF 4


REM  emiliab17_auto in P21/c #14
REM R1 =  0.0327 for    2798 Fo > 4sig(Fo)  and  0.0331 for all    2848 data
REM    196 parameters refined using      0 restraints

END

WGHT      0.0378      0.5199

REM Highest difference peak  0.273,  deepest hole -0.154,  1-sigma level  0.037
Q1    1   0.5433 -0.1309  0.4096  11.00000  0.05    0.27
Q2    1   1.0439  0.0997 -0.3185  11.00000  0.05    0.25
Q3    1   0.9023  0.0829 -0.0909  11.00000  0.05    0.24
Q4    1   0.8913  0.1909 -0.0747  11.00000  0.05    0.22
Q5    1   0.7844  0.0592  0.0006  11.00000  0.05    0.21
Q6    1   0.7981  0.1763  0.0437  11.00000  0.05    0.19
Q7    1   0.8359  0.0137 -0.0529  11.00000  0.05    0.18
Q8    1   0.9355  0.1439 -0.1562  11.00000  0.05    0.18
Q9    1   0.8171  0.0650  0.0559  11.00000  0.05    0.18
Q10   1   0.5575 -0.0594  0.3394  11.00000  0.05    0.17
Q11   1   0.8388  0.2347 -0.0149  11.00000  0.05    0.17
Q12   1   0.5340 -0.2212  0.4942  11.00000  0.05    0.16
Q13   1   0.3812 -0.2629  0.3836  11.00000  0.05    0.16
Q14   1   0.6183 -0.0934  0.4142  11.00000  0.05    0.15
Q15   1   0.9788  0.1229 -0.2499  11.00000  0.05    0.15
Q16   1   0.4093 -0.0610  0.2490  11.00000  0.05    0.15
Q17   1   1.0022  0.1096 -0.2184  11.00000  0.05    0.14
Q18   1   0.4799 -0.0135  0.2452  11.00000  0.05    0.13
Q19   1   0.6730 -0.2098  0.5929  11.00000  0.05    0.13
Q20   1   1.1206  0.2125 -0.3311  11.00000  0.05    0.12
;
_shelx_res_checksum              15664

_shelx_hkl_file                  
;
   0   0  -1    0.05    0.02
   0   0  -1    0.04    0.02
   0   0  -2  173.60    1.49
   0   0  -2  175.35    1.48
   0   0  -3    0.09    0.06
   0   0  -4    1.93    0.16
   0   0  -5    0.07    0.08
   0   0  -6  144.99    1.95
   0   0  -7   -0.01    0.06
   0   0  -7    0.10    0.11
   0   0  -7    0.05    0.06
   0   0   7    0.22    0.06
   0   0  -8    2.86    0.30
   0   0   8    2.85    0.14
   0   0   9    0.04    0.05
   0   0  -9   -0.02    0.06
   0   0  -9    0.01    0.12
   0   0 -10   46.05    0.59
   0   0  11    0.02    0.04
   0   0 -11    0.00    0.06
   0   0 -12   36.15    0.34
   0   0  12   28.58    0.27
   0  -1   0    0.03    0.02
   0   1  -1   16.55    0.23
   0  -1  -1   16.16    0.27
   0  -1  -2    9.75    0.27
   0   1  -2   10.57    0.25
   0  -1  -3  482.96    3.77
   0   1  -3  481.67    3.70
   0   1  -4   22.22    0.53
   0   1  -5  205.56    2.21
   0  -1  -6   52.61    0.75
   0   1  -6   57.12    1.13
   0   1  -7  200.63    2.30
   0  -1   7  205.46    1.74
   0   1  -7  204.85    1.73
   0   1  -7  204.63    2.55
   0  -1  -8   56.53    0.70
   0  -1   8   55.29    0.71
   0  -1  -9    0.13    0.07
   0   1  -9   -0.04    0.14
   0  -1  -9    0.04    0.13
   0  -1   9    0.20    0.07
   0  -1  10   27.31    0.41
   0  -1 -10   26.79    0.42
   0   1  10   27.05    0.42
   0   1  11    5.92    0.15
   0   1 -11    5.89    0.17
   0  -1 -11    6.29    0.18
   0  -1  11    5.96    0.17
   0  -1 -12   13.19    0.18
   0  -1  12   12.96    0.16
   0  -2   0   65.62    0.65
   0  -2  -1 1202.38    8.13
   0  -2  -1 1181.50    8.19
   0  -2  -2 1322.86    9.18
   0  -2  -3    0.99    0.12
   0  -2  -3    1.01    0.11
   0  -2  -4  336.04    2.73
   0  -2  -4  347.86    2.64
   0  -2  -5    2.07    0.20
   0  -2  -6    0.21    0.11
   0  -2  -7    8.90    0.24
   0  -2   7    9.71    0.28
   0   2  -7    8.68    0.44
   0  -2  -7    9.05    0.51
   0   2  -7    8.73    0.46
   0  -2  -7    8.65    0.47
   0  -2   8    1.13    0.11
   0  -2  -8    0.89    0.19
   0   2  -8    0.61    0.18
   0   2  -8    0.51    0.14
   0  -2  -8    0.95    0.10
   0   2   8    0.77    0.09
   0  -2  -9    0.07    0.13
   0   2  -9    0.05    0.13
   0  -2  -9    0.31    0.08
   0  -2   9    0.16    0.07
   0   2   9    0.10    0.06
   0   2  10   10.04    0.23
   0  -2 -10   10.50    0.26
   0   2 -10   10.31    0.26
   0  -2  10   10.12    0.25
   0  -2 -11   13.77    0.25
   0   2  11   14.23    0.23
   0  -2 -11   15.37    0.27
   0   2 -11   15.26    0.27
   0  -2  11   13.10    0.22
   0  -2  12    0.77    0.05
   0   2  12    0.81    0.05
   0  -3   0    0.06    0.06
   0  -3   0    0.00    0.04
   0   3  -1  151.75    1.09
   0  -3  -1  149.55    1.10
   0  -3  -1  153.70    1.46
   0  -3   1  151.65    1.40
   0   3   1  147.74    1.21
   0  -3  -2 1051.03    7.61
   0  -3  -3  234.82    2.19
   0  -3  -3  238.80    2.36
   0  -3  -4  222.56    2.26
   0  -3  -5  280.41    3.04
   0  -3  -5  277.45    2.88
   0  -3  -6   10.54    0.49
   0  -3   6   11.44    0.29
   0  -3  -6   10.59    0.46
   0  -3  -7   21.47    0.71
   0   3  -7   22.32    0.72
   0  -3  -7   23.31    0.81
   0   3  -7   23.05    0.78
   0  -3  -7   24.23    0.42
   0   3   7   23.39    0.38
   0  -3   7   23.92    0.46
   0   3  -8    2.87    0.28
   0  -3  -8    2.91    0.29
   0   3   8    3.30    0.14
   0  -3  -8    3.50    0.17
   0   3  -8    2.95    0.30
   0  -3  -9   15.92    0.65
   0   3  -9   16.65    0.65
   0   3   9   17.49    0.33
   0  -3   9   17.48    0.38
   0  -3  10   21.12    0.37
   0  -3 -10   21.41    0.37
   0   3  10   21.42    0.34
   0   3 -10   21.70    0.36
   0  -3 -10   21.67    0.35
   0  -3  11    0.81    0.06
   0   3  11    0.81    0.05
   0  -3 -11    0.77    0.07
   0  -3 -11    0.85    0.07
   0   4   0   23.86    0.45
   0  -4   0   23.61    0.52
   0   4   1  365.46    2.75
   0  -4  -1  368.71    3.10
   0  -4   1  367.89    2.99
   0  -4  -2  107.04    1.42
   0  -4  -2  109.11    0.95
   0   4  -2  108.62    0.94
   0  -4   2  108.61    1.29
   0  -4  -3    9.08    0.32
   0  -4  -3    9.21    0.40
   0  -4  -3    9.31    0.40
   0  -4  -3    8.73    0.26
   0   4  -3    8.89    0.26
   0  -4  -4  300.02    2.85
   0  -4  -4  305.20    3.12
   0  -4  -4  296.27    2.63
   0   4  -4  299.23    2.63
   0  -4  -5  105.57    1.56
   0   4  -5  104.13    1.38
   0  -4  -5  107.87    1.41
   0   4  -6    3.03    0.25
   0  -4  -6    3.07    0.25
   0   4   6    3.35    0.13
   0  -4  -6    3.44    0.29
   0   4  -6    3.19    0.31
   0  -4  -6    3.12    0.13
   0  -4  -6    3.35    0.15
   0  -4   6    3.39    0.17
   0   4  -7    1.79    0.21
   0  -4  -7    1.68    0.21
   0  -4  -7    1.74    0.10
   0  -4   7    1.83    0.14
   0  -4  -7    1.51    0.23
   0   4  -7    1.62    0.24
   0   4   8    0.86    0.09
   0   4  -8    0.66    0.18
   0   4  -8    0.94    0.18
   0  -4  -8    0.67    0.17
   0  -4   9    1.02    0.11
   0   4   9    1.26    0.09
   0   4  -9    1.19    0.10
   0  -4  -9    1.16    0.10
   0  -4  10   59.62    0.69
   0   4  10   59.68    0.60
   0  -4 -10   59.58    0.65
   0  -4 -10   60.66    0.62
   0   4  11   10.25    0.16
   0  -4 -11   10.41    0.17
   0  -5   0    0.07    0.07
   0   5   0    0.36    0.08
   0  -5  -1   15.03    0.48
   0  -5   1   14.54    0.43
   0   5  -1   14.62    0.44
   0  -5  -1   14.20    0.49
   0  -5  -1   13.39    0.25
   0  -5   2   11.74    0.41
   0  -5  -2   11.37    0.30
   0  -5  -3  117.36    1.10
   0  -5   3  120.02    1.56
   0  -5  -3  117.17    1.37
   0  -5  -3  116.56    1.75
   0  -5  -4   18.48    0.43
   0  -5  -4   17.97    0.53
   0  -5  -4   18.67    0.66
   0  -5   4   18.58    0.61
   0  -5  -5  141.00    1.87
   0   5  -5  136.52    2.10
   0  -5  -5  142.78    1.26
   0  -5  -5  142.97    1.62
   0  -5  -5  144.15    1.25
   0   5   5  146.05    1.23
   0  -5  -5  147.12    2.22
   0  -5   5  147.94    1.41
   0  -5  -6    8.06    0.44
   0  -5  -6    8.53    0.23
   0   5   6    8.53    0.21
   0  -5  -6    8.55    0.38
   0  -5   6    9.06    0.29
   0  -5  -6    8.63    0.23
   0  -5  -7    4.80    0.18
   0  -5  -7    4.35    0.15
   0  -5  -7    4.26    0.16
   0   5   7    4.41    0.16
   0   5  -7    4.63    0.39
   0  -5   7    4.41    0.22
   0  -5  -8    1.28    0.11
   0  -5  -8    1.27    0.09
   0   5  -8    1.27    0.09
   0  -5   8    1.13    0.12
   0   5   8    1.26    0.09
   0   5  -8    1.22    0.22
   0  -5   8    1.28    0.22
   0  -5   9   69.47    0.84
   0  -5  -9   67.89    0.74
   0   5  10   32.13    0.37
   0  -5 -10   32.46    0.40
   0  -5  11   12.38    0.18
   0  -6   0   10.56    0.46
   0   6   0   10.80    0.37
   0  -6   0   10.87    0.45
   0  -6  -1   37.18    0.90
   0  -6  -1   35.69    0.77
   0   6  -2   67.94    1.19
   0  -6   2   67.36    1.14
   0  -6  -2   67.97    1.20
   0  -6   3  321.24    3.28
   0  -6   3  315.67    3.17
   0   6  -3  316.70    3.33
   0   6  -3  314.72    2.51
   0   6  -4    3.76    0.18
   0   6   4    3.26    0.13
   0  -6  -4    3.67    0.32
   0  -6  -4    3.21    0.22
   0   6  -4    3.60    0.32
   0  -6  -4    3.46    0.15
   0  -6  -4    4.26    0.16
   0  -6   4    3.60    0.29
   0   6  -5   34.71    0.60
   0   6   5   35.37    0.47
   0   6  -5   36.03    1.03
   0  -6  -5   34.04    0.81
   0  -6  -5   35.23    0.51
   0   6  -5   34.88    0.60
   0  -6  -5   35.73    0.52
   0  -6   5   35.97    0.96
   0  -6   6    0.87    0.20
   0  -6  -6    0.96    0.09
   0  -6   6    0.93    0.12
   0   6   6    0.94    0.09
   0  -6  -6    0.99    0.10
   0   6  -7    0.14    0.15
   0   6   7    0.23    0.06
   0  -6   7    0.22    0.12
   0  -6   7    0.27    0.09
   0  -6  -7    0.39    0.08
   0  -6   8   15.29    0.39
   0   6   8   14.54    0.28
   0  -6  -8   15.24    0.31
   0  -6   9    6.73    0.22
   0   6   9    6.45    0.16
   0  -6  -9    6.63    0.18
   0  -6  10    0.44    0.07
   0  -7   0    0.01    0.05
   0  -7   0    0.02    0.05
   0  -7   0    0.04    0.10
   0  -7   1   49.01    1.09
   0  -7  -1   46.56    1.13
   0   7  -1   50.62    0.99
   0  -7  -1   47.58    0.62
   0  -7  -1   46.29    0.95
   0   7   1   46.46    0.59
   0   7  -1   50.06    0.65
   0  -7   1   48.30    0.64
   0   7   2  133.76    1.20
   0   7  -2  132.50    1.30
   0  -7  -2  134.32    1.88
   0  -7  -2  137.12    2.14
   0   7  -2  132.81    1.86
   0  -7  -2  134.25    1.20
   0   7  -3    4.46    0.20
   0   7   3    4.42    0.16
   0  -7   3    4.91    0.37
   0  -7  -3    4.07    0.32
   0  -7   3    4.70    0.33
   0  -7  -3    4.82    0.19
   0   7  -3    4.58    0.34
   0  -7  -3    4.49    0.17
   0   7  -4   76.10    0.96
   0  -7  -4   78.79    0.88
   0  -7   4   78.42    1.46
   0   7   4   76.12    0.81
   0  -7   4   81.28    1.55
   0  -7  -4   76.39    1.55
   0  -7  -4   78.01    0.85
   0   7  -4   75.22    1.50
   0   7  -5    1.50    0.15
   0   7   5    1.38    0.10
   0  -7   5    1.45    0.14
   0  -7   5    1.47    0.23
   0   7  -5    1.23    0.23
   0  -7  -5    1.51    0.12
   0  -7   5    1.31    0.23
   0   7  -5    1.56    0.14
   0   7   6   97.98    0.96
   0  -7   6   97.14    1.73
   0  -7  -6   97.62    1.01
   0  -7   6   98.28    1.73
   0  -7  -6   97.11    1.00
   0   7  -6   95.15    1.16
   0  -7  -7   23.32    0.39
   0   7   7   23.23    0.37
   0   7   8    4.40    0.14
   0  -7   8    4.67    0.21
   0  -7  -9   36.77    0.45
   0  -7   9   35.59    0.49
   0  -7 -10   21.61    0.26
   0  -7  10   21.20    0.28
   0  -8   0   73.07    1.51
   0  -8   0   73.28    0.83
   0  -8   0   74.07    0.89
   0   8  -1   33.53    0.55
   0  -8  -1   31.40    1.00
   0  -8   1   33.89    0.97
   0  -8  -1   32.75    0.54
   0  -8  -2   16.87    0.61
   0  -8   2   15.10    0.67
   0  -8  -2   16.97    0.34
   0   8   2   16.20    0.34
   0  -8   2   17.23    0.66
   0   8  -2   17.39    0.64
   0   8  -2   16.71    0.39
   0   8  -3    7.04    0.26
   0  -8  -3    6.50    0.21
   0  -8  -3    6.85    0.43
   0  -8   3    7.30    0.47
   0   8   3    6.66    0.21
   0   8  -3    6.73    0.43
   0  -8   3    6.57    0.39
   0  -8  -3    6.84    0.24
   0   8  -4   22.89    0.50
   0   8   4   22.12    0.39
   0  -8  -4   22.44    0.41
   0  -8   4   22.74    0.83
   0  -8   4   23.22    0.49
   0  -8  -4   22.15    0.44
   0   8  -4   23.49    0.84
   0   8  -5   52.10    1.30
   0   8  -5   52.39    0.80
   0   8   5   52.03    0.64
   0  -8   5   52.75    0.79
   0  -8  -5   51.02    0.66
   0  -8   5   52.07    1.26
   0   8  -5   50.96    0.78
   0  -8  -5   52.24    0.70
   0  -8  -6    7.25    0.22
   0   8  -6    6.30    0.26
   0  -8  -6    6.75    0.22
   0  -8   6    6.52    0.26
   0   8   6    6.72    0.20
   0  -8  -7    4.39    0.17
   0   8   7    4.23    0.14
   0  -8  -7    4.04    0.15
   0  -8  -8   23.01    0.34
   0   8   8   21.87    0.29
   0  -8   9    1.30    0.08
   0  -8  -9    1.14    0.07
   0  -9   0    0.00    0.07
   0   9   0    0.04    0.07
   0  -9   1  192.12    2.64
   0  -9  -1  194.90    2.83
   0   9  -1  193.98    1.80
   0  -9  -1  196.46    1.81
   0  -9  -1  198.01    1.73
   0   9  -2  406.59    3.24
   0  -9   2  400.70    4.13
   0  -9   3  120.61    2.08
   0  -9  -3  120.19    1.17
   0  -9  -3  124.95    1.28
   0   9  -3  122.15    1.33
   0   9  -4    8.16    0.29
   0   9   4    7.68    0.23
   0  -9   4    8.25    0.50
   0  -9  -4    7.95    0.23
   0  -9   4    8.08    0.28
   0   9  -4    8.06    0.29
   0  -9  -4    8.08    0.26
   0   9  -5    4.68    0.22
   0  -9   5    4.65    0.21
   0  -9  -5    4.35    0.17
   0   9   5    4.48    0.16
   0  -9  -5    4.81    0.19
   0  -9  -6    0.68    0.08
   0   9   6    0.66    0.07
   0  -9  -6    0.72    0.09
   0  -9  -7    0.08    0.05
   0  -9   7    0.59    0.09
   0  -9  -8   72.33    0.62
   0  -9   9    0.09    0.02
   0 -10   0   97.96    1.00
   0  10   0  103.26    1.11
   0  10   1   11.70    0.31
   0 -10  -1   11.56    0.29
   0  10  -1   11.74    0.33
   0  10   2    5.19    0.21
   0 -10  -2    5.15    0.20
   0  10  -2    4.75    0.22
   0  10  -3   43.34    0.67
   0 -10  -3   43.98    0.65
   0 -10   3   42.67    0.62
   0  10  -4    0.84    0.11
   0  10  -4    0.94    0.12
   0 -10  -4    0.93    0.11
   0 -10   4    0.81    0.10
   0  10  -5   19.27    0.40
   0 -10   5   18.45    0.37
   0 -10  -5   18.59    0.35
   0 -10   6    3.25    0.14
   0 -10   7   13.74    0.24
   0  11   0    0.46    0.08
   0  11   1   66.41    0.77
   0  11  -1   66.51    0.79
   0 -11  -2   30.14    0.43
   0 -11   2   29.55    0.42
   0  11  -2   30.33    0.49
   0  11   2   30.58    0.45
   0  11   3    6.84    0.19
   0  11  -3    7.33    0.23
   0  11  -3    6.92    0.23
   0 -11  -3    6.74    0.19
   0 -11  -4    0.76    0.07
   0 -11   4    0.65    0.07
   0  11  -4    0.69    0.09
   0  11   4    0.67    0.06
   0 -11   5   15.60    0.26
   0 -11  -5   16.74    0.26
   0 -11  -6    2.92    0.09
   0 -11   6    2.50    0.08
   0  12   0  137.07    1.16
   0  12  -1    5.42    0.17
   0  12   1    5.12    0.15
   0  12  -1    5.32    0.16
   0 -12   1    4.99    0.13
   0  12   2    4.03    0.12
   0  12  -2    4.22    0.15
   0  12  -3    0.04    0.05
   0  12  -4   19.49    0.27
   1   0 -12    0.12    0.05
  -1   0  12    0.08    0.03
   1   0 -11    0.00    0.06
  -1   0  11   -0.03    0.05
  -1   0  10    0.31    0.07
  -1   0   9    0.03    0.06
   1   0  -9    0.05    0.12
   1   0  -9    0.00    0.06
   1   0  -8   63.62    1.38
  -1   0   8   63.36    0.75
   1   0  -7    0.08    0.11
  -1   0   7    0.32    0.07
   1   0  -6  109.08    1.63
   1   0  -5    0.24    0.09
   1   0  -4    1.47    0.14
   1   0  -3    0.06    0.05
   1   0  -2  773.63    5.35
   1   0  -1    0.54    0.03
  -1   0   0   13.85    0.17
  -1   0  -1    0.06    0.03
  -1   0  -1    0.70    0.05
  -1   0  -2   29.21    0.46
  -1   0  -3    0.03    0.05
  -1   0  -4   44.43    0.68
  -1   0  -4   45.34    0.81
  -1   0  -5    0.33    0.10
  -1   0  -5    0.03    0.06
  -1   0  -6   87.00    1.42
  -1   0  -6   86.52    1.15
  -1   0  -7    0.22    0.14
  -1   0  -7    0.09    0.06
  -1   0  -8    2.00    0.26
  -1   0  -9    0.02    0.07
  -1   0  -9    0.31    0.16
   1   0  10  128.45    1.16
  -1   0 -10  128.08    1.20
  -1   0 -10  130.86    1.21
   1   0  11    0.03    0.04
  -1   0 -11    0.06    0.06
  -1   0 -11    0.02    0.04
  -1   0 -12    0.48    0.04
   1  -1 -12    0.38    0.05
   1   1 -12    0.29    0.05
  -1  -1  12    0.36    0.04
  -1   1  12    0.35    0.04
   1  -1 -12    0.26    0.04
  -1   1  11    1.52    0.09
   1   1 -11    1.44    0.10
   1  -1 -11    1.56    0.10
  -1  -1  11    1.56    0.10
  -1  -1  10    2.13    0.12
  -1   1  10    2.09    0.13
   1  -1  -9   17.52    0.35
   1   1  -9   16.48    0.71
   1  -1  -9   16.37    0.70
  -1  -1   9   17.32    0.36
  -1   1   9   17.63    0.33
   1  -1  -8  239.17    1.93
   1  -1  -8  222.62    2.90
   1   1  -8  232.97    2.94
   1   1  -8  226.20    2.60
   1  -1  -8  241.78    3.09
  -1   1   8  237.00    1.92
  -1  -1   8  238.77    2.00
   1  -1  -7   55.69    1.24
   1   1  -7   57.53    1.24
  -1  -1   7   57.56    0.70
  -1   1   7   56.68    0.65
   1   1  -6   34.04    0.84
   1  -1  -6   33.90    0.87
   1  -1  -5   38.21    0.82
   1   1  -5   36.79    0.77
   1  -1  -4   14.50    0.43
   1   1  -4   15.26    0.43
   1  -1  -3   97.81    1.12
   1   1  -3   95.77    1.06
  -1  -1   2  601.63    4.06
   1  -1  -2  602.08    4.27
   1  -1  -1  538.06    3.66
  -1   1   0  271.02    1.88
  -1  -1   0  270.54    1.88
  -1   1   0  275.82    1.97
  -1   1   0  271.71    1.87
  -1  -1   0  272.25    1.87
  -1  -1  -1  406.29    2.86
  -1   1  -1  397.06    2.83
  -1  -1  -1  401.75    2.84
  -1  -1  -2  461.71    3.15
  -1  -1  -2  464.97    3.46
  -1  -1  -3  523.07    3.66
  -1  -1  -4    1.90    0.11
  -1   1  -5  155.44    1.84
  -1  -1  -5  153.60    1.44
  -1   1  -6    0.12    0.10
  -1   1  -6    0.31    0.10
  -1   1  -7   18.33    0.66
  -1  -1  -7   18.81    0.37
   1  -1   7   18.04    0.35
  -1   1  -7   18.98    0.38
  -1   1  -7   19.24    0.60
  -1  -1  -8    4.35    0.19
  -1  -1  -8    4.42    0.19
   1  -1   8    4.43    0.18
  -1  -1  -8    4.10    0.36
  -1   1  -8    4.04    0.35
  -1   1  -8    4.53    0.19
   1  -1   9   33.62    0.49
   1   1   9   34.53    0.50
  -1  -1  -9   34.44    0.54
  -1  -1  -9   33.27    0.98
  -1   1  -9   34.47    0.99
  -1   1 -10    1.53    0.12
  -1  -1 -10    1.51    0.12
   1   1  10    1.61    0.10
  -1  -1 -10    1.62    0.12
  -1   1 -10    1.36    0.11
  -1   1 -11   41.46    0.49
  -1  -1 -11   43.21    0.50
   1   1  11   40.55    0.41
   1  -1  11   39.87    0.44
  -1   1 -11   37.71    0.44
  -1  -1 -12    5.79    0.11
  -1   2  12    0.04    0.02
  -1  -2  12    0.07    0.03
  -1   2  12    0.07    0.04
  -1  -2  12    0.11    0.04
  -1  -2  11   10.56    0.22
   1  -2 -11   10.08    0.21
   1   2 -11   10.65    0.23
   1  -2 -11   10.50    0.23
  -1   2  11   10.81    0.22
  -1   2  10    1.21    0.10
  -1  -2  10    0.79    0.09
   1  -2  -9   12.99    0.30
  -1  -2   9   12.79    0.32
  -1   2   9   13.08    0.30
   1   2  -9   12.04    0.59
   1  -2  -9   12.08    0.59
   1  -2  -8    4.36    0.17
   1  -2  -8    3.81    0.36
   1   2  -8    4.11    0.33
  -1  -2   8    4.31    0.19
  -1   2   8    4.76    0.18
   1   2  -8    4.67    0.37
   1  -2  -8    4.47    0.37
  -1   2   7    2.39    0.11
   1  -2  -7    2.33    0.27
   1  -2  -7    2.11    0.12
   1   2  -6    4.99    0.32
   1  -2  -6    5.02    0.34
   1  -2  -5    9.52    0.42
   1  -2  -5    9.71    0.42
   1   2  -5    9.37    0.37
   1  -2  -4   25.57    0.63
   1   2  -4   26.25    0.55
   1  -2  -3  172.28    1.75
   1   2  -3  166.81    1.56
   1  -2  -3  169.00    1.69
   1   2  -2 1102.29    7.50
   1  -2  -2 1113.22    7.72
   1  -2  -1  801.40    5.57
  -1  -2   1  808.59    5.58
   1  -2   0  143.27    1.20
  -1  -2   0  148.95    1.19
  -1   2   0  150.07    1.08
  -1  -2   0  149.05    1.08
  -1  -2   0  149.51    1.07
  -1   2   0  150.48    1.07
  -1  -2   0  151.86    1.29
  -1   2   0  143.87    1.25
  -1  -2  -1 1664.75   10.78
  -1  -2  -1 1649.88   11.00
  -1  -2  -1 1654.02   10.82
  -1  -2  -2   27.96    0.47
  -1   2  -2   27.00    0.43
  -1  -2  -2   27.15    0.43
  -1   2  -3  132.20    1.37
  -1  -2  -3  134.67    1.43
  -1  -2  -4  194.92    2.04
  -1  -2  -4  192.18    1.95
  -1   2  -4  192.89    1.95
  -1   2  -5  272.72    2.71
  -1  -2  -5  276.67    2.71
  -1  -2  -5  266.98    2.78
  -1   2  -5  271.96    2.76
  -1  -2  -6    1.50    0.20
  -1   2  -6    2.11    0.22
  -1   2  -6    1.69    0.20
  -1  -2  -6    1.74    0.22
  -1   2  -7    6.74    0.39
  -1  -2  -7    6.69    0.40
  -1   2  -7    7.06    0.41
   1  -2   7    7.02    0.23
  -1  -2  -7    7.06    0.23
  -1  -2  -7    7.17    0.23
  -1   2  -7    6.59    0.22
  -1   2  -8    4.86    0.20
   1   2   8    4.88    0.18
  -1   2  -8    4.76    0.36
  -1  -2  -8    4.47    0.36
   1  -2   8    4.56    0.19
  -1  -2  -8    4.86    0.20
  -1   2  -8    4.28    0.32
  -1  -2  -8    4.77    0.20
  -1  -2  -9    3.46    0.16
  -1  -2  -9    3.33    0.17
   1  -2   9    3.30    0.16
   1   2   9    3.31    0.14
  -1   2  -9    3.22    0.32
  -1  -2  -9    3.03    0.31
  -1  -2 -10    0.28    0.07
   1  -2  10    0.42    0.06
  -1  -2 -10    0.45    0.08
  -1   2 -10    0.31    0.07
   1   2  10    0.31    0.06
   1  -2  11    7.69    0.17
  -1   2 -11    7.91    0.18
  -1  -2 -11    7.66    0.18
  -1  -2 -11    7.70    0.18
   1   2  12    4.33    0.09
  -1  -3  12   85.72    0.68
  -1  -3  11    7.72    0.18
   1   3 -11    7.79    0.18
   1  -3 -11    7.90    0.18
  -1   3  11    7.65    0.17
  -1  -3  10   29.72    0.47
  -1   3  10   30.05    0.43
   1  -3 -10   29.23    0.43
  -1  -3   9   15.20    0.37
   1  -3  -9   13.86    0.60
   1   3  -9   14.11    0.60
   1   3  -9   13.69    0.60
  -1   3   9   14.94    0.31
   1  -3  -8    9.00    0.55
   1   3  -8    8.95    0.51
   1   3  -8    9.48    0.50
   1  -3  -8    9.15    0.50
  -1   3   8    9.41    0.25
  -1  -3   8    9.46    0.29
   1  -3  -8    9.25    0.22
   1  -3  -8    9.75    0.26
  -1   3   7   45.13    0.58
   1   3  -7   45.39    1.05
   1  -3  -7   44.26    1.05
  -1  -3   7   46.85    0.68
   1  -3  -7   46.41    1.16
   1  -3  -7   46.25    0.60
  -1  -3   6   66.56    0.80
   1  -3  -6   64.49    1.29
   1  -3  -5    0.97    0.16
   1  -3  -5    0.96    0.16
   1  -3  -4  156.75    1.90
   1  -3  -3  230.45    2.27
   1  -3  -2  361.11    3.00
  -1  -3   2  350.67    2.88
   1  -3  -1    0.97    0.09
  -1  -3   1    0.97    0.09
  -1   3   0   12.75    0.29
  -1  -3   0   13.26    0.33
   1  -3   0   12.13    0.27
  -1  -3  -1   10.75    0.30
   1   3   1   10.20    0.18
  -1  -3  -1   10.87    0.22
  -1   3  -1   10.60    0.31
  -1  -3  -2    8.55    0.31
  -1   3  -2    8.79    0.22
  -1  -3  -2    8.53    0.22
  -1  -3  -2    8.33    0.32
  -1  -3  -2    8.40    0.25
  -1  -3  -3  158.35    1.80
  -1  -3  -3  164.41    1.66
  -1  -3  -3  160.80    1.55
  -1   3  -3  162.63    1.54
  -1  -3  -4   18.11    0.52
  -1   3  -4   16.91    0.45
  -1  -3  -4   17.29    0.46
  -1   3  -5   20.03    0.63
  -1  -3  -5   19.40    0.60
  -1  -3  -5   19.63    0.56
  -1   3  -5   18.61    0.54
  -1  -3  -6   19.39    0.62
   1  -3   6   20.01    0.40
   1   3   6   19.90    0.33
  -1  -3  -6   19.94    0.69
  -1   3  -6   20.38    0.69
  -1  -3  -6   21.05    0.38
  -1  -3  -6   20.75    0.40
  -1  -3  -7   43.40    0.64
  -1   3  -7   41.61    0.60
   1   3   7   42.65    0.54
  -1   3  -7   41.58    1.04
  -1  -3  -7   44.35    0.62
   1  -3   7   42.35    0.64
  -1   3  -7   39.57    0.97
  -1  -3  -7   40.72    0.99
  -1  -3  -8    0.60    0.18
  -1   3  -8    0.85    0.18
  -1   3  -8    0.66    0.16
   1   3   8    0.67    0.08
  -1   3  -8    0.65    0.09
  -1  -3  -8    0.80    0.10
   1  -3   9   20.27    0.40
  -1  -3  -9   19.99    0.36
  -1   3  -9   19.95    0.36
   1   3   9   19.93    0.33
  -1  -3  -9   20.34    0.40
   1  -3  10    4.74    0.16
   1   3  10    4.75    0.13
  -1  -3 -10    4.79    0.17
  -1  -3 -10    5.11    0.17
  -1   3 -10    5.16    0.17
  -1   3 -11   39.88    0.41
  -1  -3 -11   39.21    0.43
  -1   4  11    7.53    0.15
  -1  -4  11    7.94    0.18
   1  -4 -10    2.46    0.12
  -1  -4  10    2.48    0.14
  -1   4  10    2.65    0.12
   1   4 -10    2.37    0.11
   1  -4 -10    2.41    0.11
  -1   4   9    5.07    0.18
   1  -4  -9    5.18    0.18
  -1  -4   9    4.54    0.37
  -1  -4   9    5.22    0.22
   1  -4  -8   37.38    0.50
   1   4  -8   36.92    0.92
   1  -4  -8   36.56    0.93
   1   4  -8   38.79    1.09
   1  -4  -8   38.18    1.10
  -1   4   8   39.34    0.54
   1  -4  -7   27.43    0.42
  -1  -4   7   28.58    0.53
   1  -4  -7   27.04    0.78
   1   4  -7   27.71    0.77
   1   4  -7   29.62    0.94
   1  -4  -7   27.57    0.89
  -1   4   7   28.51    0.44
   1   4  -6    2.52    0.15
   1  -4  -6    2.63    0.29
   1  -4  -6    2.47    0.23
   1   4  -6    2.71    0.24
  -1   4   6    2.48    0.12
   1  -4  -6    2.70    0.27
   1  -4  -5   51.96    1.04
   1  -4  -4   41.42    0.84
   1  -4  -4   42.69    0.95
   1  -4  -3  249.67    2.57
  -1  -4   3  249.09    2.41
   1  -4  -2  399.35    3.48
  -1  -4   2  394.29    3.28
   1  -4  -1  222.17    2.10
  -1  -4   1  222.24    2.03
  -1   4   0   70.34    0.90
   1  -4   0   69.19    0.96
   1  -4   0   69.11    0.87
  -1  -4  -1  119.39    1.26
   1   4   1  108.98    0.95
  -1  -4  -1  119.87    1.40
  -1   4  -1  119.14    1.31
  -1  -4  -1  111.66    0.90
   1  -4   1  117.04    1.22
  -1   4  -2   48.53    0.85
  -1  -4  -2   47.64    0.65
  -1  -4  -2   49.21    0.56
  -1   4  -2   48.20    0.55
  -1  -4  -2   48.52    0.84
  -1   4  -3   85.19    1.29
  -1  -4  -3   85.86    1.11
  -1  -4  -3   86.82    0.99
  -1   4  -3   86.75    0.98
  -1  -4  -3   87.77    1.31
  -1  -4  -4   16.08    0.49
  -1  -4  -4   16.53    0.59
  -1  -4  -4   16.15    0.43
  -1   4  -4   15.46    0.42
   1  -4   5   13.43    0.32
  -1   4  -5   13.76    0.33
  -1   4  -5   13.84    0.57
  -1  -4  -5   13.30    0.51
  -1  -4  -5   13.33    0.45
  -1   4  -5   13.82    0.46
  -1   4  -5   13.96    0.32
  -1   4  -6   63.89    0.83
   1   4   6   63.13    0.67
  -1   4  -6   63.89    1.33
  -1  -4  -6   66.60    0.78
   1  -4   6   65.55    0.83
  -1  -4  -6   61.67    1.14
  -1   4  -6   62.87    1.14
  -1   4  -7    5.54    0.21
   1   4   7    5.12    0.17
  -1   4  -7    5.47    0.35
  -1  -4  -7    4.97    0.34
  -1  -4  -7    5.72    0.22
  -1   4  -7    4.99    0.39
  -1  -4  -8    0.32    0.14
  -1   4  -8    0.27    0.13
   1   4   8    0.42    0.07
  -1   4  -8    0.13    0.12
  -1   4  -8    0.39    0.07
  -1  -4  -8    0.29    0.07
  -1   4  -8    0.16    0.07
   1  -4   8    0.20    0.08
   1   4   9   21.12    0.33
  -1  -4  -9   22.04    0.39
   1  -4   9   21.37    0.42
  -1   4  -9   22.60    0.36
  -1  -4  -9   22.79    0.37
   1   4  10   37.33    0.40
  -1  -4 -10   41.34    0.50
   1  -4  10   40.64    0.50
  -1  -4 -10   38.19    0.44
  -1   4 -10   41.20    0.45
  -1  -4 -11   20.91    0.25
   1   4  11   14.80    0.18
  -1  -5  11    1.08    0.07
  -1   5  11    1.02    0.05
  -1  -5  10   26.62    0.42
  -1   5  10   25.86    0.34
  -1  -5   9    6.01    0.23
  -1   5   9    5.87    0.18
   1  -5  -9    5.55    0.18
  -1  -5   8    4.68    0.38
   1  -5  -8    4.81    0.17
   1  -5  -8    4.83    0.18
  -1  -5   8    5.08    0.23
   1   5  -8    4.28    0.38
  -1   5   8    5.04    0.18
   1  -5  -7   -0.01    0.10
   1  -5  -7    0.07    0.06
  -1   5   7    0.30    0.07
  -1  -5   7    0.04    0.08
   1   5  -7    0.17    0.14
   1  -5  -7    0.10    0.11
   1  -5  -7    0.10    0.06
  -1  -5   7    0.36    0.16
  -1   5   6    1.30    0.09
   1  -5  -6    1.51    0.10
   1  -5  -6    1.27    0.10
   1   5  -6    1.32    0.13
  -1  -5   6    1.13    0.12
   1  -5  -6    1.24    0.19
   1   5  -5    2.82    0.16
  -1   5   5    2.81    0.12
   1   5  -5    2.75    0.16
   1  -5  -5    2.71    0.29
   1  -5  -5    2.92    0.25
   1  -5  -5    3.54    0.14
   1  -5  -5    2.76    0.20
   1  -5  -4    0.20    0.11
   1  -5  -4    0.11    0.08
   1  -5  -4    0.19    0.07
   1  -5  -3   57.24    1.10
   1  -5  -3   55.88    1.12
  -1  -5   3   56.29    0.99
  -1  -5   2   52.78    0.95
  -1  -5   2   52.71    0.91
   1  -5  -2   52.37    1.02
  -1  -5   1  333.63    2.59
   1  -5  -1  333.62    3.06
  -1  -5   0    0.26    0.06
  -1  -5   0    0.28    0.09
   1  -5   0    0.33    0.09
   1   5   0    0.31    0.07
  -1  -5   0    0.26    0.08
  -1  -5  -1   21.79    0.53
   1  -5   1   20.97    0.51
  -1  -5  -1   22.68    0.62
   1   5   1   19.87    0.37
  -1   5  -1   20.66    0.53
  -1  -5  -2   22.92    0.60
  -1  -5  -2   21.84    0.39
  -1   5  -2   21.50    0.61
   1  -5   2   21.31    0.55
  -1  -5  -3  559.65    4.88
  -1   5  -3  574.59    4.89
  -1  -5  -3  557.15    4.34
   1  -5   3  582.93    4.77
  -1  -5  -3  556.92    4.07
  -1  -5  -4   23.50    0.50
  -1  -5  -4   23.75    0.76
  -1  -5  -4   22.70    0.59
  -1   5  -4   22.88    0.73
  -1  -5  -5    0.06    0.05
  -1  -5  -5    0.21    0.09
   1  -5   5    0.21    0.07
  -1   5  -5   -0.01    0.06
  -1  -5  -5    0.08    0.06
   1   5   5    0.11    0.04
  -1   5  -6    0.28    0.08
  -1  -5  -6    0.24    0.08
  -1  -5  -6    0.08    0.05
  -1  -5  -6    0.13    0.09
   1   5   6    0.11    0.05
  -1   5  -6    0.17    0.14
  -1  -5  -6    0.09    0.05
   1  -5   6    0.10    0.08
   1   5   7    0.22    0.06
  -1   5  -7    0.36    0.17
  -1  -5  -7    0.17    0.06
   1  -5   7    0.36    0.09
  -1  -5  -7    0.35    0.08
  -1  -5  -8    0.30    0.08
  -1  -5  -8    0.29    0.06
  -1   5  -8    0.18    0.13
   1   5   8    0.31    0.06
   1  -5   8    0.22    0.08
  -1  -5  -9   30.15    0.45
   1  -5   9   30.17    0.49
  -1  -5 -10   17.48    0.28
   1  -5  10   17.92    0.30
  -1  -5 -11    4.61    0.11
   1  -6 -11   22.55    0.24
  -1  -6  11   23.67    0.26
  -1  -6  10   73.56    0.75
  -1   6  10   73.40    0.65
   1  -6  -9   21.62    0.33
  -1   6   9   22.38    0.34
   1  -6  -8    0.11    0.06
  -1  -6   8    0.07    0.09
  -1   6   8    0.17    0.06
   1  -6  -8    0.00    0.06
  -1  -6   7    9.42    0.52
   1  -6  -7    9.40    0.25
   1  -6  -7    9.54    0.25
  -1  -6   7    9.21    0.48
  -1  -6   7   10.14    0.32
  -1   6   7    9.63    0.24
   1   6  -6    0.06    0.08
  -1   6   6    0.23    0.06
  -1  -6   6    0.06    0.11
   1   6  -6    0.14    0.14
   1  -6  -6    0.02    0.08
   1  -6  -6    0.04    0.06
  -1   6   5    3.32    0.14
   1  -6  -5    2.85    0.14
  -1  -6   5    2.84    0.28
   1  -6  -5    3.06    0.14
   1   6  -5    2.88    0.17
   1   6  -5    5.07    0.22
  -1  -6   5    3.04    0.28
   1  -6  -5    3.79    0.35
   1   6  -5    4.53    0.37
   1  -6  -5    2.95    0.25
  -1  -6   5    3.12    0.18
   1  -6  -4  103.70    1.01
  -1  -6   4  104.59    1.61
   1  -6  -4   99.20    0.96
   1   6  -4  101.99    1.10
   1  -6  -4  106.58    1.79
  -1  -6   4  105.67    1.64
  -1   6   4  102.39    0.95
   1  -6  -4   97.72    1.39
   1  -6  -4  101.02    1.81
   1  -6  -3  168.46    1.43
  -1  -6   3  169.18    2.07
   1  -6  -3  170.04    2.20
  -1  -6   3  173.31    2.15
  -1  -6   2   87.01    1.33
  -1  -6   2   89.41    1.42
   1   6  -1   19.83    0.56
  -1  -6   1   19.87    0.59
   1  -6  -1   19.49    0.65
   1  -6  -1   19.66    0.61
   1   6   0    1.18    0.13
  -1  -6   0    1.16    0.17
  -1   6   0    1.35    0.15
  -1  -6   0    1.58    0.14
   1  -6   0    1.26    0.17
   1  -6   1  380.17    3.41
  -1  -6  -1  383.15    3.74
  -1  -6  -1  371.70    3.39
   1  -6   1  382.19    3.66
   1  -6   2    7.51    0.36
  -1  -6  -2    7.90    0.38
  -1   6  -2    7.92    0.39
  -1  -6  -2    8.23    0.45
  -1  -6  -3   11.18    0.26
  -1  -6  -3   11.58    0.26
  -1   6  -3   10.77    0.28
  -1   6  -3   10.77    0.49
  -1  -6  -3   11.04    0.50
  -1  -6  -4    0.11    0.06
   1   6   4    0.08    0.04
  -1  -6  -4    0.12    0.06
  -1  -6  -5   95.54    0.98
   1   6   5   94.63    0.90
   1  -6   5   95.24    1.10
  -1   6  -5   96.58    1.75
   1  -6   5   93.94    1.62
  -1  -6  -5   94.20    0.96
   1   6   6   29.55    0.43
   1  -6   6   30.76    0.58
  -1   6  -6   31.16    0.58
  -1  -6  -6   31.00    0.49
   1  -6   6   30.36    0.92
  -1  -6  -6   30.51    0.46
   1  -6   7   25.06    0.85
  -1  -6  -7   24.13    0.38
   1   6   7   24.91    0.38
  -1   6  -7   26.01    0.92
   1  -6   7   26.15    0.53
  -1  -6  -7   26.24    0.45
   1   6   8   18.88    0.30
   1  -6   8   19.97    0.44
  -1  -6  -8   19.76    0.37
  -1  -6  -9    5.47    0.17
   1  -6   9    5.81    0.20
  -1  -6 -10    0.08    0.05
   1  -6  10    0.04    0.04
   1  -7 -10    3.33    0.10
  -1  -7  10    3.49    0.12
  -1  -7   9   20.97    0.38
   1  -7  -9   21.64    0.33
  -1   7   9   20.96    0.30
   1  -7  -8    1.30    0.09
  -1   7   8    1.23    0.09
   1   7  -7   72.95    1.57
   1  -7  -7   76.69    0.85
  -1  -7   6    1.42    0.22
   1  -7  -6    0.99    0.10
   1   7  -6    0.98    0.13
  -1   7   6    1.00    0.09
  -1  -7   6    0.76    0.17
   1   7  -6    1.25    0.22
  -1  -7   6    1.04    0.12
   1   7  -5  150.73    1.53
  -1   7   5  144.89    1.32
  -1  -7   5  146.08    2.16
   1  -7  -5  149.23    1.39
   1   7  -5  148.42    1.51
   1  -7  -5  143.59    2.36
  -1  -7   5  147.62    2.17
   1   7  -5  146.70    2.29
  -1  -7   5  146.42    1.51
   1  -7  -4    0.56    0.09
   1   7  -4    0.73    0.19
  -1   7   4    0.70    0.08
   1   7  -4    0.43    0.09
  -1  -7   4    0.62    0.10
  -1  -7   4    0.44    0.15
   1  -7  -4    0.70    0.17
  -1  -7   4    0.47    0.15
   1  -7  -4    0.57    0.08
   1   7  -3   19.46    0.70
  -1  -7   3   19.48    0.60
   1  -7  -3   18.70    0.70
  -1  -7   3   20.54    0.72
  -1   7   3   19.63    0.35
   1  -7  -3   19.46    0.34
   1   7  -3   18.89    0.40
   1  -7  -2  120.89    1.17
   1   7  -2  120.44    1.74
  -1  -7   2  121.82    1.71
   1  -7  -2  120.37    1.80
  -1  -7   2  119.97    1.85
  -1   7   2  121.17    1.13
   1   7  -2  121.78    1.20
  -1  -7   2  120.84    1.15
  -1   7   1  120.16    1.14
   1   7  -1  124.24    1.18
   1   7  -1  120.85    1.61
  -1  -7   1  128.03    1.83
   1  -7  -1  126.83    1.96
  -1  -7   1  122.07    1.20
  -1  -7   1  122.18    1.15
   1  -7  -1  123.89    1.17
   1  -7   0   96.35    1.60
  -1  -7   0   95.07    1.00
   1  -7   0   94.91    0.98
   1  -7   0   96.32    1.65
  -1  -7   0   96.05    1.61
  -1  -7  -1    2.22    0.25
  -1   7  -1    2.14    0.21
   1  -7   1    2.28    0.13
   1   7   1    1.99    0.11
   1  -7   1    2.29    0.25
  -1  -7  -1    2.31    0.20
  -1  -7  -1    2.17    0.12
   1  -7   2   32.78    0.83
  -1  -7  -2   31.99    0.50
  -1  -7  -2   31.96    0.47
  -1  -7  -2   30.73    0.81
   1   7   2   30.44    0.44
  -1   7  -2   32.73    0.53
  -1   7  -2   32.90    0.88
  -1  -7  -2   31.80    0.98
   1  -7   3  107.97    1.68
  -1  -7  -3  107.77    1.09
  -1  -7  -3  108.77    1.06
   1   7   3  107.54    1.01
   1  -7   3  111.81    1.84
  -1   7  -3  110.73    1.82
  -1   7  -3  105.18    1.15
   1  -7   4   43.16    1.06
  -1  -7  -4   44.89    0.61
  -1  -7  -4   45.58    0.61
   1   7   4   43.93    0.55
   1  -7   4   43.35    1.13
  -1   7  -4   45.14    1.17
  -1   7  -4   43.61    0.69
  -1  -7  -5   14.37    0.33
   1  -7   5   14.38    0.62
  -1  -7  -5   14.22    0.32
   1  -7   5   14.20    0.65
  -1   7  -5   15.87    0.71
   1   7   5   14.15    0.29
   1   7   6   22.09    0.36
  -1  -7  -6   22.19    0.41
   1  -7   6   22.13    0.79
  -1  -7  -6   22.10    0.39
   1  -7   6   23.06    0.81
  -1   7  -6   21.91    0.85
   1  -7   6   23.15    0.50
  -1  -7  -7    7.76    0.23
   1   7   7    7.78    0.19
  -1  -7  -7    7.36    0.20
   1  -7   8    3.65    0.18
  -1  -7  -9    9.11    0.20
   1  -7   9    9.01    0.22
  -1  -7 -10    0.96    0.05
   1  -7  10    0.80    0.05
  -1  -8  10   20.45    0.22
   1  -8  -9    0.32    0.05
  -1   8   9    0.24    0.03
   1  -8  -8    0.69    0.07
  -1   8   8    0.70    0.07
  -1   8   7   19.74    0.34
   1  -8  -7   19.24    0.35
   1  -8  -7   19.91    0.35
  -1  -8   7   20.39    0.43
  -1   8   6   12.67    0.28
   1  -8  -6   13.05    0.31
   1   8  -6   13.02    0.37
   1   8  -6   12.78    0.64
  -1  -8   6   13.05    0.36
   1  -8  -6   13.01    0.29
   1   8  -5   14.04    0.39
  -1   8   5   14.07    0.31
   1  -8  -5   14.63    0.35
   1   8  -5   14.90    0.39
   1   8  -5   13.67    0.65
   1  -8  -5   14.12    0.31
  -1  -8   5   14.30    0.64
  -1  -8   5   14.73    0.39
  -1   8   4  142.36    1.31
   1  -8  -4  141.49    1.38
  -1  -8   4  139.96    2.17
   1   8  -4  141.21    1.47
   1   8  -4  137.44    2.15
   1  -8  -4  142.05    1.29
  -1  -8   4  141.51    1.44
  -1  -8   3   87.36    1.67
   1  -8  -3   86.54    1.61
   1   8  -3   87.84    1.04
   1   8  -3   86.16    1.57
   1  -8  -3   88.92    0.90
  -1   8   3   87.40    0.94
   1  -8  -2  431.76    3.33
   1  -8  -2  429.21    4.22
  -1  -8   2  437.68    4.49
   1   8  -2  432.10    3.38
   1   8  -2  435.29    4.18
  -1  -8   2  431.68    4.19
   1  -8  -2  439.35    4.69
  -1   8   2  436.58    3.27
  -1  -8   2  432.53    3.28
   1  -8  -1   43.47    0.98
  -1  -8   1   45.92    0.63
  -1  -8   1   44.62    1.10
   1  -8  -1   45.14    1.21
   1   8  -1   45.28    0.65
   1  -8  -1   45.36    0.65
   1  -8   0   29.29    0.93
  -1  -8   0   31.45    0.50
   1  -8   0   27.06    0.90
  -1  -8   0   28.59    0.91
   1  -8   0   29.60    0.51
  -1  -8   0   28.70    0.52
  -1   8  -1   20.47    0.43
   1  -8   1   20.72    0.76
  -1  -8  -1   19.85    0.79
   1  -8   1   20.74    0.78
   1  -8   2  122.81    1.94
  -1   8  -2  124.85    1.30
  -1  -8  -2  121.24    1.19
  -1  -8  -2  123.74    1.25
  -1  -8  -3   36.18    0.57
   1  -8   3   36.27    1.07
   1   8   3   36.20    0.52
  -1   8  -3   36.39    0.62
  -1  -8  -3   36.39    0.54
  -1   8  -3   36.80    1.02
  -1  -8  -4  133.06    1.30
   1  -8   4  133.23    2.01
   1  -8   4  134.31    2.18
   1   8   4  131.38    1.22
  -1   8  -4  132.74    1.42
  -1  -8  -4  134.62    1.28
  -1   8  -4  131.87    2.13
  -1   8  -5    4.48    0.39
  -1   8  -5    5.17    0.24
   1   8   5    5.38    0.18
   1  -8   5    5.10    0.38
  -1  -8  -5    5.34    0.20
  -1  -8  -5    5.24    0.20
   1  -8   5    5.52    0.25
   1  -8   5    5.36    0.41
  -1  -8  -6   18.97    0.37
   1   8   6   18.10    0.32
  -1  -8  -6   18.12    0.35
   1  -8   7   37.62    0.60
  -1  -8  -7   38.78    0.52
  -1  -8  -8   16.96    0.29
  -1  -8  -9    0.78    0.06
   1  -8   9    0.70    0.06
  -1  -9   8    0.60    0.07
   1  -9  -7   29.20    0.41
   1  -9  -7   28.69    0.37
  -1   9   7   29.71    0.38
  -1   9   6   36.84    0.49
   1  -9  -6   34.98    0.52
   1  -9  -6   35.06    0.46
  -1  -9   6   36.27    0.57
  -1   9   5   18.70    0.36
   1  -9  -5   19.31    0.39
   1   9  -5   19.14    0.44
  -1  -9   5   18.85    0.42
   1  -9  -5   18.59    0.33
   1   9  -4   57.63    0.82
  -1   9   4   56.66    0.71
   1  -9  -4   56.75    0.76
   1   9  -4   56.34    1.27
  -1  -9   4   58.91    1.37
   1   9  -4   57.28    0.82
   1  -9  -4   56.06    0.66
  -1  -9   4   57.56    0.79
  -1  -9   3   85.33    1.01
   1   9  -3   90.59    1.07
   1  -9  -2  125.44    2.27
  -1  -9   2  126.35    1.23
   1  -9  -2  128.50    1.32
   1   9  -2  129.84    1.34
   1  -9  -1   35.96    1.13
  -1  -9   1   36.63    1.03
  -1  -9   1   37.03    0.57
   1  -9  -1   35.88    0.53
   1  -9  -1   36.06    0.60
   1   9  -1   38.21    0.61
  -1  -9   0   35.37    0.55
   1   9   0   35.76    0.57
  -1   9   0   35.03    0.59
   1  -9   0   34.45    0.59
   1  -9   1    0.93    0.20
  -1  -9  -1    1.23    0.12
  -1   9  -1    1.03    0.12
   1   9   1    1.08    0.11
   1  -9   2   36.19    1.01
  -1   9  -2   35.99    0.62
  -1  -9  -2   35.73    0.60
  -1   9  -3   65.08    0.89
  -1  -9  -3   63.58    0.83
   1  -9   3   66.13    1.48
  -1  -9  -3   63.51    0.77
  -1  -9  -4    1.75    0.13
  -1   9  -4    1.73    0.15
   1  -9   4    1.98    0.15
   1  -9   4    1.72    0.25
  -1  -9  -4    1.96    0.14
  -1  -9  -5   26.25    0.43
  -1  -9  -5   25.67    0.44
   1  -9   5   25.71    0.51
  -1  -9  -6    4.44    0.16
  -1  -9  -6    4.66    0.17
  -1  -9  -7    0.42    0.07
   1  -9   8   32.70    0.40
  -1  -9  -8   30.54    0.34
   1 -10  -8    0.09    0.03
  -1  10   7   30.98    0.33
  -1 -10   7   35.28    0.40
  -1 -10   6   34.37    0.48
   1 -10  -6   34.87    0.46
  -1 -10   5   37.94    0.54
   1  10  -5   39.12    0.59
   1 -10  -5   38.00    0.54
   1  10  -4    0.33    0.09
   1 -10  -4    0.21    0.08
   1  10  -4    0.35    0.09
  -1 -10   4    0.25    0.07
  -1 -10   3   39.74    0.58
  -1 -10   3   39.24    0.56
   1 -10  -2    1.16    0.10
  -1 -10   2    1.26    0.11
   1  10  -2    1.61    0.14
   1 -10  -2    1.58    0.14
  -1 -10   1    0.01    0.07
  -1  10   1    0.22    0.08
   1  10  -1    0.00    0.08
  -1 -10   0  369.85    2.87
   1  10   0  367.03    2.91
  -1  10   0  372.80    2.96
  -1 -10  -1    1.74    0.13
  -1  10  -1    1.93    0.15
   1  10   1    2.00    0.14
  -1 -10  -2  156.64    1.46
  -1  10  -2  154.54    1.53
   1  10   2  156.81    1.42
  -1 -10  -3   65.22    0.78
   1  10   3   64.22    0.73
   1 -10   3   62.36    0.81
  -1  10  -3   64.61    0.85
  -1  10  -4    0.18    0.09
   1  10   4    0.18    0.06
  -1  10  -4    0.17    0.08
   1 -10   4    0.23    0.08
   1 -10   5    1.03    0.10
   1 -10   6    1.44    0.10
   1 -10   7    0.19    0.05
  -1 -10  -7    0.21    0.05
   1 -11  -6    1.01    0.05
  -1  11   5   25.69    0.32
   1  11  -5   25.61    0.39
  -1  11   4    0.28    0.06
   1  11  -4    0.33    0.07
   1 -11  -4    0.28    0.05
  -1  11   3    7.00    0.20
   1  11  -3    7.12    0.23
   1  11  -3    6.98    0.22
   1 -11  -3    6.71    0.17
   1  11  -2    7.30    0.23
  -1 -11   2    7.31    0.21
  -1  11   2    7.55    0.23
   1  11  -1   97.35    1.02
  -1  11   1  100.09    1.03
   1  11   0   16.25    0.33
  -1  11   0   16.84    0.36
  -1 -11  -1   75.92    0.79
   1  11   1   73.94    0.80
  -1  11  -1   76.15    0.88
   1  11   2    0.16    0.06
   1 -11   2    0.15    0.06
  -1 -11  -2    0.20    0.06
  -1 -11  -3    0.36    0.07
  -1  11  -3    0.47    0.09
  -1  11  -3    0.39    0.08
   1  11   3    0.40    0.06
   1 -11   3    0.41    0.07
  -1  11  -4    0.21    0.07
  -1 -11  -4    0.27    0.06
   1 -11   4    0.20    0.06
  -1 -11  -5    1.87    0.09
   1 -11   5    1.80    0.09
  -1 -11  -6    7.76    0.14
   1 -11   6    6.68    0.13
   1  12  -4   21.73    0.29
  -1  12   3    0.30    0.04
   1  12  -3    0.32    0.06
  -1  12   2   26.45    0.35
   1  12  -2   27.89    0.39
  -1  12   1   41.35    0.50
   1  12  -1   42.37    0.48
  -1 -12   1   40.72    0.46
   1  12  -1   43.06    0.52
  -1 -12   0    5.91    0.17
   1 -12   0    4.91    0.13
  -1  12   0    5.54    0.17
   1  12   0    5.31    0.14
  -1  12  -1    0.92    0.09
  -1  12  -1    0.82    0.08
   1  12   1    0.92    0.06
  -1  12  -2    4.27    0.15
  -1  12  -2    4.22    0.14
  -1  12  -3    3.83    0.13
  -2   0  12   85.46    0.74
   2   0 -12   87.88    0.77
  -2   0  11   -0.01    0.06
  -2   0  10   49.46    0.62
   2   0  -9    0.80    0.21
  -2   0   9    0.05    0.07
  -2   0   8  196.25    1.69
   2   0  -8  188.90    2.64
  -2   0   7    0.03    0.05
   2   0  -7    0.15    0.12
   2   0  -6  424.04    4.01
   2   0  -5    0.19    0.09
   2   0  -4   83.49    1.06
   2   0  -3    0.04    0.05
   2   0  -2   91.56    0.75
  -2   0   1    0.11    0.04
  -2   0   0  891.18    6.00
  -2   0  -1    0.02    0.04
  -2   0  -2 9999.00   65.22
  -2   0  -3    0.01    0.06
  -2   0  -3    0.23    0.06
  -2   0  -4    0.55    0.10
  -2   0  -4    0.61    0.09
  -2   0  -5    0.01    0.08
  -2   0  -5    0.21    0.07
  -2   0  -6   42.06    0.95
  -2   0  -7    0.01    0.06
  -2   0  -7    0.00    0.06
  -2   0  -7    0.03    0.11
  -2   0  -8    5.80    0.22
  -2   0  -8    4.38    0.36
  -2   0  -9   -0.03    0.08
  -2   0  -9   -0.02    0.07
   2   0  10   12.72    0.24
  -2   0 -10   12.80    0.30
  -2   0 -11    0.03    0.05
  -2   0 -11    0.07    0.05
   2  -1 -12    4.79    0.13
  -2   1  12    4.48    0.13
   2   1 -12    4.73    0.13
  -2  -1  12    4.37    0.13
  -2   1  12    4.93    0.12
  -2  -1  12    4.67    0.12
  -2  -1  11   31.51    0.46
  -2  -1  11   31.30    0.42
  -2   1  11   30.77    0.43
  -2   1  10    6.56    0.22
  -2  -1  10    6.51    0.21
  -2  -1   9  155.90    1.44
  -2   1   9  154.86    1.38
   2   1  -9  146.23    2.30
   2  -1  -9  148.02    2.32
   2  -1  -9  151.34    2.43
  -2  -1   8  101.08    1.06
  -2   1   8  100.78    1.01
   2   1  -8  101.59    1.81
   2  -1  -8   99.03    1.83
  -2   1   7    0.89    0.08
  -2  -1   7    1.20    0.10
   2   1  -7    1.31    0.20
   2  -1  -7    0.87    0.18
   2  -1  -6  329.27    3.38
   2   1  -6  342.27    3.36
   2  -1  -5  130.81    1.64
   2   1  -5  129.43    1.59
   2  -1  -4  184.93    1.88
  -2  -1   4  179.81    1.55
   2   1  -4  180.57    1.86
   2   1  -3 1942.69   12.93
  -2  -1   3 1941.91   12.90
   2  -1  -3 1917.88   13.04
   2   1  -2 1471.94    9.80
  -2  -1   2 1493.40    9.90
  -2  -1   1  491.66    3.43
  -2  -1   1  490.71    3.39
  -2  -1   0  751.04    5.01
  -2   1   0  743.03    5.11
  -2  -1   0  754.82    5.01
  -2  -1  -1  701.61    4.88
  -2   1  -1  702.78    4.88
  -2   1  -2  653.91    4.60
  -2   1  -2  645.88    4.55
  -2   1  -3   31.49    0.57
  -2   1  -3   30.75    0.57
  -2   1  -4   19.02    0.47
  -2   1  -4   19.38    0.50
  -2   1  -5   46.23    0.84
  -2   1  -5   42.68    0.87
  -2   1  -6    0.08    0.08
  -2  -1  -6    0.00    0.06
  -2   1  -6    0.01    0.08
  -2   1  -7   12.64    0.32
  -2   1  -7   12.40    0.55
  -2   1  -8    0.20    0.08
  -2  -1  -8    0.17    0.13
  -2   1  -8    0.13    0.14
  -2  -1  -8    0.29    0.08
  -2  -1  -8    0.31    0.08
   2   1   9    0.07    0.05
  -2  -1  -9    0.32    0.15
  -2   1  -9    0.25    0.16
  -2  -1  -9    0.13    0.08
  -2  -1  -9    0.02    0.08
  -2   1  -9    0.05    0.07
  -2  -1 -10  107.03    1.02
  -2   1 -10  109.15    1.02
  -2   1 -10  102.12    1.01
  -2  -1 -10  103.05    1.02
  -2   1 -11   13.59    0.24
  -2  -1 -11   14.22    0.24
  -2   2  12    0.13    0.04
  -2  -2  12    0.11    0.04
  -2   2  12    0.17    0.05
  -2  -2  12    0.13    0.05
  -2   2  11   22.36    0.34
  -2  -2  11   22.62    0.35
  -2   2  10    7.46    0.22
  -2  -2  10    7.37    0.24
  -2  -2   9    1.81    0.14
   2   2  -9    2.02    0.27
   2  -2  -9    2.04    0.27
  -2   2   9    2.05    0.13
   2   2  -9    1.82    0.23
  -2  -2   8    0.91    0.11
  -2   2   8    0.93    0.10
   2   2  -7    6.09    0.38
  -2   2   7    5.57    0.18
   2  -2  -6   46.36    1.06
   2   2  -6   47.83    0.97
   2  -2  -5   47.93    0.98
   2   2  -5   48.19    0.88
   2  -2  -4   22.72    0.58
   2   2  -4   22.55    0.51
   2   2  -3 1949.75   13.09
   2  -2  -3 1920.21   13.25
  -2  -2   2 2506.58   16.61
   2  -2  -2 2472.48   16.51
  -2  -2   1  590.27    4.18
  -2  -2   1  586.60    4.09
  -2   2   0  167.79    1.31
  -2  -2   0  169.22    1.32
  -2   2   0  166.73    1.31
  -2  -2   0  171.21    1.32
  -2   2  -1 1360.21    9.13
  -2  -2  -1 1363.49    8.91
  -2  -2  -2    3.03    0.15
  -2   2  -2    0.72    0.08
  -2   2  -3   20.41    0.51
  -2  -2  -3   21.54    0.49
  -2   2  -3   19.81    0.44
  -2  -2  -3   19.92    0.44
  -2   2  -4  105.13    1.40
  -2  -2  -4  107.72    1.43
  -2  -2  -5   72.12    1.15
  -2   2  -5   74.16    1.16
   2  -2   6    6.92    0.22
  -2  -2  -6    7.56    0.24
  -2   2  -6    7.98    0.41
  -2  -2  -6    6.76    0.37
  -2   2  -6    6.66    0.37
  -2   2  -7    1.33    0.19
  -2  -2  -7    1.38    0.21
   2  -2   7    1.30    0.11
   2   2   7    1.15    0.09
  -2   2  -7    1.13    0.11
  -2  -2  -7    1.07    0.11
  -2  -2  -7    1.15    0.12
   2   2   8   11.74    0.26
  -2  -2  -8   12.26    0.58
  -2   2  -8   12.30    0.58
   2  -2   8   11.84    0.30
  -2  -2  -8   12.10    0.30
  -2   2  -8   12.17    0.30
  -2   2  -8   11.97    0.32
  -2  -2  -8   12.28    0.32
  -2  -2  -8   12.29    0.33
  -2   2  -9   17.03    0.67
  -2  -2  -9   17.52    0.68
   2  -2   9   17.25    0.33
   2   2   9   17.46    0.30
  -2  -2  -9   18.66    0.36
  -2   2  -9   18.20    0.35
  -2  -2  -9   18.02    0.38
  -2  -2 -10   61.32    0.67
  -2   2 -10   61.95    0.68
  -2  -2 -10   57.06    0.68
  -2   2 -10   57.92    0.69
  -2   2 -11    8.70    0.17
  -2  -2 -11    9.23    0.19
  -2  -2 -11    8.94    0.18
  -2   2 -11    9.31    0.18
  -2   3  12    0.73    0.04
  -2   3  12    0.66    0.04
  -2  -3  12    0.80    0.06
   2   3 -11   24.03    0.34
   2  -3 -11   23.92    0.34
  -2   3  11   23.56    0.34
  -2  -3  11   23.91    0.36
  -2  -3  10    2.89    0.16
   2  -3 -10    2.89    0.13
  -2   3  10    2.87    0.14
  -2   3   9   78.44    0.84
   2  -3  -9   70.50    1.59
   2   3  -9   72.03    1.45
   2  -3  -9   71.40    0.76
  -2  -3   9   78.01    1.48
   2  -3  -9   75.37    1.47
   2   3  -9   72.16    1.43
  -2  -3   9   78.97    0.93
   2  -3  -8    0.26    0.14
  -2  -3   8    0.33    0.09
   2   3  -8    0.30    0.15
   2  -3  -8    0.15    0.13
  -2   3   8    0.14    0.07
  -2  -3   7  120.28    1.26
   2  -3  -7  117.14    1.97
  -2   3   7  119.18    1.12
  -2  -3   6    8.80    0.26
  -2   3   6    8.77    0.22
   2  -3  -6    8.38    0.45
   2  -3  -6    9.14    0.49
   2   3  -5  509.02    4.23
   2  -3  -5  526.26    4.69
   2   3  -4   70.01    0.93
   2  -3  -4   71.33    1.12
   2  -3  -4   71.38    1.18
   2  -3  -3  199.33    1.98
   2   3  -3  195.38    1.63
  -2  -3   2  101.87    1.11
   2  -3  -2  102.75    1.10
  -2  -3   1    0.49    0.07
  -2  -3   1    0.59    0.05
  -2   3   1    0.50    0.05
   2  -3  -1    0.49    0.07
  -2  -3   1    0.46    0.07
   2  -3   0  451.61    3.36
  -2  -3   0  459.25    3.20
  -2   3   0  454.73    3.19
  -2  -3   0  464.39    3.20
  -2   3   0  460.49    3.52
  -2  -3   0  470.00    3.55
  -2  -3   0  455.50    3.34
  -2  -3  -1   79.30    0.96
  -2   3  -1   78.80    0.86
  -2   3  -1   78.65    0.99
  -2  -3  -1   81.43    0.77
  -2   3  -1   79.65    0.76
  -2   3  -2  393.56    2.95
  -2  -3  -2  388.60    2.96
  -2  -3  -3    3.53    0.20
  -2   3  -3    3.57    0.19
  -2  -3  -3    3.29    0.18
  -2   3  -4    2.03    0.20
  -2   3  -4    2.28    0.18
  -2  -3  -4    2.12    0.17
  -2   3  -5  229.00    2.56
  -2  -3  -5  231.80    2.42
  -2   3  -5  231.94    2.40
  -2  -3  -6    1.05    0.10
   2  -3   6    0.89    0.10
  -2   3  -6    1.49    0.21
  -2  -3  -6    1.06    0.17
  -2   3  -6    0.98    0.17
  -2  -3  -6    1.02    0.11
  -2  -3  -7   10.96    0.32
   2   3   7   10.92    0.24
  -2  -3  -7   11.78    0.27
  -2  -3  -7   11.00    0.52
  -2   3  -7   11.46    0.52
   2  -3   7   11.88    0.32
  -2   3  -7   11.51    0.31
  -2  -3  -7   11.73    0.31
  -2  -3  -8    1.58    0.23
  -2   3  -8    1.40    0.22
  -2   3  -8    1.71    0.13
  -2  -3  -8    1.63    0.13
   2   3   8    1.46    0.09
  -2   3  -8    1.73    0.12
  -2  -3  -8    1.34    0.11
  -2   3  -9    2.85    0.15
   2  -3   9    2.79    0.14
  -2  -3  -9    2.82    0.16
  -2  -3  -9    2.87    0.14
  -2   3  -9    3.19    0.15
   2   3   9    2.66    0.11
  -2  -3 -10    4.98    0.17
   2  -3  10    4.55    0.14
  -2  -3 -10    4.84    0.15
  -2   3 -10    5.04    0.15
  -2  -3 -11    0.28    0.05
  -2   3 -11    0.29    0.04
   2  -3  11    0.24    0.03
  -2  -4  12    4.63    0.10
  -2   4  11    2.78    0.10
   2   4 -11    3.02    0.10
  -2  -4  11    3.11    0.12
  -2   4  11    3.15    0.11
   2  -4 -10  178.12    1.44
  -2  -4  10  182.50    1.57
  -2   4  10  180.43    1.46
  -2   4   9   53.56    0.65
   2   4  -9   49.91    1.21
  -2  -4   9   52.56    0.74
   2  -4  -9   48.20    1.09
  -2  -4   9   51.55    1.17
   2  -4  -9   48.22    0.58
   2  -4  -9   50.57    0.60
  -2  -4   8   54.68    1.23
   2  -4  -8   52.00    0.64
  -2   4   8   54.27    0.67
   2  -4  -8   52.93    1.16
   2   4  -8   51.56    1.13
   2  -4  -8   53.00    0.63
   2   4  -8   53.72    1.32
   2  -4  -8   51.62    1.29
   2   4  -7    0.05    0.10
   2  -4  -7    0.08    0.11
  -2  -4   7    0.35    0.15
  -2  -4   7    0.49    0.09
  -2   4   7    0.15    0.06
   2  -4  -7    0.16    0.12
   2  -4  -6    8.04    0.45
   2   4  -6    9.03    0.27
   2  -4  -6    8.72    0.50
  -2   4   6    8.33    0.21
  -2  -4   5  281.13    2.89
   2  -4  -5  275.22    3.13
   2  -4  -4  636.47    5.38
   2  -4  -3   35.95    0.79
  -2  -4   3   36.57    0.69
  -2  -4   2   60.78    0.90
   2  -4  -2   58.76    0.88
  -2  -4   2   60.50    0.79
  -2  -4   2   58.69    0.88
  -2   4   2   57.79    0.61
  -2  -4   1    2.18    0.15
  -2  -4   1    2.47    0.17
   2  -4  -1    2.42    0.17
  -2   4   1    2.31    0.07
  -2  -4   1    2.33    0.07
   2  -4   0   93.39    1.04
  -2  -4   0   93.78    1.00
  -2   4  -1  771.86    5.27
  -2  -4  -1  774.89    5.27
   2  -4   1  756.44    5.68
  -2  -4  -1  768.65    5.95
  -2  -4  -1  765.12    5.71
  -2  -4  -2   73.77    0.80
  -2   4  -2   74.03    0.79
  -2   4  -2   71.29    1.08
  -2  -4  -2   71.77    1.08
  -2   4  -3    0.74    0.14
  -2   4  -3    0.58    0.09
  -2   4  -4  349.29    2.50
  -2  -4  -4  353.38    2.50
  -2   4  -4  355.15    3.04
  -2  -4  -4  352.40    3.06
  -2   4  -5    0.77    0.13
  -2  -4  -5    0.73    0.09
  -2  -4  -5    0.93    0.07
  -2   4  -5    0.64    0.09
  -2   4  -5    0.72    0.16
  -2  -4  -6   22.93    0.44
  -2  -4  -6   22.29    0.66
  -2   4  -6   23.83    0.68
   2  -4   6   23.14    0.46
  -2  -4  -6   23.04    0.47
  -2   4  -6   24.67    0.83
  -2   4  -6   24.08    0.37
  -2  -4  -6   23.02    0.36
  -2   4  -6   23.19    0.46
   2  -4   7  246.20    2.16
  -2   4  -7  246.14    1.95
  -2  -4  -7  251.48    1.95
  -2   4  -7  240.05    2.74
  -2  -4  -7  244.99    2.77
  -2   4  -7  244.80    3.04
   2   4   7  238.79    1.90
  -2  -4  -7  253.79    2.12
  -2   4  -8    7.69    0.41
  -2  -4  -8    7.15    0.41
   2  -4   8    8.11    0.27
  -2   4  -8    7.66    0.25
  -2  -4  -8    7.43    0.24
  -2  -4  -8    8.63    0.23
  -2   4  -8    8.46    0.22
   2  -4   9    0.10    0.06
  -2   4  -9    0.15    0.06
  -2   4  -9    0.09    0.06
  -2  -4  -9    0.11    0.06
  -2  -4  -9    0.20    0.08
   2  -4  10    2.54    0.10
  -2   4 -10    2.65    0.10
  -2  -4 -10    2.61    0.12
  -2  -4 -11    1.25    0.06
  -2  -5  11   43.42    0.47
  -2   5  11   41.58    0.41
  -2  -5  10    1.78    0.12
  -2   5  10    1.98    0.10
  -2  -5   9   59.28    0.78
  -2   5   9   57.83    0.66
   2  -5  -8   15.68    0.31
   2  -5  -8   16.02    0.32
  -2  -5   8   16.79    0.68
  -2   5   8   16.27    0.32
   2   5  -8   16.62    0.74
   2  -5  -8   15.24    0.68
   2  -5  -7   16.32    0.68
   2  -5  -7   15.38    0.54
   2  -5  -7   16.29    0.31
  -2  -5   7   17.27    0.68
   2  -5  -7   17.00    0.34
  -2   5   7   17.60    0.34
  -2   5   6   35.22    0.49
   2  -5  -6   34.87    0.51
  -2  -5   6   35.54    0.94
   2  -5  -6   34.59    0.95
   2  -5  -6   34.35    0.78
   2   5  -6   36.89    0.60
  -2  -5   6   34.83    0.84
   2  -5  -5    0.33    0.11
  -2  -5   5    0.29    0.07
  -2  -5   5    0.33    0.10
   2   5  -5    0.56    0.09
   2   5  -5    0.28    0.07
  -2   5   5    0.44    0.06
   2  -5  -4    6.86    0.41
  -2  -5   4    6.57    0.34
   2  -5  -4    7.09    0.41
  -2  -5   3   77.55    1.19
  -2  -5   3   73.32    1.17
  -2  -5   3   75.90    0.99
   2  -5  -3   75.58    1.33
   2  -5  -2  100.68    1.39
  -2  -5   2  103.42    1.39
  -2  -5   2  102.50    1.36
  -2  -5   2  103.70    1.26
  -2  -5   1   38.39    0.79
   2  -5  -1   38.76    0.78
  -2  -5   1   38.83    0.75
  -2  -5   0  106.71    1.17
   2  -5   0  111.29    1.44
   2  -5   0  110.02    1.27
  -2  -5   0  109.56    1.45
  -2  -5  -1   14.66    0.43
  -2   5  -1   15.10    0.48
  -2  -5  -1   15.82    0.53
   2  -5   1   14.65    0.42
  -2   5  -2  243.41    2.54
   2  -5   2  236.92    2.38
  -2  -5  -3    0.65    0.08
  -2   5  -3    0.72    0.14
  -2   5  -4    0.52    0.08
  -2   5  -4    0.48    0.14
  -2  -5  -4    0.71    0.08
  -2   5  -4    0.44    0.08
  -2  -5  -5   92.00    0.95
  -2   5  -5   92.34    1.05
  -2   5  -5   93.98    1.06
  -2  -5  -5   90.39    1.24
  -2  -5  -6    1.03    0.10
  -2   5  -6    1.34    0.13
   2  -5   6    1.08    0.12
  -2   5  -6    1.17    0.23
  -2  -5  -6    1.13    0.16
  -2  -5  -6    1.32    0.09
   2  -5   7   56.00    0.81
  -2   5  -7   57.21    1.35
  -2  -5  -7   56.37    0.72
  -2  -5  -7   56.27    0.61
  -2   5  -7   56.61    0.62
   2  -5   8   11.68    0.33
  -2  -5  -8   11.19    0.29
  -2   5  -8   11.35    0.29
  -2  -5  -9   32.02    0.46
   2  -5   9   31.96    0.48
  -2  -5 -10    0.82    0.07
   2  -5  10    0.87    0.06
  -2  -5 -11   12.45    0.17
  -2  -6  11   24.25    0.29
  -2   6  10    0.31    0.05
  -2  -6  10    0.28    0.07
  -2   6   9    0.43    0.07
  -2  -6   9    0.38    0.09
   2   6  -8    9.79    0.56
   2  -6  -8   10.48    0.26
  -2  -6   8   10.63    0.54
  -2   6   8   11.00    0.26
   2  -6  -7    0.93    0.18
  -2   6   7    1.09    0.10
   2  -6  -7    1.12    0.10
  -2  -6   7    1.10    0.21
  -2  -6   6    1.80    0.24
   2   6  -6    1.53    0.14
   2  -6  -6    1.47    0.21
  -2  -6   6    1.52    0.21
   2  -6  -6    1.34    0.25
  -2   6   6    1.53    0.11
  -2   6   5   22.49    0.37
   2  -6  -5   21.22    0.39
   2   6  -5   21.03    0.44
   2  -6  -5   21.65    0.83
  -2  -6   5   21.40    0.70
   2  -6  -5   21.25    0.67
   2   6  -5   21.07    0.45
  -2  -6   5   22.40    0.45
   2  -6  -4    4.69    0.37
   2  -6  -4    4.55    0.29
  -2  -6   4    4.56    0.33
   2  -6  -4    4.72    0.17
   2   6  -4    4.99    0.20
  -2  -6   4    4.63    0.32
   2  -6  -4    4.42    0.35
  -2  -6   4    4.71    0.20
  -2   6   4    4.56    0.16
  -2  -6   4    4.88    0.18
  -2   6   3    0.34    0.06
  -2  -6   3    0.26    0.11
  -2  -6   3    0.23    0.10
  -2  -6   3    0.26    0.08
   2  -6  -3    0.20    0.12
  -2  -6   2    0.68    0.14
   2  -6  -2    0.70    0.15
  -2  -6   2    0.69    0.12
   2  -6  -1  239.36    2.61
  -2  -6   1  246.63    2.69
  -2  -6   1  247.04    2.55
   2  -6   0  247.69    2.63
  -2  -6   0  245.40    2.63
   2  -6   1    7.06    0.38
  -2   6  -1    8.00    0.38
  -2  -6  -1    7.35    0.41
   2  -6   1    7.80    0.35
  -2   6  -2   37.41    0.90
   2  -6   2   35.91    0.80
  -2   6  -3   26.30    0.81
   2  -6   3   25.12    0.71
  -2  -6  -3   25.76    0.41
  -2   6  -3   26.37    0.47
  -2  -6  -3   25.93    0.42
  -2   6  -4   25.34    0.84
   2  -6   4   23.75    0.75
  -2  -6  -4   24.06    0.40
  -2   6  -4   24.54    0.48
  -2   6  -4   24.41    0.47
  -2  -6  -4   24.06    0.42
  -2   6  -5    1.96    0.27
  -2   6  -5    2.12    0.16
  -2  -6  -5    2.01    0.13
   2  -6   5    1.84    0.24
  -2  -6  -5    1.91    0.11
  -2   6  -5    2.35    0.16
  -2  -6  -6    8.61    0.26
  -2   6  -6    9.07    0.31
  -2  -6  -6    8.04    0.21
   2  -6   6    8.63    0.50
   2  -6   6    8.92    0.31
  -2  -6  -7    1.77    0.13
   2  -6   7    1.50    0.24
   2  -6   7    1.66    0.14
  -2  -6  -8   11.32    0.28
   2  -6   8   11.42    0.31
  -2   6  -8   10.95    0.26
  -2  -6  -9    8.73    0.21
   2  -6   9    8.71    0.23
  -2  -6 -10    0.22    0.05
   2  -6  10    0.05    0.03
   2  -7 -10    2.80    0.08
  -2   7  10    3.00    0.09
   2  -7  -9    6.18    0.16
  -2   7   9    6.11    0.16
  -2   7   8   32.16    0.45
   2  -7  -8   30.94    0.46
  -2  -7   7   22.83    0.79
   2  -7  -7   21.95    0.40
   2   7  -7   21.37    0.83
  -2   7   7   21.02    0.38
  -2  -7   7   22.47    0.48
   2  -7  -6    9.75    0.28
   2   7  -6    9.25    0.32
   2   7  -6    9.77    0.57
   2  -7  -6    8.98    0.58
  -2  -7   6    8.97    0.47
  -2  -7   6    9.86    0.32
  -2   7   6    9.45    0.25
  -2   7   5   90.86    0.94
  -2  -7   5   88.93    1.62
   2  -7  -5   91.48    0.99
   2   7  -5   90.05    1.08
  -2  -7   5   89.34    1.58
   2  -7  -5   85.88    1.78
   2   7  -5   89.62    1.08
   2   7  -5   90.84    1.76
  -2  -7   5   92.56    1.08
  -2   7   4  239.28    1.95
   2  -7  -4  232.94    2.00
   2   7  -4  243.28    3.00
   2  -7  -4  239.85    3.22
  -2  -7   4  242.62    2.87
   2  -7  -4  237.29    3.09
   2   7  -4  241.85    2.10
  -2  -7   4  242.96    2.03
  -2  -7   4  247.87    2.10
   2   7  -3  109.03    1.75
   2  -7  -3  110.63    1.94
  -2   7   3  108.64    1.05
   2   7  -3  107.91    1.13
  -2  -7   3  108.91    1.10
   2  -7  -3  105.22    1.07
  -2  -7   3  109.35    1.75
   2  -7  -3  109.22    1.83
   2   7  -2   16.02    0.58
  -2  -7   2   16.34    0.56
  -2   7   2   16.71    0.32
   2   7  -2   15.40    0.34
  -2  -7   2   16.05    0.34
   2  -7  -2   16.88    0.34
  -2  -7   2   16.04    0.64
   2   7  -1    2.69    0.14
  -2   7   1    2.64    0.13
  -2  -7   1    2.65    0.14
   2   7  -1    2.60    0.22
   2  -7  -1    2.89    0.29
  -2  -7   1    3.25    0.27
   2  -7  -1    2.76    0.14
   2  -7  -1    2.93    0.28
  -2  -7   0    2.92    0.27
   2  -7   0    3.28    0.15
   2  -7   0    3.22    0.29
  -2  -7  -1   11.31    0.27
   2  -7   1   11.45    0.28
  -2  -7  -1   11.52    0.29
   2  -7   1   11.55    0.54
   2   7   2  107.46    1.01
  -2  -7  -2  109.03    1.10
   2  -7   2  108.95    1.61
  -2  -7  -2  109.91    1.08
  -2   7  -2  108.30    1.73
   2  -7   2  109.27    1.79
  -2  -7  -3   47.98    0.63
  -2  -7  -3   47.36    0.63
   2  -7   3   47.63    1.06
   2   7   3   45.76    0.56
  -2   7  -3   48.43    1.16
  -2   7  -4  148.85    1.48
  -2  -7  -4  146.23    1.37
  -2  -7  -4  147.16    1.36
  -2   7  -4  146.97    2.26
   2  -7   4  144.25    2.07
  -2  -7  -4  143.76    1.34
   2   7   4  141.27    1.25
  -2  -7  -5    1.35    0.12
  -2   7  -5    1.09    0.13
  -2   7  -5    1.18    0.23
   2  -7   5    1.31    0.13
   2  -7   5    1.07    0.20
  -2  -7  -5    1.31    0.11
  -2   7  -5    1.47    0.14
   2  -7   6    9.29    0.32
   2  -7   6    8.82    0.49
  -2  -7  -6    8.92    0.23
  -2  -7  -6    9.69    0.28
  -2   7  -6   10.20    0.32
   2  -7   7    9.98    0.31
  -2  -7  -7    9.91    0.27
   2  -7   8   51.89    0.68
  -2  -7  -8   51.10    0.62
  -2  -7  -9   70.89    0.68
   2  -7   9   66.42    0.68
  -2  -7 -10    2.82    0.07
  -2   8   9    6.32    0.14
   2  -8  -9    5.20    0.11
   2  -8  -8    6.07    0.16
  -2  -8   8    6.41    0.21
   2  -8  -8    6.03    0.17
  -2  -8   7    0.22    0.09
  -2   8   7    0.11    0.06
   2  -8  -7    0.09    0.06
   2  -8  -7    0.14    0.06
  -2   8   6    1.05    0.10
   2  -8  -6    1.02    0.10
   2   8  -6    0.95    0.12
   2   8  -6    0.77    0.19
   2  -8  -6    0.88    0.09
  -2  -8   6    0.88    0.12
  -2   8   5   16.03    0.34
   2  -8  -5   16.37    0.37
   2   8  -5   15.52    0.68
   2  -8  -5   15.15    0.30
   2  -8  -5   15.24    0.72
  -2  -8   5   15.15    0.65
  -2  -8   5   15.38    0.39
   2   8  -5   15.70    0.40
  -2   8   4    1.34    0.11
   2   8  -4    1.53    0.14
   2  -8  -4    1.09    0.22
  -2  -8   4    1.65    0.24
  -2  -8   4    1.46    0.13
   2   8  -4    1.53    0.23
  -2  -8   4    1.34    0.13
   2  -8  -3    4.63    0.20
   2   8  -3    4.36    0.34
   2   8  -3    4.67    0.21
   2  -8  -3    4.56    0.37
  -2  -8   3    4.85    0.39
  -2  -8   3    4.50    0.20
  -2   8   3    4.56    0.19
   2   8  -2    1.64    0.13
   2   8  -2    1.68    0.21
   2  -8  -2    1.99    0.29
  -2  -8   2    1.66    0.21
   2  -8  -2    2.02    0.25
  -2   8   2    1.75    0.13
  -2  -8   2    1.97    0.13
  -2  -8   1   85.69    0.96
   2  -8  -1   82.48    1.69
  -2  -8   1   84.97    1.53
   2   8  -1   86.43    0.95
   2  -8  -1   81.19    1.44
   2  -8  -1   83.83    0.95
  -2  -8   0   83.72    0.94
   2  -8   0   83.82    1.66
   2  -8   0   81.12    1.58
   2  -8   0   81.54    0.94
   2   8   0   81.70    0.91
   2  -8   1   12.27    0.60
  -2  -8  -1   11.25    0.32
   2  -8   1   11.41    0.30
  -2   8  -1   11.12    0.32
  -2  -8  -1   11.42    0.29
  -2  -8  -2  135.45    1.35
  -2  -8  -2  135.65    1.30
  -2   8  -2  134.78    1.40
   2  -8   2  135.13    2.15
  -2  -8  -3   14.56    0.34
  -2  -8  -3   14.48    0.35
  -2   8  -4   55.17    0.80
  -2  -8  -4   54.10    0.70
   2  -8   4   53.69    1.32
   2  -8   4   53.97    1.20
  -2  -8  -4   53.22    0.71
  -2   8  -5    7.27    0.28
  -2  -8  -5    6.82    0.22
   2  -8   5    6.82    0.43
  -2  -8  -5    7.26    0.24
   2  -8   5    7.01    0.47
   2  -8   6    0.30    0.10
  -2  -8  -6    0.25    0.06
  -2   8  -6    0.33    0.10
  -2  -8  -6    0.25    0.09
  -2  -8  -7    0.19    0.07
   2  -8   7    0.13    0.08
  -2  -8  -8    4.20    0.14
  -2  -8  -9    1.30    0.06
   2  -8   9    1.12    0.06
  -2  -9   9    6.28    0.12
  -2  -9   8   82.66    0.79
  -2   9   7    6.35    0.18
   2  -9  -7    6.29    0.19
   2  -9  -6   72.28    0.82
   2   9  -6   74.35    0.90
  -2   9   6   72.16    0.78
  -2  -9   6   71.13    0.85
   2  -9  -5    2.01    0.14
  -2   9   5    1.79    0.12
  -2  -9   5    2.05    0.14
   2   9  -5    2.10    0.16
   2   9  -4    5.20    0.23
  -2   9   4    5.06    0.20
   2   9  -4    4.94    0.23
   2  -9  -4    4.75    0.38
  -2  -9   4    5.07    0.20
  -2  -9   4    4.94    0.21
   2   9  -4    4.78    0.37
  -2   9   3   71.68    0.85
   2   9  -3   75.19    0.94
  -2  -9   3   73.86    0.88
   2  -9  -3   73.68    0.90
   2  -9  -2   14.90    0.75
   2   9  -2   15.69    0.38
  -2  -9   2   16.00    0.36
  -2  -9   2   14.82    0.33
   2  -9  -2   15.07    0.37
   2   9  -1  139.25    1.38
   2  -9  -1  137.57    2.34
   2  -9  -1  139.62    1.40
  -2  -9   1  139.87    1.37
   2  -9   0   74.77    1.64
   2  -9   0   74.78    0.92
  -2  -9   0   74.89    0.90
   2   9   0   74.44    0.88
  -2   9   0   75.32    0.94
   2  -9   1   12.56    0.63
   2  -9   1   13.16    0.66
  -2   9  -1   12.72    0.35
   2   9   1   13.95    0.32
  -2  -9  -1   13.49    0.35
  -2   9  -2   44.07    0.70
   2  -9   2   42.56    1.18
   2  -9   2   44.31    1.15
  -2   9  -3   59.71    0.85
  -2  -9  -3   61.44    0.76
  -2  -9  -3   60.80    0.79
  -2  -9  -4   38.80    0.58
  -2   9  -4   38.74    0.65
  -2  -9  -4   38.90    0.57
   2  -9   4   37.51    0.63
  -2   9  -5    0.31    0.09
  -2  -9  -5    0.44    0.09
  -2  -9  -6    4.47    0.17
  -2   9  -6    4.82    0.20
  -2  -9  -7    3.20    0.12
   2  -9   7    3.01    0.14
   2  -9   8    3.46    0.11
  -2 -10   7   15.93    0.25
   2 -10  -6   14.15    0.28
  -2 -10   5    6.54    0.20
   2  10  -5    6.95    0.23
   2 -10  -5    6.50    0.21
  -2 -10   4   12.68    0.29
  -2 -10   4   13.09    0.28
  -2 -10   3    2.78    0.15
  -2 -10   3    2.85    0.14
   2  10  -3    2.72    0.16
   2  10  -3    3.01    0.17
   2 -10  -3    2.64    0.16
   2 -10  -3    2.56    0.13
   2 -10  -2    0.19    0.08
   2  10  -2    0.28    0.08
  -2 -10   1  400.26    3.07
   2  10  -1  397.32    3.09
  -2  10   1  395.15    3.13
  -2 -10   0    5.28    0.21
   2  10   0    5.50    0.21
  -2  10   0    5.44    0.23
  -2 -10  -1   19.48    0.40
  -2  10  -1   19.77    0.44
   2  10   1   18.64    0.37
  -2 -10  -2    6.81    0.24
  -2  10  -2    7.01    0.26
   2  10   2    6.60    0.20
   2 -10   3   13.19    0.34
  -2 -10  -3   13.07    0.32
   2  10   3   12.51    0.26
  -2  10  -3   13.58    0.35
   2 -10   4   11.73    0.31
  -2  10  -4   11.95    0.32
   2 -10   5   10.19    0.27
  -2  10  -5   10.29    0.27
  -2 -10  -6    5.29    0.16
  -2 -10  -7    8.46    0.16
  -2  11   6   15.90    0.20
   2  11  -5    6.44    0.18
  -2  11   5    6.86    0.16
   2  11  -4    0.14    0.07
  -2  11   4    0.39    0.07
   2  11  -3   10.91    0.27
  -2  11   3   10.85    0.26
  -2 -11   2    0.50    0.08
  -2  11   2    0.73    0.09
   2  11  -2    0.79    0.09
   2  11  -2    0.68    0.09
   2  11  -1   43.87    0.57
  -2  11   1   44.61    0.61
  -2 -11   0   58.25    0.67
  -2  11   0   57.41    0.73
   2  11   0   57.41    0.66
  -2 -11  -1    1.04    0.10
  -2  11  -1    0.87    0.10
   2  11   1    1.05    0.08
   2 -11   2   13.07    0.29
  -2 -11  -2   13.86    0.29
  -2  11  -2   13.82    0.32
   2 -11   3    3.28    0.14
  -2 -11  -3    3.13    0.14
  -2  11  -3    3.05    0.15
   2 -11   4   16.62    0.30
  -2 -11  -4   17.83    0.30
   2 -11   5   22.43    0.31
  -2 -11  -5   23.62    0.32
  -2 -11  -6    6.17    0.12
  -2  12   4    1.99    0.07
  -2  12   3   51.13    0.52
   2  12  -3   52.27    0.53
  -2  12   2   62.32    0.62
   2  12  -2   64.29    0.63
  -2 -12   1    1.76    0.10
  -2  12   1    1.73    0.10
   2  12  -1    1.82    0.10
  -2  12   0    7.48    0.20
  -2 -12   0    7.38    0.19
  -2  12  -1    1.27    0.09
  -2  12  -2   27.53    0.38
  -2 -12  -3   23.13    0.26
  -3   0  12  145.64    1.13
   3   0 -12  142.31    1.15
  -3   0  11   -0.02    0.06
  -3   0  10    1.69    0.12
   3   0 -10    1.52    0.25
  -3   0   9    0.07    0.07
   3   0  -9   -0.01    0.12
  -3   0   8   17.72    0.37
   3   0  -8   17.05    0.72
  -3   0   7    0.03    0.05
   3   0  -7    0.02    0.10
  -3   0   6   31.32    0.67
   3   0  -6   32.06    0.84
   3   0  -5    0.04    0.06
   3   0  -4   75.94    0.99
  -3   0   3    0.14    0.06
  -3   0   2    0.82    0.09
  -3   0   2    0.86    0.05
  -3   0   1    0.02    0.05
  -3   0   0  115.01    1.04
  -3   0  -1    0.04    0.05
  -3   0  -2 6293.77   41.40
  -3   0  -3    0.06    0.07
  -3   0  -4  173.03    1.87
  -3   0  -5    0.43    0.11
  -3   0  -6    0.19    0.07
  -3   0  -6    0.13    0.06
  -3   0  -7   -0.01    0.07
  -3   0  -7    0.07    0.06
  -3   0  -8    6.17    0.23
  -3   0  -8    6.00    0.21
  -3   0  -8    5.69    0.41
  -3   0  -9    0.04    0.07
   3   0   9    0.04    0.05
  -3   0  -9    0.05    0.06
  -3   0  -9    0.14    0.08
  -3   0 -10   16.73    0.33
  -3   0 -10   16.29    0.30
  -3   0 -11    0.01    0.04
  -3  -1  12   11.20    0.21
  -3   1  12   12.23    0.21
   3  -1 -12   11.17    0.21
   3   1 -12   11.43    0.21
  -3  -1  12   10.26    0.21
  -3   1  12   11.32    0.22
  -3   1  11   13.46    0.28
  -3  -1  11   13.95    0.28
  -3  -1  10   40.58    0.58
  -3   1  10   41.10    0.58
   3  -1  -9    1.29    0.24
  -3   1   9    1.68    0.12
   3   1  -8    8.59    0.50
   3  -1  -8    8.51    0.52
  -3   1   8    9.52    0.26
  -3  -1   8    9.29    0.27
   3   1  -7    0.56    0.15
   3  -1  -7    0.87    0.18
  -3   1   7    0.68    0.08
  -3  -1   7    0.55    0.08
   3  -1  -6  152.59    1.97
   3   1  -6  156.71    2.01
   3  -1  -6  157.45    2.10
  -3  -1   5   77.24    0.95
   3   1  -5   80.14    1.22
  -3  -1   4   64.96    0.81
   3   1  -4   63.27    0.80
  -3  -1   3  433.08    3.26
   3   1  -3  435.01    3.15
  -3  -1   3  424.14    2.97
   3  -1  -3  433.16    3.22
   3  -1  -2  379.82    2.60
  -3  -1   2  383.60    2.78
  -3  -1   1    1.03    0.08
  -3   1   1    1.23    0.09
  -3   1   0   18.57    0.37
  -3  -1   0   18.75    0.32
  -3   1   0   19.25    0.33
  -3  -1   0   18.91    0.33
  -3   1   0   18.60    0.32
  -3   1  -1 1452.51    9.93
  -3  -1  -1 1468.52    9.93
  -3  -1  -1 1458.39    9.96
  -3   1  -1 1488.81    9.98
  -3   1  -2  130.54    1.31
  -3   1  -2  129.59    1.34
  -3   1  -3  144.19    1.55
  -3   1  -3  147.79    1.56
  -3   1  -4   54.79    0.93
  -3   1  -4   56.98    0.91
  -3   1  -5  296.16    2.94
  -3   1  -5  303.79    2.85
  -3  -1  -6    3.24    0.17
  -3   1  -6    3.13    0.15
  -3  -1  -6    3.22    0.16
  -3   1  -6    3.41    0.16
  -3   1  -6    3.19    0.28
  -3  -1  -7   64.02    0.83
  -3   1  -7   63.73    0.80
  -3   1  -7   64.52    1.32
  -3   1  -7   65.68    0.75
  -3  -1  -7   61.79    0.74
  -3   1  -7   64.70    0.83
  -3  -1  -8    7.98    0.27
  -3   1  -8    7.52    0.25
  -3  -1  -8    7.74    0.27
  -3  -1  -8    7.58    0.47
  -3   1  -8    7.57    0.47
  -3   1  -8    7.96    0.27
  -3   1  -8    7.55    0.23
  -3  -1  -8    7.01    0.23
  -3  -1  -9   44.08    0.64
  -3  -1  -9   42.77    0.61
  -3  -1  -9   43.77    0.60
  -3  -1 -10    7.27    0.22
  -3   1 -10    7.07    0.21
  -3  -1 -10    6.95    0.19
  -3   1 -10    7.00    0.19
  -3  -1 -11    1.29    0.08
  -3   1 -11    1.22    0.07
   3   2 -12    3.16    0.10
  -3   2  12    3.04    0.10
   3  -2 -12    3.12    0.10
  -3   2  12    3.24    0.10
  -3  -2  12    3.10    0.11
  -3  -2  11    1.35    0.10
  -3   2  11    1.37    0.10
  -3   2  10    0.11    0.06
  -3  -2  10    0.14    0.08
  -3  -2   9    2.26    0.15
  -3  -2   9    2.31    0.26
  -3   2   9    2.23    0.14
   3   2  -8    2.70    0.29
  -3   2   8    2.80    0.15
  -3  -2   8    3.20    0.17
   3   2  -7   13.73    0.56
  -3  -2   7   13.09    0.32
  -3   2   7   14.29    0.29
   3   2  -6   47.73    0.98
   3  -2  -6   48.77    1.08
   3   2  -5   76.07    1.15
   3  -2  -5   80.13    1.29
   3  -2  -4   81.19    1.08
   3   2  -4   81.53    1.07
   3  -2  -3   66.45    0.89
  -3  -2   3   65.89    0.73
  -3  -2   3   66.66    0.84
  -3  -2   2  308.79    2.35
  -3  -2   2  311.30    2.44
  -3  -2   1  211.17    1.70
  -3   2   1  214.89    1.69
  -3  -2   0   65.64    0.70
  -3   2   0   62.87    0.69
  -3  -2   0   63.33    0.70
  -3   2   0   63.20    0.69
  -3   2   0   64.37    0.81
  -3   2  -1    0.25    0.06
  -3   2  -1    0.39    0.06
  -3  -2  -2   63.68    0.84
  -3   2  -2   67.77    0.84
  -3  -2  -3  689.20    5.20
  -3   2  -3  682.18    5.19
  -3   2  -3  693.38    5.33
  -3   2  -4    3.60    0.23
  -3  -2  -4    3.45    0.23
  -3   2  -4    3.81    0.25
  -3  -2  -5   25.23    0.68
  -3   2  -5   25.98    0.69
  -3   2  -5   27.38    0.72
  -3  -2  -6   19.28    0.36
  -3   2  -6   18.76    0.63
   3  -2   6   18.34    0.36
  -3  -2  -6   18.54    0.64
  -3   2  -6   19.21    0.65
  -3  -2  -6   19.30    0.41
  -3   2  -6   18.40    0.38
  -3  -2  -6   18.80    0.38
  -3  -2  -6   19.37    0.34
  -3   2  -7   21.32    0.44
   3  -2   7   21.04    0.40
  -3   2  -7   21.57    0.73
  -3  -2  -7   21.76    0.74
  -3  -2  -7   21.50    0.39
  -3   2  -7   22.08    0.39
  -3  -2  -7   20.98    0.45
  -3   2  -7   21.92    0.43
  -3  -2  -7   21.09    0.43
  -3  -2  -8    4.78    0.21
  -3  -2  -8    4.53    0.21
  -3  -2  -8    4.70    0.37
  -3   2  -8    4.34    0.35
  -3   2  -8    4.51    0.21
  -3  -2  -8    4.64    0.18
  -3   2  -8    4.68    0.18
  -3   2  -9    6.36    0.20
  -3  -2  -9    5.85    0.20
  -3  -2  -9    5.95    0.22
  -3  -2 -10   38.71    0.47
  -3   2 -10   38.16    0.47
  -3   2 -10   37.10    0.51
  -3  -2 -11   50.18    0.49
  -3   2 -11   44.90    0.46
  -3   3  12    0.20    0.04
  -3  -3  12    0.27    0.05
  -3   3  12    0.27    0.04
  -3  -3  11  135.76    1.18
  -3   3  11  134.52    1.14
  -3   3  11  135.74    1.13
  -3  -3  10   69.13    0.83
  -3   3  10   69.81    0.77
   3   3  -9   28.81    0.92
   3  -3  -9   29.38    1.00
   3   3  -9   32.32    0.96
   3  -3  -9   31.53    0.95
  -3  -3   9   29.53    0.84
  -3   3   9   32.61    0.49
  -3  -3   9   30.91    0.55
  -3  -3   8    8.20    0.46
  -3  -3   8    8.45    0.28
  -3   3   8    8.60    0.24
   3  -3  -8    8.34    0.53
   3  -3  -7   26.31    0.90
  -3   3   7   26.57    0.43
   3  -3  -7   25.76    0.86
  -3   3   6    6.58    0.19
   3  -3  -6    5.89    0.40
   3   3  -6    5.47    0.31
   3  -3  -5  128.46    1.84
   3   3  -5  123.74    1.49
  -3  -3   4  469.31    3.64
  -3  -3   4  463.34    3.83
   3   3  -4  467.09    3.68
   3  -3  -4  467.13    3.99
  -3  -3   3   62.95    0.82
  -3  -3   3   60.16    0.87
   3   3  -3   61.33    0.73
  -3  -3   2  284.41    2.34
   3  -3  -2  283.16    2.31
  -3  -3   2  281.77    2.40
  -3   3   1  142.67    1.22
  -3  -3   1  143.66    1.24
  -3  -3   0  251.07    1.97
  -3   3   0  249.11    1.97
  -3  -3   0  251.23    1.99
  -3   3  -1  214.91    2.05
  -3  -3  -1  216.07    1.77
  -3   3  -1  214.23    1.76
  -3   3  -2   66.69    1.02
  -3  -3  -2   67.80    0.84
  -3   3  -3    2.67    0.18
  -3  -3  -3    2.18    0.16
  -3   3  -4  257.83    2.70
  -3  -3  -4  252.36    2.45
  -3   3  -4  251.91    2.44
  -3   3  -4  248.56    1.86
  -3  -3  -4  249.66    1.86
  -3   3  -5  194.19    1.53
  -3  -3  -5  190.42    1.53
  -3  -3  -5  190.99    1.64
  -3   3  -5  191.60    2.35
  -3  -3  -5  187.92    2.17
  -3   3  -5  190.69    2.18
  -3  -3  -5  187.63    1.70
  -3  -3  -6    8.44    0.24
  -3  -3  -6    8.51    0.28
   3  -3   6    8.61    0.26
  -3  -3  -6    8.39    0.26
  -3   3  -6    9.77    0.23
  -3  -3  -6    8.66    0.22
  -3   3  -6    8.53    0.46
  -3   3  -6    8.70    0.43
  -3  -3  -6    9.27    0.45
  -3  -3  -7   12.88    0.29
  -3   3  -7   13.16    0.29
  -3  -3  -7   12.92    0.57
  -3   3  -7   12.48    0.55
   3  -3   7   12.98    0.33
  -3   3  -7   12.78    0.34
  -3  -3  -7   13.70    0.34
  -3  -3  -7   13.50    0.36
  -3   3  -8    4.77    0.21
   3  -3   8    4.54    0.18
  -3  -3  -8    4.84    0.21
  -3   3  -8    5.17    0.19
  -3  -3  -8    5.17    0.19
  -3  -3  -8    4.46    0.35
  -3   3  -8    4.29    0.33
   3  -3   9    2.80    0.13
  -3  -3  -9    3.11    0.16
  -3  -3  -9    3.09    0.14
  -3   3  -9    3.00    0.14
  -3   3  -9    3.02    0.15
  -3  -3 -10   11.15    0.21
  -3   3 -10   11.45    0.22
  -3  -3 -10   11.33    0.25
  -3  -3 -11   11.49    0.18
  -3   3 -11    9.17    0.15
  -3  -4  12    4.81    0.11
  -3   4  12    3.80    0.08
  -3  -4  11   28.88    0.40
  -3   4  11   29.50    0.36
  -3  -4  10   65.84    0.79
  -3  -4  10   63.05    0.69
  -3  -4   9    7.59    0.27
   3   4  -9    7.25    0.48
   3  -4  -9    7.11    0.48
   3  -4  -9    7.37    0.44
   3  -4  -9    7.55    0.21
  -3  -4   9    7.72    0.44
  -3   4   9    8.77    0.24
  -3  -4   8   87.21    1.03
   3  -4  -8   83.85    1.53
   3   4  -8   82.49    1.51
  -3   4   8   87.50    0.92
  -3  -4   8   85.05    1.53
   3  -4  -8   85.70    1.73
  -3  -4   7   20.24    0.69
   3  -4  -7   20.63    0.79
  -3   4   7   21.52    0.38
   3  -4  -7   21.20    0.84
   3   4  -6   10.98    0.30
  -3  -4   6   10.61    0.47
  -3   4   6   10.44    0.24
  -3  -4   6   10.89    0.30
  -3  -4   6   10.44    0.39
   3  -4  -6   10.49    0.56
   3  -4  -6   10.26    0.52
  -3  -4   5  379.71    3.55
  -3  -4   5  384.08    3.34
   3  -4  -5  380.74    3.78
  -3  -4   4  258.06    2.57
  -3  -4   4  265.36    2.46
   3  -4  -4  257.50    2.76
  -3  -4   3    8.59    0.34
   3  -4  -3    8.02    0.37
  -3  -4   3    7.98    0.21
  -3  -4   3    8.44    0.32
  -3  -4   2  626.15    4.54
   3  -4  -2  609.55    4.73
  -3  -4   2  623.15    4.78
  -3   4   2  616.37    4.37
  -3  -4   2  612.42    4.41
  -3  -4   1  259.47    2.30
  -3   4   1  255.28    1.95
  -3  -4   1  261.98    1.97
   3  -4   0  876.69    6.21
  -3   4  -1   23.46    0.58
  -3   4  -1   23.57    0.49
  -3   4  -1   24.63    0.40
  -3  -4  -1   24.38    0.40
  -3  -4  -2  173.68    1.57
  -3   4  -2  169.78    1.56
  -3   4  -2  168.97    1.97
  -3  -4  -3   48.84    0.76
  -3   4  -3   48.42    0.74
  -3   4  -4   69.33    0.66
  -3  -4  -4   70.06    0.65
  -3  -4  -4   66.48    1.01
  -3   4  -4   65.55    1.01
  -3   4  -5   46.15    0.65
  -3  -4  -5   44.79    0.67
  -3   4  -5   48.12    1.12
  -3  -4  -5   49.10    0.55
  -3   4  -5   48.04    0.54
  -3   4  -5   47.37    0.92
  -3  -4  -5   45.88    0.91
  -3  -4  -5   46.88    0.64
  -3  -4  -6   84.88    1.03
  -3  -4  -6   90.85    0.88
  -3   4  -6   90.76    0.87
  -3  -4  -6   89.88    1.01
  -3   4  -6   86.88    1.62
  -3  -4  -6   84.87    1.40
  -3   4  -6   81.64    1.35
   3  -4   6   86.27    1.02
  -3   4  -7   12.37    0.27
  -3  -4  -7   12.31    0.27
  -3   4  -7   11.36    0.49
  -3  -4  -7   11.14    0.50
   3  -4   7   11.91    0.33
  -3   4  -7   11.22    0.32
  -3  -4  -7   12.31    0.33
  -3  -4  -8   23.18    0.37
  -3   4  -8   23.00    0.37
  -3   4  -8   22.58    0.44
  -3  -4  -8   22.33    0.42
  -3   4  -9   10.33    0.22
  -3  -4  -9    9.99    0.21
  -3   4  -9   10.20    0.25
  -3  -4  -9   10.47    0.26
   3  -4   9   10.34    0.24
  -3  -4 -10    0.28    0.06
  -3  -4 -11    2.15    0.07
  -3  -5  11   40.28    0.47
  -3   5  11   40.19    0.42
  -3  -5  10   51.70    0.65
  -3   5  10   50.80    0.57
  -3   5   9    2.85    0.14
   3  -5  -9    2.63    0.13
   3   5  -8   24.42    0.90
   3  -5  -8   23.80    0.85
   3  -5  -8   23.59    0.41
  -3  -5   8   24.23    0.80
  -3   5   8   24.73    0.41
  -3   5   7  409.54    3.03
   3  -5  -7  394.50    4.25
   3  -5  -7  396.76    4.52
   3  -5  -7  400.30    3.06
  -3  -5   7  410.25    4.08
   3  -5  -7  382.42    3.76
   3  -5  -6   33.12    0.94
  -3  -5   6   36.04    0.59
   3   5  -6   35.72    0.59
   3  -5  -6   33.37    1.06
  -3  -5   6   34.83    0.80
  -3  -5   6   35.06    0.92
  -3   5   6   34.91    0.49
  -3  -5   5    0.26    0.09
  -3  -5   5    0.23    0.12
   3   5  -5    0.32    0.07
   3  -5  -5    0.21    0.12
  -3  -5   5    0.48    0.08
  -3   5   5    0.27    0.06
  -3  -5   4   44.77    0.88
  -3  -5   4   43.46    0.93
   3  -5  -4   44.76    1.04
  -3  -5   3   97.71    1.36
  -3  -5   3   95.17    1.07
   3  -5  -2   44.79    0.85
  -3  -5   2   44.63    0.86
  -3  -5   2   43.72    0.74
   3  -5  -1   17.16    0.51
  -3  -5   1   18.40    0.50
   3  -5   0  224.35    2.07
  -3   5  -1   30.95    0.62
   3  -5   1   31.64    0.64
  -3   5  -2   15.86    0.55
  -3  -5  -2   15.81    0.33
  -3   5  -3    2.02    0.22
  -3  -5  -3    1.89    0.14
  -3  -5  -4   30.87    0.47
  -3   5  -4   31.27    0.51
  -3  -5  -4   30.68    0.62
  -3   5  -4   31.07    0.52
  -3  -5  -5   80.46    0.73
  -3  -5  -5   77.55    1.17
  -3   5  -5   79.17    0.97
  -3  -5  -5   79.44    0.88
  -3   5  -5   79.03    0.95
  -3   5  -5   77.80    1.55
   3  -5   6   78.54    0.98
  -3  -5  -6   76.64    0.74
  -3   5  -6   77.58    0.96
  -3  -5  -6   77.15    0.89
   3  -5   7    9.55    0.30
  -3   5  -7    9.11    0.21
  -3  -5  -7    9.16    0.21
  -3  -5  -7    9.05    0.27
   3  -5   8    9.79    0.28
  -3  -5  -8    9.64    0.27
  -3   5  -8    9.47    0.27
  -3  -5  -9    1.35    0.10
  -3   5  -9    1.26    0.09
   3  -5   9    1.22    0.09
  -3  -5 -10    3.43    0.11
  -3  -6  11    0.11    0.04
  -3   6  11    0.12    0.03
  -3   6  10    3.37    0.12
  -3  -6  10    3.32    0.14
   3  -6  -9   15.01    0.29
  -3   6   9   15.84    0.30
  -3  -6   8   43.88    1.08
   3  -6  -8   43.37    0.58
   3   6  -8   42.11    1.19
  -3   6   8   41.74    0.56
   3  -6  -7   20.02    0.75
  -3  -6   7   21.65    0.77
   3  -6  -7   21.82    0.41
  -3  -6   7   21.48    0.41
  -3  -6   7   22.12    0.48
  -3   6   7   21.25    0.38
  -3  -6   6  146.64    1.49
   3  -6  -6  152.03    1.37
  -3  -6   6  152.96    2.18
   3   6  -6  149.18    1.50
   3  -6  -6  140.80    2.09
  -3  -6   6  145.49    1.93
  -3   6   6  143.61    1.32
  -3   6   5  108.64    1.05
  -3  -6   5  112.16    1.13
   3  -6  -5  110.76    1.10
  -3  -6   5  113.10    1.77
   3  -6  -5  108.84    1.71
   3  -6  -5  108.38    1.95
   3  -6  -5  116.31    2.04
  -3  -6   5  108.08    1.63
   3   6  -5  110.36    1.18
  -3  -6   5  113.59    1.19
  -3   6   4   14.27    0.28
  -3  -6   4   14.81    0.33
   3   6  -4   14.17    0.34
   3  -6  -4   14.96    0.65
   3  -6  -4   13.94    0.63
  -3  -6   4   13.74    0.53
  -3  -6   4   14.19    0.33
   3  -6  -3    2.38    0.12
  -3  -6   3    2.21    0.22
  -3   6   3    2.43    0.12
   3  -6  -3    2.02    0.24
  -3  -6   2    0.17    0.07
  -3  -6   2    0.21    0.11
   3  -6  -2    0.20    0.11
  -3  -6   1    0.54    0.11
   3  -6  -1    0.96    0.15
   3  -6   0  220.00    2.49
  -3   6  -1  125.92    1.50
   3  -6   1  129.23    1.58
  -3  -6  -2   13.36    0.29
  -3  -6  -2   13.42    0.29
  -3   6  -2   13.42    0.31
   3  -6   2   13.23    0.48
   3  -6   3   29.12    0.77
  -3  -6  -3   28.95    0.44
  -3  -6  -3   29.46    0.47
  -3   6  -3   30.26    0.51
  -3   6  -3   30.17    0.89
   3  -6   4    1.11    0.19
  -3  -6  -4    1.00    0.09
  -3   6  -4    0.94    0.11
  -3  -6  -4    0.99    0.10
  -3   6  -4    0.97    0.11
  -3   6  -4    0.96    0.20
  -3   6  -5    6.18    0.24
  -3  -6  -5    6.37    0.23
   3  -6   5    5.79    0.41
  -3   6  -5    6.09    0.25
   3  -6   6   38.58    0.65
  -3   6  -6   38.26    0.64
  -3  -6  -6   37.43    0.57
   3  -6   6   36.91    1.02
   3  -6   7  154.96    1.54
  -3  -6  -7  155.58    1.43
   3  -6   8    0.58    0.09
  -3  -6  -8    0.67    0.09
  -3   6  -8    0.54    0.08
   3  -6   9    0.24    0.06
  -3  -6  -9    0.17    0.06
  -3  -6  -9    0.20    0.06
  -3   6 -10    0.56    0.04
  -3  -6 -10    0.67    0.05
  -3   7  10    4.68    0.12
  -3   7   9    0.08    0.05
   3  -7  -9    0.02    0.05
   3  -7  -9    0.06    0.05
  -3  -7   8   41.09    0.62
  -3   7   8   39.98    0.53
   3  -7  -8   41.25    0.55
   3  -7  -7   81.80    0.90
  -3  -7   7   81.35    0.99
  -3   7   7   78.85    0.85
  -3  -7   7   78.44    0.89
   3   7  -7   78.07    1.65
  -3   7   6   41.18    0.57
   3   7  -6   40.87    0.67
   3   7  -6   40.85    1.18
  -3  -7   6   41.02    0.66
   3  -7  -6   41.50    0.61
   3  -7  -6   38.25    1.18
  -3   7   5  425.59    3.19
   3   7  -5  423.24    3.36
   3  -7  -5  417.82    3.26
  -3  -7   5  433.09    3.35
  -3  -7   5  424.10    4.17
   3  -7  -5  422.91    4.67
  -3  -7   5  428.62    3.27
  -3  -7   4   36.13    0.58
   3  -7  -4   35.48    1.10
   3   7  -4   35.10    0.59
  -3  -7   4   35.84    0.57
   3  -7  -4   36.14    1.07
  -3  -7   4   35.86    0.96
  -3   7   4   37.01    0.52
  -3   7   3    1.61    0.11
  -3  -7   3    1.48    0.12
   3  -7  -3    1.75    0.25
  -3  -7   3    1.49    0.11
   3  -7  -3    1.59    0.12
   3   7  -3    1.46    0.12
  -3  -7   3    1.48    0.22
   3   7  -2    7.45    0.23
   3  -7  -2    5.96    0.42
  -3   7   2    8.37    0.23
   3  -7  -2    7.26    0.22
  -3  -7   2    6.34    0.22
   3   7  -1    0.98    0.14
   3  -7  -1    1.08    0.18
  -3  -7   1    1.38    0.11
   3   7  -1    1.08    0.09
  -3   7   1    1.15    0.10
   3  -7   0  275.03    3.09
   3  -7   0  269.83    2.17
  -3  -7   0  273.94    2.20
   3  -7   1   37.80    1.00
   3  -7   1   36.66    0.53
  -3  -7  -1   38.11    0.57
  -3  -7  -1   37.25    0.54
  -3   7  -2  239.82    2.12
   3  -7   2  248.92    2.98
  -3  -7  -2  249.36    2.04
   3  -7   2  246.59    2.68
  -3  -7  -2  248.63    2.06
   3  -7   3   26.79    0.78
  -3  -7  -3   27.42    0.46
  -3   7  -3   27.97    0.52
  -3  -7  -3   28.02    0.47
  -3   7  -4   78.58    1.00
  -3   7  -4   80.00    0.98
  -3  -7  -4   78.07    0.91
  -3  -7  -4   80.38    0.91
   3  -7   4   78.55    1.45
  -3  -7  -4   76.49    0.86
  -3  -7  -5   17.13    0.38
  -3  -7  -5   17.18    0.37
  -3   7  -5   17.23    0.42
   3  -7   5   16.56    0.66
  -3  -7  -5   16.00    0.32
  -3   7  -5   17.56    0.43
   3  -7   5   16.72    0.42
   3  -7   6   56.74    1.24
   3  -7   6   57.65    0.82
  -3  -7  -6   57.40    0.73
  -3  -7  -6   55.96    0.73
  -3   7  -6   56.95    0.80
   3  -7   7    2.11    0.15
  -3  -7  -7    1.92    0.13
  -3  -7  -7    1.96    0.13
  -3  -7  -8    2.75    0.13
  -3  -7  -9    0.68    0.07
   3  -7   9    0.63    0.06
  -3  -8  10    1.27    0.06
  -3   8   9    1.19    0.07
  -3  -8   9    1.14    0.08
  -3   8   8    8.52    0.21
  -3  -8   8    8.18    0.23
   3  -8  -8    8.38    0.21
  -3   8   7    0.14    0.06
  -3  -8   7    0.06    0.06
   3  -8  -7    0.15    0.07
  -3   8   6   25.32    0.43
   3   8  -6   25.32    0.50
   3   8  -6   24.50    0.87
  -3  -8   6   25.07    0.49
   3  -8  -6   25.22    0.46
   3  -8  -6   24.07    0.92
  -3   8   5   86.32    0.93
   3   8  -5   85.61    1.04
   3   8  -5   85.91    1.68
  -3  -8   5   83.74    1.00
   3  -8  -5   86.50    1.77
  -3  -8   5   85.56    0.96
   3   8  -4   80.01    0.98
  -3   8   4   80.16    0.91
   3   8  -4   79.82    0.99
   3   8  -4   78.70    1.55
   3  -8  -4   80.25    1.78
   3  -8  -4   82.24    0.94
  -3  -8   4   79.78    0.94
  -3  -8   4   81.34    0.96
   3  -8  -4   76.54    1.65
   3  -8  -3    2.78    0.30
   3   8  -3    2.40    0.26
   3  -8  -3    3.19    0.36
   3   8  -3    2.69    0.16
   3  -8  -3    2.71    0.16
  -3   8   3    2.78    0.15
  -3  -8   3    2.56    0.14
   3  -8  -2   53.69    0.71
  -3   8   2   54.95    0.71
  -3  -8   2   55.44    0.75
   3  -8  -1  152.41    1.43
   3  -8  -1  153.94    2.41
   3  -8  -1  157.80    2.32
  -3  -8   1  152.73    1.46
   3  -8   0  224.93    2.90
   3  -8   0  230.32    1.96
   3   8   0  226.22    1.90
   3  -8   1   25.85    0.46
   3  -8   1   26.98    0.89
  -3  -8  -1   26.65    0.48
  -3  -8  -2   92.54    1.04
   3  -8   2   92.46    1.75
  -3  -8  -2   93.46    1.02
  -3  -8  -3   15.78    0.36
  -3   8  -3   15.93    0.40
   3  -8   3   15.49    0.70
  -3  -8  -3   15.97    0.36
  -3   8  -4   44.92    0.72
  -3   8  -4   44.36    0.70
  -3  -8  -4   45.40    0.64
   3  -8   4   42.64    1.04
   3  -8   4   44.07    1.20
  -3  -8  -4   43.27    0.61
  -3  -8  -5   12.17    0.31
   3  -8   5   11.55    0.35
  -3   8  -5   11.79    0.34
   3  -8   6    0.12    0.08
  -3   8  -6    0.04    0.08
  -3  -8  -7    0.79    0.09
  -3   8  -7    0.67    0.07
   3  -8   7    0.71    0.10
  -3  -8  -8    3.91    0.13
  -3  -8  -9   11.10    0.15
  -3  -9   9    2.73    0.08
  -3   9   8    6.61    0.16
  -3  -9   8    7.01    0.17
   3  -9  -8    6.87    0.16
  -3   9   7   37.35    0.47
  -3  -9   7   34.29    0.44
   3  -9  -7   37.36    0.50
  -3  -9   7   34.87    0.49
   3   9  -6   84.37    0.97
  -3   9   6   84.56    0.88
   3  -9  -6   83.77    0.91
   3   9  -5    1.59    0.14
  -3  -9   5    1.59    0.12
  -3  -9   5    1.61    0.12
  -3   9   5    1.60    0.12
  -3   9   4    2.13    0.14
   3  -9  -4    2.59    0.16
   3   9  -4    2.50    0.16
   3  -9  -4    2.19    0.27
   3   9  -4    2.61    0.17
  -3  -9   4    2.47    0.16
  -3  -9   4    2.51    0.14
   3  -9  -3   36.11    0.58
  -3  -9   3   36.94    0.61
   3   9  -3   36.81    0.59
   3  -9  -3   35.37    1.01
  -3  -9   3   35.20    0.53
  -3   9   3   35.15    0.55
   3  -9  -2    5.71    0.47
  -3  -9   2    5.89    0.23
   3  -9  -2    5.97    0.23
   3   9  -2    5.98    0.23
   3  -9  -1   11.70    0.66
   3   9  -1   11.22    0.30
  -3  -9   1   12.24    0.33
   3  -9  -1   12.21    0.33
   3  -9   0   10.34    0.30
   3  -9   0    9.52    0.57
  -3   9   0   10.15    0.31
   3  -9   0    9.80    0.58
  -3  -9   0   10.13    0.30
   3   9   0    9.45    0.27
   3  -9   1   15.08    0.70
   3   9   1   14.97    0.32
  -3   9  -1   15.77    0.39
  -3  -9  -1   15.71    0.38
   3  -9   1   15.91    0.71
   3  -9   2    3.59    0.34
   3  -9   2    3.29    0.34
  -3  -9  -3   71.84    0.85
   3  -9   3   64.64    1.46
  -3   9  -4  132.31    1.36
  -3  -9  -4  130.96    1.27
  -3   9  -4  131.32    1.38
  -3  -9  -5   98.23    1.00
  -3   9  -5   99.17    1.08
   3  -9   6    7.34    0.23
  -3  -9  -6    7.32    0.20
  -3  -9  -7    0.06    0.05
   3  -9   7    0.07    0.05
   3  -9   8    0.29    0.04
  -3  -9  -8    0.38    0.04
   3 -10  -7   23.98    0.33
   3 -10  -6    1.14    0.09
   3  10  -5   10.96    0.28
   3 -10  -4   12.17    0.30
   3  10  -4   11.81    0.31
  -3 -10   4   12.12    0.28
   3  10  -3  122.56    1.23
   3 -10  -3  126.01    1.25
  -3 -10   3  124.38    1.25
   3  10  -3  124.36    1.26
   3  10  -2    7.50    0.24
   3 -10  -2    7.42    0.25
  -3  10   1    0.39    0.09
   3 -10  -1    0.45    0.09
  -3 -10   1    0.32    0.09
  -3  10   0   17.30    0.40
  -3 -10   0   16.85    0.38
  -3 -10  -1    6.56    0.24
  -3  10  -1    6.72    0.25
  -3 -10  -2    9.77    0.28
  -3  10  -2    8.99    0.29
  -3  10  -3    0.46    0.10
  -3 -10  -3    0.46    0.09
  -3 -10  -4   24.60    0.42
  -3  10  -4   23.53    0.43
   3 -10   4   23.50    0.44
  -3  10  -5   21.32    0.38
  -3 -10  -5   21.73    0.36
  -3 -10  -6    9.22    0.20
   3 -10   7    0.11    0.03
  -3  11   6    0.93    0.06
  -3  11   5    2.33    0.11
   3  11  -4   18.61    0.33
  -3  11   4   19.65    0.33
  -3 -11   3   35.65    0.48
   3  11  -3   35.48    0.50
  -3  11   3   36.55    0.51
  -3 -11   2    1.92    0.12
   3  11  -2    1.96    0.12
  -3  11   2    2.07    0.13
   3  11  -1    5.80    0.17
  -3  11   1    6.10    0.21
  -3 -11   0    8.63    0.23
  -3  11   0    9.01    0.26
  -3 -11  -1    3.36    0.15
  -3  11  -1    3.38    0.17
  -3 -11  -2    2.64    0.13
  -3  11  -2    2.67    0.14
   3 -11   2    2.70    0.14
  -3  11  -2    2.84    0.15
   3 -11   3    8.49    0.22
  -3  11  -3    8.91    0.23
  -3 -11  -3    9.33    0.23
   3 -11   4    7.89    0.20
  -3  11  -4    7.89    0.20
  -3 -11  -4    8.21    0.20
  -3 -11  -5    0.32    0.05
   3 -11   5    0.28    0.04
  -3  12   4    0.06    0.03
   3  12  -3   99.81    0.84
  -3  12   3  110.48    0.90
   3  12  -2   17.50    0.26
  -3  12   2   17.97    0.29
  -3 -12   2   18.07    0.26
   3  12  -1    1.28    0.07
  -3  12   1    1.26    0.09
  -3 -12   1    1.34    0.09
   3  12   0    2.15    0.09
  -3 -12   0    2.35    0.11
  -3  12  -1    8.83    0.20
  -3  12  -1    9.49    0.21
  -3 -12  -1    9.13    0.21
  -3  12  -2   40.46    0.46
  -3  12  -3    0.07    0.03
  -4   0  12   50.23    0.54
  -4   0  12   51.96    0.53
  -4   0  11    0.03    0.06
   4   0 -10   70.78    1.53
  -4   0  10   77.74    0.86
   4   0  -9    0.05    0.11
  -4   0   9    0.08    0.07
   4   0  -8   35.87    1.05
  -4   0   8   36.78    0.56
   4   0  -7    0.03    0.10
  -4   0   7    0.04    0.05
   4   0  -6  197.48    2.18
  -4   0   6  196.95    2.11
  -4   0   5    0.01    0.06
   4   0  -5    0.07    0.06
  -4   0   4 1063.19    7.71
   4   0  -3    0.12    0.03
  -4   0   3    0.05    0.05
  -4   0   2  113.33    1.24
  -4   0   1    0.06    0.05
  -4   0   1   -0.01    0.05
  -4   0   0   90.39    0.95
  -4   0   0   86.72    0.95
  -4   0  -1    0.04    0.06
  -4   0  -1    0.10    0.05
  -4   0  -2   41.97    0.68
  -4   0  -3    0.09    0.07
  -4   0  -3    0.15    0.04
  -4   0  -4  281.59    2.75
  -4   0  -4  285.92    2.11
  -4   0  -5    0.44    0.14
  -4   0  -5    0.25    0.06
  -4   0  -6    4.18    0.18
  -4   0  -6    4.02    0.31
  -4   0  -6    4.25    0.16
  -4   0  -6    4.13    0.19
  -4   0  -6    4.13    0.19
  -4   0  -7    0.10    0.07
  -4   0  -7    0.06    0.13
  -4   0  -7    0.05    0.08
  -4   0  -7    0.04    0.08
  -4   0  -8  514.18    4.97
  -4   0  -8  522.19    4.03
  -4   0  -9    0.19    0.07
  -4   0  -9    0.02    0.07
  -4   0  -9    0.08    0.07
  -4   0 -10   23.00    0.35
  -4   0 -10   23.79    0.39
  -4   0 -11   -0.01    0.04
  -4   1  12   13.60    0.23
  -4  -1  12   13.53    0.24
  -4  -1  12   12.98    0.24
  -4   1  12   13.02    0.24
  -4  -1  11    1.63    0.11
  -4   1  11    1.39    0.10
  -4   1  10    3.52    0.17
  -4  -1  10    3.29    0.17
   4  -1  -9  190.91    2.80
   4   1  -9  193.08    2.72
  -4   1   9  199.72    1.71
  -4  -1   9  196.61    1.76
   4  -1  -8    5.36    0.42
   4   1  -8    4.78    0.39
  -4  -1   8    5.10    0.20
  -4   1   8    5.13    0.19
  -4   1   7  255.83    2.80
   4  -1  -7  265.17    2.96
   4  -1  -7  257.28    3.12
   4   1  -7  263.60    3.03
  -4  -1   7  258.18    2.11
  -4   1   7  259.91    2.07
   4  -1  -6   71.18    1.26
   4   1  -6   71.78    1.28
   4  -1  -5   10.47    0.42
   4   1  -5   10.06    0.33
  -4  -1   5   10.26    0.33
  -4  -1   4  474.91    3.59
   4   1  -4  469.58    3.61
  -4  -1   4  479.84    3.73
   4  -1  -4  477.80    3.61
  -4  -1   3   29.42    0.45
  -4  -1   3   30.06    0.55
  -4   1   2   15.57    0.41
  -4   1   1    6.37    0.21
  -4  -1   1    6.32    0.22
  -4   1   1    6.49    0.22
  -4  -1   0  162.34    1.52
  -4   1   0  177.78    1.54
  -4  -1   0  160.35    1.51
  -4   1   0  179.58    1.55
  -4   1   0  167.04    1.62
  -4   1  -1   52.37    0.72
  -4  -1  -1   45.21    0.68
  -4  -1  -1   45.53    0.66
  -4   1  -1   52.42    0.69
  -4   1  -2  235.69    2.11
  -4   1  -3   31.66    0.65
  -4   1  -3   30.68    0.36
  -4  -1  -3   31.26    0.37
  -4   1  -4  310.93    2.28
  -4  -1  -4  314.18    2.29
  -4  -1  -5   43.25    0.61
  -4   1  -5   44.24    0.95
  -4   1  -5   44.57    0.54
  -4  -1  -5   44.34    0.54
  -4   1  -6    2.36    0.15
  -4  -1  -6    2.46    0.15
  -4   1  -6    2.36    0.25
  -4  -1  -6    2.33    0.15
  -4   1  -6    2.22    0.14
  -4   1  -6    2.45    0.13
  -4  -1  -6    2.35    0.13
  -4   1  -7   28.26    0.46
  -4  -1  -7   25.76    0.44
  -4  -1  -7   26.76    0.85
  -4   1  -7   26.85    0.84
  -4  -1  -7   27.48    0.47
  -4   1  -7   26.59    0.51
  -4  -1  -7   26.70    0.52
  -4   1  -7   27.66    0.52
  -4   1  -8    2.23    0.16
  -4   1  -8    2.29    0.15
  -4  -1  -8    2.10    0.16
  -4  -1  -8    2.15    0.14
  -4   1  -8    2.49    0.14
  -4   1  -8    1.82    0.26
  -4  -1  -8    1.89    0.27
  -4  -1  -8    2.42    0.16
  -4  -1  -9   42.59    0.62
  -4   1  -9   40.21    0.55
  -4  -1  -9   41.14    0.59
  -4   1  -9   42.77    0.56
  -4  -1  -9   41.46    0.55
  -4  -1 -10   16.78    0.29
  -4   1 -10   16.65    0.29
  -4  -1 -10   16.47    0.32
  -4   1 -10   16.52    0.32
  -4   1 -11   34.39    0.37
  -4  -1 -11   41.79    0.41
  -4  -2  12   41.02    0.45
  -4   2  12   42.87    0.46
   4  -2 -12   43.92    0.45
   4   2 -12   45.07    0.46
  -4   2  12   45.06    0.45
  -4  -2  12   46.27    0.48
  -4   2  11   21.54    0.36
  -4   2  11   21.48    0.35
  -4  -2  11   21.46    0.36
  -4   2  10   16.91    0.34
  -4  -2  10   16.51    0.36
  -4  -2   9   47.39    0.68
  -4   2   9   47.60    0.65
  -4   2   8    2.09    0.13
  -4  -2   8    1.81    0.13
  -4  -2   8    1.36    0.19
   4  -2  -8    1.52    0.25
   4   2  -8    1.15    0.20
  -4   2   8    1.18    0.19
  -4   2   7    5.28    0.18
  -4  -2   7    4.90    0.19
   4   2  -7    5.13    0.35
  -4  -2   7    5.02    0.31
   4  -2  -7    5.28    0.38
   4   2  -6    0.91    0.15
  -4  -2   6    1.30    0.16
   4   2  -5    0.42    0.10
  -4  -2   5    0.53    0.10
  -4  -2   5    0.45    0.06
   4  -2  -4   77.37    1.04
  -4  -2   4   75.84    0.76
  -4  -2   4   75.13    0.97
  -4  -2   3    2.40    0.15
   4  -2  -2  700.66    4.88
  -4   2   1 1305.11    9.32
   4  -2  -1 1321.39    8.68
  -4   2   0   67.23    0.91
  -4   2   0   68.71    0.81
  -4  -2   0   69.84    0.82
  -4  -2   0   67.14    0.82
  -4   2   0   71.31    0.82
  -4  -2  -1   24.98    0.49
  -4   2  -1   25.03    0.48
  -4  -2  -1   25.35    0.47
  -4   2  -1   26.33    0.47
  -4  -2  -2   16.46    0.41
  -4   2  -2   16.52    0.40
  -4   2  -3  622.42    4.88
  -4  -2  -3  616.34    4.89
  -4   2  -3  626.44    4.30
  -4  -2  -4  382.65    3.42
  -4   2  -4  381.14    3.41
  -4  -2  -4  382.81    2.73
  -4   2  -4  373.03    2.72
  -4  -2  -5   42.14    0.57
  -4  -2  -5   42.49    0.62
  -4  -2  -5   40.38    0.59
  -4  -2  -5   41.72    0.92
  -4   2  -5   40.26    0.90
  -4   2  -5   41.37    0.51
  -4  -2  -5   43.50    0.52
  -4   2  -6    6.15    0.23
  -4  -2  -6    5.77    0.22
  -4   2  -6    6.29    0.23
  -4  -2  -6    6.19    0.24
  -4  -2  -6    5.68    0.37
  -4   2  -6    6.11    0.38
  -4  -2  -6    5.83    0.19
  -4   2  -6    5.97    0.19
  -4   2  -7   31.96    0.57
  -4  -2  -7   31.87    0.55
  -4  -2  -7   32.10    0.58
  -4   2  -7   31.42    0.54
  -4  -2  -7   31.21    0.90
  -4   2  -7   29.85    0.87
  -4   2  -7   34.15    0.51
  -4  -2  -7   33.35    0.51
  -4  -2  -7   31.90    0.52
  -4  -2  -8    0.19    0.09
  -4   2  -8    0.25    0.09
  -4  -2  -8    0.16    0.09
  -4   2  -8    0.40    0.08
  -4  -2  -8    0.40    0.09
  -4   2  -8    0.21    0.08
  -4  -2  -8    0.17    0.14
  -4   2  -8    0.10    0.14
  -4  -2  -9   13.66    0.28
  -4   2  -9   13.98    0.29
  -4  -2  -9   14.66    0.34
  -4  -2 -10   84.14    0.82
  -4   2 -10   82.04    0.76
  -4   2 -10   82.27    0.82
  -4  -2 -11   34.98    0.34
  -4   2 -11   26.23    0.29
  -4   3  12    3.20    0.09
  -4  -3  12    3.40    0.11
  -4   3  11   10.65    0.23
  -4  -3  11   10.99    0.25
  -4   3  11   10.64    0.23
  -4  -3  10  136.45    1.30
  -4   3  10  137.94    1.23
   4  -3  -9   35.61    1.12
  -4  -3   9   33.26    0.86
  -4  -3   9   35.52    0.58
  -4   3   9   35.82    0.53
  -4  -3   8  260.56    2.88
  -4  -3   8  265.31    2.25
  -4   3   8  262.89    2.13
   4   3  -7   31.60    0.83
   4  -3  -7   33.55    1.02
   4  -3  -7   31.08    0.97
  -4  -3   7   31.27    0.80
  -4   3   7   32.59    0.48
   4  -3  -6  156.27    2.23
  -4  -3   6  150.56    1.85
   4   3  -6  153.10    1.86
  -4  -3   5 1120.81    7.83
  -4  -3   5 1118.16    8.25
   4   3  -5 1115.58    8.17
   4  -3  -5 1106.84    8.43
  -4  -3   4  378.82    2.99
  -4  -3   4  372.83    3.21
   4   3  -4  374.34    3.08
   4  -3  -4  383.42    3.38
  -4  -3   3  304.99    2.51
  -4  -3   3  302.56    2.64
  -4   3   2   13.10    0.32
  -4  -3   2   14.05    0.34
   4  -3  -2   13.46    0.33
  -4   3   1   54.22    0.67
  -4  -3   1   52.37    0.67
   4  -3  -1   52.39    0.54
  -4   3   0   81.22    0.92
  -4  -3   0   82.70    0.92
  -4   3   0   83.65    1.10
  -4   3   0   84.68    0.94
  -4   3  -1   67.28    0.91
  -4  -3  -1   68.86    0.84
  -4   3  -1   68.39    0.85
  -4  -3  -2   31.96    0.58
  -4   3  -2   31.42    0.57
  -4  -3  -3  127.44    1.04
  -4  -3  -3  127.04    1.47
  -4   3  -3  123.36    1.45
  -4  -3  -4  248.76    1.87
  -4   3  -4  250.28    1.88
  -4  -3  -4  236.80    2.43
  -4   3  -4  238.15    2.43
  -4  -3  -5    1.24    0.17
  -4   3  -5    1.13    0.16
  -4  -3  -5    1.35    0.11
   4  -3   5    1.68    0.11
  -4  -3  -5    1.33    0.11
  -4   3  -5    1.27    0.09
  -4  -3  -5    1.45    0.10
  -4  -3  -6    1.06    0.19
  -4   3  -6    0.17    0.12
  -4  -3  -6    1.82    0.13
  -4   3  -6    2.16    0.12
  -4  -3  -6    0.51    0.08
  -4  -3  -6    0.10    0.07
   4  -3   6    0.05    0.06
  -4  -3  -6    0.10    0.08
  -4  -3  -7   18.96    0.67
  -4   3  -7   19.10    0.67
  -4  -3  -7   19.43    0.39
  -4   3  -7   18.53    0.43
   4  -3   7   19.04    0.39
  -4  -3  -7   19.83    0.43
  -4   3  -7   20.70    0.37
  -4  -3  -7   21.32    0.38
  -4  -3  -7   18.88    0.45
  -4   3  -7   18.52    0.40
  -4   3  -8   12.71    0.34
   4  -3   8   11.88    0.28
  -4  -3  -8   12.76    0.28
  -4   3  -8   12.99    0.28
  -4  -3  -8   12.69    0.55
  -4   3  -8   12.67    0.55
  -4   3  -8   11.96    0.30
  -4  -3  -8   12.89    0.35
  -4  -3  -8   12.60    0.34
  -4   3  -9    5.92    0.21
  -4  -3  -9    6.12    0.20
  -4   3  -9    6.32    0.18
  -4  -3  -9    6.13    0.18
  -4   3 -10    6.74    0.18
  -4  -3 -10    7.04    0.18
  -4   3 -10    6.93    0.16
  -4  -3 -10    7.04    0.16
  -4  -3 -11    0.75    0.04
  -4   4  12    1.53    0.06
  -4   4  11    2.40    0.10
   4   4 -11    2.27    0.09
  -4   4  11    2.23    0.09
  -4  -4  11    2.46    0.12
  -4  -4  10    9.65    0.23
  -4   4  10   10.29    0.23
  -4  -4  10   10.60    0.28
  -4   4  10   10.21    0.24
   4  -4 -10    9.42    0.22
  -4  -4   9   29.25    0.82
   4  -4  -9   30.30    0.47
  -4   4   9   31.17    0.48
  -4  -4   9   29.62    0.53
   4  -4  -9   28.30    0.96
   4  -4  -9   28.36    0.86
  -4  -4   8   42.05    1.01
   4  -4  -8   40.37    1.19
  -4   4   8   40.93    0.58
  -4   4   7   16.72    0.33
  -4  -4   7   17.37    0.63
  -4  -4   7   18.73    0.37
   4  -4  -7   16.82    0.75
   4  -4  -7   16.72    0.73
   4   4  -6   25.84    0.47
  -4  -4   6   26.03    0.73
  -4   4   6   25.96    0.40
   4  -4  -6   26.44    0.90
  -4  -4   6   25.66    0.48
  -4  -4   5  156.30    1.89
   4  -4  -5  152.15    2.04
  -4  -4   5  151.72    1.65
  -4  -4   4  186.58    2.04
  -4  -4   4  184.31    1.87
  -4   4   3    1.37    0.12
  -4  -4   3    1.42    0.12
  -4  -4   3    1.40    0.15
  -4   4   2  454.58    3.38
   4  -4  -2  447.95    3.63
  -4   4   1   35.21    0.52
  -4  -4   1   36.69    0.53
  -4  -4   0   44.25    0.61
  -4   4   0   45.67    0.83
   4  -4   0   44.00    0.64
  -4  -4  -1  140.97    1.38
  -4   4  -1  141.82    1.38
  -4   4  -1  138.58    1.52
  -4  -4  -2   47.59    0.73
  -4   4  -2   47.63    0.72
  -4  -4  -3    5.61    0.14
  -4   4  -3    5.58    0.14
  -4  -4  -3    5.88    0.27
  -4   4  -3    6.02    0.27
  -4  -4  -4    4.11    0.13
  -4   4  -4    2.87    0.11
  -4  -4  -4    2.88    0.22
  -4   4  -4    4.57    0.26
  -4  -4  -4    2.82    0.15
  -4  -4  -5    1.51    0.14
  -4  -4  -5    1.73    0.13
  -4  -4  -5    1.51    0.19
  -4   4  -5    1.62    0.19
  -4  -4  -5    1.75    0.10
  -4   4  -5    1.66    0.10
  -4   4  -5    1.67    0.12
  -4  -4  -5    1.65    0.12
  -4  -4  -5    1.70    0.13
  -4  -4  -6  178.43    1.48
  -4   4  -6  179.37    1.48
   4  -4   6  175.07    1.66
  -4  -4  -6  176.32    1.59
  -4  -4  -6  184.71    1.74
  -4  -4  -6  181.89    1.68
  -4  -4  -6  173.77    2.17
  -4   4  -6  173.34    2.15
  -4   4  -7   21.65    0.46
  -4   4  -7   21.52    0.36
  -4  -4  -7   22.08    0.36
   4  -4   7   21.55    0.43
  -4  -4  -7   22.26    0.49
  -4   4  -7   20.92    0.42
  -4  -4  -7   21.73    0.42
  -4  -4  -7   20.12    0.67
  -4   4  -7   20.89    0.68
  -4  -4  -7   22.23    0.46
  -4   4  -8    1.83    0.14
  -4   4  -8    1.79    0.11
  -4  -4  -8    2.00    0.11
  -4  -4  -8    2.20    0.14
  -4  -4  -9   12.80    0.28
  -4   4  -9   11.71    0.27
  -4  -4 -10    2.34    0.10
  -4   4 -10    2.58    0.11
  -4   5  11    5.44    0.13
  -4  -5  11    5.44    0.15
  -4  -5  10   94.16    0.97
   4  -5 -10   92.16    0.86
  -4   5   9    3.45    0.15
   4  -5  -9    3.26    0.15
  -4  -5   8   19.51    0.70
   4  -5  -8   19.66    0.38
  -4  -5   8   18.77    0.43
  -4  -5   8   18.05    0.32
   4  -5  -8   19.15    0.78
  -4   5   8   19.66    0.37
  -4   5   7  439.36    3.26
  -4  -5   7  446.64    4.31
  -4  -5   7  440.76    3.34
  -4  -5   6    0.02    0.07
  -4   5   6    0.07    0.06
   4  -5  -6    0.26    0.14
  -4  -5   6    0.19    0.12
  -4   5   5   10.12    0.24
   4   5  -5   10.64    0.29
   4  -5  -5   10.32    0.55
  -4  -5   5   10.69    0.41
  -4  -5   5   10.60    0.29
  -4  -5   5   10.74    0.28
   4  -5  -5   11.21    0.54
  -4  -5   5   11.14    0.48
  -4  -5   4    2.05    0.19
   4  -5  -4    1.71    0.22
  -4  -5   4    1.86    0.20
  -4  -5   4    1.59    0.14
  -4  -5   3   13.73    0.34
  -4  -5   3   15.86    0.51
  -4  -5   2   55.81    0.66
   4  -5  -2   54.12    0.95
  -4  -5   1  270.75    2.10
   4  -5  -1  281.11    2.69
  -4   5   0  113.89    1.51
   4  -5   0  112.06    1.26
  -4   5  -1  301.00    2.74
   4  -5   1  302.24    2.72
  -4  -5  -2    0.49    0.08
  -4  -5  -3    8.91    0.27
  -4  -5  -3    8.48    0.31
  -4   5  -3    8.77    0.25
  -4  -5  -3    8.24    0.23
  -4  -5  -4   69.99    1.06
  -4   5  -4   71.07    0.86
  -4   5  -4   70.28    0.84
  -4  -5  -4   70.08    0.80
  -4  -5  -5    4.43    0.28
  -4  -5  -5    4.70    0.19
  -4   5  -5    4.91    0.21
  -4  -5  -6    1.69    0.13
   4  -5   6    2.45    0.16
  -4  -5  -7    2.71    0.16
   4  -5   7    2.60    0.16
  -4   5  -7    2.94    0.17
  -4  -5  -8    8.49    0.25
  -4   5  -8    8.44    0.25
   4  -5   9    4.53    0.13
  -4   5  -9    4.74    0.15
  -4  -5 -10   11.56    0.19
  -4   5 -10   11.29    0.19
  -4   6  11    0.06    0.03
  -4  -6  11    0.03    0.04
  -4   6  10   14.53    0.25
   4  -6  -9   49.62    0.60
  -4   6   9   49.33    0.59
   4  -6  -8  273.41    2.19
  -4  -6   8  270.48    2.30
  -4   6   8  270.16    2.15
  -4   6   7   57.52    0.70
  -4  -6   7   57.16    1.25
   4  -6  -7   57.87    0.73
  -4  -6   7   55.99    0.75
   4  -6  -7   55.71    1.30
  -4   6   6  325.74    2.53
   4   6  -6  327.56    2.70
  -4  -6   6  328.60    2.63
   4  -6  -6  326.05    2.59
  -4  -6   6  336.75    3.57
  -4  -6   6  330.75    2.70
  -4   6   5    3.48    0.15
  -4  -6   5    3.57    0.28
   4   6  -5    3.11    0.17
   4  -6  -5    3.53    0.35
  -4  -6   5    3.46    0.17
  -4  -6   5    3.42    0.17
  -4  -6   4    1.45    0.11
  -4  -6   4    1.32    0.12
   4   6  -4    1.42    0.12
   4  -6  -4    1.73    0.24
   4   6  -4    1.43    0.11
   4  -6  -4    1.48    0.11
   4  -6  -3    0.69    0.16
  -4  -6   3    0.74    0.09
   4  -6  -3    0.86    0.08
  -4  -6   2   75.04    0.85
   4  -6  -2   73.10    0.77
  -4   6   2   75.63    0.77
   4  -6  -2   73.50    1.26
   4  -6  -1    2.45    0.23
  -4   6   0   40.29    0.89
   4  -6   0   41.71    0.94
  -4  -6   0   40.30    0.54
  -4   6  -1    0.09    0.06
   4  -6   1    0.20    0.09
  -4  -6  -1    0.11    0.06
  -4  -6  -2   70.76    0.78
  -4  -6  -2   71.87    0.80
  -4  -6  -2   71.62    0.81
  -4   6  -2   70.84    0.83
   4  -6   2   70.61    1.17
  -4   6  -2   69.64    0.77
  -4  -6  -3   21.00    0.40
  -4  -6  -3   21.65    0.40
  -4  -6  -3   20.98    0.37
  -4   6  -3   21.15    0.40
  -4   6  -3   21.69    0.43
   4  -6   3   20.49    0.66
  -4   6  -4   17.27    0.40
  -4  -6  -4   16.79    0.36
  -4   6  -4   17.29    0.40
   4  -6   4   17.76    0.66
   4  -6   5   22.91    0.79
  -4   6  -5   23.70    0.48
  -4  -6  -5   23.26    0.44
   4  -6   6   63.18    0.86
   4  -6   6   60.51    1.32
  -4  -6  -6   61.44    0.78
  -4  -6  -7   15.50    0.34
   4  -6   7   15.64    0.37
  -4   6  -8    7.01    0.20
  -4  -6  -8    6.84    0.21
   4  -6   9    5.46    0.13
  -4   7  10    7.24    0.15
  -4  -7  10    6.80    0.17
  -4   7   9    7.56    0.19
  -4  -7   9    7.59    0.22
   4  -7  -8    2.98    0.15
  -4   7   8    3.15    0.14
  -4  -7   8    3.02    0.16
  -4   7   7   12.51    0.29
   4  -7  -7   12.75    0.69
   4  -7  -7   13.41    0.32
  -4  -7   7   12.43    0.32
   4   7  -7   12.75    0.66
   4   7  -6    0.16    0.08
  -4  -7   6    0.01    0.07
  -4   7   6    0.16    0.07
   4  -7  -6   -0.04    0.13
   4  -7  -6    0.00    0.08
  -4  -7   6    0.14    0.08
   4   7  -5    0.34    0.09
   4  -7  -5    0.32    0.16
  -4  -7   5    0.48    0.09
   4  -7  -5    0.58    0.19
  -4  -7   5    0.40    0.09
  -4   7   5    0.23    0.08
   4   7  -4   65.90    0.84
  -4   7   4   67.98    0.78
   4  -7  -4   68.14    1.53
  -4  -7   4   67.75    0.87
   4   7  -4   65.44    0.84
   4  -7  -4   67.71    0.80
   4  -7  -4   63.73    1.51
  -4  -7   4   64.68    0.80
   4   7  -3    8.64    0.25
   4  -7  -3    9.37    0.26
  -4  -7   3    8.97    0.28
   4  -7  -3    8.76    0.53
   4  -7  -2    9.25    0.25
   4  -7  -2    9.69    0.54
   4  -7  -2    9.36    0.48
  -4  -7   2    9.60    0.28
   4  -7  -1    6.41    0.40
   4  -7  -1    6.36    0.21
  -4  -7   1    6.71    0.23
  -4   7   1    6.00    0.20
  -4   7   0    3.26    0.26
   4  -7   0    3.20    0.29
   4  -7   0    3.02    0.14
  -4  -7   0    3.23    0.17
  -4  -7   0    3.61    0.17
   4  -7   1   46.91    1.13
  -4   7  -1   49.12    0.68
  -4  -7  -1   47.62    0.65
   4  -7   1   47.15    0.61
  -4  -7  -2  127.19    1.25
  -4   7  -2  129.46    1.31
  -4  -7  -3   19.41    0.38
   4  -7   3   20.51    0.67
  -4   7  -3   19.08    0.43
  -4  -7  -3   19.93    0.40
  -4   7  -4   11.47    0.34
  -4   7  -4   11.54    0.33
  -4  -7  -4   11.76    0.31
   4  -7   4   10.83    0.51
   4  -7   5   52.38    1.17
   4  -7   5   52.46    0.79
  -4  -7  -5   54.11    0.73
  -4  -7  -5   54.67    0.72
  -4   7  -5   53.96    0.77
  -4  -7  -6   13.47    0.33
  -4  -7  -6   13.77    0.33
   4  -7   6   13.68    0.36
   4  -7   7   17.14    0.37
  -4  -7  -7   17.78    0.35
  -4   7  -7   16.76    0.34
  -4   7  -8    2.36    0.10
  -4  -7  -8    2.54    0.12
  -4  -7  -9    1.15    0.07
  -4  -8  10    5.23    0.10
  -4  -8   9    0.08    0.05
   4  -8  -9    0.07    0.04
  -4   8   9    0.04    0.04
   4  -8  -8   36.96    0.49
  -4  -8   8   36.32    0.50
  -4   8   8   36.55    0.48
   4  -8  -7   26.47    0.44
  -4  -8   7   25.31    0.44
  -4   8   7   26.08    0.42
  -4  -8   7   26.20    0.45
   4   8  -6   58.37    0.79
  -4   8   6   56.98    0.70
  -4   8   5    1.55    0.12
   4   8  -5    1.54    0.14
  -4  -8   5    1.33    0.12
   4   8  -5    1.24    0.23
  -4  -8   5    1.61    0.13
   4  -8  -5    1.63    0.27
   4  -8  -5    1.52    0.13
   4   8  -4   10.87    0.31
  -4   8   4   10.81    0.29
   4   8  -4   10.86    0.32
   4   8  -4   10.56    0.55
   4  -8  -4   11.13    0.64
   4  -8  -4   10.62    0.30
  -4  -8   4   10.90    0.29
   4  -8  -4    9.92    0.58
  -4  -8   4   11.22    0.33
  -4   8   3   42.71    0.61
   4   8  -3   39.42    1.01
   4  -8  -3   42.20    1.23
   4  -8  -3   41.71    0.62
   4   8  -3   39.90    0.61
   4  -8  -3   42.32    1.16
   4  -8  -2    6.39    0.48
   4   8  -2    6.35    0.22
   4  -8  -2    7.21    0.24
  -4  -8   2    7.01    0.26
   4  -8  -1    1.16    0.11
  -4  -8   1    1.47    0.13
  -4   8   1    1.32    0.21
   4  -8  -1    1.48    0.23
   4  -8   0  116.85    1.18
   4  -8   0  116.98    1.95
  -4  -8   0  119.27    1.24
  -4   8  -1    2.09    0.15
   4  -8   1    1.79    0.25
  -4  -8  -1    2.00    0.15
  -4  -8  -1    1.91    0.14
   4  -8   2    0.08    0.12
  -4  -8  -2    0.22    0.09
  -4   8  -2    0.12    0.08
  -4   8  -3    6.46    0.26
  -4  -8  -3    6.06    0.23
  -4  -8  -4    2.25    0.15
   4  -8   4    2.42    0.26
  -4   8  -4    2.44    0.17
  -4   8  -4    2.37    0.16
  -4  -8  -5    0.41    0.10
  -4   8  -5    0.50    0.10
   4  -8   5    0.57    0.11
   4  -8   6   59.85    0.78
  -4  -8  -6   60.74    0.72
   4  -8   7   35.49    0.50
  -4   8  -7   34.81    0.44
   4  -8   8    0.08    0.04
  -4  -8  -8    0.12    0.04
  -4  -8  -8    0.10    0.05
  -4  -9   8    0.05    0.04
  -4   9   8    0.10    0.04
   4  -9  -8    0.06    0.04
  -4  -9   7   20.13    0.33
  -4  -9   7   20.66    0.34
   4  -9  -7   22.19    0.37
  -4   9   7   21.62    0.35
  -4   9   6   31.43    0.47
   4   9  -6   32.22    0.51
   4   9  -5   17.98    0.40
  -4  -9   5   18.36    0.38
   4  -9  -5   18.57    0.38
  -4   9   5   18.11    0.37
  -4   9   4   69.11    0.82
   4  -9  -4   69.47    0.84
   4   9  -4   71.00    0.87
  -4  -9   4   71.28    0.88
   4  -9  -4   69.05    1.62
  -4  -9   3    6.73    0.26
   4  -9  -3    6.70    0.24
  -4   9   3    6.17    0.46
   4  -9  -3    5.97    0.43
   4  -9  -3    6.60    0.50
   4   9  -3    6.71    0.23
  -4   9   2    3.26    0.32
   4  -9  -2    3.38    0.32
  -4  -9   2    3.74    0.19
   4   9  -2    3.77    0.17
   4  -9  -2    3.54    0.18
   4  -9  -1    7.50    0.25
  -4  -9   1    7.63    0.27
   4  -9  -1    7.48    0.52
   4  -9   0   27.87    0.94
   4  -9   0   27.99    0.49
  -4  -9   0   28.92    0.53
   4  -9   0   28.32    1.00
   4  -9   1  113.09    1.97
  -4  -9  -1  114.56    1.23
   4  -9   1  111.34    2.03
  -4   9  -2   16.14    0.40
  -4  -9  -2   16.53    0.39
   4  -9   2   15.75    0.70
  -4   9  -3    1.36    0.13
  -4   9  -3    1.19    0.13
  -4  -9  -3    1.19    0.12
  -4   9  -4   46.85    0.70
  -4  -9  -4   47.64    0.64
  -4   9  -4   46.53    0.67
   4  -9   5    0.73    0.10
  -4  -9  -5    0.67    0.10
  -4   9  -5    0.64    0.09
   4  -9   6   14.71    0.31
  -4  -9  -6   15.41    0.30
  -4  -9  -6   14.98    0.28
   4  -9   7   29.27    0.38
  -4  -9  -7   28.59    0.35
  -4 -10   7    0.76    0.05
   4 -10  -7    1.05    0.07
  -4 -10   6    0.54    0.08
  -4 -10   5    0.98    0.08
   4  10  -5    1.19    0.10
   4 -10  -5    1.12    0.10
  -4 -10   4    6.88    0.22
   4  10  -4    7.25    0.23
   4 -10  -4    7.21    0.23
  -4 -10   3   16.53    0.37
   4  10  -3   16.34    0.35
   4 -10  -3   17.30    0.37
  -4 -10   2   15.28    0.38
   4 -10  -2   15.74    0.36
   4  10  -2   15.28    0.32
  -4  10   1   43.77    0.65
  -4 -10   1   43.83    0.64
  -4 -10   0    0.46    0.10
  -4 -10  -1  116.01    1.20
  -4 -10  -2   58.10    0.75
  -4 -10  -3   14.17    0.32
  -4  10  -3   14.02    0.33
  -4  10  -3   14.00    0.34
  -4  10  -4   52.44    0.65
  -4 -10  -4   52.38    0.65
  -4 -10  -5   17.31    0.30
   4 -10   5   16.30    0.31
   4 -10   6   10.68    0.21
  -4 -11   6    0.19    0.03
  -4  11   6    0.17    0.04
  -4  11   5    4.76    0.15
   4  11  -4   75.91    0.73
  -4  11   4   77.23    0.78
  -4 -11   3   15.03    0.30
   4  11  -3   15.15    0.28
  -4  11   3   15.45    0.31
  -4 -11   2   16.61    0.34
  -4  11   2   16.59    0.34
   4  11  -2   15.70    0.29
   4  11  -1    6.65    0.19
  -4 -11   1    6.75    0.22
  -4  11   1    6.92    0.22
  -4 -11   0    4.32    0.17
  -4  11   0    4.19    0.18
  -4 -11  -1    6.89    0.21
  -4 -11  -2   24.86    0.40
   4 -11   2   23.53    0.39
  -4  11  -2   24.03    0.40
  -4 -11  -3   35.69    0.46
  -4  11  -3   34.77    0.46
  -4 -11  -4    2.54    0.11
   4 -11   4    2.25    0.10
  -4  11  -4    2.45    0.10
  -4 -11  -5    0.10    0.03
  -4  12   4   12.19    0.18
  -4 -12   4   12.81    0.19
  -4  12   3   16.60    0.25
  -4  12   2   91.63    0.82
  -4 -12   2   88.44    0.78
  -4  12   1   27.11    0.37
  -4 -12   1   26.51    0.36
  -4  12   0    0.67    0.07
  -4  12   0    0.69    0.06
  -4 -12   0    0.65    0.07
  -4  12  -1   15.05    0.26
  -4 -12  -1   15.04    0.26
  -4  12  -1   15.53    0.25
  -4  12  -2    4.57    0.12
  -5   0  12    0.71    0.06
  -5   0  12    0.64    0.07
  -5   0  11    0.13    0.07
  -5   0  10   95.83    1.01
   5   0  -9    0.01    0.12
  -5   0   9    0.02    0.07
   5   0  -8   25.88    0.91
  -5   0   8   27.53    0.47
   5   0  -7   -0.01    0.10
  -5   0   7    0.01    0.05
   5   0  -6   17.08    0.53
  -5   0   6   16.25    0.52
  -5   0   6   16.52    0.38
   5   0  -5    0.31    0.09
  -5   0   5    0.13    0.05
  -5   0   4  269.16    2.55
  -5   0   4  267.09    2.02
  -5   0   3    0.07    0.07
  -5   0   2  440.31    3.44
  -5   0   2  429.50    3.56
  -5   0   1    0.04    0.06
  -5   0   1    0.03    0.05
  -5   0   0   18.46    0.42
  -5   0   0   19.50    0.43
  -5   0  -1    0.03    0.06
  -5   0  -1    0.09    0.06
  -5   0  -2  260.05    1.89
  -5   0  -2  265.60    2.39
  -5   0  -3    0.13    0.05
  -5   0  -3    0.18    0.09
  -5   0  -4 1923.83   12.61
  -5   0  -4 1785.77   13.38
  -5   0  -5    0.12    0.10
  -5   0  -5    0.03    0.06
  -5   0  -5    0.05    0.07
  -5   0  -5    0.04    0.06
  -5   0  -5    0.17    0.07
  -5   0  -5    0.14    0.07
  -5   0  -6  119.29    1.24
  -5   0  -6  117.18    1.27
  -5   0  -6  118.88    1.81
  -5   0  -6  117.89    1.27
  -5   0  -7    0.12    0.08
  -5   0  -7    0.02    0.09
  -5   0  -7   -0.03    0.09
  -5   0  -7   -0.03    0.14
  -5   0  -8  200.54    2.57
  -5   0  -8  200.67    1.83
  -5   0  -8  199.40    1.80
  -5   0  -8  199.39    1.69
  -5   0  -9    0.07    0.07
  -5   0  -9    0.01    0.06
  -5   0  -9    0.00    0.08
  -5   0 -10   24.83    0.38
  -5   1  12    7.80    0.17
  -5   1  12    7.56    0.17
  -5   1  11    5.51    0.18
  -5  -1  11    5.08    0.18
  -5   1  11    5.72    0.19
  -5  -1  10   38.52    0.58
   5   1  -9   61.57    1.40
   5  -1  -9   62.00    1.51
   5  -1  -8    1.06    0.22
   5   1  -8    1.36    0.22
  -5   1   8    1.10    0.10
  -5  -1   8    1.29    0.12
  -5  -1   7   18.45    0.34
  -5   1   7   18.67    0.64
   5  -1  -7   18.67    0.66
  -5  -1   7   18.47    0.37
  -5   1   7   18.46    0.36
   5   1  -7   19.00    0.70
  -5  -1   7   17.82    0.49
  -5   1   6    2.85    0.25
   5  -1  -6    2.63    0.24
  -5  -1   6    2.21    0.16
  -5   1   5  252.42    2.65
   5   1  -5  245.72    2.25
  -5  -1   5  251.14    2.17
  -5   1   4   37.69    0.80
   5  -1  -4   37.61    0.58
  -5  -1   4   36.90    0.55
  -5   1   3  177.48    1.92
  -5   1   2    0.83    0.12
  -5   1   2    0.74    0.10
  -5   1   1    0.28    0.06
  -5   1   1    0.22    0.07
  -5   1   0   26.73    0.51
  -5   1   0   26.81    0.51
  -5   1  -1    3.95    0.21
  -5   1  -1    3.91    0.20
  -5   1  -2  147.58    1.15
  -5  -1  -2  149.11    1.16
  -5   1  -2  150.61    1.60
  -5  -1  -3  946.66    6.35
  -5   1  -3  916.71    6.34
  -5  -1  -4   59.44    0.63
  -5   1  -4   59.19    0.63
  -5   1  -5   61.64    1.16
  -5   1  -5   62.29    0.79
  -5  -1  -5   64.21    0.81
  -5   1  -5   62.53    0.77
  -5  -1  -5   62.19    0.82
  -5   1  -5   63.77    0.80
  -5  -1  -5   63.38    0.81
  -5   1  -5   62.34    0.80
  -5  -1  -6   28.39    0.53
  -5   1  -6   26.86    0.51
  -5   1  -6   27.23    0.49
  -5   1  -6   27.68    0.52
  -5  -1  -6   28.36    0.53
  -5   1  -6   29.85    0.46
  -5  -1  -6   28.98    0.45
  -5  -1  -6   26.69    0.51
  -5  -1  -6   25.91    0.79
  -5   1  -6   28.11    0.82
  -5   1  -7    6.99    0.27
  -5  -1  -7    7.73    0.27
  -5  -1  -7    6.40    0.21
  -5   1  -7    7.16    0.23
  -5  -1  -7    7.21    0.27
  -5   1  -7    7.49    0.27
  -5  -1  -7    7.27    0.24
  -5  -1  -7    6.37    0.42
  -5   1  -7    6.21    0.42
  -5  -1  -8   22.17    0.46
  -5   1  -8   22.01    0.45
  -5  -1  -8   21.79    0.75
  -5   1  -8   21.44    0.74
  -5   1  -8   22.80    0.47
  -5   1  -8   23.04    0.40
  -5  -1  -8   21.74    0.39
  -5  -1  -8   22.95    0.46
  -5   1  -9   79.52    0.88
  -5  -1  -9   79.63    0.89
  -5  -1  -9   76.89    0.79
  -5   1  -9   78.19    0.80
  -5  -1  -9   76.24    0.86
  -5   1  -9   74.22    0.81
  -5  -1 -10    1.78    0.10
  -5   1 -10    1.82    0.10
  -5  -1 -10    1.73    0.09
  -5   1 -10    1.71    0.09
  -5   2  12    1.44    0.08
  -5  -2  12    1.36    0.08
  -5   2  12    1.54    0.08
  -5   2  11   36.26    0.48
  -5  -2  11   35.10    0.48
  -5   2  11   35.59    0.48
  -5  -2  10    2.06    0.14
  -5   2  10    1.86    0.12
   5   2  -9   30.50    0.93
  -5  -2   9   30.78    0.53
  -5  -2   8    0.13    0.08
  -5  -2   8    0.17    0.10
  -5   2   8    0.08    0.11
   5   2  -8    0.13    0.11
   5  -2  -8    0.16    0.14
   5  -2  -7    0.23    0.12
  -5   2   7    0.28    0.13
  -5  -2   7    0.48    0.11
  -5  -2   7    0.22    0.06
   5   2  -7    0.16    0.11
  -5  -2   6   28.99    0.65
  -5  -2   6   28.74    0.46
   5  -2  -6   30.97    0.86
   5   2  -6   29.15    0.77
  -5  -2   5   15.90    0.43
   5  -2  -5   15.47    0.45
  -5  -2   4  194.36    1.81
   5  -2  -4  183.80    1.88
  -5   2   3   70.23    1.14
  -5   2   2   53.93    0.77
  -5  -2   2   51.89    0.77
  -5   2   1   21.85    0.44
  -5  -2   1   21.62    0.45
  -5   2   1   21.56    0.54
  -5  -2   0   18.69    0.43
  -5   2   0   19.21    0.43
  -5  -2   0   18.20    0.43
  -5   2   0   18.85    0.43
  -5   2   0   18.19    0.48
  -5  -2  -1  397.71    3.31
  -5   2  -1  405.13    3.32
  -5  -2  -1  407.25    3.26
  -5   2  -1  403.40    3.25
  -5   2  -2   42.06    0.44
  -5  -2  -2   42.76    0.44
  -5  -2  -2   43.48    0.75
  -5   2  -2   43.09    0.74
  -5   2  -3  272.69    2.01
  -5  -2  -3  274.04    2.02
  -5  -2  -3  273.92    2.61
  -5   2  -3  273.92    2.60
  -5   2  -4   19.52    0.32
  -5  -2  -4   19.46    0.31
  -5  -2  -4   18.66    0.57
  -5   2  -4   19.50    0.58
  -5   2  -5    1.67    0.12
  -5  -2  -5    1.26    0.12
  -5   2  -5    1.36    0.11
  -5  -2  -5    1.48    0.13
  -5  -2  -5    1.21    0.10
  -5   2  -5    1.16    0.09
  -5  -2  -5    1.21    0.19
  -5   2  -5    1.29    0.18
  -5  -2  -5    1.39    0.12
  -5   2  -6   47.58    0.72
  -5  -2  -6   47.77    0.68
  -5  -2  -6   47.41    0.73
  -5   2  -6   48.98    0.71
  -5  -2  -6   49.36    0.62
  -5  -2  -6   48.48    1.10
  -5   2  -6   47.71    1.08
  -5  -2  -6   48.29    0.68
  -5   2  -7  138.26    1.43
  -5  -2  -7  136.78    1.39
  -5   2  -7  134.16    1.39
  -5  -2  -7  134.07    1.43
  -5  -2  -7  136.91    1.26
  -5   2  -7  141.27    1.27
  -5  -2  -7  135.74    2.01
  -5   2  -7  133.22    1.99
  -5  -2  -7  133.82    1.33
  -5  -2  -8   12.05    0.34
  -5   2  -8   11.65    0.31
  -5   2  -8   11.89    0.33
  -5   2  -8   11.81    0.27
  -5  -2  -8   11.92    0.28
  -5  -2  -8   11.82    0.32
  -5   2  -9    0.19    0.06
  -5   2  -9    0.15    0.06
  -5  -2  -9    0.12    0.08
  -5  -2 -10    4.69    0.13
  -5   2 -10    4.50    0.13
  -5   2 -10    4.61    0.15
  -5  -2 -10    4.18    0.14
  -5   3  12    6.86    0.14
  -5   3  12    6.08    0.12
  -5   3  11   21.22    0.33
  -5  -3  11   20.48    0.32
  -5   3  11   20.71    0.32
  -5   3  10   74.20    0.80
  -5   3  10   72.31    0.79
  -5  -3  10   73.74    0.86
  -5  -3   9  253.69    2.17
  -5   3   9  256.08    2.08
  -5   3   8  139.48    2.24
   5  -3  -8  146.92    2.35
  -5  -3   8  142.24    1.88
   5  -3  -7  255.23    3.24
  -5  -3   7  259.22    2.72
  -5  -3   7  259.48    2.13
   5   3  -7  252.85    2.79
  -5  -3   7  263.84    2.18
  -5  -3   6  123.40    1.20
   5  -3  -6  127.20    1.99
   5   3  -6  124.79    1.65
  -5  -3   6  123.34    1.20
  -5  -3   6  126.30    1.62
  -5   3   6  127.11    1.13
  -5  -3   5   22.13    0.57
   5   3  -5   21.27    0.55
   5  -3  -5   20.62    0.60
  -5  -3   4   50.14    0.84
   5  -3  -4   49.02    0.91
  -5  -3   3   88.05    1.11
  -5   3   3   87.23    1.10
  -5  -3   2   78.05    0.97
  -5   3   2   76.71    0.95
  -5   3   1   41.81    0.82
  -5   3   1   42.10    0.65
  -5  -3   1   43.35    0.66
  -5  -3   0    1.13    0.12
  -5   3   0    1.19    0.12
  -5   3   0    0.95    0.11
  -5   3   0    1.17    0.14
  -5  -3  -1    3.93    0.21
  -5   3  -1    4.69    0.22
  -5  -3  -2  384.46    3.23
  -5   3  -2  381.49    3.21
  -5   3  -3    0.67    0.12
  -5  -3  -3    0.66    0.06
  -5  -3  -4   21.97    0.40
  -5   3  -4   21.57    0.33
  -5  -3  -4   21.57    0.33
  -5  -3  -4   21.73    0.61
  -5   3  -4   22.31    0.62
  -5  -3  -4   22.16    0.41
   5  -3   5   21.83    0.41
  -5  -3  -5   22.79    0.47
  -5   3  -5   22.91    0.36
  -5  -3  -5   23.00    0.36
  -5  -3  -5   22.42    0.68
  -5   3  -5   22.56    0.68
  -5  -3  -5   22.88    0.44
   5  -3   6   16.37    0.35
  -5   3  -6   17.59    0.33
  -5  -3  -6   17.38    0.33
  -5  -3  -6   16.59    0.62
  -5   3  -6   17.30    0.62
  -5  -3  -6   16.44    0.41
  -5  -3  -6   17.06    0.39
  -5  -3  -6   17.26    0.39
  -5   3  -7  100.18    1.15
  -5   3  -7  100.88    0.99
  -5  -3  -7  101.01    0.99
  -5  -3  -7   98.82    1.63
  -5   3  -7   97.34    1.62
  -5  -3  -7   97.09    1.07
  -5   3  -7   99.72    1.11
  -5  -3  -7  101.33    1.18
  -5  -3  -7  102.36    1.13
  -5  -3  -8    4.77    0.17
  -5   3  -8    4.87    0.17
  -5  -3  -8    4.78    0.21
  -5  -3  -8    4.79    0.22
  -5   3  -8    5.04    0.20
  -5   3  -8    4.95    0.21
  -5  -3  -9    2.79    0.14
  -5   3 -10   20.90    0.30
  -5  -3 -10   21.20    0.30
  -5   4  12    5.23    0.11
  -5  -4  12    4.98    0.11
  -5   4  11    8.29    0.19
  -5  -4  11    8.43    0.21
  -5   4  11    8.04    0.16
  -5  -4  10    1.03    0.11
  -5   4  10    0.97    0.09
   5  -4 -10    0.85    0.08
  -5  -4  10    0.89    0.08
  -5   4  10    0.90    0.08
  -5   4   9   10.78    0.26
  -5  -4   9   10.47    0.26
   5  -4  -9   10.82    0.61
  -5   4   9   11.69    0.28
  -5   4   8  301.58    2.47
  -5  -4   8  314.90    2.49
  -5   4   8  314.05    3.82
   5  -4  -8  322.46    3.89
  -5  -4   8  313.24    2.45
  -5   4   8  327.58    2.46
  -5  -4   8  317.20    2.61
  -5  -4   8  317.10    3.28
   5  -4  -8  311.28    3.77
   5  -4  -7  111.68    2.05
  -5  -4   7  113.14    1.07
  -5   4   7  113.81    1.07
  -5  -4   7  111.95    1.20
  -5  -4   7  114.08    1.69
  -5  -4   7  112.53    1.16
  -5  -4   6   87.57    0.85
  -5   4   6   88.10    0.85
   5  -4  -6   88.55    1.70
  -5   4   6   85.83    0.89
  -5  -4   6   86.45    1.39
   5  -4  -5   10.78    0.48
  -5   4   5   11.50    0.25
  -5  -4   5   10.86    0.28
  -5  -4   5   10.67    0.43
   5  -4  -4    1.12    0.16
  -5   4   4    0.93    0.12
  -5  -4   3   22.81    0.50
  -5   4   3   22.31    0.49
   5  -4  -3   21.88    0.50
  -5  -4   2    0.72    0.09
   5  -4  -2    0.57    0.09
  -5   4   1    0.06    0.05
  -5   4   1    0.09    0.09
  -5  -4   0  200.91    1.85
  -5   4   0  196.68    1.85
  -5   4   0  195.80    2.11
   5  -4   0  199.15    1.77
  -5  -4  -1    0.11    0.07
  -5   4  -1    0.07    0.07
  -5  -4  -2  120.53    1.40
  -5   4  -2  118.70    1.38
  -5  -4  -2  120.03    0.97
  -5   4  -2  116.49    0.96
  -5  -4  -3    5.65    0.20
  -5  -4  -3    5.70    0.29
  -5   4  -3    5.69    0.28
  -5  -4  -3    5.22    0.18
  -5  -4  -3    5.96    0.20
  -5   4  -3    5.55    0.19
  -5  -4  -3    5.60    0.21
  -5   4  -4    3.11    0.16
  -5  -4  -4    3.28    0.24
  -5  -4  -4    3.18    0.15
  -5   4  -4    3.26    0.15
  -5  -4  -4    3.58    0.17
  -5   4  -4    3.09    0.12
  -5  -4  -4    3.86    0.13
  -5  -4  -4    3.44    0.17
  -5   4  -4    3.08    0.15
  -5  -4  -5    0.12    0.11
  -5   4  -5    0.16    0.11
   5  -4   5    0.19    0.07
  -5  -4  -5    0.36    0.09
  -5  -4  -5    0.30    0.09
  -5   4  -5    0.21    0.06
  -5  -4  -5    0.20    0.06
   5  -4   6   97.17    1.08
  -5  -4  -6   96.78    1.53
  -5   4  -6   95.90    1.52
  -5   4  -6   97.75    0.94
  -5  -4  -6   98.29    0.94
  -5  -4  -6  100.92    1.12
  -5  -4  -6  100.34    1.17
  -5   4  -7    9.21    0.30
  -5  -4  -7    9.15    0.29
   5  -4   7    9.29    0.26
  -5   4  -7    9.17    0.28
  -5  -4  -7    9.18    0.31
  -5  -4  -7    8.43    0.26
  -5  -4  -7    8.21    0.43
  -5   4  -7    9.42    0.23
  -5   4  -8   78.07    0.91
  -5   4  -8   76.45    0.82
  -5   4  -8   77.43    0.76
  -5  -4  -8   79.30    0.86
  -5   4  -9    5.39    0.14
  -5  -4  -9    5.92    0.18
  -5   4 -10    6.37    0.14
  -5  -4 -10    6.44    0.14
  -5  -5  11    2.00    0.10
  -5   5  11    1.83    0.08
   5  -5 -10   34.45    0.45
  -5   5  10   36.30    0.46
   5  -5  -9  112.71    1.08
  -5  -5   9  110.99    1.16
  -5   5   9  111.13    1.07
  -5  -5   8    0.34    0.08
   5  -5  -8    0.39    0.08
   5  -5  -8    0.40    0.16
  -5   5   8    0.28    0.07
  -5  -5   8    0.35    0.07
  -5  -5   8    0.41    0.10
   5  -5  -8    0.25    0.16
  -5   5   8    0.27    0.16
   5  -5  -7  184.68    2.84
  -5  -5   7  190.64    2.41
  -5  -5   7  192.04    1.76
  -5  -5   7  191.09    1.73
   5  -5  -7  188.64    2.72
  -5  -5   6    6.81    0.24
  -5  -5   6    6.85    0.40
   5   5  -6    6.38    0.23
   5  -5  -6    6.96    0.49
   5   5  -5    8.56    0.25
   5  -5  -5    9.51    0.50
  -5   5   5    9.36    0.23
  -5  -5   5    9.32    0.28
  -5  -5   5    8.61    0.36
  -5  -5   5    9.76    0.27
  -5   5   4   38.42    0.49
  -5  -5   4   40.08    0.59
   5  -5  -4   38.90    0.99
  -5  -5   4   38.45    0.70
  -5  -5   3   12.34    0.35
  -5  -5   2    0.64    0.08
   5  -5  -2    0.61    0.12
  -5  -5   1  441.36    3.41
  -5   5   1  461.25    4.17
  -5   5   0   93.04    1.38
   5  -5   0   94.14    1.10
  -5   5  -1   23.49    0.59
   5  -5   1   23.53    0.56
  -5  -5  -2   15.51    0.43
  -5  -5  -2   14.95    0.30
  -5  -5  -2   15.43    0.31
  -5   5  -2   14.68    0.31
  -5   5  -3    1.16    0.10
  -5  -5  -3    0.99    0.11
  -5   5  -3    0.84    0.09
  -5  -5  -3    0.80    0.13
  -5   5  -3    0.97    0.10
  -5  -5  -4    2.70    0.22
  -5   5  -4    2.90    0.16
  -5   5  -4    2.85    0.15
  -5  -5  -4    2.74    0.17
  -5  -5  -4    3.00    0.12
  -5  -5  -5   28.94    0.40
  -5   5  -5   28.02    0.50
   5  -5   6    0.89    0.11
  -5  -5  -6    0.56    0.07
  -5  -5  -7    4.41    0.19
  -5  -5  -7    4.07    0.14
  -5   5  -7    4.20    0.20
  -5   5  -7    4.33    0.18
   5  -5   7    4.19    0.18
   5  -5   8   27.81    0.40
  -5  -5  -8   29.04    0.45
  -5   5  -8   28.92    0.47
  -5  -5  -9   34.27    0.43
  -5  -5  -9   34.06    0.42
  -5   6  11   16.54    0.22
  -5   6  10    2.78    0.11
   5  -6 -10    2.59    0.11
  -5  -6  10    2.94    0.13
  -5   6   9   22.61    0.37
   5  -6  -9   22.39    0.38
  -5  -6   9   21.85    0.40
   5  -6  -8  114.11    1.13
  -5  -6   8  112.47    1.18
  -5  -6   8  113.07    1.12
  -5   6   8  110.90    1.09
  -5   6   7    6.10    0.20
  -5  -6   7    5.95    0.23
   5  -6  -7    6.01    0.22
   5  -6  -7    5.99    0.49
  -5  -6   7    5.75    0.23
   5  -6  -7    5.50    0.41
  -5  -6   6  223.42    1.95
   5   6  -6  219.27    1.94
  -5  -6   5   23.06    0.46
   5  -6  -5   22.38    0.41
  -5  -6   5   22.20    0.43
   5   6  -5   22.35    0.44
   5   6  -4   20.67    0.40
  -5  -6   4   20.79    0.38
   5  -6  -4   21.38    0.39
  -5  -6   4   21.94    0.45
   5  -6  -4   21.48    0.79
  -5   6   4   21.55    0.37
  -5   6   3   38.85    0.52
  -5  -6   3   39.68    0.60
   5  -6  -3   39.46    0.53
  -5  -6   2    0.08    0.06
   5  -6  -2    0.16    0.09
   5  -6  -2    0.07    0.05
  -5   6   2    0.10    0.05
  -5  -6   1   50.12    0.67
  -5   6   1   50.70    1.11
   5  -6  -1   49.69    1.04
  -5   6   1   49.72    0.61
  -5   6   0   40.54    0.91
  -5   6  -1   35.33    0.50
  -5   6  -1   37.17    0.54
   5  -6   1   35.33    0.73
  -5   6  -2   13.44    0.31
  -5   6  -2   14.06    0.33
  -5   6  -3    6.09    0.22
  -5   6  -3    5.88    0.22
   5  -6   3    5.53    0.35
  -5   6  -3    6.03    0.22
  -5   6  -4    0.01    0.06
  -5  -6  -4    0.10    0.08
  -5   6  -4    0.24    0.08
   5  -6   4    0.10    0.12
  -5  -6  -5   29.57    0.51
  -5   6  -5   30.47    0.53
   5  -6   5   29.51    0.89
   5  -6   6    3.41    0.18
  -5  -6  -6    3.31    0.17
  -5  -6  -7    7.19    0.23
  -5  -6  -7    7.88    0.24
   5  -6   7    7.75    0.24
  -5   6  -7    7.87    0.25
   5  -6   8    5.06    0.15
  -5   6  -8    5.44    0.17
  -5  -6  -8    5.55    0.18
  -5  -6  -8    5.50    0.18
  -5  -6  -9   40.58    0.43
  -5  -7  10    6.61    0.16
  -5   7  10    7.39    0.16
  -5  -7   9   78.57    0.80
   5  -7  -9   79.22    0.78
  -5   7   9   78.81    0.77
  -5  -7   8   45.68    0.62
  -5  -7   8   46.09    0.58
   5  -7  -8   47.04    0.61
  -5   7   8   45.97    0.59
  -5  -7   7    8.84    0.27
  -5  -7   7    9.32    0.28
  -5   7   7    8.88    0.25
   5  -7  -7    9.38    0.27
   5   7  -6   93.58    1.07
  -5  -7   6   94.26    1.06
   5  -7  -6   94.76    1.95
  -5   7   6   94.81    0.98
   5   7  -5   75.24    0.92
  -5  -7   5   75.64    0.95
   5  -7  -5   76.79    0.89
  -5  -7   5   74.78    0.89
   5  -7  -5   78.05    1.72
  -5  -7   4    1.12    0.13
   5   7  -4    0.71    0.09
  -5  -7   4    0.73    0.08
   5  -7  -4    0.68    0.09
   5  -7  -4    0.76    0.20
  -5  -7   3  172.76    1.64
   5  -7  -3  171.93    2.57
  -5   7   3  173.15    1.53
   5  -7  -3  173.50    1.54
  -5   7   2    4.46    0.18
   5  -7  -2    4.70    0.18
  -5  -7   2    4.10    0.20
  -5   7   2    4.65    0.38
   5  -7  -2    4.62    0.33
   5  -7  -1   11.19    0.27
  -5  -7   1   11.31    0.31
  -5   7   1   10.83    0.52
   5  -7  -1   11.26    0.52
   5  -7   0    0.26    0.06
   5  -7   0    0.26    0.13
  -5   7   0    0.28    0.11
  -5   7   0    0.24    0.06
  -5  -7   0    0.51    0.09
  -5   7  -1    1.41    0.11
  -5   7  -1    1.77    0.13
  -5  -7  -1    1.57    0.13
  -5  -7  -2   60.34    0.77
  -5   7  -2   58.76    0.73
  -5   7  -2   60.24    0.80
   5  -7   3   14.88    0.56
  -5  -7  -3   15.25    0.36
  -5   7  -3   15.26    0.38
  -5   7  -3   15.46    0.37
   5  -7   4    3.71    0.31
  -5  -7  -4    3.63    0.19
  -5   7  -4    3.76    0.20
  -5   7  -4    3.65    0.19
   5  -7   5    7.82    0.28
  -5   7  -5    8.53    0.27
   5  -7   6   71.97    0.89
   5  -7   7    0.37    0.07
  -5   7  -7    0.33    0.07
   5  -7   8   11.68    0.20
  -5   7  -8   12.39    0.21
  -5   8  10    2.97    0.07
   5  -8  -9    5.61    0.15
  -5  -8   9    5.14    0.14
  -5   8   9    5.56    0.14
  -5  -8   8    0.08    0.05
  -5   8   8    0.19    0.06
   5  -8  -8    0.11    0.06
  -5  -8   8    0.09    0.05
  -5  -8   7   57.72    0.72
  -5   8   7   59.51    0.69
  -5   8   6    0.29    0.07
  -5  -8   6    0.24    0.08
  -5  -8   6    0.31    0.07
   5  -8  -6    0.18    0.08
   5   8  -6    0.32    0.08
   5   8  -5   14.42    0.35
  -5  -8   5   14.34    0.36
   5  -8  -5   14.19    0.34
   5  -8  -5   13.97    0.71
   5   8  -5   13.40    0.63
   5  -8  -5   14.11    0.71
  -5   8   5   14.95    0.33
  -5  -8   4   14.16    0.38
   5  -8  -4   13.63    0.33
   5  -8  -4   14.24    0.70
   5  -8  -4   13.46    0.70
   5   8  -4   12.96    0.33
   5  -8  -3   27.34    0.48
  -5   8   3   27.80    0.97
   5  -8  -3   26.69    0.99
  -5  -8   3   27.40    0.54
  -5   8   2  154.51    1.45
  -5   8   2  154.29    2.34
  -5  -8   2  158.26    1.56
   5  -8  -2  157.58    1.46
   5  -8  -2  154.63    2.48
   5  -8  -1   58.33    0.74
  -5   8   1   56.55    1.23
   5  -8  -1   58.85    1.30
  -5  -8   1   59.73    0.82
   5  -8   0    7.17    0.46
  -5  -8   0    7.33    0.26
  -5   8   0    7.85    0.27
   5  -8   0    7.27    0.23
  -5   8  -1   76.28    0.94
   5  -8   1   74.63    1.55
  -5  -8  -1   77.32    0.95
  -5  -8  -2  100.52    1.10
   5  -8   2   99.52    1.85
  -5   8  -2  101.64    1.14
   5  -8   3    1.89    0.27
  -5   8  -3    2.25    0.16
  -5   8  -3    2.29    0.15
  -5  -8  -3    2.52    0.16
  -5   8  -4  272.23    2.34
  -5  -8  -4  274.30    2.26
  -5   8  -4  273.73    2.29
  -5  -8  -5  100.38    1.03
  -5   8  -5   98.66    1.04
   5  -8   5   98.49    1.11
  -5  -8  -6    0.42    0.09
   5  -8   6    0.46    0.08
  -5  -8  -7   49.74    0.54
  -5   8  -7   48.61    0.53
  -5  -8  -8    1.41    0.06
   5  -9  -8    7.72    0.18
  -5   9   8    7.97    0.17
  -5  -9   7    9.63    0.23
  -5   9   7    9.82    0.23
  -5   9   6    2.76    0.14
   5  -9  -6    2.70    0.14
  -5  -9   5   31.85    0.52
   5   9  -5   31.02    0.50
  -5   9   5   32.54    0.50
   5  -9  -5   32.62    0.51
  -5  -9   4   84.43    1.00
   5  -9  -4   84.73    0.95
   5   9  -4   83.69    0.94
  -5   9   4   83.40    0.92
  -5  -9   3    3.97    0.20
  -5   9   3    3.50    0.34
   5  -9  -3    4.00    0.36
   5  -9  -3    4.24    0.19
   5  -9  -3    3.92    0.39
   5   9  -3    3.85    0.18
   5  -9  -2    0.12    0.06
  -5  -9   2    0.12    0.08
   5  -9  -2    0.10    0.11
   5  -9  -1   19.83    0.40
   5  -9  -1   18.99    0.82
  -5  -9   1   19.49    0.44
  -5   9   0   13.72    0.36
   5  -9   0   13.15    0.68
   5  -9   0   13.35    0.63
  -5  -9   0   13.61    0.37
  -5  -9  -1   88.49    1.04
  -5   9  -1   89.10    1.05
  -5   9  -2   18.89    0.43
  -5  -9  -2   19.78    0.43
  -5   9  -3    8.18    0.27
  -5   9  -3    7.87    0.26
  -5  -9  -4   45.96    0.62
  -5   9  -4   46.55    0.63
   5  -9   4   46.18    0.67
   5  -9   5   89.32    0.96
  -5  -9  -5   88.62    0.91
  -5  -9  -5   89.57    0.90
  -5  -9  -6    0.08    0.05
  -5  -9  -6    0.08    0.06
   5  -9   6    0.09    0.05
  -5   9  -6    0.05    0.05
   5  -9   7   75.45    0.62
  -5  -9  -7   71.40    0.61
  -5 -10   7    0.06    0.03
  -5 -10   6    1.85    0.11
   5 -10  -6    2.03    0.11
   5 -10  -5    5.25    0.18
  -5 -10   5    5.23    0.17
   5 -10  -4   11.46    0.28
   5  10  -4   10.73    0.25
  -5 -10   4   11.20    0.28
   5 -10  -3    4.75    0.19
  -5 -10   3    5.15    0.21
   5  10  -3    4.66    0.17
  -5 -10   2    5.47    0.23
   5 -10  -2    5.21    0.20
   5  10  -2    5.24    0.18
  -5 -10   1   54.53    0.74
  -5  10   0    0.09    0.08
  -5 -10   0    0.12    0.08
  -5 -10  -1   76.45    0.90
  -5  10  -1   73.42    0.89
  -5 -10  -2    0.29    0.09
  -5  10  -2    0.27    0.09
  -5  10  -2    0.11    0.07
  -5 -10  -3   10.98    0.28
  -5  10  -3   11.07    0.29
  -5  10  -3   10.59    0.26
   5 -10   4    0.00    0.06
  -5  10  -4    0.03    0.05
   5 -10   5    0.09    0.05
   5 -10   6   15.97    0.22
  -5 -10  -6   14.45    0.20
  -5 -11   6    0.05    0.03
  -5  11   6    0.07    0.03
  -5 -11   5   27.86    0.37
  -5  11   5   28.14    0.37
  -5  11   4    8.00    0.20
  -5 -11   4    7.43    0.18
  -5  11   3    1.73    0.11
  -5 -11   3    1.91    0.11
  -5  11   2    5.91    0.19
  -5 -11   2    6.49    0.21
  -5 -11   1    4.29    0.18
  -5 -11   0    0.94    0.09
  -5 -11   0    0.88    0.10
  -5  11  -1   19.61    0.34
  -5  11  -1   20.62    0.37
  -5 -11  -1   20.47    0.36
  -5  11  -2    6.37    0.18
  -5  11  -2    6.63    0.20
  -5 -11  -2    6.76    0.19
  -5 -11  -3   12.40    0.24
   5 -11   3   11.86    0.24
  -5  11  -3   11.62    0.21
  -5 -11  -3   11.81    0.23
  -5 -11  -4    9.44    0.18
  -5 -12   4    1.92    0.07
  -5  12   4    1.82    0.06
  -5  12   3    4.78    0.12
  -5  12   2    0.32    0.05
  -5 -12   2    0.24    0.05
  -5  12   1    4.34    0.12
  -5 -12   1    4.54    0.13
  -5  12   0    0.24    0.04
  -5 -12   0    0.19    0.05
  -5  12  -1    6.07    0.14
  -5  12  -1    5.54    0.12
  -5 -12  -2    5.84    0.12
  -6   0  12    0.04    0.05
  -6   0  11    0.11    0.07
  -6   0  11    0.19    0.07
  -6   0  10  192.97    1.70
  -6   0  10  194.14    1.69
   6   0  -9    0.17    0.13
  -6   0   9    0.12    0.08
   6   0  -8    6.54    0.47
  -6   0   8    7.36    0.24
  -6   0   7    0.03    0.05
  -6   0   7    0.07    0.08
  -6   0   6   92.73    1.43
   6   0  -6   94.03    1.38
  -6   0   5    0.02    0.07
  -6   0   4  349.22    3.24
  -6   0   3    0.09    0.08
  -6   0   3    0.02    0.06
  -6   0   2  274.78    2.45
  -6   0   1    0.04    0.07
  -6   0   1    0.04    0.05
  -6   0   0   14.46    0.41
  -6   0   0   14.38    0.41
  -6   0  -1    0.06    0.07
  -6   0  -1    0.07    0.04
  -6   0  -2  143.31    1.64
  -6   0  -2  142.05    1.15
  -6   0  -3    0.48    0.13
  -6   0  -3    1.15    0.08
  -6   0  -4  445.06    3.38
  -6   0  -4  453.99    3.42
  -6   0  -4  447.23    3.42
  -6   0  -4  457.01    3.26
  -6   0  -4  452.53    3.41
  -6   0  -4  451.80    4.09
  -6   0  -4  448.96    3.43
  -6   0  -5    0.01    0.06
  -6   0  -5    0.04    0.07
  -6   0  -5   -0.01    0.10
  -6   0  -5    0.00    0.07
  -6   0  -6   52.54    0.78
  -6   0  -6   52.94    0.65
  -6   0  -6   52.43    1.17
  -6   0  -6   52.14    0.76
  -6   0  -6   52.29    0.75
  -6   0  -7    0.18    0.09
  -6   0  -7    0.10    0.08
  -6   0  -7    0.38    0.11
  -6   0  -7   -0.08    0.18
  -6   0  -8  240.73    1.93
  -6   0  -8  243.22    2.06
  -6   0  -8  240.56    2.08
  -6   0  -9    0.02    0.06
  -6   0  -9    0.02    0.07
  -6   0 -10   50.47    0.50
  -6   0 -10   50.37    0.50
  -6   0 -10   48.91    0.53
  -6  -1  12    8.02    0.17
  -6  -1  12    7.59    0.17
  -6   1  12    7.88    0.17
  -6  -1  11  215.93    1.73
  -6   1  11  221.81    1.75
  -6   1  10    0.32    0.08
  -6  -1  10    0.27    0.08
  -6  -1  10    0.42    0.09
  -6   1  10    0.40    0.09
   6   1  -9    9.73    0.55
   6  -1  -9    9.94    0.59
  -6   1   9   10.18    0.28
  -6  -1   9   10.38    0.29
   6  -1  -8    5.51    0.44
   6   1  -8    6.42    0.45
  -6   1   8    6.56    0.22
  -6  -1   8    6.35    0.23
  -6   1   8    6.02    0.21
   6   1  -7  223.58    2.82
  -6  -1   7  226.48    1.87
   6  -1  -7  229.00    2.68
  -6   1   7  223.87    2.66
  -6   1   7  221.16    1.87
  -6   1   6  177.76    2.24
   6  -1  -6  174.90    2.19
  -6  -1   6  173.76    1.68
  -6   1   6  172.19    1.47
  -6  -1   6  175.78    1.50
  -6   1   5  301.42    3.11
   6   1  -5  298.96    2.62
   6  -1  -4  716.31    5.24
  -6   1   4  745.59    5.90
  -6   1   3   79.97    1.10
  -6   1   3   78.92    1.22
  -6   1   2   32.46    0.62
  -6   1   2   31.52    0.72
  -6   1   1  327.74    2.83
  -6   1   1  319.89    2.75
  -6   1   0  200.93    1.97
  -6   1   0  201.86    1.97
  -6  -1  -1  362.47    2.55
  -6   1  -1  357.09    2.55
  -6   1  -1  359.15    3.09
  -6   1  -1  351.73    3.13
  -6   1  -2  376.41    3.27
  -6   1  -2  372.56    2.66
  -6   1  -3  139.15    1.70
  -6   1  -3  137.39    1.14
  -6  -1  -3  135.97    1.15
  -6  -1  -4  119.58    1.18
  -6   1  -4  119.26    1.06
  -6  -1  -4  116.21    1.05
  -6  -1  -4  118.35    1.21
  -6   1  -4  117.10    1.18
  -6  -1  -4  117.45    1.21
  -6   1  -4  115.63    1.17
  -6   1  -4  116.82    1.15
  -6  -1  -4  117.21    1.17
  -6  -1  -4  115.92    1.19
  -6   1  -4  118.04    1.65
  -6   1  -5    1.04    0.09
  -6  -1  -5    0.88    0.09
  -6   1  -5    1.06    0.11
  -6  -1  -5    0.78    0.11
  -6   1  -5    1.05    0.11
  -6   1  -5    0.86    0.17
  -6  -1  -5    0.89    0.17
  -6   1  -5    0.85    0.11
  -6  -1  -5    0.72    0.11
  -6  -1  -6    1.80    0.25
  -6   1  -6    1.94    0.25
  -6   1  -6    2.23    0.16
  -6   1  -6    2.61    0.14
  -6  -1  -6    1.96    0.13
  -6  -1  -6    2.16    0.16
  -6   1  -6    2.31    0.15
  -6  -1  -6    1.85    0.14
  -6  -1  -6    1.83    0.16
  -6   1  -6    2.51    0.17
  -6  -1  -7   53.28    0.76
  -6   1  -7   61.34    0.71
  -6  -1  -7   54.38    0.69
  -6   1  -7   60.40    0.83
  -6  -1  -7   59.81    0.85
  -6   1  -7   59.84    0.84
  -6  -1  -7   60.07    1.29
  -6   1  -7   59.27    1.27
  -6  -1  -7   61.20    0.78
  -6   1  -8   21.22    0.44
  -6   1  -8   20.38    0.42
  -6  -1  -8   21.62    0.45
  -6  -1  -8   20.85    0.43
  -6  -1  -8   20.26    0.38
  -6   1  -8   20.71    0.38
  -6  -1  -8   20.69    0.37
  -6   1  -8   20.82    0.37
  -6  -1  -9    3.79    0.16
  -6   1  -9    3.65    0.15
  -6  -1  -9    3.61    0.14
  -6   1  -9    3.86    0.14
  -6   1  -9    3.95    0.17
  -6  -1  -9    3.85    0.17
  -6  -1 -10    1.18    0.07
  -6   1 -10    1.15    0.07
  -6   1 -10    1.10    0.07
  -6  -1 -10    1.14    0.07
  -6   1 -10    1.29    0.08
  -6  -2  12   64.53    0.60
  -6   2  12   65.22    0.60
  -6  -2  11   11.96    0.26
  -6   2  11   11.42    0.25
  -6  -2  11   11.93    0.26
  -6  -2  11   12.10    0.27
  -6  -2  10    0.35    0.08
  -6   2  10    0.43    0.08
  -6  -2  10    0.49    0.09
  -6   2   9    0.27    0.08
  -6  -2   9    0.24    0.09
  -6  -2   9    0.28    0.09
   6  -2  -9    0.23    0.16
   6   2  -9    0.22    0.13
   6   2  -8   24.01    0.81
   6  -2  -8   24.49    0.93
  -6   2   8   23.42    0.80
   6  -2  -8   24.64    0.85
  -6  -2   8   24.02    0.43
  -6   2   8   24.26    0.43
  -6   2   7  125.69    2.01
   6  -2  -7  127.97    2.02
  -6  -2   7  126.92    1.55
  -6  -2   7  128.85    1.25
  -6  -2   7  129.75    1.25
  -6   2   7  129.57    1.20
   6   2  -7  128.65    1.92
  -6   2   6    2.73    0.27
   6  -2  -6    3.05    0.28
  -6  -2   6    2.56    0.19
   6   2  -6    2.71    0.25
  -6  -2   6    2.41    0.13
  -6  -2   6    2.80    0.14
  -6   2   6    3.13    0.13
   6  -2  -5   13.85    0.42
  -6   2   5   14.83    0.58
  -6   2   4  197.55    2.36
  -6  -2   3  148.70    1.65
  -6   2   3  148.91    1.64
  -6   2   3  148.45    1.88
  -6   2   2   47.95    0.76
  -6  -2   2   46.91    0.77
  -6   2   1   40.01    0.69
  -6  -2   1   38.73    0.69
  -6   2   1   38.08    0.81
  -6   2   0   11.94    0.37
  -6  -2   0   11.98    0.38
  -6   2   0   11.83    0.20
  -6  -2   0   12.57    0.39
  -6   2   0   12.06    0.38
  -6  -2  -1  124.55    1.02
  -6   2  -1  125.16    1.02
  -6  -2  -1  123.98    1.50
  -6   2  -1  122.79    1.49
  -6  -2  -1  129.07    1.49
  -6   2  -1  127.12    1.48
  -6  -2  -2   10.77    0.39
  -6   2  -2   10.72    0.39
  -6  -2  -3    1.81    0.10
  -6   2  -3    1.94    0.10
  -6  -2  -3    1.69    0.18
  -6   2  -3    2.19    0.20
  -6   2  -4    0.39    0.08
  -6  -2  -4    0.61    0.08
  -6  -2  -4    0.83    0.15
  -6   2  -4    0.73    0.15
  -6   2  -4    0.57    0.08
  -6  -2  -4    0.54    0.09
  -6   2  -4    0.96    0.08
  -6  -2  -4    0.74    0.07
  -6  -2  -4    0.98    0.10
  -6   2  -5  549.11    3.97
  -6  -2  -5  564.69    3.98
  -6   2  -5  545.58    4.12
  -6  -2  -5  552.46    4.22
  -6   2  -5  540.34    4.14
  -6  -2  -5  559.25    4.11
  -6  -2  -5  554.78    4.15
  -6  -2  -5  556.05    4.21
  -6  -2  -5  559.83    4.96
  -6   2  -5  553.74    4.94
  -6  -2  -6  456.05    3.51
  -6   2  -6  460.27    3.35
  -6  -2  -6  454.43    3.35
  -6   2  -6  442.20    3.48
  -6  -2  -6  446.69    4.37
  -6   2  -6  444.46    4.34
  -6  -2  -6  455.44    3.60
  -6   2  -6  455.70    3.56
  -6   2  -6  452.97    3.57
  -6   2  -7   20.34    0.46
  -6   2  -7   20.29    0.37
  -6  -2  -7   20.46    0.37
  -6  -2  -7   19.66    0.70
  -6   2  -7   19.61    0.70
  -6  -2  -7   19.27    0.43
  -6  -2  -7   19.35    0.45
  -6   2  -7   19.56    0.44
  -6  -2  -7   19.31    0.41
  -6   2  -8    0.49    0.08
  -6  -2  -8    0.49    0.10
  -6   2  -8    0.51    0.09
  -6  -2  -8    0.45    0.10
  -6   2  -9   24.69    0.36
  -6  -2  -9   24.73    0.36
  -6  -2  -9   24.75    0.38
  -6  -2  -9   24.75    0.41
  -6   2  -9   24.25    0.40
  -6   2 -10    3.68    0.12
  -6  -3  12    1.39    0.07
  -6   3  12    1.52    0.07
  -6  -3  11   13.29    0.24
  -6   3  11   13.35    0.24
  -6  -3  10    2.49    0.15
  -6   3  10    2.70    0.14
  -6  -3  10    2.67    0.14
  -6  -3   9   12.01    0.30
  -6   3   9   12.05    0.29
  -6  -3   8   89.69    0.96
  -6   3   8   91.52    0.96
   6  -3  -8   88.00    1.74
  -6   3   8   89.31    1.74
  -6  -3   8   91.86    0.99
  -6   3   8   92.34    0.96
  -6  -3   8   91.61    1.03
  -6  -3   7   57.47    0.69
  -6   3   7   58.45    0.69
  -6   3   7   56.18    1.35
   6  -3  -7   57.02    1.37
  -6  -3   7   56.79    1.04
  -6  -3   7   56.53    0.74
  -6  -3   7   56.28    0.74
  -6   3   7   57.53    0.68
  -6   3   6   94.27    0.92
  -6  -3   6   95.76    1.35
  -6  -3   6   92.95    1.02
  -6   3   6   96.80    1.76
  -6  -3   6   95.11    0.99
   6   3  -6   93.61    1.41
  -6  -3   6   96.61    0.93
  -6   3   6   95.40    0.93
   6  -3  -5   34.93    0.79
   6   3  -5   35.11    0.74
  -6   3   5   36.57    0.99
  -6  -3   4    2.03    0.18
  -6   3   4    2.01    0.18
  -6   3   4    2.20    0.24
  -6  -3   3  400.57    3.40
  -6   3   3  397.70    3.37
  -6  -3   2    0.01    0.06
  -6   3   2    0.04    0.06
  -6   3   2    0.08    0.09
  -6   3   1   11.27    0.36
  -6  -3   1   12.00    0.37
  -6   3   1   12.21    0.46
  -6  -3   0  115.29    1.35
  -6   3   0  111.20    0.94
  -6  -3   0  114.32    0.95
  -6   3   0  113.27    1.35
  -6   3   0  111.58    1.49
  -6  -3   0  121.21    1.42
  -6   3   0  120.75    1.41
  -6  -3  -1    3.60    0.22
  -6   3  -1    3.19    0.21
  -6  -3  -1    3.56    0.11
  -6   3  -1    3.14    0.11
  -6  -3  -2    4.12    0.13
  -6   3  -2    5.51    0.15
  -6  -3  -2    3.98    0.25
  -6   3  -2    5.39    0.28
  -6  -3  -3  235.27    2.43
  -6   3  -3  234.48    2.42
  -6  -3  -3  231.81    1.96
  -6  -3  -3  233.02    1.96
  -6  -3  -3  232.56    1.96
  -6  -3  -4    0.13    0.07
  -6   3  -4    0.06    0.06
  -6   3  -4    0.11    0.06
  -6  -3  -4    0.17    0.06
  -6  -3  -4    0.14    0.07
  -6   3  -4    0.07    0.06
  -6  -3  -4    0.17    0.07
  -6  -3  -4    0.15    0.11
  -6   3  -4    0.36    0.12
  -6  -3  -5    1.68    0.15
  -6  -3  -5    1.67    0.13
  -6   3  -5    1.74    0.13
  -6   3  -5    1.60    0.12
  -6  -3  -5    1.84    0.23
  -6   3  -5    1.57    0.21
  -6  -3  -5    1.55    0.13
  -6  -3  -5    1.61    0.11
  -6   3  -5    1.87    0.12
  -6  -3  -6   32.56    0.89
  -6   3  -6   33.09    0.89
  -6   3  -6   33.10    0.60
  -6   3  -6   33.85    0.48
  -6  -3  -6   33.19    0.48
  -6   3  -6   32.32    0.53
  -6  -3  -6   33.40    0.57
  -6  -3  -6   33.79    0.61
  -6   3  -6   32.74    0.59
  -6  -3  -7    0.58    0.11
  -6   3  -7    0.70    0.11
  -6  -3  -7    1.06    0.11
  -6  -3  -7    0.64    0.10
  -6  -3  -7    0.78    0.11
  -6   3  -7    0.70    0.11
  -6  -3  -7    0.73    0.17
  -6   3  -7    0.46    0.16
  -6  -3  -8    1.24    0.12
  -6  -3  -8    1.28    0.12
  -6   3  -8    1.41    0.11
  -6   3  -8    1.36    0.12
  -6  -3  -8    1.22    0.09
  -6   3  -8    1.35    0.10
  -6  -3  -9    1.58    0.09
  -6   3  -9    1.45    0.08
  -6   3 -10   10.20    0.18
  -6   4  12    1.02    0.05
  -6  -4  12    0.92    0.04
  -6   4  11    3.40    0.12
  -6  -4  11    3.19    0.13
   6  -4 -10   82.95    0.83
  -6  -4  10   80.14    0.78
  -6   4  10   81.25    0.78
  -6  -4   9  230.31    1.96
  -6   4   9  229.43    1.82
  -6   4   8   51.31    1.33
   6  -4  -8   49.44    1.33
  -6  -4   8   53.46    0.65
  -6   4   8   54.82    0.65
  -6  -4   8   51.64    0.73
   6  -4  -8   50.46    1.35
  -6  -4   8   52.30    0.70
  -6   4   7   40.41    1.20
   6  -4  -7   39.81    1.19
  -6   4   7   40.58    0.54
  -6  -4   7   40.38    0.54
  -6  -4   7   41.63    0.62
  -6  -4   7   40.44    0.62
  -6   4   7   41.68    0.57
  -6   4   6   13.53    0.67
   6  -4  -6   13.71    0.66
  -6  -4   6   12.53    0.31
  -6   4   6   13.03    0.28
  -6  -4   6   12.32    0.26
  -6   4   6   12.84    0.26
  -6  -4   6   12.52    0.33
   6  -4  -5    3.46    0.28
  -6   4   5    3.12    0.23
  -6  -4   5    3.41    0.25
  -6   4   5    3.22    0.13
  -6  -4   5    3.16    0.16
  -6  -4   5    2.88    0.14
   6  -4  -4   63.21    1.18
  -6  -4   4   62.05    1.02
  -6   4   4   63.28    1.00
   6  -4  -3    7.52    0.28
  -6   4   3    8.15    0.32
  -6   4   2   28.47    0.80
   6  -4  -2   28.33    0.60
  -6  -4   2   29.34    0.60
  -6   4   2   29.87    0.59
  -6   4   1   17.95    0.59
  -6   4   1   17.59    0.44
  -6  -4   1   17.38    0.44
  -6   4   0  211.83    2.35
  -6   4   0  213.52    2.10
  -6  -4   0  219.39    2.11
   6  -4   0  215.99    1.88
  -6   4  -1    7.08    0.31
  -6  -4  -1    7.47    0.17
  -6   4  -1    7.15    0.16
  -6   4  -2  305.64    2.39
  -6  -4  -2  310.15    2.24
  -6  -4  -2  315.06    2.88
  -6   4  -2  307.80    2.84
  -6  -4  -3    0.17    0.10
  -6   4  -3    0.20    0.10
  -6  -4  -3    0.19    0.08
  -6  -4  -3    0.19    0.05
  -6   4  -3    0.22    0.05
  -6  -4  -3    0.44    0.08
  -6   4  -3    0.32    0.07
  -6  -4  -3    0.15    0.06
  -6  -4  -3    0.22    0.08
  -6  -4  -4   81.61    0.98
  -6  -4  -4   84.19    0.96
  -6   4  -4   83.33    0.81
  -6  -4  -4   82.21    0.81
  -6  -4  -4   83.01    1.00
  -6  -4  -4   81.73    0.90
  -6   4  -4   80.92    0.93
  -6  -4  -4   80.93    1.31
  -6   4  -4   80.52    1.30
  -6  -4  -5    9.73    0.30
  -6  -4  -5    9.21    0.44
  -6   4  -5    9.03    0.43
  -6  -4  -5    9.63    0.30
   6  -4   5    9.23    0.28
  -6   4  -5    9.30    0.27
  -6  -4  -5    9.68    0.28
  -6  -4  -6    6.97    0.40
  -6   4  -6    7.38    0.41
  -6  -4  -6    7.09    0.24
  -6  -4  -6    7.79    0.21
  -6   4  -6    7.65    0.21
   6  -4   6    7.74    0.24
  -6  -4  -6    7.63    0.29
  -6  -4  -7    4.26    0.21
  -6   4  -7    4.09    0.19
  -6   4  -7    4.17    0.15
  -6  -4  -7    4.09    0.15
  -6   4  -7    4.22    0.21
  -6   4  -8   14.70    0.29
  -6  -4  -8   15.11    0.26
  -6   4  -8   14.95    0.26
  -6   4  -8   15.78    0.34
  -6  -4  -9   19.58    0.28
  -6   5  11    0.88    0.06
  -6   5  10    0.17    0.06
  -6  -5  10    0.28    0.07
   6  -5 -10    0.19    0.06
  -6  -5   9    4.96    0.20
   6  -5  -9    5.37    0.19
  -6  -5   8  324.13    2.55
  -6   5   8  318.30    3.83
   6  -5  -8  297.11    3.76
   6  -5  -8  291.44    3.63
  -6  -5   8  321.60    2.51
  -6  -5   8  300.76    2.32
  -6   5   7  283.03    2.26
  -6  -5   7  286.87    2.39
  -6  -5   7  285.72    2.36
  -6   5   7  281.92    3.70
   6  -5  -7  277.80    3.65
  -6  -5   6  187.36    1.72
  -6  -5   6  184.60    1.64
   6  -5  -6  187.39    2.77
  -6   5   6  183.23    1.57
  -6  -5   5   26.96    0.50
   6  -5  -5   26.98    0.85
  -6  -5   5   25.60    0.43
  -6   5   5   26.88    0.41
  -6  -5   5   25.85    0.64
  -6  -5   4    4.61    0.25
   6  -5  -4    4.77    0.35
  -6   5   4    4.81    0.15
  -6  -5   4    4.79    0.20
  -6   5   4    4.67    0.16
  -6   5   3    2.09    0.11
  -6  -5   3    2.25    0.14
  -6  -5   3    2.23    0.14
  -6   5   3    2.27    0.27
  -6  -5   3    2.08    0.16
  -6   5   2    4.85    0.35
   6  -5  -2    4.64    0.27
  -6  -5   2    4.60    0.22
  -6   5   1    5.83    0.36
  -6  -5   1    4.89    0.23
  -6   5   0  162.18    2.03
  -6  -5  -1   81.15    0.86
   6  -5   1   79.05    1.11
  -6   5  -1   81.16    0.86
  -6   5  -2  130.56    1.23
  -6   5  -2  128.13    1.25
  -6  -5  -2  131.70    1.29
  -6  -5  -2  131.69    1.23
  -6  -5  -2  131.70    1.23
  -6  -5  -2  132.98    1.58
  -6  -5  -3   51.36    0.72
  -6   5  -3   48.21    0.63
  -6  -5  -3   51.29    0.66
  -6  -5  -3   49.59    0.65
  -6   5  -3   50.02    0.66
  -6  -5  -3   49.69    0.54
  -6  -5  -3   49.01    0.91
  -6   5  -3   51.53    0.70
  -6   5  -4   18.53    0.39
  -6   5  -4   18.28    0.38
  -6  -5  -4   18.36    0.57
  -6   5  -4   18.17    0.37
  -6  -5  -4   19.23    0.39
  -6  -5  -4   18.57    0.31
  -6  -5  -4   19.40    0.44
   6  -5   5    4.39    0.20
  -6  -5  -5    4.03    0.15
   6  -5   6    3.70    0.18
  -6  -5  -6    3.48    0.13
   6  -5   7   11.98    0.27
  -6   5  -7   12.00    0.32
  -6   5  -7   11.83    0.29
  -6  -5  -8   12.21    0.25
  -6  -5  -8   11.31    0.25
  -6   5  -8   12.01    0.27
  -6  -5  -9    8.55    0.18
  -6  -5  -9    8.25    0.16
  -6   6  11    3.15    0.09
  -6  -6  11    2.27    0.07
  -6   6  10    7.54    0.18
   6  -6 -10    7.49    0.18
  -6  -6  10    7.50    0.19
  -6   6   9   47.50    0.57
  -6  -6   9   47.21    0.61
   6  -6  -9   47.94    0.59
  -6  -6   8   37.18    0.56
   6  -6  -8   36.94    0.55
  -6  -6   8   36.78    0.55
  -6  -6   7   38.57    0.59
  -6   6   7   41.93    1.28
   6  -6  -7   41.82    1.26
   6  -6  -7   38.93    1.11
  -6  -6   7   40.71    0.64
  -6  -6   6  153.82    1.51
   6  -6  -6  153.03    1.42
  -6   6   6  156.08    2.60
   6  -6  -6  149.28    2.51
  -6  -6   6  147.87    1.42
  -6   6   6  154.73    1.38
  -6   6   5  151.92    1.36
  -6  -6   5  152.35    1.50
   6  -6  -5  153.94    1.39
   6  -6  -5  149.47    2.31
   6   6  -5  149.37    1.40
   6  -6  -4    1.99    0.12
  -6  -6   4    2.55    0.16
   6  -6  -4    1.85    0.25
  -6   6   4    1.87    0.12
  -6   6   4    2.27    0.30
  -6  -6   3   53.06    0.75
   6  -6  -3   52.80    0.65
  -6  -6   3   53.71    0.74
  -6   6   3   55.02    1.33
  -6   6   3   52.60    0.64
   6  -6  -2    3.73    0.15
  -6  -6   2    3.68    0.18
  -6   6   2    3.54    0.32
   6  -6  -2    3.64    0.27
  -6   6   2    3.95    0.16
   6  -6  -1    2.31    0.23
  -6   6   1    2.14    0.24
   6  -6  -1    2.09    0.11
  -6   6   1    2.23    0.12
  -6  -6   0   19.57    0.39
  -6  -6   0   20.34    0.41
  -6   6   0   19.74    0.65
  -6  -6  -1    0.12    0.07
  -6   6  -1    0.14    0.06
  -6  -6  -2   20.02    0.40
  -6   6  -2   19.54    0.40
  -6   6  -2   19.43    0.40
  -6   6  -3    0.39    0.08
   6  -6   3    0.37    0.13
  -6   6  -3    0.22    0.08
  -6   6  -3    0.37    0.08
  -6  -6  -3    0.35    0.09
  -6  -6  -3    0.35    0.09
   6  -6   4    4.03    0.32
  -6  -6  -4    4.41    0.20
  -6   6  -4    4.36    0.19
  -6   6  -4    4.15    0.19
  -6   6  -4    4.04    0.18
   6  -6   5   20.59    0.44
   6  -6   5   20.33    0.71
   6  -6   6    3.39    0.17
  -6  -6  -6    3.45    0.17
  -6  -6  -7    2.79    0.14
  -6   6  -7    2.64    0.12
  -6   6  -7    2.81    0.15
   6  -6   7    2.68    0.13
  -6  -6  -7    2.67    0.14
  -6   6  -8    3.07    0.12
  -6  -6  -8    3.18    0.12
  -6   6  -9   12.71    0.18
   6  -7 -10   58.73    0.55
  -6  -7  10   60.11    0.56
  -6  -7   9   66.08    0.69
  -6   7   9   67.32    0.69
  -6  -7   8    0.65    0.08
  -6  -7   8    0.69    0.09
   6  -7  -8    0.69    0.09
  -6  -7   7    1.56    0.13
  -6  -7   7    1.30    0.11
  -6  -7   6   34.01    0.52
  -6  -7   6   35.11    0.59
   6  -7  -6   35.16    0.55
  -6   7   5   65.28    0.79
   6   7  -5   65.55    0.81
   6  -7  -5   67.06    1.54
  -6   7   5   70.10    1.67
   6  -7  -5   67.09    1.61
   6  -7  -5   68.16    0.81
  -6  -7   5   63.12    0.75
  -6  -7   5   68.11    0.89
   6  -7  -4    0.59    0.09
  -6   7   4    0.55    0.19
  -6  -7   4    0.91    0.12
  -6   7   4    0.64    0.09
  -6   7   3    1.22    0.11
   6  -7  -3    1.33    0.23
  -6  -7   3    1.20    0.13
  -6   7   3    1.53    0.26
   6  -7  -3    1.33    0.11
  -6   7   2   30.43    0.49
  -6  -7   2   31.41    0.56
   6  -7  -2   31.85    0.49
  -6   7   2   31.15    0.97
   6  -7  -2   29.77    0.84
  -6  -7   1    1.77    0.14
  -6   7   1    1.73    0.22
   6  -7  -1    1.82    0.23
   6  -7  -1    1.98    0.12
  -6   7   0    0.51    0.08
   6  -7   0    0.58    0.16
   6  -7   1   16.19    0.67
  -6   7  -1   15.40    0.34
  -6   7  -2    6.48    0.24
  -6   7  -2    6.73    0.23
  -6   7  -3  147.44    1.42
  -6   7  -3  147.73    1.46
  -6   7  -4  264.31    2.20
  -6   7  -4  264.71    2.25
   6  -7   5  141.96    1.42
   6  -7   6    0.90    0.10
  -6  -7  -6    1.16    0.11
   6  -7   7    6.18    0.17
  -6   7  -7    6.07    0.19
  -6  -7  -7    6.61    0.18
  -6   7  -8    0.06    0.03
  -6  -7  -8    0.04    0.04
   6  -8  -9   40.37    0.44
  -6   8   9   38.85    0.44
  -6  -8   8   41.66    0.48
  -6  -8   8   42.78    0.50
   6  -8  -8   43.71    0.54
  -6   8   8   43.39    0.52
  -6  -8   7    1.27    0.09
  -6   8   7    1.38    0.10
  -6  -8   6    2.56    0.12
   6  -8  -6    2.87    0.15
  -6  -8   6    2.88    0.16
  -6  -8   5   25.53    0.50
   6  -8  -5   24.29    0.45
   6  -8  -5   23.70    0.91
  -6   8   5   24.54    0.96
   6  -8  -5   24.47    0.94
   6   8  -5   24.51    0.44
   6   8  -4   32.08    0.51
   6  -8  -4   32.66    1.08
   6  -8  -4   33.69    0.54
   6  -8  -4   32.90    1.08
  -6   8   4   34.19    1.11
  -6  -8   4   32.93    0.59
  -6   8   4   32.62    0.53
   6  -8  -3  177.12    2.74
   6  -8  -3  183.71    1.63
  -6   8   3  179.56    2.66
  -6  -8   3  180.26    1.76
  -6   8   3  181.03    1.63
   6  -8  -2    1.05    0.22
  -6   8   2    1.72    0.24
   6  -8  -2    1.67    0.12
  -6  -8   2    1.26    0.13
  -6   8   1    5.82    0.20
   6  -8  -1    5.94    0.41
   6  -8  -1    5.98    0.21
  -6  -8   1    5.77    0.24
   6  -8   0   20.33    0.76
  -6   8   0   20.81    0.43
  -6   8   0   20.23    0.38
  -6  -8   0   20.91    0.45
   6  -8   0   19.86    0.37
  -6   8  -1   18.57    0.41
   6  -8   1   18.62    0.75
  -6   8  -1   18.17    0.37
  -6   8  -2  107.06    1.17
  -6  -8  -2  109.14    1.16
   6  -8   2  106.59    1.90
  -6   8  -2  107.24    1.10
   6  -8   3   91.74    1.73
  -6  -8  -3   92.56    1.04
  -6  -8  -3   89.16    1.01
  -6   8  -3   92.88    1.05
  -6   8  -3   89.88    1.00
  -6   8  -4    0.07    0.07
  -6  -8  -4    0.24    0.09
  -6  -8  -5    3.14    0.16
   6  -8   5    3.03    0.16
  -6  -8  -6   45.11    0.54
   6  -8   6   46.23    0.58
  -6   8  -7    6.75    0.15
   6  -9  -8   40.56    0.45
  -6   9   8   43.23    0.44
   6  -9  -7    9.55    0.23
  -6  -9   7    9.51    0.23
  -6   9   7    9.86    0.22
  -6  -9   6   20.31    0.39
   6  -9  -6   20.42    0.37
  -6  -9   5    7.05    0.24
   6   9  -5    7.18    0.21
   6  -9  -5    7.68    0.23
  -6  -9   4    7.63    0.26
   6   9  -4    7.64    0.22
   6  -9  -4    8.28    0.25
  -6  -9   3    0.70    0.11
   6  -9  -3    0.35    0.08
  -6  -9   2    0.08    0.08
  -6  -9   2    0.10    0.08
   6  -9  -2    0.06    0.07
   6  -9  -2    0.13    0.14
   6  -9  -1    1.35    0.11
  -6   9   1    1.53    0.13
  -6  -9   1    1.44    0.14
  -6   9   0   42.00    0.64
  -6  -9   0   40.48    0.65
  -6   9  -1   11.20    0.31
  -6  -9  -1   11.40    0.33
  -6   9  -2    0.21    0.08
  -6   9  -2    0.15    0.08
  -6   9  -3    3.00    0.16
  -6   9  -3    3.04    0.15
   6  -9   4    2.32    0.15
  -6  -9  -4    2.53    0.14
  -6   9  -4    2.23    0.12
   6  -9   5    0.03    0.06
  -6  -9  -5    0.06    0.06
  -6   9  -6  176.84    1.36
  -6  -9  -6  175.64    1.37
  -6 -10   7   41.89    0.42
   6 -10  -7   45.28    0.47
  -6 -10   6    5.25    0.16
   6 -10  -6    4.93    0.15
  -6 -10   5   23.27    0.37
   6 -10  -5   24.60    0.39
  -6 -10   4    9.04    0.25
   6 -10  -4    8.94    0.24
  -6 -10   3    7.75    0.25
   6 -10  -3    7.89    0.23
  -6  10   2   25.32    0.45
  -6 -10   2   24.98    0.47
   6 -10  -2   24.39    0.41
  -6  10   1  131.71    1.28
  -6 -10   1  129.56    1.31
  -6 -10   1  129.56    1.29
  -6 -10   0   20.93    0.42
  -6  10   0   20.23    0.41
  -6  10  -1    0.34    0.08
  -6 -10  -1    0.31    0.09
  -6  10  -2    9.07    0.25
  -6  10  -2    9.56    0.24
  -6 -10  -2    9.11    0.26
   6 -10   3   30.69    0.47
   6 -10   4    0.11    0.06
  -6  10  -5    0.02    0.03
   6 -10   5    0.05    0.04
  -6 -10  -5    0.03    0.04
  -6  11   6    3.82    0.10
  -6 -11   5   21.78    0.31
  -6  11   5   21.91    0.30
  -6 -11   4    8.29    0.21
  -6 -11   4    7.90    0.18
  -6 -11   3    1.46    0.10
  -6 -11   2    2.73    0.13
  -6 -11   1   15.62    0.32
  -6  11   1   15.90    0.31
  -6  11   0    3.60    0.15
  -6  11   0    3.49    0.13
  -6 -11  -1    2.31    0.12
  -6  11  -1    2.21    0.10
  -6 -11  -1    2.26    0.12
  -6  11  -1    2.30    0.12
   6 -11   2   17.41    0.30
  -6 -11  -2   17.39    0.29
  -6 -11  -2   17.86    0.30
  -6 -11  -3    4.77    0.12
  -6 -11  -3    5.25    0.14
   6 -11   4    1.41    0.06
  -6 -12   3    7.85    0.14
  -6 -12   2   19.61    0.24
  -6 -12   2   19.83    0.25
  -6  12   1    9.38    0.17
  -6 -12   1    9.82    0.17
  -6  12   0   35.95    0.38
  -6 -12   0   39.35    0.40
  -6 -12  -1   28.93    0.30
  -7   0  12   23.97    0.32
  -7   0  12   24.26    0.31
  -7   0  11    0.02    0.06
  -7   0  11    0.05    0.05
  -7   0  10    7.20    0.23
  -7   0  10    6.86    0.22
  -7   0   9    0.17    0.07
   7   0  -9    0.05    0.13
  -7   0   9    0.04    0.07
   7   0  -8    6.05    0.46
  -7   0   8    6.81    0.23
  -7   0   7    0.10    0.07
  -7   0   6    0.22    0.06
  -7   0   6    0.22    0.10
   7   0  -6    0.17    0.08
  -7   0   6    0.22    0.06
  -7   0   5    0.23    0.10
  -7   0   4  156.03    1.84
  -7   0   4  153.50    1.94
  -7   0   3    0.44    0.10
  -7   0   2  453.10    3.78
  -7   0   1    0.10    0.08
  -7   0   1    0.05    0.07
  -7   0   0  336.79    3.03
  -7   0   0  336.13    3.01
  -7   0   0  329.43    2.40
  -7   0  -1   -0.01    0.08
  -7   0  -1    0.03    0.05
  -7   0  -2   53.51    0.58
  -7   0  -2   53.53    0.97
  -7   0  -3    0.13    0.11
  -7   0  -3    0.00    0.06
  -7   0  -3    0.05    0.05
  -7   0  -3    0.28    0.07
  -7   0  -4    0.46    0.08
  -7   0  -4    0.35    0.12
  -7   0  -4    0.50    0.08
  -7   0  -4    0.66    0.10
  -7   0  -4    0.71    0.10
  -7   0  -4    0.57    0.10
  -7   0  -4    0.55    0.09
  -7   0  -5    0.01    0.12
  -7   0  -5    0.09    0.07
  -7   0  -5    0.03    0.08
  -7   0  -5    0.05    0.08
  -7   0  -5    0.30    0.09
  -7   0  -5    0.21    0.09
  -7   0  -6  311.94    2.62
  -7   0  -6  312.47    2.43
  -7   0  -6  307.17    2.65
  -7   0  -7   -0.09    0.15
  -7   0  -7    0.07    0.07
  -7   0  -7    0.21    0.10
  -7   0  -7    0.02    0.09
  -7   0  -8    0.37    0.07
  -7   0  -8    0.52    0.08
  -7   0  -8    0.51    0.10
  -7   0  -9    0.05    0.05
  -7   0  -9    0.01    0.05
  -7   0  -9    0.06    0.05
  -7   0  -9    0.02    0.06
  -7   0 -10    0.17    0.03
  -7  -1  12   56.35    0.53
  -7   1  12   55.45    0.53
  -7  -1  12   55.00    0.54
  -7   1  12   56.12    0.54
  -7  -1  11   10.30    0.23
  -7   1  11   10.44    0.23
  -7   1  11   10.26    0.24
  -7  -1  10   82.94    0.89
  -7   1  10   83.29    0.88
  -7   1   9   13.10    0.31
  -7  -1   9   12.82    0.32
  -7   1   9   13.48    0.33
   7  -1  -9   12.13    0.67
   7   1  -9   12.36    0.62
  -7   1   8   27.13    0.45
   7   1  -8   26.04    0.88
   7  -1  -8   25.75    0.95
  -7  -1   8   27.16    0.47
  -7   1   8   28.13    0.48
  -7   1   7   36.15    0.51
  -7  -1   7   35.75    0.54
   7  -1  -7   36.51    0.94
  -7   1   7   35.70    0.96
  -7  -1   7   35.66    0.55
  -7  -1   7   36.75    0.54
  -7   1   7   36.17    0.53
  -7   1   6  228.88    1.82
  -7  -1   6  231.74    1.92
   7  -1  -6  226.19    2.64
  -7   1   6  229.00    2.74
  -7  -1   6  232.11    1.87
  -7   1   6  228.81    1.86
  -7  -1   6  228.68    1.87
  -7   1   5   23.63    0.73
  -7   1   4   26.34    0.66
  -7   1   4   26.99    0.76
  -7   1   3  319.50    2.93
  -7   1   3  315.38    3.16
  -7   1   2  155.97    1.72
  -7   1   2  152.16    1.90
  -7   1   1   92.90    1.28
  -7   1   1   95.35    1.25
  -7   1   0  226.21    2.28
  -7   1   0  219.13    1.68
  -7  -1   0  220.30    1.69
  -7   1   0  226.03    2.25
  -7   1  -1    4.60    0.27
  -7   1  -1    4.68    0.28
  -7  -1  -1    4.52    0.14
  -7   1  -1    4.47    0.14
  -7   1  -2   41.16    0.85
  -7  -1  -2   42.59    0.50
  -7   1  -2   41.64    0.50
  -7  -1  -3   25.17    0.42
  -7   1  -3   26.38    0.43
  -7   1  -3   24.57    0.45
  -7  -1  -3   26.31    0.47
  -7   1  -3   25.37    0.45
  -7  -1  -3   25.05    0.46
  -7  -1  -3   25.13    0.42
  -7   1  -4  118.42    1.22
  -7  -1  -4  120.25    1.26
  -7   1  -4  122.04    1.10
  -7  -1  -4  116.19    1.09
  -7  -1  -4  118.11    1.26
  -7   1  -4  121.31    1.24
  -7   1  -4  120.06    1.74
  -7   1  -4  118.47    1.21
  -7  -1  -4  118.53    1.21
  -7  -1  -4  116.26    1.22
  -7  -1  -5    1.87    0.24
  -7   1  -5    1.78    0.23
  -7   1  -5    1.78    0.12
  -7  -1  -5    2.14    0.16
  -7   1  -5    2.00    0.16
  -7  -1  -5    1.69    0.14
  -7   1  -5    1.66    0.14
  -7  -1  -5    1.61    0.15
  -7  -1  -5    1.58    0.15
  -7   1  -5    1.76    0.15
  -7   1  -6  310.66    2.58
  -7   1  -6  297.58    2.60
  -7   1  -6  311.69    2.42
  -7  -1  -6  308.42    3.41
  -7   1  -6  307.67    3.39
  -7  -1  -6  307.20    2.57
  -7   1  -6  310.21    2.63
  -7  -1  -6  310.78    2.64
  -7  -1  -6  309.44    2.62
  -7  -1  -6  302.92    2.53
  -7  -1  -7    0.04    0.14
  -7   1  -7    0.06    0.14
  -7   1  -7    0.06    0.09
  -7   1  -7    0.07    0.09
  -7  -1  -7    0.39    0.11
  -7  -1  -7    0.32    0.08
  -7   1  -8    5.72    0.18
  -7  -1  -8    5.06    0.18
  -7   1  -8    5.14    0.18
  -7  -1  -8    5.33    0.21
  -7   1  -8    5.19    0.21
  -7   1  -9    0.04    0.05
  -7   1  -9    0.06    0.06
  -7  -1  -9    0.12    0.06
  -7   1  -9    0.04    0.05
  -7  -1  -9    0.03    0.05
  -7  -1  -9    0.00    0.06
  -7  -1 -10    2.32    0.07
  -7   1 -10    2.62    0.08
  -7  -2  12   30.05    0.33
  -7  -2  12   29.77    0.33
  -7   2  12   30.43    0.34
  -7   2  11   24.28    0.36
  -7  -2  11   23.83    0.36
  -7  -2  11   23.40    0.36
  -7  -2  10   38.24    0.53
  -7   2  10   37.76    0.53
  -7   2  10   36.75    0.51
   7  -2  -9   29.40    1.03
  -7   2   9   29.79    0.47
  -7  -2   9   30.96    0.51
  -7   2   9   31.20    0.50
   7  -2  -8  104.67    1.84
  -7   2   8  106.71    1.85
  -7  -2   8  110.58    1.12
  -7   2   8  110.84    1.11
   7   2  -8  106.22    1.79
   7  -2  -8  103.84    2.02
  -7  -2   8  111.30    1.15
  -7   2   8  107.57    1.07
  -7   2   7   74.39    0.81
  -7  -2   7   73.84    0.88
   7   2  -7   70.34    1.38
  -7  -2   7   75.62    0.84
  -7   2   7   76.58    0.84
  -7   2   7   71.96    1.49
   7  -2  -7   73.87    1.49
  -7  -2   7   75.85    0.87
  -7  -2   6   12.92    0.29
  -7   2   6   13.38    0.60
  -7  -2   6   13.61    0.29
  -7   2   6   13.20    0.28
  -7  -2   6   13.04    0.32
  -7   2   6   12.70    0.26
  -7  -2   5   36.23    0.54
  -7   2   5   34.95    0.94
  -7   2   4   27.94    0.68
  -7  -2   4   26.78    0.69
  -7   2   4   26.26    0.77
  -7  -2   3    2.61    0.20
  -7   2   3    2.94    0.21
  -7   2   3    2.70    0.24
  -7  -2   2  126.36    1.51
  -7   2   2  123.64    1.49
  -7  -2   1  109.55    1.39
  -7   2   1  108.69    1.38
  -7  -2   0  113.36    1.46
  -7   2   0  109.60    1.43
  -7   2   0  109.84    1.41
  -7  -2   0  110.09    1.42
  -7   2   0  108.30    0.94
  -7  -2   0  108.37    0.95
  -7  -2  -1    5.56    0.30
  -7   2  -1    5.58    0.30
  -7  -2  -1    5.25    0.15
  -7   2  -1    5.51    0.15
  -7  -2  -1    5.89    0.32
  -7   2  -1    5.57    0.31
  -7  -2  -2    5.39    0.16
  -7   2  -2    5.52    0.16
  -7  -2  -2    5.57    0.31
  -7   2  -2    5.34    0.31
  -7  -2  -3   65.18    0.82
  -7  -2  -3   65.83    0.75
  -7  -2  -3   65.76    0.76
  -7   2  -3   65.26    0.76
  -7   2  -3   64.71    0.80
  -7  -2  -3   66.26    0.70
  -7   2  -3   66.71    0.70
  -7  -2  -3   66.53    1.18
  -7   2  -3   65.45    1.16
  -7  -2  -3   65.58    0.78
  -7   2  -3   65.21    0.80
  -7  -2  -3   65.18    0.75
  -7  -2  -3   68.22    0.83
  -7  -2  -4    0.11    0.07
  -7   2  -4    0.14    0.07
  -7  -2  -4    0.21    0.08
  -7  -2  -4    0.11    0.07
  -7   2  -4    0.30    0.14
  -7  -2  -4    0.15    0.08
  -7   2  -4    0.17    0.07
  -7  -2  -5  121.49    1.24
  -7  -2  -5  123.76    1.33
  -7   2  -5  119.05    1.27
  -7   2  -5  116.88    1.26
  -7  -2  -5  121.22    1.28
  -7  -2  -5  118.23    1.31
  -7  -2  -5  119.01    1.81
  -7   2  -5  117.98    1.81
  -7  -2  -6   21.45    0.74
  -7   2  -6   21.61    0.74
  -7   2  -6   21.46    0.48
  -7   2  -6   21.07    0.45
  -7  -2  -6   20.49    0.47
  -7   2  -6   21.31    0.48
  -7  -2  -6   21.32    0.45
  -7  -2  -6   21.89    0.46
  -7   2  -7   15.50    0.39
  -7  -2  -7   14.97    0.35
  -7  -2  -7   15.27    0.32
  -7   2  -7   15.10    0.32
  -7  -2  -7   14.92    0.39
  -7   2  -7   15.81    0.39
  -7   2  -7   14.28    0.33
  -7  -2  -7   15.43    0.34
  -7   2  -8    1.99    0.11
  -7  -2  -8    2.09    0.13
  -7   2  -8    2.13    0.14
  -7   2  -8    2.12    0.13
  -7  -2  -8    1.99    0.14
  -7   2  -8    2.11    0.12
  -7  -2  -8    2.20    0.12
  -7  -2  -9    3.17    0.12
  -7   2  -9    2.69    0.10
  -7   2  -9    3.08    0.13
  -7   2  -9    2.81    0.11
  -7  -2  -9    3.03    0.11
  -7   2 -10    0.10    0.03
  -7   3  12   15.07    0.18
  -7  -3  12   17.53    0.20
   7  -3 -11    0.14    0.05
  -7  -3  11    0.12    0.05
  -7   3  11    0.16    0.05
  -7   3  11    0.18    0.05
  -7  -3  11    0.29    0.06
  -7  -3  10    0.05    0.06
  -7   3  10    0.03    0.06
  -7   3  10    0.09    0.06
  -7  -3   9   45.52    0.65
  -7   3   9   46.51    0.61
  -7  -3   9   44.98    0.59
  -7   3   9   44.50    0.59
  -7   3   8    0.69    0.08
  -7   3   8    0.66    0.18
   7  -3  -8    0.71    0.18
  -7  -3   8    0.84    0.11
  -7  -3   8    0.99    0.12
  -7  -3   8    0.92    0.10
  -7   3   8    0.90    0.10
  -7   3   8    1.11    0.10
  -7   3   7   18.50    0.77
   7  -3  -7   16.57    0.73
  -7  -3   7   17.00    0.38
  -7  -3   7   17.12    0.37
  -7  -3   7   16.97    0.34
  -7   3   7   17.18    0.34
  -7   3   7   17.01    0.33
  -7   3   6   14.61    0.67
  -7  -3   6   14.35    0.35
  -7  -3   6   13.75    0.31
  -7  -3   6   14.54    0.29
  -7   3   6   14.44    0.29
  -7   3   6   15.04    0.29
  -7   3   5  117.34    1.03
  -7   3   5  118.92    1.62
  -7  -3   5  114.62    1.62
  -7   3   5  114.32    1.92
  -7  -3   5  115.77    1.17
   7  -3  -5  109.12    1.54
  -7  -3   5  113.61    1.03
  -7   3   5  114.46    1.03
  -7  -3   5  113.19    1.16
  -7   3   4   17.91    0.68
  -7   3   4   17.98    0.54
  -7  -3   4   18.84    0.57
  -7   3   3   72.11    1.08
  -7  -3   3   69.59    1.07
  -7   3   2   74.03    1.33
  -7   3   2   75.17    1.08
  -7  -3   2   73.53    1.08
  -7   3   1   10.76    0.47
  -7   3   1   10.69    0.39
  -7  -3   1   11.86    0.40
  -7  -3   0   52.16    0.94
  -7   3   0   51.90    0.93
  -7   3   0   50.07    0.90
  -7  -3   0   50.78    0.90
  -7  -3  -1   22.84    0.61
  -7   3  -1   20.63    0.58
  -7   3  -1   20.02    0.31
  -7  -3  -1   22.81    0.33
  -7  -3  -2   28.18    0.49
  -7  -3  -2   28.12    0.71
  -7   3  -2   28.51    0.71
  -7   3  -2   26.65    0.45
  -7   3  -2   28.30    0.39
  -7  -3  -2   27.62    0.39
  -7   3  -3    6.40    0.23
  -7  -3  -3    6.34    0.24
  -7  -3  -3    6.38    0.20
  -7   3  -3    6.38    0.21
  -7  -3  -3    7.13    0.22
  -7   3  -3    6.62    0.23
  -7  -3  -3    6.51    0.22
  -7  -3  -3    6.86    0.24
  -7  -3  -3    6.70    0.19
  -7   3  -3    6.86    0.19
  -7  -3  -3    5.86    0.34
  -7   3  -3    6.03    0.35
  -7  -3  -3    6.37    0.23
  -7  -3  -3    6.21    0.20
  -7  -3  -4  138.20    1.29
  -7   3  -4  136.27    1.37
  -7  -3  -4  142.94    1.46
  -7  -3  -4  143.15    1.37
  -7   3  -4  137.72    1.36
  -7  -3  -4  143.14    1.25
  -7   3  -4  141.32    1.25
  -7  -3  -4  140.93    1.92
  -7   3  -4  136.01    1.88
  -7  -3  -4  142.10    1.42
  -7  -3  -4  141.75    1.44
  -7   3  -5   10.28    0.30
  -7  -3  -5   10.86    0.31
  -7   3  -5   10.19    0.30
  -7  -3  -5   10.31    0.26
  -7   3  -5   10.29    0.26
  -7  -3  -5   10.49    0.50
  -7   3  -5    9.52    0.48
  -7  -3  -5   10.23    0.32
  -7  -3  -5   10.11    0.28
  -7   3  -6    0.97    0.13
  -7  -3  -6    1.10    0.14
  -7  -3  -6    1.07    0.11
  -7   3  -6    1.02    0.13
  -7  -3  -6    2.10    0.13
  -7   3  -6    1.50    0.11
  -7  -3  -6    0.98    0.12
  -7  -3  -6    2.26    0.26
  -7   3  -6    1.30    0.22
  -7   3  -6    1.08    0.11
  -7  -3  -6    1.38    0.14
  -7  -3  -7    5.54    0.20
  -7   3  -7    5.66    0.23
  -7  -3  -7    5.58    0.24
  -7  -3  -7    5.33    0.18
  -7   3  -7    5.57    0.18
  -7   3  -7    5.76    0.24
  -7   3  -8   10.84    0.24
  -7   3  -8   11.36    0.27
  -7   3  -8   11.25    0.23
  -7  -3  -8   11.30    0.23
  -7  -3  -8   11.27    0.26
  -7  -3  -8   10.54    0.22
  -7   3  -8   11.35    0.29
  -7  -3  -9   11.97    0.22
  -7   3  -9   11.85    0.23
  -7   4  11    6.28    0.13
  -7  -4  11    6.47    0.15
   7  -4 -11    6.42    0.15
   7  -4 -10   82.48    0.83
  -7   4  10   79.51    0.80
  -7  -4  10   77.35    0.75
  -7   4  10   78.91    0.76
  -7  -4  10   83.89    0.86
  -7   4   9   90.17    0.92
  -7  -4   9   89.38    0.89
  -7   4   9   89.37    0.88
  -7  -4   9   90.71    0.99
   7  -4  -8    5.03    0.44
  -7   4   8    5.31    0.19
  -7   4   8    4.96    0.35
  -7  -4   8    4.65    0.36
  -7  -4   8    5.24    0.21
  -7   4   8    5.19    0.43
   7  -4  -8    5.27    0.44
  -7  -4   8    5.06    0.18
  -7   4   8    5.10    0.18
  -7  -4   8    5.18    0.21
  -7   4   7    8.28    0.23
  -7   4   7    8.05    0.20
  -7   4   7    7.97    0.43
  -7  -4   7    7.88    0.44
  -7  -4   7    8.23    0.28
  -7   4   7    8.49    0.55
   7  -4  -7    8.65    0.56
  -7  -4   7    8.30    0.22
  -7   4   7    8.71    0.23
  -7  -4   7    7.81    0.25
  -7   4   6  301.43    2.31
  -7   4   6  297.43    2.26
  -7   4   6  306.12    3.09
  -7  -4   6  298.01    3.11
  -7  -4   6  301.92    2.49
  -7  -4   6  299.89    2.28
  -7   4   6  301.51    2.28
  -7   4   6  301.56    3.68
   7  -4  -5   18.18    0.63
  -7   4   5   18.25    0.32
  -7  -4   5   18.10    0.30
  -7   4   5   17.86    0.30
  -7   4   5   18.31    0.76
  -7  -4   5   18.61    0.41
  -7  -4   5   17.60    0.33
  -7   4   5   18.82    0.58
  -7  -4   5   18.10    0.58
  -7   4   5   18.15    0.31
  -7   4   4    3.11    0.13
  -7   4   4    2.59    0.29
  -7  -4   4    3.13    0.16
  -7   4   4    3.16    0.12
  -7   4   4    3.14    0.22
  -7  -4   4    3.26    0.23
  -7   4   3   42.17    0.79
  -7  -4   3   42.36    0.81
  -7   4   3   41.24    1.07
  -7  -4   2   26.20    0.61
  -7   4   2   25.47    0.59
  -7   4   2   25.34    0.78
   7  -4  -2   25.77    0.58
  -7  -4   1    2.36    0.19
  -7   4   1    1.99    0.17
  -7   4   1    2.35    0.24
  -7  -4   0   61.31    1.01
  -7  -4  -1    0.79    0.09
  -7   4  -1    0.84    0.08
  -7  -4  -1    0.83    0.07
  -7   4  -1    0.72    0.07
  -7  -4  -1    0.71    0.14
  -7   4  -1    0.78    0.14
  -7  -4  -2    0.60    0.07
  -7  -4  -2    0.20    0.07
  -7  -4  -2    0.48    0.07
  -7  -4  -2    0.36    0.06
  -7   4  -2    0.30    0.06
  -7  -4  -2    0.24    0.07
  -7  -4  -2    0.22    0.06
  -7  -4  -2    0.28    0.07
  -7   4  -2    0.28    0.07
  -7  -4  -2    0.26    0.12
  -7   4  -2    0.28    0.11
  -7   4  -3   51.36    0.72
  -7  -4  -3   50.71    0.73
  -7  -4  -3   50.37    0.63
  -7   4  -3   50.68    1.01
  -7  -4  -3   50.57    1.01
  -7  -4  -3   50.62    0.64
  -7  -4  -3   50.94    0.65
  -7  -4  -3   52.07    0.68
  -7  -4  -3   50.67    0.72
  -7   4  -3   50.28    0.70
  -7   4  -3   49.62    0.57
  -7  -4  -3   50.09    0.58
  -7  -4  -4   46.93    1.02
  -7   4  -4   47.74    1.02
  -7  -4  -4   46.81    0.64
  -7  -4  -4   47.19    0.58
  -7   4  -4   48.18    0.58
  -7  -4  -4   47.18    0.68
  -7   4  -4   47.41    0.66
  -7  -4  -4   47.04    0.72
  -7   4  -4   46.31    0.68
  -7  -4  -4   48.49    0.72
  -7  -4  -5   97.18    1.04
  -7  -4  -5   97.21    0.96
  -7   4  -5   98.45    0.95
  -7  -4  -5   99.73    1.10
   7  -4   5   93.70    1.02
  -7   4  -5   94.10    1.05
  -7  -4  -5   98.19    1.13
  -7  -4  -5   95.19    1.54
  -7   4  -5   97.91    1.56
  -7   4  -6   21.06    0.46
  -7  -4  -6   20.56    0.40
  -7   4  -6   20.53    0.45
  -7  -4  -6   19.98    0.46
  -7  -4  -6   20.88    0.36
  -7   4  -6   20.21    0.35
  -7   4  -7    1.52    0.12
  -7   4  -7    1.41    0.13
  -7  -4  -7    1.35    0.09
  -7   4  -7    1.31    0.09
  -7  -4  -7    1.35    0.10
  -7  -4  -7    1.32    0.12
  -7  -4  -8   18.11    0.31
  -7   4  -8   16.61    0.29
  -7   4  -8   17.62    0.34
  -7   4  -8   16.85    0.25
  -7  -4  -8   16.90    0.27
  -7   4  -9   11.61    0.21
  -7  -4  -9   11.68    0.20
   7  -5 -11   11.43    0.18
   7  -5 -10    4.46    0.15
  -7  -5  10    4.70    0.16
  -7   5   9    4.51    0.16
  -7  -5   9    4.46    0.18
  -7  -5   9    4.51    0.17
   7  -5  -9    4.39    0.17
  -7   5   8   23.40    0.40
  -7  -5   8   21.00    0.33
  -7  -5   8   23.19    0.44
   7  -5  -8   21.42    0.84
  -7   5   8   22.85    0.89
   7  -5  -8   22.55    0.89
  -7  -5   8   22.79    0.42
  -7   5   7  127.60    1.19
  -7  -5   7  123.82    1.10
  -7   5   7  126.47    2.28
   7  -5  -7  123.77    2.25
  -7  -5   7  125.63    1.24
  -7  -5   6    1.92    0.20
  -7  -5   6    1.83    0.13
  -7  -5   6    2.07    0.15
  -7   5   6    2.26    0.32
  -7  -5   6    1.98    0.15
  -7   5   6    2.24    0.13
   7  -5  -5    9.91    0.51
  -7  -5   5    9.30    0.39
  -7   5   5   10.37    0.61
  -7  -5   5    9.77    0.31
  -7   5   5   10.42    0.23
  -7  -5   5    9.41    0.24
  -7   5   5    9.92    0.24
  -7   5   4   31.00    0.44
  -7  -5   4   30.95    0.68
  -7  -5   4   32.01    0.55
  -7   5   4   30.04    0.42
   7  -5  -4   31.90    0.92
  -7   5   3    1.04    0.20
  -7   5   3    1.12    0.09
   7  -5  -3    1.26    0.09
  -7  -5   3    1.12    0.14
  -7  -5   2   86.63    0.97
  -7   5   2   83.87    1.56
   7  -5  -2   83.38    1.25
  -7  -5   2   83.23    1.13
  -7  -5   2   86.29    0.96
  -7   5   2   83.68    0.83
  -7  -5   1    8.14    0.25
  -7  -5   1    7.87    0.32
  -7   5   1    7.50    0.43
  -7  -5   0   41.52    0.57
  -7  -5   0   41.77    0.59
  -7   5  -1    0.31    0.07
  -7  -5  -1    0.27    0.07
  -7  -5  -1    0.09    0.06
  -7  -5  -1    0.31    0.06
  -7  -5  -1    0.11    0.07
  -7   5  -1    0.15    0.05
  -7  -5  -2    5.40    0.31
  -7  -5  -2    5.64    0.20
  -7  -5  -2    5.55    0.22
  -7  -5  -2    5.65    0.20
  -7   5  -2    6.16    0.22
  -7   5  -2    5.13    0.19
  -7  -5  -2    5.65    0.18
  -7   5  -3  150.41    1.41
  -7  -5  -3  155.42    1.92
  -7  -5  -3  155.02    1.43
  -7  -5  -3  155.01    1.44
  -7   5  -3  155.38    1.52
  -7  -5  -3  157.52    1.53
  -7  -5  -3  155.15    1.29
  -7  -5  -4    4.49    0.15
  -7   5  -4    4.63    0.20
  -7  -5  -4    5.11    0.23
  -7  -5  -4    4.59    0.19
  -7  -5  -4    4.66    0.20
  -7  -5  -5    6.78    0.19
  -7  -5  -5    6.95    0.24
  -7  -5  -5    6.98    0.23
   7  -5   5    6.66    0.23
  -7   5  -5    6.32    0.22
  -7  -5  -5    7.13    0.28
  -7  -5  -6    1.70    0.12
  -7  -5  -6    1.90    0.13
  -7  -5  -6    1.74    0.10
   7  -5   6    1.71    0.11
  -7   5  -7   49.77    0.67
  -7   5  -7   48.07    0.61
  -7  -5  -7   48.47    0.61
  -7  -5  -7   48.15    0.58
  -7  -5  -8   33.57    0.40
  -7   5  -8   34.33    0.45
   7  -6 -10   20.32    0.30
  -7  -6  10   19.67    0.30
   7  -6  -9   44.26    0.56
  -7  -6   9   42.91    0.52
  -7  -6   9   43.44    0.55
  -7  -6   8    5.04    0.20
  -7  -6   8    5.14    0.19
  -7   6   8    5.24    0.18
   7  -6  -7   14.64    0.68
  -7  -6   7   15.00    0.33
   7  -6  -7   15.84    0.35
  -7  -6   7   16.10    0.39
  -7   6   7   15.55    0.33
  -7   6   7   15.15    0.75
   7  -6  -7   15.48    0.76
  -7  -6   6    6.07    0.25
  -7  -6   6    5.83    0.20
   7  -6  -6    6.42    0.22
  -7  -6   6    6.30    0.26
  -7   6   6    6.43    0.50
   7  -6  -6    6.37    0.50
  -7   6   6    6.36    0.21
  -7  -6   5   62.45    0.85
   7  -6  -5   60.50    1.39
   7  -6  -5   62.07    0.75
  -7   6   5   62.63    0.73
   7  -6  -4   10.41    0.56
  -7   6   4   10.49    0.26
   7  -6  -4   11.17    0.28
  -7   6   4    9.93    0.60
  -7  -6   4    9.89    0.31
  -7  -6   3   18.86    0.43
  -7   6   3   19.69    0.36
  -7   6   3   18.66    0.78
   7  -6  -3   19.16    0.36
  -7  -6   3   18.84    0.43
  -7   6   2    8.70    0.50
   7  -6  -2    9.00    0.42
  -7   6   2    8.98    0.24
  -7   6   1    0.14    0.10
   7  -6  -1    0.10    0.09
  -7  -6   1    0.28    0.08
  -7  -6   0    6.75    0.24
  -7  -6  -1   64.20    0.72
  -7  -6  -1   66.12    0.83
  -7  -6  -1   67.02    0.81
  -7   6  -1   66.40    0.79
  -7   6  -1   64.37    0.79
  -7  -6  -2    2.78    0.16
  -7  -6  -2    2.65    0.16
  -7   6  -2    2.68    0.16
  -7   6  -2    2.53    0.15
  -7   6  -2    3.21    0.15
  -7  -6  -3   14.81    0.35
  -7   6  -3   13.64    0.31
  -7   6  -3   14.51    0.37
  -7   6  -3   14.11    0.34
  -7  -6  -4  131.67    1.30
  -7  -6  -4  131.97    1.29
  -7  -6  -5   32.76    0.53
  -7  -6  -5   32.76    0.52
   7  -6   5   31.47    0.53
   7  -6   6    0.23    0.06
  -7   6  -6    0.24    0.07
  -7  -6  -6    0.29    0.06
  -7  -6  -6    0.24    0.08
  -7   6  -7    1.30    0.11
  -7  -6  -7    1.23    0.09
  -7   6  -7    1.27    0.09
  -7  -6  -8    5.79    0.13
  -7   6  -8    5.99    0.15
   7  -7 -10    5.99    0.13
   7  -7  -9  104.74    0.93
  -7  -7   9   94.41    0.86
  -7  -7   8   12.56    0.28
  -7  -7   8   11.71    0.25
  -7  -7   7    0.13    0.08
  -7  -7   7    0.13    0.06
   7  -7  -7    0.06    0.07
  -7   7   7    0.03    0.06
  -7  -7   6    7.39    0.26
  -7  -7   6    6.95    0.20
  -7  -7   6    7.30    0.27
   7  -7  -6    7.26    0.23
  -7   7   6    7.27    0.22
   7  -7  -5   14.89    0.70
  -7   7   5   16.67    0.80
   7  -7  -5   16.64    0.36
  -7  -7   5   16.16    0.41
  -7   7   5   16.37    0.34
   7  -7  -4    7.00    0.49
  -7   7   4    7.74    0.54
   7  -7  -4    7.74    0.24
  -7  -7   4    7.72    0.29
  -7   7   4    7.78    0.24
   7  -7  -3   36.25    1.11
  -7   7   3   36.93    0.54
   7  -7  -3   36.87    0.54
  -7   7   3   35.84    1.11
  -7  -7   3   36.82    0.64
  -7   7   2   11.69    0.29
  -7  -7   2   11.92    0.35
  -7   7   2   11.19    0.58
   7  -7  -2   12.12    0.28
   7  -7  -1    5.53    0.38
  -7   7   1    5.53    0.38
   7  -7  -1    6.03    0.19
   7  -7   0    0.72    0.17
  -7   7   0    0.64    0.08
  -7   7   0    0.63    0.09
  -7  -7   0    0.67    0.10
  -7   7  -1    1.43    0.12
  -7  -7  -1    1.36    0.13
  -7  -7  -1    1.36    0.13
   7  -7   1    1.27    0.21
  -7   7  -1    1.20    0.11
  -7  -7  -2    5.23    0.22
  -7  -7  -2    5.32    0.22
  -7   7  -2    5.24    0.20
  -7   7  -2    5.57    0.22
  -7   7  -2    5.23    0.21
  -7  -7  -3   53.54    0.73
  -7  -7  -3   53.40    0.72
  -7   7  -3   51.09    0.70
  -7   7  -3   52.18    0.71
  -7   7  -3   51.48    0.67
  -7  -7  -4   27.34    0.47
  -7  -7  -4   27.27    0.48
  -7   7  -4   25.88    0.43
  -7  -7  -5    3.08    0.15
   7  -7   5    2.80    0.15
  -7   7  -6    2.74    0.13
   7  -7   6    2.66    0.13
  -7  -7  -6    2.85    0.14
  -7  -7  -7   34.49    0.41
  -7   7  -7   34.19    0.43
   7  -8  -9    0.74    0.06
  -7  -8   8   26.51    0.37
   7  -8  -7    0.47    0.08
  -7  -8   7    0.51    0.09
   7  -8  -6    7.11    0.22
  -7   8   6    7.19    0.22
  -7  -8   6    7.38    0.26
   7  -8  -5   77.74    0.88
  -7  -8   5   76.52    0.95
  -7   8   5   78.50    0.87
   7  -8  -4   13.33    0.68
  -7   8   4   13.93    0.69
   7  -8  -4   14.39    0.33
  -7  -8   4   13.57    0.37
  -7   8   4   14.42    0.33
  -7   8   3    0.02    0.12
   7  -8  -3    0.02    0.12
  -7  -8   3    0.02    0.08
   7  -8  -3    0.08    0.07
  -7  -8   2   10.72    0.34
  -7   8   2   11.55    0.58
  -7  -8   2   11.76    0.35
   7  -8  -2   12.56    0.67
   7  -8  -2   12.02    0.29
   7  -8  -1    4.30    0.17
  -7   8   1    3.95    0.17
  -7  -8   1    4.38    0.22
  -7   8   0   68.55    0.80
  -7   8   0   71.28    0.86
   7  -8   0   69.77    1.41
  -7   8  -1    2.59    0.15
   7  -8   1    2.85    0.30
  -7   8  -1    2.63    0.15
  -7  -8  -1    2.26    0.16
  -7   8  -2   39.34    0.58
  -7   8  -2   38.22    0.56
  -7   8  -2   40.15    0.61
  -7  -8  -2   38.34    0.62
  -7   8  -3    4.00    0.16
  -7   8  -3    4.32    0.19
  -7   8  -3    4.40    0.17
  -7  -8  -3    4.09    0.19
  -7  -8  -4   24.99    0.43
  -7  -8  -5    0.57    0.09
  -7  -8  -5    0.43    0.07
   7  -8   5    0.44    0.08
  -7   8  -6   77.85    0.76
   7  -8   6   75.27    0.71
  -7  -9   8    5.42    0.11
   7  -9  -7   11.98    0.24
  -7  -9   7   11.68    0.25
   7  -9  -6   55.12    0.64
  -7  -9   6   54.47    0.68
  -7  -9   5    0.36    0.08
   7  -9  -5    0.47    0.08
  -7  -9   4   37.87    0.60
   7  -9  -4   37.72    0.54
  -7  -9   3    3.50    0.19
   7  -9  -3    3.48    0.16
  -7   9   2   34.06    0.47
   7  -9  -2   35.11    0.51
   7  -9  -1   29.96    0.45
  -7   9   1   30.92    0.52
  -7   9   1   29.88    0.44
  -7   9   0    4.80    0.17
  -7  -9   0    4.77    0.22
  -7   9   0    4.96    0.20
  -7   9  -1   46.39    0.61
  -7   9  -1   48.46    0.66
  -7   9  -2   77.87    0.82
  -7  -9  -2   75.81    0.90
  -7  -9  -3   76.62    0.81
  -7  -9  -3   79.41    0.87
   7  -9   4   14.26    0.30
  -7  -9  -4   14.24    0.29
  -7  -9  -5   14.94    0.25
   7  -9   5   15.53    0.27
  -7 -10   7    6.33    0.12
   7 -10  -7    7.18    0.15
  -7 -10   6    9.39    0.21
   7 -10  -6    9.23    0.20
  -7 -10   5   23.34    0.39
   7 -10  -5   23.24    0.35
   7 -10  -4   40.10    0.51
  -7 -10   4   40.55    0.56
  -7 -10   3    8.26    0.25
   7 -10  -3    8.26    0.21
  -7  10   3    8.60    0.24
  -7 -10   2   26.03    0.47
  -7  10   2   27.49    0.45
  -7  10   1   10.45    0.27
  -7  10   0    2.30    0.13
  -7 -10   0    2.25    0.14
  -7 -10   0    2.20    0.14
  -7 -10  -1  116.69    1.12
  -7 -10  -1  116.75    1.13
  -7 -10  -2   18.99    0.34
  -7  10  -2   20.14    0.34
   7 -10   3   31.61    0.44
  -7 -10  -3   31.06    0.43
   7 -10   4    9.23    0.20
  -7 -10  -4    9.58    0.19
  -7 -11   5    1.03    0.06
  -7  11   4    0.20    0.05
  -7 -11   3    0.05    0.05
  -7  11   3    0.09    0.05
  -7 -11   3    0.02    0.05
  -7 -11   2    0.65    0.08
  -7  11   2    0.56    0.07
  -7 -11   2    0.64    0.07
  -7 -11   1    3.75    0.14
  -7  11   1    3.88    0.14
  -7 -11   1    3.77    0.12
  -7  11   0   18.05    0.29
  -7 -11  -1   32.03    0.40
  -7  11  -1   29.63    0.38
  -7 -11  -2    0.24    0.04
   7 -11   3    7.65    0.14
  -8   0  12    4.96    0.11
  -8   0  12    5.17    0.13
  -8   0  11    0.02    0.05
  -8   0  11    0.14    0.06
  -8   0  10    0.12    0.06
  -8   0  10    0.06    0.06
  -8   0   9    0.03    0.06
  -8   0   9    0.06    0.07
   8   0  -9    0.03    0.12
  -8   0   8  416.66    3.16
   8   0  -8  416.01    4.55
  -8   0   7    0.03    0.06
  -8   0   7    0.21    0.06
  -8   0   7    0.05    0.06
  -8   0   6   13.23    0.29
  -8   0   6   12.54    0.26
  -8   0   6   13.22    0.29
  -8   0   5    0.03    0.05
  -8   0   5    0.03    0.05
  -8   0   5    0.01    0.09
  -8   0   4   32.60    0.78
  -8   0   3    0.07    0.08
  -8   0   2  992.78    7.49
  -8   0   1    0.05    0.08
  -8   0   0   23.54    0.65
  -8   0   0   22.86    0.63
  -8   0   0   22.87    0.35
  -8   0  -1    0.19    0.10
  -8   0  -1    0.08    0.10
  -8   0  -1    0.11    0.05
  -8   0  -2    0.20    0.06
  -8   0  -2    0.19    0.06
  -8   0  -2    0.18    0.11
  -8   0  -3    0.03    0.07
  -8   0  -3    0.12    0.07
  -8   0  -3    0.01    0.06
  -8   0  -3   -0.03    0.11
  -8   0  -3    0.02    0.06
  -8   0  -3    0.00    0.06
  -8   0  -3    0.03    0.06
  -8   0  -4   40.61    0.66
  -8   0  -4   39.56    0.55
  -8   0  -4   39.20    0.62
  -8   0  -4   39.79    0.62
  -8   0  -4   39.54    0.65
  -8   0  -4   39.02    0.98
  -8   0  -5    0.19    0.10
  -8   0  -5    0.27    0.10
  -8   0  -5    0.07    0.09
  -8   0  -5    0.12    0.07
  -8   0  -5    0.10    0.10
  -8   0  -5    0.06    0.13
  -8   0  -6  253.08    2.15
  -8   0  -6  257.90    2.24
  -8   0  -6  254.77    2.26
  -8   0  -7    0.05    0.08
  -8   0  -7    0.10    0.09
  -8   0  -7    0.07    0.07
  -8   0  -8   61.93    0.64
  -8   0  -8   61.79    0.67
  -8   0  -8   62.58    0.67
  -8   0  -8   63.33    0.75
  -8   0  -9    0.03    0.04
  -8   0  -9    0.03    0.04
  -8   1  12   11.72    0.18
  -8  -1  12   11.71    0.18
  -8  -1  12   12.39    0.20
  -8   1  12   12.36    0.20
  -8  -1  11   10.86    0.22
  -8   1  11   10.46    0.18
  -8  -1  11   10.58    0.23
  -8  -1  10    0.18    0.06
  -8   1  10    0.39    0.07
  -8  -1  10    0.15    0.07
  -8   1  10    0.16    0.07
   8  -1  -9  124.46    2.17
   8   1  -9  127.85    2.08
  -8  -1   9  132.19    1.23
  -8  -1   9  126.06    1.25
  -8   1   9  135.72    1.27
  -8   1   9  130.97    1.21
   8   1  -8    2.66    0.30
  -8   1   8    4.35    0.17
  -8  -1   8    3.50    0.17
  -8   1   8    3.38    0.17
  -8  -1   8    4.22    0.19
  -8  -1   7  206.18    1.78
  -8   1   7  200.59    2.63
  -8  -1   7  209.45    1.76
  -8   1   7  210.48    1.76
  -8   1   7  204.43    1.70
  -8  -1   6   85.74    0.88
  -8   1   6   85.75    0.88
  -8   1   6   83.62    0.83
  -8  -1   6   86.32    0.97
  -8   1   6   85.73    1.49
  -8  -1   6   85.70    0.90
  -8   1   6   85.64    1.58
  -8   1   5   31.03    0.81
  -8   1   5   30.77    0.89
  -8  -1   5   30.63    0.44
  -8   1   5   30.69    0.44
  -8  -1   5   30.36    0.49
  -8   1   4  134.77    1.75
  -8   1   4  128.76    1.90
  -8   1   3   41.87    0.85
  -8   1   2  134.92    1.66
  -8   1   1  198.54    2.16
  -8   1   0  139.62    1.76
  -8  -1   0  139.57    1.20
  -8   1   0  140.78    1.20
  -8   1   0  143.68    1.81
  -8  -1  -1   84.48    0.83
  -8   1  -1   84.81    0.82
  -8   1  -1   84.97    1.37
  -8   1  -1   86.37    1.34
  -8   1  -2    1.09    0.10
  -8  -1  -2    1.40    0.11
  -8   1  -2    1.03    0.09
  -8  -1  -2    1.13    0.10
  -8  -1  -2    1.22    0.09
  -8   1  -2    1.14    0.09
  -8   1  -2    1.14    0.11
  -8   1  -2    1.21    0.17
  -8  -1  -2    1.11    0.10
  -8   1  -2    0.95    0.09
  -8  -1  -3   84.46    0.92
  -8  -1  -3   82.27    0.93
  -8   1  -3   81.82    0.91
  -8  -1  -3   83.15    0.99
  -8   1  -3   82.62    0.97
  -8  -1  -3   82.28    0.93
  -8  -1  -3   78.11    0.84
  -8   1  -3   85.22    0.86
  -8  -1  -3   83.78    0.98
  -8  -1  -3   75.82    1.36
  -8   1  -3   83.91    1.42
  -8  -1  -3   81.97    0.88
  -8  -1  -4   48.07    0.74
  -8  -1  -4   46.28    0.65
  -8   1  -4   45.94    0.71
  -8   1  -4   49.03    0.62
  -8  -1  -4   47.09    0.73
  -8   1  -4   48.18    0.72
  -8   1  -4   46.83    0.70
  -8  -1  -4   47.29    0.69
  -8   1  -4   48.28    0.69
  -8  -1  -4   47.29    0.70
  -8   1  -4   46.29    0.72
  -8  -1  -4   48.28    1.10
  -8   1  -4   47.00    1.08
  -8   1  -5  301.07    2.54
  -8  -1  -5  292.04    3.29
  -8   1  -5  291.76    3.27
  -8   1  -5  298.68    2.35
  -8   1  -5  296.40    2.53
  -8  -1  -5  291.94    2.51
  -8   1  -5  296.74    2.55
  -8  -1  -5  293.74    2.56
  -8   1  -5  297.42    2.54
  -8  -1  -5  295.30    2.57
  -8  -1  -5  294.79    2.43
  -8  -1  -5  295.41    2.57
  -8  -1  -6   58.24    0.80
  -8   1  -6   58.31    0.71
  -8  -1  -6   57.59    1.25
  -8   1  -6   55.96    1.23
  -8   1  -6   56.81    0.80
  -8  -1  -6   57.57    0.77
  -8   1  -6   57.60    0.83
  -8  -1  -6   56.20    0.83
  -8   1  -7   33.83    0.58
  -8   1  -7   34.30    0.50
  -8  -1  -7   35.12    0.50
  -8   1  -7   35.03    0.55
  -8  -1  -7   35.37    0.56
  -8   1  -7   35.13    0.55
  -8  -1  -7   34.52    0.55
  -8   1  -7   34.52    0.58
  -8  -1  -7   35.82    0.60
  -8  -1  -8    0.12    0.06
  -8   1  -8    0.05    0.07
  -8  -1  -8    0.04    0.07
  -8   1  -8    0.08    0.07
  -8   1  -8    0.18    0.06
  -8  -1  -8    0.11    0.06
  -8  -1  -8    0.10    0.06
  -8   1  -8    0.08    0.06
  -8  -1  -9   14.77    0.21
  -8   1  -9   13.61    0.21
  -8   2  12   94.40    0.73
  -8  -2  12   86.89    0.70
  -8  -2  12   89.72    0.73
  -8   2  12   94.90    0.73
  -8   2  11   20.02    0.30
  -8  -2  11   19.97    0.30
  -8  -2  11   20.00    0.31
  -8   2  11   20.29    0.31
  -8  -2  10    2.34    0.12
  -8   2  10    2.25    0.10
  -8   2  10    2.30    0.12
  -8  -2  10    2.13    0.12
  -8   2  10    2.25    0.13
  -8   2   9   93.94    0.95
  -8  -2   9   91.73    0.97
  -8   2   9   94.79    0.97
  -8  -2   9   94.88    1.01
  -8  -2   8    5.39    0.21
  -8   2   8    5.60    0.19
  -8   2   8    5.85    0.42
  -8  -2   8    5.39    0.20
  -8   2   8    6.00    0.21
  -8   2   8    5.58    0.40
  -8  -2   7   20.37    0.39
  -8  -2   7   20.49    0.74
  -8   2   7   20.61    0.73
  -8  -2   7   20.71    0.43
   8   2  -7   19.67    0.71
  -8   2   7   20.54    0.36
   8  -2  -7   19.80    0.75
  -8   2   7   20.26    0.78
  -8  -2   7   20.58    0.39
  -8   2   7   20.49    0.38
  -8  -2   6   21.37    0.38
  -8   2   6   21.19    0.37
  -8   2   6   21.49    0.70
  -8  -2   6   21.11    0.72
  -8   2   6   21.20    0.80
  -8   2   6   21.18    0.34
  -8  -2   6   20.94    0.38
  -8  -2   6   20.91    0.43
  -8   2   5    6.22    0.42
  -8  -2   5    5.72    0.18
  -8  -2   5    5.66    0.18
  -8   2   5    5.95    0.18
  -8  -2   5    5.96    0.36
  -8   2   5    6.06    0.36
  -8  -2   5    5.81    0.21
  -8   2   4   44.89    1.10
  -8  -2   4   47.28    0.96
  -8   2   4   45.09    0.92
  -8   2   3    1.21    0.19
  -8   2   3    1.76    0.18
  -8  -2   3    1.39    0.17
  -8  -2   2  118.46    1.54
  -8   2   2  121.02    1.56
  -8   2   1   51.67    0.95
  -8  -2   1   51.55    0.96
  -8   2   0    0.13    0.05
  -8  -2   0    0.18    0.10
  -8  -2   0    0.18    0.06
  -8   2   0    0.28    0.10
  -8  -2   0    0.18    0.10
  -8   2   0    0.12    0.09
  -8  -2  -1    1.51    0.10
  -8   2  -1    1.74    0.10
  -8  -2  -1    1.43    0.19
  -8   2  -1    1.82    0.20
  -8   2  -2    9.92    0.27
  -8   2  -2   10.63    0.46
  -8  -2  -2   10.78    0.46
  -8  -2  -2   10.25    0.28
  -8  -2  -2   10.06    0.26
  -8  -2  -2   10.17    0.26
  -8   2  -2    9.93    0.25
  -8  -2  -2   10.18    0.29
  -8   2  -2    9.79    0.28
  -8  -2  -2   10.52    0.30
  -8  -2  -2   10.02    0.23
  -8   2  -2    9.90    0.23
  -8   2  -3   94.85    1.07
  -8   2  -3   97.82    0.96
  -8  -2  -3   99.40    0.97
  -8  -2  -3   93.59    0.93
  -8  -2  -3   95.08    1.06
  -8   2  -3   94.23    1.07
  -8  -2  -3   96.77    1.09
  -8  -2  -3   95.19    1.02
  -8  -2  -3   94.93    1.02
  -8  -2  -3   96.80    1.10
  -8  -2  -3   97.32    1.00
  -8  -2  -3   98.53    1.58
  -8   2  -3   98.20    1.57
  -8  -2  -3   95.05    1.02
  -8   2  -3   93.98    1.02
  -8  -2  -4    7.31    0.27
  -8   2  -4    7.26    0.26
  -8  -2  -4    7.13    0.22
  -8   2  -4    8.04    0.28
  -8  -2  -4    7.45    0.28
  -8  -2  -4    7.20    0.24
  -8  -2  -4    7.26    0.22
  -8   2  -4    7.17    0.22
  -8  -2  -4    7.22    0.28
  -8  -2  -4    7.24    0.42
  -8   2  -4    7.03    0.42
  -8  -2  -5   38.70    0.65
  -8   2  -5   38.09    0.64
  -8  -2  -5   37.57    0.55
  -8  -2  -5   38.52    0.61
  -8  -2  -5   38.49    0.67
  -8   2  -5   38.22    0.64
  -8  -2  -5   38.56    0.55
  -8   2  -5   38.70    0.55
  -8   2  -5   39.31    0.67
  -8  -2  -5   38.20    1.00
  -8   2  -5   39.21    1.01
  -8  -2  -6   63.85    0.84
  -8   2  -6   61.91    0.82
  -8  -2  -6   63.22    0.74
  -8   2  -6   63.14    0.74
  -8  -2  -6   62.18    0.81
  -8   2  -6   63.96    0.87
  -8  -2  -6   63.82    0.89
  -8  -2  -6   62.90    1.30
  -8   2  -6   61.02    1.27
  -8  -2  -6   61.30    0.74
  -8   2  -7   79.33    0.95
  -8   2  -7   81.37    0.96
  -8  -2  -7   81.11    0.98
  -8  -2  -7   82.09    0.85
  -8   2  -7   79.72    0.84
  -8  -2  -7   80.65    0.85
  -8  -2  -7   83.78    0.94
  -8  -2  -7   80.74    0.91
  -8  -2  -8   27.97    0.38
  -8   2  -8   27.74    0.38
  -8  -2  -8   28.08    0.45
  -8   2  -8   28.23    0.43
  -8  -2  -8   27.80    0.39
  -8   2  -8   28.23    0.43
  -8   2  -8   27.17    0.38
  -8  -2  -9    0.15    0.04
  -8   3  12    3.84    0.09
  -8   3  11   24.82    0.32
  -8  -3  11   24.44    0.32
   8  -3 -11   24.88    0.34
  -8   3  11   25.06    0.33
  -8   3  10   11.85    0.25
  -8  -3  10   11.75    0.25
  -8   3  10   11.96    0.25
  -8  -3  10   11.68    0.28
  -8  -3   9   24.63    0.41
  -8   3   9   25.19    0.41
  -8  -3   9   24.11    0.44
  -8   3   9   25.21    0.41
  -8  -3   8    0.09    0.08
  -8   3   8    0.08    0.12
   8  -3  -8    0.04    0.11
  -8  -3   8    0.08    0.06
  -8   3   8    0.08    0.07
  -8   3   8    0.17    0.06
  -8   3   8    0.11    0.12
  -8  -3   8    0.11    0.12
  -8  -3   8    0.15    0.08
  -8   3   8    0.11    0.06
  -8   3   7   69.03    1.34
  -8  -3   7   66.85    1.36
   8  -3  -7   66.27    1.50
  -8   3   7   68.58    1.54
  -8  -3   7   68.92    0.78
  -8   3   7   69.63    0.78
  -8  -3   7   69.24    0.82
  -8   3   7   70.20    0.77
  -8   3   7   68.93    0.76
  -8  -3   7   68.84    0.88
  -8  -3   6  201.36    2.50
  -8  -3   6  202.83    1.67
  -8   3   6  201.93    1.67
  -8  -3   6  199.47    1.70
  -8   3   6  204.96    1.65
  -8   3   6  199.98    1.66
  -8  -3   6  202.10    1.82
  -8   3   5  129.95    1.76
  -8  -3   5  129.84    1.79
  -8   3   5  123.30    1.10
  -8  -3   5  126.62    1.13
  -8   3   5  126.81    1.13
  -8   3   5  125.45    2.06
  -8  -3   5  123.78    1.13
  -8   3   5  128.26    1.14
  -8  -3   5  125.54    1.27
  -8   3   4   37.55    1.04
  -8  -3   4   36.63    0.47
  -8   3   4   37.24    0.47
  -8   3   4   37.70    0.82
  -8  -3   4   36.78    0.83
  -8   3   4   37.48    0.48
  -8   3   3  103.09    0.95
  -8  -3   3  103.40    1.05
  -8  -3   3  101.44    1.06
  -8   3   3  103.39    1.43
  -8  -3   3  103.00    1.44
  -8   3   2   14.01    0.59
  -8   3   2   15.76    0.51
  -8  -3   2   15.41    0.51
  -8   3   1    5.80    0.31
  -8  -3   1    4.93    0.29
  -8   3   0   95.76    1.41
  -8  -3   0   96.91    1.42
  -8  -3   0   96.58    1.44
  -8   3   0   94.03    1.41
  -8  -3  -1    3.33    0.14
  -8  -3  -1    2.45    0.12
  -8   3  -1    2.43    0.12
  -8  -3  -1    2.89    0.15
  -8  -3  -1    2.40    0.23
  -8   3  -1    2.46    0.23
  -8  -3  -1    3.10    0.16
  -8  -3  -1    2.53    0.14
  -8  -3  -1    2.59    0.12
  -8   3  -1    2.57    0.12
  -8  -3  -2   34.61    0.47
  -8  -3  -2   35.58    0.57
  -8  -3  -2   35.51    0.52
  -8   3  -2   35.88    0.51
  -8  -3  -2   35.82    0.51
  -8  -3  -2   34.95    0.56
  -8  -3  -2   35.72    0.52
  -8  -3  -2   34.43    0.48
  -8  -3  -2   35.28    0.56
  -8   3  -2   35.18    0.57
  -8  -3  -2   35.75    0.59
  -8  -3  -2   36.68    0.88
  -8   3  -2   36.35    0.87
  -8   3  -2   36.40    0.48
  -8  -3  -2   36.56    0.48
  -8  -3  -3  130.49    1.34
  -8  -3  -3  130.32    1.34
  -8  -3  -3  130.59    1.25
  -8  -3  -3  129.14    1.26
  -8   3  -3  130.62    1.26
  -8   3  -3  128.78    1.32
  -8  -3  -3  132.07    1.26
  -8  -3  -3  130.22    1.34
  -8  -3  -3  123.25    1.36
  -8  -3  -3  132.78    1.87
  -8   3  -3  132.14    1.85
  -8  -3  -3  126.07    1.19
  -8  -3  -3  125.98    1.17
  -8   3  -3  130.11    1.17
  -8  -3  -3  131.39    1.18
  -8  -3  -4   51.52    0.76
  -8   3  -4   51.74    0.75
  -8  -3  -4   49.74    0.65
  -8  -3  -4   49.54    0.62
  -8  -3  -4   53.19    0.72
  -8   3  -4   51.51    0.73
  -8  -3  -4   53.18    0.78
  -8  -3  -4   51.81    0.64
  -8   3  -4   52.90    0.64
  -8  -3  -4   52.68    1.15
  -8   3  -4   51.92    1.14
  -8   3  -5    4.09    0.20
  -8  -3  -5    4.25    0.18
  -8  -3  -5    3.96    0.16
  -8  -3  -5    4.07    0.20
  -8   3  -5    4.06    0.20
  -8  -3  -5    4.32    0.17
  -8   3  -5    4.13    0.17
  -8  -3  -5    4.08    0.33
  -8   3  -5    3.99    0.33
  -8  -3  -5    3.86    0.21
  -8  -3  -6    6.92    0.22
  -8  -3  -6    6.73    0.20
  -8   3  -6    7.11    0.27
  -8   3  -6    6.91    0.24
  -8  -3  -6    6.78    0.21
  -8   3  -6    7.01    0.21
  -8  -3  -6    7.10    0.26
  -8  -3  -6    7.09    0.25
  -8  -3  -6    6.80    0.26
  -8   3  -6    7.14    0.27
  -8  -3  -7    1.23    0.11
  -8  -3  -7    1.26    0.09
  -8   3  -7    1.22    0.09
  -8   3  -7    1.37    0.13
  -8   3  -7    1.18    0.12
  -8  -3  -7    1.24    0.13
  -8   3  -8   56.46    0.66
  -8  -3  -8   55.99    0.57
  -8   3  -8   55.62    0.56
  -8  -3  -8   56.62    0.59
  -8   3  -8   55.63    0.62
  -8  -3  -9    9.09    0.15
  -8   4  11    8.78    0.14
   8  -4 -11    9.50    0.18
  -8  -4  10    6.95    0.20
  -8   4  10    6.68    0.16
  -8  -4  10    6.46    0.16
  -8   4  10    6.95    0.18
   8  -4 -10    7.02    0.20
  -8   4   9    9.11    0.23
  -8  -4   9    9.16    0.25
  -8  -4   9    8.81    0.21
  -8   4   9    8.92    0.22
  -8  -4   8   10.31    0.30
  -8   4   8    9.83    0.25
  -8   4   8    9.73    0.22
   8  -4  -8    8.27    0.54
  -8   4   8    9.02    0.56
  -8  -4   8   10.01    0.27
  -8  -4   8    8.92    0.47
  -8  -4   8    9.81    0.24
  -8   4   8    9.70    0.24
  -8   4   7   61.24    1.21
  -8  -4   7   60.08    1.23
  -8   4   7   64.04    0.72
  -8  -4   7   62.90    0.71
  -8   4   7   62.75    0.70
  -8   4   7   63.67    1.52
   8  -4  -7   60.27    1.49
  -8  -4   7   64.57    0.85
  -8   4   7   63.02    0.69
  -8  -4   7   63.58    0.77
  -8   4   6  334.75    2.52
  -8   4   6  330.16    2.51
  -8   4   6  333.10    3.96
  -8   4   6  330.76    2.50
  -8  -4   6  332.34    2.50
  -8  -4   6  337.41    2.74
  -8  -4   6  326.52    2.56
  -8  -4   6  328.32    3.39
  -8   4   6  332.67    3.32
  -8  -4   5    1.08    0.09
  -8  -4   5    0.92    0.11
   8  -4  -5    1.04    0.18
  -8   4   5    1.23    0.09
  -8  -4   5    0.95    0.08
  -8   4   5    1.26    0.09
  -8  -4   5    1.12    0.12
  -8   4   5    1.08    0.17
  -8  -4   5    1.21    0.17
  -8   4   5    1.19    0.23
  -8   4   5    1.22    0.09
  -8   4   4   68.12    0.70
  -8  -4   4   68.19    0.70
  -8  -4   4   69.08    1.17
  -8   4   4   69.08    1.15
  -8   4   4   69.82    0.74
  -8   4   4   68.86    0.70
  -8  -4   3   17.96    0.39
  -8   4   3   17.21    0.71
  -8   4   3   17.27    0.53
  -8  -4   3   17.47    0.54
  -8   4   3   17.42    0.31
  -8   4   2   40.19    0.82
  -8  -4   2   40.69    0.83
  -8  -4   2   40.60    0.59
  -8  -4   2   40.68    0.60
  -8   4   2   40.24    1.05
  -8   4   2   39.71    0.51
  -8  -4   1    0.82    0.14
  -8   4   1    0.63    0.13
  -8  -4   1    0.64    0.08
  -8  -4   0    4.10    0.17
  -8  -4   0    4.44    0.18
  -8  -4   0    4.09    0.16
  -8  -4   0    4.27    0.17
  -8  -4  -1   25.76    0.44
  -8  -4  -1   25.79    0.42
  -8  -4  -1   25.68    0.40
  -8  -4  -1   24.90    0.42
  -8  -4  -1   25.40    0.41
  -8  -4  -1   26.97    0.48
  -8  -4  -1   25.67    0.43
  -8  -4  -1   25.72    0.41
  -8  -4  -1   27.14    0.73
  -8   4  -1   25.93    0.71
  -8  -4  -1   26.39    0.45
  -8   4  -1   26.55    0.45
  -8   4  -2   30.49    0.52
  -8  -4  -2   30.27    0.80
  -8   4  -2   30.15    0.79
  -8  -4  -2   29.10    0.51
  -8  -4  -2   28.89    0.46
  -8   4  -2   31.61    0.47
  -8  -4  -2   28.02    0.45
  -8  -4  -2   29.57    0.51
  -8  -4  -2   29.11    0.43
  -8   4  -2   30.43    0.43
  -8  -4  -2   28.61    0.45
  -8  -4  -2   28.01    0.45
  -8  -4  -2   29.04    0.53
  -8  -4  -2   27.67    0.45
  -8  -4  -3  187.02    1.73
  -8  -4  -3  184.17    1.60
  -8  -4  -3  180.96    1.59
  -8   4  -3  182.66    1.71
  -8  -4  -3  183.08    2.27
  -8   4  -3  180.63    2.25
  -8  -4  -3  177.60    1.56
  -8  -4  -3  183.82    1.74
  -8  -4  -3  179.70    1.57
  -8   4  -3  186.28    1.73
  -8  -4  -3  183.18    1.53
  -8   4  -3  182.82    1.53
  -8  -4  -4  339.81    2.66
  -8  -4  -4  346.07    2.71
  -8   4  -4  344.54    2.81
  -8   4  -4  346.67    2.76
  -8  -4  -4  346.37    3.51
  -8   4  -4  342.56    3.49
  -8  -4  -4  344.82    2.62
  -8   4  -4  340.47    2.61
  -8  -4  -4  351.75    2.86
  -8  -4  -4  351.90    2.88
  -8  -4  -5   13.35    0.30
  -8  -4  -5   12.83    0.31
  -8   4  -5   13.28    0.34
  -8   4  -5   12.57    0.31
  -8  -4  -5   13.58    0.38
  -8  -4  -5   12.71    0.54
  -8  -4  -5   13.13    0.36
  -8   4  -5   13.22    0.28
  -8  -4  -5   12.73    0.28
  -8  -4  -6   23.66    0.37
  -8   4  -6   23.76    0.37
  -8  -4  -6   23.38    0.39
  -8  -4  -6   24.69    0.43
  -8   4  -6   25.16    0.49
  -8   4  -6   24.64    0.42
  -8   4  -6   24.80    0.49
  -8   4  -7    4.37    0.19
  -8   4  -7    4.35    0.18
  -8  -4  -7    4.25    0.16
  -8  -4  -7    3.82    0.13
  -8  -4  -7    3.81    0.13
  -8   4  -7    4.04    0.13
  -8   4  -8   41.77    0.50
  -8  -4  -8   42.69    0.46
   8  -5 -11    7.32    0.14
  -8   5  11    8.14    0.15
   8  -5 -10    1.36    0.09
  -8   5  10    1.28    0.08
  -8  -5  10    1.38    0.09
  -8  -5   9    0.03    0.05
  -8   5   9    0.05    0.05
  -8  -5   8   29.04    0.50
  -8   5   8   28.24    0.44
  -8  -5   8   28.20    0.45
  -8   5   7  121.61    2.20
   8  -5  -7  125.85    2.25
  -8   5   7  122.89    1.08
  -8  -5   7  120.60    1.07
  -8  -5   7  123.13    1.18
  -8   5   7  124.62    1.16
  -8  -5   7  128.20    1.32
  -8  -5   6   70.33    0.92
  -8   5   6   69.55    0.76
  -8   5   6   68.19    0.73
  -8   5   6   68.04    1.63
   8  -5  -5   61.12    1.31
  -8   5   5   63.78    0.71
  -8   5   5   62.71    0.70
  -8  -5   5   65.45    0.88
  -8  -5   5   61.66    1.09
  -8  -5   5   64.61    0.87
  -8   5   5   60.54    1.51
  -8  -5   4  175.49    2.00
  -8   5   4  176.23    1.47
  -8  -5   4  175.77    1.67
  -8   5   4  175.28    2.62
  -8   5   4  171.31    1.47
   8  -5  -3   65.15    0.72
  -8  -5   3   66.62    1.07
  -8   5   3   65.55    1.47
  -8   5   3   66.91    0.71
  -8  -5   3   65.70    0.86
  -8   5   2   51.82    0.60
  -8  -5   2   51.58    0.73
  -8  -5   2   50.65    0.91
  -8   5   2   51.48    1.24
  -8  -5   2   52.00    0.72
  -8   5   1   36.33    0.99
  -8  -5   1   37.20    0.58
  -8  -5   1   37.30    0.59
  -8  -5   0    4.71    0.20
  -8  -5  -1  455.59    3.37
  -8   5  -1  455.72    3.47
  -8  -5  -1  457.34    3.45
  -8  -5  -1  459.07    3.43
  -8  -5  -1  453.48    3.45
  -8  -5  -2  192.51    1.68
  -8  -5  -2  190.41    1.69
  -8   5  -2  189.58    1.75
  -8  -5  -2  190.47    1.64
  -8  -5  -2  191.40    1.68
  -8  -5  -2  193.64    1.74
  -8  -5  -3  114.05    1.04
  -8   5  -3  112.23    1.22
  -8  -5  -3  112.53    1.13
  -8  -5  -3  113.89    1.15
  -8   5  -3  115.48    1.26
  -8  -5  -3  113.64    1.10
  -8  -5  -3  113.62    1.15
  -8  -5  -3  115.00    1.24
  -8   5  -4    0.15    0.08
  -8  -5  -4    0.20    0.07
  -8  -5  -4    0.45    0.10
  -8  -5  -4    0.29    0.08
  -8  -5  -4    0.31    0.09
  -8  -5  -4    0.31    0.06
  -8   5  -5    0.46    0.08
  -8  -5  -5    0.42    0.07
   8  -5   5    0.42    0.07
  -8  -5  -5    0.46    0.08
  -8  -5  -5    0.48    0.09
  -8  -5  -5    0.54    0.07
  -8   5  -6   17.02    0.38
  -8   5  -6   17.61    0.38
  -8  -5  -6   17.02    0.34
  -8  -5  -6   16.57    0.32
  -8   5  -7    0.97    0.10
  -8   5  -7    0.92    0.09
  -8  -5  -7    0.92    0.08
  -8  -5  -7    0.89    0.09
  -8   5  -8    0.03    0.04
  -8   6  10   20.94    0.29
   8  -6 -10   20.67    0.30
  -8   6   9    2.91    0.12
  -8  -6   9    3.04    0.12
  -8  -6   8    1.19    0.11
  -8   6   8    1.24    0.09
   8  -6  -8    1.19    0.10
  -8  -6   8    1.12    0.09
  -8  -6   7    8.06    0.28
  -8  -6   7    7.38    0.21
  -8   6   7    7.60    0.22
   8  -6  -7    7.80    0.24
  -8   6   6    0.35    0.16
   8  -6  -6    0.14    0.14
  -8  -6   6    0.19    0.06
  -8  -6   6    0.11    0.09
   8  -6  -6    0.26    0.08
  -8   6   6    0.24    0.07
  -8  -6   5    3.83    0.21
  -8   6   5    4.06    0.17
  -8  -6   5    3.77    0.21
   8  -6  -5    4.35    0.37
   8  -6  -5    3.85    0.17
  -8   6   4  216.36    3.06
   8  -6  -4  217.69    1.83
   8  -6  -4  217.67    2.88
  -8   6   4  218.11    1.81
  -8  -6   4  223.09    2.02
   8  -6  -3   55.06    0.66
  -8   6   3   53.94    1.36
  -8   6   3   55.71    0.67
  -8  -6   2    6.92    0.27
  -8   6   2    7.20    0.47
   8  -6  -2    7.25    0.21
  -8   6   2    6.71    0.21
  -8  -6   2    7.00    0.26
   8  -6  -1   19.46    0.65
  -8   6   1   18.68    0.71
  -8  -6   1   19.76    0.43
  -8  -6   1   19.88    0.43
  -8  -6   0    2.32    0.15
  -8   6   0    2.45    0.14
  -8   6   0    2.73    0.15
  -8  -6  -1   10.73    0.30
  -8  -6  -1   10.85    0.31
  -8   6  -1   11.07    0.31
  -8  -6  -1   10.27    0.26
  -8   6  -1   10.53    0.27
  -8  -6  -2  239.96    2.05
  -8  -6  -2  240.17    2.03
  -8  -6  -2  233.26    1.91
  -8   6  -2  231.97    1.97
  -8   6  -3    3.49    0.19
  -8  -6  -3    3.31    0.17
  -8  -6  -3    3.31    0.17
  -8   6  -3    3.22    0.18
  -8   6  -4    0.06    0.06
  -8  -6  -4    0.08    0.07
  -8  -6  -4    0.06    0.08
  -8  -6  -5   11.22    0.27
  -8  -6  -5   10.42    0.24
   8  -6   5   10.95    0.27
  -8  -6  -6    0.37    0.07
  -8   6  -6    0.34    0.07
  -8   6  -6    0.30    0.08
  -8   6  -7    7.00    0.15
  -8  -6  -7    7.05    0.16
  -8   6  -8   10.75    0.15
  -8   7  10   10.42    0.16
   8  -7 -10    9.65    0.16
  -8   7   9   24.79    0.33
  -8  -7   8   15.20    0.31
  -8   7   8   15.71    0.29
   8  -7  -8   15.90    0.31
  -8  -7   7    3.90    0.19
  -8   7   7    4.02    0.16
   8  -7  -7    4.09    0.17
  -8  -7   6    3.87    0.20
   8  -7  -6    3.95    0.17
  -8   7   6    3.97    0.16
   8  -7  -5    0.88    0.19
  -8   7   5    0.77    0.20
   8  -7  -5    0.86    0.10
  -8  -7   5    0.77    0.11
  -8   7   5    1.03    0.10
   8  -7  -4   89.00    1.77
  -8   7   4   89.48    1.83
   8  -7  -4   92.20    0.97
  -8  -7   4   89.14    1.10
  -8   7   4   93.23    0.97
  -8   7   3   77.47    1.65
   8  -7  -3   76.57    0.85
  -8   7   3   77.32    0.86
   8  -7  -3   79.25    1.67
  -8   7   2   18.25    0.74
  -8  -7   2   18.78    0.45
   8  -7  -2   18.08    0.34
  -8  -7   1   20.96    0.46
  -8  -7   1   21.80    0.47
  -8  -7   0   15.67    0.39
  -8  -7   0   15.11    0.31
   8  -7   0   15.86    0.64
  -8   7   0   14.98    0.35
  -8   7   0   15.20    0.34
   8  -7   1    2.85    0.29
  -8  -7  -1    3.06    0.18
  -8  -7  -1    3.06    0.14
  -8   7  -1    3.24    0.16
  -8   7  -1    3.18    0.17
  -8   7  -2    0.22    0.08
  -8   7  -2    0.06    0.06
  -8  -7  -2    0.05    0.08
  -8  -7  -2    0.18    0.09
  -8   7  -3   18.65    0.39
  -8  -7  -3   19.33    0.40
  -8  -7  -3   18.83    0.39
  -8  -7  -3   17.86    0.34
  -8  -7  -4    1.42    0.12
  -8  -7  -4    1.38    0.11
  -8   7  -4    1.33    0.10
  -8  -7  -5   -0.01    0.07
  -8  -7  -5    0.09    0.05
   8  -7   5    0.05    0.06
  -8  -7  -6   23.18    0.33
  -8   7  -6   23.29    0.33
  -8   7  -7   18.42    0.25
  -8   8   9   16.56    0.22
  -8  -8   8   19.47    0.31
  -8   8   8   19.80    0.30
   8  -8  -8   20.35    0.32
  -8  -8   7   60.23    0.71
  -8   8   7   59.28    0.65
   8  -8  -7   59.20    0.67
  -8  -8   6    1.93    0.14
   8  -8  -6    1.90    0.12
  -8   8   6    1.79    0.11
  -8  -8   5   66.69    0.87
  -8   8   5   68.88    0.77
  -8  -8   5   67.81    0.87
   8  -8  -5   67.31    0.77
  -8   8   4    2.56    0.14
  -8  -8   4    2.40    0.17
   8  -8  -4    2.54    0.14
   8  -8  -3   45.91    0.60
   8  -8  -3   43.57    1.23
  -8  -8   3   45.19    0.71
   8  -8  -2   20.26    0.83
   8  -8  -2   20.18    0.36
  -8   8   1    3.30    0.16
  -8   8   1    3.51    0.17
  -8  -8   0   11.65    0.33
  -8   8   0   10.87    0.28
  -8   8   0   11.00    0.29
  -8  -8   0   10.65    0.32
  -8  -8  -1    3.08    0.17
  -8   8  -1    2.91    0.15
  -8   8  -1    2.80    0.15
  -8  -8  -1    2.88    0.17
  -8  -8  -2    1.39    0.12
  -8  -8  -2    1.40    0.13
  -8   8  -2    1.46    0.11
  -8  -8  -3   82.86    0.91
  -8   8  -3   82.28    0.86
  -8  -8  -4  175.92    1.49
   8  -8   4  176.33    1.53
   8  -8   5  128.19    1.11
  -8   8  -5  134.39    1.12
  -8   8  -6   31.28    0.37
   8  -9  -8    0.17    0.04
   8  -9  -7    9.90    0.20
  -8  -9   7    9.51    0.21
   8  -9  -6   80.93    0.80
  -8  -9   6   79.48    0.85
  -8  -9   5   29.58    0.48
   8  -9  -5   30.32    0.44
  -8  -9   5   30.51    0.50
  -8  -9   4    2.99    0.17
   8  -9  -4    2.91    0.14
  -8  -9   3    6.26    0.24
   8  -9  -3    6.17    0.19
  -8   9   3    6.51    0.19
  -8   9   2   10.99    0.28
  -8   9   2   10.79    0.25
   8  -9  -2   10.37    0.24
  -8  -9   1    8.95    0.29
  -8   9   1    9.02    0.23
  -8   9   1    9.51    0.26
  -8  -9   1    8.83    0.28
  -8   9   0   54.53    0.68
  -8   9   0   53.64    0.64
  -8   9  -1    1.24    0.10
  -8  -9  -1    1.24    0.12
  -8  -9  -1    1.23    0.11
  -8  -9  -2    2.38    0.14
  -8  -9  -2    2.69    0.13
  -8   9  -2    2.72    0.13
  -8  -9  -3   20.66    0.36
  -8  -9  -4    0.92    0.08
   8  -9   4    0.94    0.08
  -8   9  -5   24.38    0.30
   8  -9   5   20.11    0.25
  -8  10   7    3.67    0.09
   8 -10  -7    3.95    0.09
   8 -10  -6    1.05    0.07
  -8  10   6    1.16    0.07
  -8 -10   6    0.97    0.07
   8 -10  -5    2.10    0.10
  -8  10   5    2.35    0.11
  -8 -10   5    2.30    0.12
   8 -10  -4    0.35    0.06
  -8 -10   4    0.44    0.07
  -8  10   3    1.94    0.11
  -8 -10   3    2.02    0.12
  -8 -10   3    2.02    0.13
  -8 -10   2   18.69    0.34
  -8 -10   2   17.32    0.35
  -8  10   1    0.24    0.06
  -8 -10   1    0.24    0.06
  -8 -10   1    0.27    0.08
  -8  10   0   18.55    0.33
  -8 -10   0   19.82    0.36
  -8  10  -1   21.90    0.32
  -8 -10  -1   22.48    0.36
  -8 -10  -2    6.34    0.18
   8 -10   3    7.41    0.17
  -8 -10  -3    6.88    0.16
  -8  10  -4    0.12    0.03
  -8 -11   5    0.50    0.04
  -8  11   4    0.08    0.03
  -8 -11   4    0.09    0.04
  -8 -11   3    5.15    0.13
  -8 -11   3    5.02    0.14
  -8  11   3    5.37    0.13
  -8 -11   2    2.15    0.08
  -8 -11   2    2.31    0.10
  -8  11   2    2.23    0.09
  -8  11   1    1.46    0.07
  -8 -11   0    0.94    0.07
  -8 -11  -1    1.08    0.06
   8 -11   2    1.53    0.06
  -9   0  12    8.05    0.15
  -9   0  11    0.24    0.06
  -9   0  11    0.02    0.04
  -9   0  10    5.99    0.19
  -9   0  10    5.13    0.16
  -9   0   9    0.03    0.07
  -9   0   9    0.18    0.06
  -9   0   8    0.52    0.09
  -9   0   8    0.54    0.08
   9   0  -8    0.60    0.18
  -9   0   8    0.43    0.16
  -9   0   7    0.08    0.13
  -9   0   7    0.03    0.05
  -9   0   7    0.04    0.06
  -9   0   6    5.13    0.19
  -9   0   6    5.23    0.37
  -9   0   5    0.11    0.06
  -9   0   5    0.26    0.12
  -9   0   4  107.35    1.59
  -9   0   4  103.76    0.98
  -9   0   3    0.22    0.06
  -9   0   3    0.06    0.09
  -9   0   2   82.79    1.34
  -9   0   1    0.10    0.10
  -9   0   0  203.00    1.70
  -9   0   0  204.64    1.66
  -9   0   0  207.25    2.41
  -9   0   0  207.33    1.69
  -9   0   0  211.13    2.47
  -9   0  -1    0.45    0.14
  -9   0  -1    0.18    0.06
  -9   0  -1    0.32    0.08
  -9   0  -1    0.57    0.08
  -9   0  -1    0.15    0.05
  -9   0  -1    0.83    0.08
  -9   0  -2    0.25    0.07
  -9   0  -2    0.23    0.07
  -9   0  -2    0.14    0.06
  -9   0  -2    0.23    0.13
  -9   0  -2    0.14    0.06
  -9   0  -3    0.05    0.08
  -9   0  -3    0.01    0.07
  -9   0  -3    0.02    0.08
  -9   0  -3   -0.01    0.12
  -9   0  -3    0.03    0.06
  -9   0  -3    0.03    0.07
  -9   0  -3    0.11    0.08
  -9   0  -4    0.87    0.13
  -9   0  -4    0.54    0.08
  -9   0  -4    0.66    0.10
  -9   0  -4    0.55    0.11
  -9   0  -4    0.50    0.16
  -9   0  -5   -0.01    0.14
  -9   0  -5    0.32    0.10
  -9   0  -5    0.06    0.08
  -9   0  -5    0.06    0.09
  -9   0  -5    0.08    0.07
  -9   0  -5    0.05    0.09
  -9   0  -5   -0.01    0.07
  -9   0  -6   22.75    0.47
  -9   0  -6   22.57    0.48
  -9   0  -6   21.90    0.40
  -9   0  -6   22.12    0.47
  -9   0  -6   22.28    0.43
  -9   0  -6   23.35    0.46
  -9   0  -7    0.08    0.07
  -9   0  -7    0.09    0.07
  -9   0  -7    0.16    0.08
  -9   0  -7    0.09    0.06
  -9   0  -7    0.05    0.05
  -9   0  -8    1.44    0.08
  -9   0  -8    1.40    0.10
  -9   0  -8    1.60    0.09
  -9   0  -8    1.43    0.10
  -9   1  12    0.70    0.05
  -9  -1  12    0.67    0.05
   9  -1 -12    0.40    0.03
  -9   1  12    0.48    0.03
  -9  -1  11    9.81    0.21
  -9   1  11    9.61    0.17
  -9  -1  11    9.67    0.18
  -9   1  11    9.91    0.19
  -9   1  10    9.43    0.24
  -9  -1  10    9.14    0.21
  -9   1  10    9.49    0.22
  -9  -1   9   53.04    0.69
  -9   1   9   58.95    0.71
  -9   1   9   56.24    0.65
  -9  -1   9   55.77    0.64
   9   1  -8   56.57    1.32
  -9  -1   8   56.68    0.66
  -9  -1   8   58.22    0.73
  -9   1   8   59.66    0.73
  -9   1   8   57.71    0.66
  -9   1   8   58.56    1.32
  -9  -1   8   59.90    1.35
  -9  -1   7   15.30    0.29
  -9  -1   7   16.15    0.35
  -9   1   7   16.11    0.34
  -9   1   7   16.55    0.66
  -9  -1   7   15.35    0.66
  -9   1   7   14.99    0.29
  -9  -1   6   11.24    0.31
  -9  -1   6   11.37    0.28
  -9   1   6   11.25    0.27
  -9   1   6   11.10    0.53
  -9   1   6   10.87    0.23
  -9  -1   5   65.37    0.81
  -9  -1   5   65.54    0.73
  -9   1   5   63.90    0.72
  -9   1   5   64.90    1.24
  -9   1   4   29.27    0.77
  -9   1   4   30.27    0.43
  -9  -1   4   30.97    0.44
  -9  -1   4   30.49    0.50
  -9   1   3   25.00    0.69
  -9  -1   3   24.26    0.37
  -9   1   3   23.62    0.37
  -9   1   3   24.27    0.37
  -9   1   2  157.11    1.97
  -9   1   1   55.79    1.07
  -9   1   0    0.86    0.09
  -9   1   0    0.75    0.15
  -9   1   0    0.65    0.15
  -9  -1   0    0.86    0.09
  -9   1   0    0.71    0.08
  -9   1   0    0.62    0.07
  -9  -1   0    0.62    0.07
  -9  -1  -1   11.23    0.27
  -9   1  -1   11.12    0.26
  -9  -1  -1   11.52    0.31
  -9   1  -1   11.41    0.50
  -9   1  -1   11.09    0.27
  -9  -1  -1   11.45    0.29
  -9  -1  -1   11.06    0.26
  -9   1  -1   11.56    0.26
  -9  -1  -2    4.96    0.22
  -9   1  -2    5.25    0.22
  -9  -1  -2    4.55    0.18
  -9  -1  -2    5.04    0.21
  -9  -1  -2    4.64    0.19
  -9   1  -2    4.81    0.19
  -9  -1  -2    4.94    0.19
  -9  -1  -2    4.70    0.21
  -9  -1  -2    4.69    0.17
  -9   1  -2    4.73    0.17
  -9  -1  -2    4.28    0.17
  -9   1  -2    4.61    0.19
  -9  -1  -2    4.28    0.33
  -9   1  -2    5.15    0.35
  -9   1  -3    0.24    0.07
  -9  -1  -3    0.24    0.09
  -9   1  -3    0.25    0.08
  -9  -1  -3    0.41    0.09
  -9   1  -3    0.37    0.09
  -9  -1  -3    0.56    0.09
  -9   1  -3    0.21    0.08
  -9  -1  -3    0.23    0.07
  -9   1  -3    0.32    0.09
  -9  -1  -3    0.19    0.09
  -9   1  -3    0.23    0.13
  -9  -1  -3    0.18    0.14
  -9  -1  -3    0.19    0.06
  -9  -1  -4    4.14    0.16
  -9   1  -4    4.57    0.18
  -9   1  -4    4.91    0.22
  -9  -1  -4    4.54    0.21
  -9   1  -4    4.73    0.23
  -9  -1  -4    4.34    0.19
  -9  -1  -4    5.23    0.24
  -9  -1  -4    4.92    0.24
  -9   1  -4    4.69    0.23
  -9  -1  -4    4.71    0.23
  -9  -1  -4    4.33    0.36
  -9   1  -4    4.75    0.37
  -9  -1  -5    7.00    0.45
  -9   1  -5    6.62    0.44
  -9  -1  -5    7.10    0.28
  -9  -1  -5    7.26    0.25
  -9   1  -5    6.87    0.27
  -9   1  -5    6.75    0.22
  -9  -1  -5    6.93    0.27
  -9   1  -5    7.46    0.28
  -9   1  -5    7.26    0.27
  -9  -1  -5    7.12    0.21
  -9   1  -5    6.89    0.28
  -9   1  -6   41.32    0.65
  -9  -1  -6   41.72    0.67
  -9   1  -6   42.92    0.68
  -9  -1  -6   41.82    0.64
  -9   1  -6   40.79    0.60
  -9  -1  -6   41.60    0.61
  -9   1  -6   41.39    0.65
  -9  -1  -6   41.01    0.54
  -9   1  -6   40.82    0.56
  -9   1  -7   23.92    0.45
  -9  -1  -7   23.89    0.45
  -9  -1  -7   24.21    0.42
  -9   1  -7   23.64    0.42
  -9  -1  -7   25.14    0.43
  -9   1  -7   24.37    0.41
  -9  -1  -7   23.20    0.35
  -9  -1  -7   22.83    0.37
  -9   1  -7   23.44    0.38
  -9  -1  -8   49.12    0.59
  -9   1  -8   49.67    0.58
  -9   1  -8   50.22    0.53
  -9   1  -8   50.25    0.56
  -9  -1  -8   49.58    0.56
  -9   2  12   10.53    0.14
  -9  -2  12    9.73    0.14
  -9  -2  11    6.91    0.16
  -9   2  11    7.34    0.17
  -9   2  11    7.07    0.16
  -9   2  10   17.73    0.30
  -9  -2  10   17.57    0.29
  -9  -2  10   18.29    0.33
  -9   2  10   18.22    0.32
  -9   2  10   17.90    0.28
  -9  -2   9   22.99    0.40
  -9   2   9   22.90    0.40
  -9   2   9   22.54    0.37
  -9   2   9   22.26    0.37
  -9  -2   9   22.16    0.36
  -9  -2   8   14.96    0.33
  -9   2   8   15.06    0.33
  -9  -2   8   14.45    0.64
  -9   2   8   13.97    0.62
  -9  -2   8   15.08    0.34
  -9   2   8   15.02    0.31
  -9   2   7   12.66    0.27
  -9  -2   7   12.48    0.34
  -9   2   7   12.55    0.58
  -9  -2   7   11.77    0.58
   9  -2  -7   11.63    0.58
  -9   2   7   11.27    0.60
  -9  -2   7   12.04    0.30
  -9   2   7   12.42    0.30
  -9  -2   7   12.00    0.29
  -9   2   6  210.28    1.70
  -9   2   6  222.42    2.65
  -9  -2   6  221.06    2.67
  -9  -2   6  218.21    1.79
  -9   2   6  217.71    1.79
  -9  -2   6  216.96    1.92
  -9  -2   6  213.89    1.78
  -9   2   6  211.47    2.88
  -9   2   5  139.12    2.20
  -9   2   5  140.93    1.93
  -9  -2   5  142.68    1.98
  -9  -2   5  139.85    1.25
  -9   2   5  139.28    1.24
  -9  -2   5  139.85    1.22
  -9  -2   5  140.24    1.37
  -9   2   4    2.54    0.12
  -9   2   4    2.49    0.24
  -9  -2   4    1.92    0.22
  -9   2   4    2.07    0.26
  -9  -2   4    2.35    0.14
  -9   2   4    2.31    0.12
  -9  -2   3   32.39    0.44
  -9   2   3   32.22    0.44
  -9   2   3   33.41    0.80
  -9  -2   3   33.70    0.81
  -9  -2   3   32.65    0.51
  -9   2   2  179.09    1.48
  -9  -2   2  185.57    2.18
  -9   2   2  183.57    2.17
  -9   2   2  176.22    1.47
  -9  -2   2  180.07    1.48
  -9   2   1  125.89    1.12
  -9  -2   1  127.36    1.74
  -9  -2   0    5.48    0.18
  -9   2   0    5.32    0.17
  -9  -2   0    5.47    0.35
  -9   2   0    5.26    0.34
  -9  -2   0    5.78    0.21
  -9  -2   0    5.33    0.19
  -9   2   0    5.48    0.34
  -9  -2   0    5.78    0.35
  -9   2   0    5.50    0.19
  -9   2   0    5.40    0.19
  -9   2  -1    2.72    0.14
  -9  -2  -1    2.84    0.16
  -9  -2  -1    3.09    0.15
  -9   2  -1    2.78    0.14
  -9  -2  -1    3.04    0.14
  -9  -2  -1    2.95    0.16
  -9  -2  -1    2.77    0.16
  -9  -2  -1    2.96    0.27
  -9   2  -1    2.67    0.26
  -9   2  -1    2.69    0.13
  -9  -2  -1    2.92    0.14
  -9   2  -2    3.02    0.16
  -9  -2  -2    2.98    0.16
  -9  -2  -2    2.98    0.16
  -9   2  -2    2.75    0.15
  -9  -2  -2    2.71    0.15
  -9  -2  -2    2.71    0.28
  -9   2  -2    2.77    0.27
  -9  -2  -2    2.92    0.14
  -9  -2  -2    3.21    0.17
  -9  -2  -2    3.03    0.17
  -9  -2  -2    2.76    0.12
  -9   2  -2    3.03    0.17
  -9  -2  -2    3.21    0.18
  -9   2  -2    2.87    0.14
  -9  -2  -2    3.08    0.15
  -9  -2  -3   30.92    0.52
  -9  -2  -3   30.82    0.52
  -9   2  -3   31.42    0.53
  -9  -2  -3   31.26    0.89
  -9   2  -3   30.41    0.87
  -9   2  -3   30.19    0.56
  -9  -2  -3   31.79    0.58
  -9  -2  -3   29.97    0.49
  -9  -2  -3   30.53    0.56
  -9  -2  -3   30.51    0.48
  -9   2  -3   30.99    0.47
  -9  -2  -3   28.99    0.44
  -9  -2  -4    0.16    0.09
  -9  -2  -4    0.20    0.09
  -9  -2  -4    0.25    0.07
  -9   2  -4    0.21    0.09
  -9  -2  -4    0.30    0.08
  -9   2  -4    0.14    0.08
  -9  -2  -4    0.34    0.08
  -9   2  -4    0.27    0.08
  -9  -2  -4    0.26    0.15
  -9   2  -4    0.29    0.15
  -9   2  -4    0.18    0.09
  -9   2  -5   13.81    0.38
  -9  -2  -5   13.45    0.37
  -9  -2  -5   13.43    0.30
  -9  -2  -5   13.80    0.34
  -9   2  -5   13.84    0.37
  -9   2  -5   13.65    0.37
  -9   2  -5   13.68    0.37
  -9  -2  -5   13.96    0.31
  -9   2  -5   13.35    0.30
  -9  -2  -5   13.84    0.61
  -9   2  -5   13.18    0.59
  -9  -2  -6    8.77    0.23
  -9   2  -6    9.24    0.28
  -9  -2  -6    9.57    0.28
  -9  -2  -6    9.32    0.24
  -9   2  -6    9.22    0.24
  -9  -2  -6    9.64    0.29
  -9   2  -6    9.23    0.30
  -9  -2  -6    9.14    0.30
  -9  -2  -7   47.57    0.55
  -9   2  -7   49.22    0.61
  -9  -2  -7   49.05    0.62
  -9  -2  -7   48.93    0.57
  -9   2  -7   49.28    0.57
  -9   2  -7   48.93    0.62
  -9  -2  -7   48.54    0.63
  -9   2  -7   49.28    0.66
  -9  -2  -7   49.72    0.67
  -9  -2  -8   26.09    0.32
  -9   2  -8   28.89    0.38
  -9   2  -8   27.13    0.38
  -9   2  -8   24.78    0.32
  -9  -2  -8   27.65    0.34
  -9   2  -8   27.29    0.34
   9  -3 -11    3.39    0.12
  -9   3  11    3.32    0.10
  -9  -3  11    3.44    0.10
  -9   3  11    3.29    0.10
  -9   3  10    1.72    0.09
  -9   3  10    1.55    0.09
  -9  -3  10    1.68    0.10
  -9   3   9    0.34    0.06
  -9   3   9    0.41    0.07
  -9   3   9    0.32    0.07
  -9  -3   9    0.47    0.08
  -9  -3   9    0.27    0.07
  -9   3   8   30.71    0.87
  -9  -3   8   29.66    0.89
  -9   3   8   29.63    0.44
  -9   3   8   29.85    0.97
  -9   3   8   30.37    0.45
  -9  -3   8   31.41    0.54
  -9  -3   8   30.91    0.47
  -9   3   8   30.32    0.47
  -9  -3   8   31.10    0.49
  -9   3   7    7.27    0.43
  -9  -3   7    7.34    0.44
  -9   3   7    7.76    0.21
  -9   3   7    7.68    0.22
   9  -3  -7    7.94    0.50
  -9   3   7    7.56    0.51
  -9  -3   7    7.36    0.27
  -9  -3   7    7.88    0.23
  -9  -3   7    7.90    0.23
  -9   3   7    7.89    0.23
  -9   3   6  118.25    1.08
  -9   3   6  119.19    2.12
  -9  -3   6  121.65    1.13
  -9   3   6  121.77    1.13
  -9  -3   6  118.77    1.13
  -9   3   6  121.18    1.79
  -9  -3   6  122.56    1.84
  -9   3   6  121.49    1.14
  -9  -3   6  119.74    1.28
  -9   3   5    4.77    0.15
  -9  -3   5    4.97    0.16
  -9   3   5    4.80    0.32
  -9  -3   5    5.02    0.34
  -9   3   5    5.54    0.43
  -9  -3   5    4.94    0.22
  -9   3   5    4.95    0.17
  -9  -3   5    5.16    0.18
  -9   3   5    5.38    0.18
  -9   3   4   98.52    0.94
  -9  -3   4   98.13    0.94
  -9  -3   4   98.98    1.09
  -9  -3   4  100.27    1.53
  -9   3   4  100.18    1.51
  -9   3   4   99.41    1.83
  -9  -3   4   99.03    1.08
  -9   3   4   99.41    0.97
  -9  -3   3  140.71    1.21
  -9   3   3  137.89    1.21
  -9  -3   3  137.22    1.34
  -9  -3   3  141.21    1.36
  -9   3   3  137.65    1.23
  -9  -3   3  141.72    1.85
  -9   3   3  140.35    1.84
  -9  -3   2   73.00    0.74
  -9  -3   2   71.31    0.82
  -9  -3   2   71.71    0.84
  -9   3   2   71.44    0.76
  -9   3   2   74.23    1.24
  -9  -3   2   73.91    1.25
  -9  -3   1  156.23    1.41
  -9   3   1  158.98    1.98
  -9  -3   1  161.62    2.00
  -9  -3   1  155.90    1.33
  -9   3   1  155.39    1.32
  -9  -3   1  154.00    1.38
  -9  -3   1  159.19    1.41
  -9  -3   1  158.02    1.40
  -9  -3   0   23.30    0.40
  -9  -3   0   23.07    0.37
  -9   3   0   22.20    0.37
  -9  -3   0   24.10    0.44
  -9  -3   0   23.17    0.39
  -9  -3   0   23.55    0.43
  -9   3   0   23.42    0.71
  -9  -3   0   23.41    0.70
  -9  -3  -1   49.58    0.66
  -9  -3  -1   49.59    0.65
  -9   3  -1   50.16    0.63
  -9  -3  -1   48.85    0.62
  -9  -3  -1   51.28    1.10
  -9   3  -1   51.31    1.10
  -9  -3  -1   48.20    0.58
  -9  -3  -1   51.29    0.72
  -9  -3  -1   50.45    0.70
  -9  -3  -1   47.72    0.58
  -9  -3  -1   49.63    0.69
  -9   3  -1   48.81    0.67
  -9  -3  -2   10.56    0.30
  -9  -3  -2   11.09    0.29
  -9  -3  -2   10.33    0.28
  -9   3  -2   10.99    0.29
  -9  -3  -2   11.09    0.52
  -9   3  -2    9.87    0.49
  -9  -3  -2   10.49    0.31
  -9  -3  -2   10.46    0.33
  -9  -3  -2   10.28    0.24
  -9  -3  -2   10.96    0.32
  -9  -3  -2   10.37    0.25
  -9   3  -2   10.06    0.31
  -9   3  -2   10.30    0.26
  -9  -3  -2   10.87    0.26
  -9  -3  -3  198.69    1.84
  -9  -3  -3  197.91    1.74
  -9   3  -3  201.03    1.76
  -9  -3  -3  199.68    1.76
  -9  -3  -3  197.31    1.73
  -9  -3  -3  201.08    1.91
  -9  -3  -3  201.25    1.86
  -9  -3  -3  191.35    1.65
  -9   3  -3  196.25    1.84
  -9  -3  -3  195.87    1.67
  -9   3  -3  199.77    1.67
  -9  -3  -3  198.08    2.50
  -9   3  -3  197.02    2.49
  -9  -3  -3  187.81    1.61
  -9  -3  -4   22.72    0.48
  -9  -3  -4   21.32    0.37
  -9   3  -4   22.43    0.47
  -9  -3  -4   22.84    0.44
  -9  -3  -4   21.70    0.40
  -9   3  -4   22.17    0.48
  -9  -3  -4   22.70    0.40
  -9   3  -4   22.65    0.40
  -9  -3  -4   22.63    0.76
  -9   3  -4   22.59    0.75
  -9  -3  -4   22.75    0.49
  -9   3  -5    2.09    0.17
  -9  -3  -5    2.12    0.17
  -9  -3  -5    2.32    0.16
  -9  -3  -5    1.98    0.11
  -9  -3  -5    2.32    0.15
  -9   3  -5    2.49    0.16
  -9  -3  -5    2.15    0.13
  -9   3  -5    2.34    0.16
  -9  -3  -5    2.15    0.13
  -9   3  -5    2.20    0.13
  -9  -3  -5    2.22    0.26
  -9   3  -5    2.13    0.25
  -9   3  -5    2.36    0.17
  -9   3  -6   13.70    0.35
  -9  -3  -6   13.28    0.29
  -9  -3  -6   13.39    0.28
  -9   3  -6   13.37    0.28
  -9  -3  -6   13.68    0.34
  -9   3  -6   13.48    0.32
  -9   3  -7    3.60    0.16
  -9  -3  -7    3.92    0.18
  -9   3  -7    3.79    0.17
  -9  -3  -7    3.50    0.13
  -9  -3  -7    3.74    0.13
  -9   3  -7    3.58    0.13
  -9   3  -8    1.28    0.06
  -9   3  -8    1.70    0.08
  -9  -3  -8    1.49    0.07
  -9   3  -8    1.84    0.09
   9  -4 -11    3.97    0.11
  -9   4  11    4.00    0.10
  -9   4  10    0.07    0.05
  -9   4  10    0.06    0.04
  -9  -4   9    1.27    0.10
  -9   4   9    1.21    0.09
  -9  -4   9    1.38    0.09
  -9   4   9    1.18    0.09
  -9  -4   8    4.20    0.20
  -9   4   8    4.02    0.14
  -9  -4   8    3.92    0.16
  -9  -4   8    3.96    0.15
  -9   4   8    3.90    0.15
  -9   4   8    3.93    0.15
  -9   4   7    0.89    0.08
  -9  -4   7    0.92    0.12
  -9   4   7    0.91    0.21
   9  -4  -7    1.09    0.22
  -9   4   7    0.88    0.09
  -9  -4   7    0.75    0.09
  -9   4   7    1.16    0.09
  -9  -4   7    0.80    0.08
  -9   4   7    0.77    0.16
  -9  -4   7    0.60    0.16
  -9   4   6   16.40    0.31
  -9  -4   6   17.17    0.41
  -9   4   6   15.14    0.74
  -9   4   6   16.13    0.32
  -9  -4   6   16.09    0.31
  -9   4   6   15.96    0.59
  -9  -4   6   16.57    0.61
  -9  -4   6   16.89    0.32
  -9   4   6   16.38    0.31
  -9  -4   5   24.00    0.49
  -9   4   5   24.54    0.93
  -9   4   5   24.50    0.41
  -9  -4   5   24.96    0.38
  -9   4   5   24.96    0.39
  -9   4   5   24.65    0.38
  -9  -4   5   24.90    0.73
  -9   4   5   24.78    0.71
  -9   4   4   12.69    0.25
  -9  -4   4   12.60    0.34
  -9  -4   4   12.56    0.26
  -9   4   4   12.59    0.26
  -9  -4   4   12.17    0.33
  -9   4   4   12.82    0.28
  -9   4   4   12.24    0.49
  -9  -4   4   12.15    0.48
  -9  -4   3    2.39    0.16
  -9   4   3    2.03    0.27
  -9   4   3    2.02    0.21
  -9  -4   3    2.44    0.23
  -9   4   3    1.99    0.12
  -9  -4   3    2.36    0.11
  -9   4   3    2.06    0.11
  -9  -4   3    2.22    0.15
  -9   4   2   15.90    0.29
  -9  -4   2   16.09    0.36
  -9   4   2   16.47    0.55
  -9  -4   2   16.55    0.55
  -9  -4   2   16.46    0.37
  -9  -4   1   53.83    0.71
  -9  -4   1   53.53    0.68
  -9   4   1   54.46    1.07
  -9  -4   1   55.40    1.07
  -9  -4   1   53.90    0.61
  -9   4   1   54.11    0.61
  -9  -4   1   55.61    0.71
  -9  -4   0   29.03    0.48
  -9  -4   0   30.65    0.52
  -9  -4   0   29.08    0.48
  -9  -4   0   29.28    0.43
  -9   4   0   29.37    0.43
  -9   4   0   30.86    0.50
  -9  -4   0   29.44    0.47
  -9  -4  -1    0.15    0.08
  -9  -4  -1    0.05    0.07
  -9  -4  -1    0.18    0.07
  -9   4  -1    0.04    0.06
  -9  -4  -1    0.14    0.07
  -9  -4  -1    0.13    0.08
  -9  -4  -1    0.11    0.07
  -9  -4  -1    0.07    0.07
  -9   4  -1    0.03    0.06
  -9  -4  -2   86.03    0.99
  -9  -4  -2   85.16    0.93
  -9   4  -2   86.76    0.93
  -9  -4  -2   85.41    0.92
  -9  -4  -2   84.11    0.90
  -9  -4  -2   86.16    1.00
  -9   4  -2   82.98    1.00
  -9  -4  -2   86.89    1.48
  -9   4  -2   83.26    1.45
  -9   4  -2   82.83    1.01
  -9  -4  -2   82.19    0.89
  -9  -4  -2   87.59    1.04
  -9  -4  -2   83.20    0.89
  -9  -4  -3   21.01    0.46
  -9  -4  -3   21.36    0.41
  -9   4  -3   21.15    0.47
  -9  -4  -3   21.54    0.72
  -9   4  -3   21.35    0.72
  -9   4  -3   20.94    0.46
  -9  -4  -3   20.94    0.37
  -9   4  -3   21.29    0.37
  -9  -4  -3   20.02    0.37
  -9  -4  -3   20.73    0.39
  -9  -4  -4   15.80    0.34
  -9   4  -4   16.36    0.38
  -9  -4  -4   16.12    0.62
  -9   4  -4   16.57    0.63
  -9  -4  -4   15.75    0.40
  -9  -4  -4   15.93    0.32
  -9  -4  -4   16.15    0.32
  -9   4  -4   15.81    0.32
  -9  -4  -4   16.48    0.41
  -9   4  -4   16.08    0.39
  -9   4  -5    1.47    0.13
  -9  -4  -5    1.52    0.14
  -9  -4  -5    1.39    0.10
  -9  -4  -5    1.35    0.11
  -9   4  -5    1.41    0.11
  -9  -4  -5    1.37    0.10
  -9   4  -5    1.44    0.10
  -9   4  -6    7.63    0.25
  -9  -4  -6    7.45    0.21
  -9   4  -6    6.99    0.21
  -9  -4  -6    7.21    0.19
  -9   4  -6    7.43    0.19
  -9   4  -7    6.38    0.20
  -9   4  -7    6.18    0.19
  -9  -4  -7    6.50    0.17
  -9   4  -8    1.01    0.06
   9  -5 -11    0.15    0.03
  -9   5  11    0.20    0.03
  -9   5  10    0.26    0.05
   9  -5  -9    5.15    0.17
  -9  -5   9    5.12    0.16
  -9   5   9    5.13    0.16
  -9  -5   8    0.30    0.06
   9  -5  -8    0.32    0.08
  -9  -5   8    0.27    0.08
  -9   5   8    0.22    0.06
  -9  -5   7    6.70    0.20
  -9  -5   7    7.02    0.18
   9  -5  -7    7.06    0.50
  -9   5   7    7.01    0.51
  -9   5   7    7.49    0.21
  -9  -5   7    7.55    0.27
  -9   5   7    7.04    0.19
  -9  -5   6   97.38    1.12
  -9  -5   6   94.20    0.88
  -9   5   6   97.47    1.96
  -9   5   6   98.50    0.95
  -9   5   6   96.26    0.94
  -9   5   5   25.94    0.42
  -9   5   5   26.19    0.41
  -9  -5   5   25.72    0.52
  -9   5   4  142.58    2.41
  -9   5   4  148.08    1.29
  -9  -5   4  148.22    1.49
  -9  -5   4  142.82    1.82
   9  -5  -4  148.33    1.33
  -9  -5   3   57.45    1.04
  -9   5   3   60.99    1.45
  -9   5   3   59.83    0.66
  -9  -5   3   59.81    0.81
  -9  -5   3   60.79    0.83
   9  -5  -3   58.85    0.67
  -9   5   2   27.08    0.92
  -9  -5   2   27.82    0.52
  -9  -5   2   27.46    0.69
  -9  -5   2   27.35    0.50
  -9  -5   2   28.37    0.52
  -9  -5   1    2.31    0.14
  -9  -5   1    2.28    0.15
  -9  -5   1    2.44    0.16
  -9   5   0   28.99    0.50
  -9  -5   0   29.59    0.48
  -9  -5   0   29.97    0.52
  -9  -5   0   30.24    0.52
  -9   5  -1  387.02    3.02
  -9  -5  -1  374.68    2.93
  -9  -5  -1  383.21    2.97
  -9  -5  -1  379.76    2.92
  -9  -5  -1  377.46    2.94
  -9   5  -2   42.61    0.67
  -9   5  -2   42.07    0.67
  -9  -5  -2   41.47    0.64
  -9  -5  -2   40.78    0.58
  -9  -5  -2   40.22    0.59
  -9  -5  -2   39.88    0.58
  -9  -5  -3    9.23    0.26
  -9  -5  -3    8.95    0.25
  -9   5  -3    9.45    0.30
  -9   5  -3    9.66    0.31
  -9  -5  -3    9.47    0.25
  -9   5  -3    9.34    0.27
  -9  -5  -3    9.60    0.30
  -9   5  -4    4.56    0.18
  -9  -5  -4    4.56    0.22
   9  -5   4    4.27    0.17
  -9   5  -4    4.76    0.21
  -9  -5  -4    4.66    0.19
  -9  -5  -4    4.39    0.18
  -9  -5  -4    4.34    0.16
  -9   5  -5   27.96    0.46
  -9  -5  -5   28.44    0.45
  -9  -5  -5   27.70    0.42
  -9   5  -6   10.02    0.26
  -9   5  -6    9.52    0.26
  -9   5  -7   40.34    0.46
  -9   5  -7   42.09    0.51
  -9   6  10    3.43    0.10
   9  -6  -9    4.50    0.15
  -9   6   9    4.52    0.14
  -9  -6   8    0.07    0.07
   9  -6  -8    0.05    0.06
  -9   6   8    0.22    0.06
   9  -6  -7    8.38    0.24
  -9   6   7    8.42    0.22
  -9  -6   7    8.10    0.27
  -9   6   6   26.34    0.42
  -9  -6   6   25.02    0.51
   9  -6  -6   25.99    0.44
   9  -6  -6   25.71    0.97
  -9  -6   5   54.67    0.80
  -9   6   5   54.69    0.66
  -9   6   5   55.49    1.45
   9  -6  -5   54.66    0.68
   9  -6  -4   90.88    0.94
  -9   6   4   91.78    0.93
  -9  -6   4   91.19    1.09
   9  -6  -4   90.01    1.71
  -9   6   4   87.00    1.84
  -9   6   3  137.04    2.29
   9  -6  -3  138.82    1.25
  -9   6   3  139.70    1.26
  -9  -6   3  141.03    1.46
  -9  -6   2   15.29    0.39
  -9  -6   2   15.12    0.39
  -9   6   1    9.12    0.24
  -9  -6   1    8.81    0.29
  -9  -6   1    9.01    0.30
  -9  -6   0   66.80    0.79
  -9  -6   0   70.47    0.88
  -9  -6   0   69.44    0.80
  -9   6   0   67.72    0.77
  -9   6   0   70.78    0.86
  -9  -6   0   70.30    0.89
  -9  -6  -1   28.47    0.50
  -9  -6  -1   29.49    0.52
  -9  -6  -1   29.38    0.47
  -9   6  -1   29.36    0.53
  -9   6  -2  145.50    1.45
  -9  -6  -2  146.43    1.38
  -9  -6  -2  145.86    1.39
  -9   6  -2  147.21    1.46
  -9  -6  -2  143.81    1.30
  -9   6  -3   43.36    0.65
  -9  -6  -3   42.95    0.60
  -9  -6  -3   42.35    0.59
   9  -6   4    9.18    0.25
  -9   6  -4    9.44    0.26
  -9  -6  -4    9.58    0.23
  -9  -6  -4    9.74    0.25
  -9   6  -5   19.33    0.32
  -9  -6  -5   19.62    0.33
  -9   6  -6   23.69    0.39
  -9   6  -6   22.91    0.36
  -9   6  -7    8.56    0.15
  -9   6  -7   10.43    0.19
  -9   7   9    0.08    0.04
   9  -7  -9    0.13    0.05
  -9  -7   8    1.17    0.10
   9  -7  -8    1.26    0.09
  -9   7   8    1.14    0.08
  -9  -7   7    5.72    0.21
  -9   7   7    5.75    0.18
   9  -7  -7    5.93    0.19
  -9  -7   6    0.13    0.09
   9  -7  -6    0.15    0.07
  -9   7   6    0.15    0.06
  -9   7   5   25.26    0.42
  -9  -7   5   25.70    0.51
   9  -7  -5   26.15    0.44
   9  -7  -4    3.75    0.16
  -9  -7   4    3.74    0.20
  -9  -7   4    4.00    0.21
   9  -7  -4    3.86    0.36
  -9   7   4    3.73    0.16
  -9   7   4    3.43    0.36
  -9   7   3   15.29    0.70
   9  -7  -3   15.30    0.71
   9  -7  -3   15.26    0.31
  -9  -7   2    0.68    0.11
  -9   7   1    0.04    0.06
  -9   7   1    0.01    0.07
  -9  -7   1    0.10    0.09
  -9  -7   1    0.16    0.09
  -9   7   0   35.69    0.56
  -9  -7   0   35.50    0.59
  -9  -7   0   34.28    0.51
  -9  -7   0   35.28    0.50
  -9   7   0   35.06    0.52
  -9  -7   0   35.93    0.60
  -9  -7  -1   14.19    0.35
  -9  -7  -1   13.59    0.33
  -9  -7  -1   13.51    0.28
  -9   7  -1   13.30    0.30
  -9   7  -1   14.40    0.35
  -9  -7  -2    1.24    0.12
  -9  -7  -2    1.16    0.10
  -9   7  -2    1.09    0.11
  -9   7  -2    1.22    0.12
  -9   7  -3   42.75    0.60
  -9  -7  -3   41.91    0.58
  -9   7  -4   27.46    0.41
   9  -7   4   28.15    0.43
  -9   7  -5    0.07    0.06
  -9   7  -5    0.14    0.06
   9  -7   5    0.11    0.04
  -9   7  -6   23.62    0.33
  -9   7  -6   20.77    0.27
   9  -8  -9   51.71    0.46
  -9   8   8   24.10    0.31
  -9  -8   8   24.37    0.33
   9  -8  -7   22.01    0.34
  -9   8   7   21.53    0.32
  -9  -8   7   21.20    0.36
  -9  -8   6    0.13    0.08
  -9   8   6    0.19    0.06
   9  -8  -6    0.16    0.06
  -9  -8   5    1.84    0.14
   9  -8  -5    2.04    0.12
  -9  -8   4    2.85    0.17
  -9  -8   4    2.68    0.17
   9  -8  -4    3.08    0.14
   9  -8  -3    4.88    0.17
  -9  -8   3    5.28    0.22
  -9   8   2    1.20    0.10
  -9  -8   2    1.15    0.13
  -9   8   2    1.23    0.11
  -9   8   1   58.25    0.72
  -9  -8   1   58.01    0.79
  -9  -8   1   56.74    0.72
  -9   8   1   57.55    0.70
  -9  -8   1   56.75    0.65
  -9  -8   1   56.72    0.79
  -9  -8   0   17.24    0.40
  -9  -8   0   17.67    0.39
  -9   8   0   17.58    0.34
  -9   8   0   18.08    0.37
  -9  -8  -1   10.07    0.29
  -9  -8  -1    9.30    0.26
  -9   8  -1    9.63    0.27
  -9  -8  -2   49.30    0.65
  -9   8  -2   50.54    0.65
  -9  -8  -3    9.43    0.24
  -9   8  -3    9.29    0.22
   9  -8   4   18.27    0.30
  -9   8  -5    5.17    0.13
  -9   8  -5    5.57    0.15
   9  -9  -8    0.17    0.03
  -9  -9   7   28.37    0.34
   9  -9  -7   29.11    0.33
  -9  -9   6   12.31    0.26
   9  -9  -6   12.62    0.23
   9  -9  -5    0.40    0.06
  -9  -9   4   41.12    0.58
   9  -9  -4   39.32    0.48
  -9  -9   4   41.16    0.59
  -9   9   4   40.65    0.49
  -9  -9   3   36.25    0.54
   9  -9  -3   34.58    0.44
  -9   9   3   35.39    0.46
  -9   9   3   37.05    0.50
  -9  -9   2   17.38    0.38
  -9  -9   2   16.91    0.34
  -9   9   2   16.83    0.31
  -9   9   2   17.40    0.33
  -9  -9   1    0.63    0.08
  -9   9   1    0.77    0.08
  -9   9   1    0.79    0.08
  -9  -9   1    0.77    0.10
  -9   9   0    4.44    0.16
  -9  -9   0    4.84    0.19
  -9  -9  -1   36.70    0.53
  -9   9  -1   36.17    0.50
  -9  -9  -1   35.12    0.49
  -9   9  -2    3.33    0.13
  -9  -9  -2    3.33    0.14
   9  -9   3   17.65    0.30
  -9  -9  -3   17.17    0.28
   9  -9   4    6.39    0.13
  -9   9  -4    7.15    0.14
  -9  10   6   31.15    0.32
  -9 -10   6   34.84    0.36
  -9  10   5    2.29    0.09
  -9  10   4    0.32    0.05
  -9 -10   4    0.39    0.06
  -9  10   3    0.22    0.05
  -9 -10   3    0.19    0.06
  -9 -10   3    0.19    0.06
  -9  10   2   15.14    0.26
  -9 -10   2   15.55    0.27
  -9 -10   1    0.87    0.08
  -9 -10   0    7.18    0.19
  -9  10   0    7.75    0.18
  -9  10  -1   11.68    0.19
   9 -10   2    2.55    0.10
 -10   0  12    2.45    0.07
 -10   0  11    0.30    0.06
 -10   0  11    0.11    0.04
 -10   0  10    0.64    0.08
 -10   0   9    0.04    0.06
 -10   0   9    0.18    0.05
 -10   0   8    1.21    0.08
 -10   0   8    1.47    0.23
 -10   0   7    0.21    0.07
 -10   0   7   -0.02    0.14
 -10   0   6   31.15    0.48
 -10   0   6   31.02    0.90
 -10   0   5    0.09    0.06
 -10   0   5    0.71    0.16
 -10   0   4    1.53    0.11
 -10   0   4    1.74    0.21
 -10   0   3    0.11    0.06
 -10   0   3    0.04    0.06
 -10   0   3    0.19    0.11
 -10   0   3    0.01    0.05
 -10   0   2    3.31    0.13
 -10   0   2    3.47    0.16
 -10   0   2    3.24    0.27
 -10   0   2    3.14    0.14
 -10   0   2    3.20    0.14
 -10   0   1    0.21    0.06
 -10   0   1    0.08    0.06
 -10   0   1    0.01    0.05
 -10   0   1    0.03    0.06
 -10   0   1    0.14    0.11
 -10   0   1    0.06    0.04
 -10   0   0  268.16    2.24
 -10   0   0  272.99    3.05
 -10   0   0  266.72    3.01
 -10   0   0  260.93    2.11
 -10   0   0  267.81    2.11
 -10   0   0  265.32    2.16
 -10   0  -1    0.02    0.06
 -10   0  -1    0.05    0.06
 -10   0  -1    0.04    0.06
 -10   0  -1    0.20    0.06
 -10   0  -1    0.08    0.07
 -10   0  -1   -0.03    0.11
 -10   0  -2    0.10    0.07
 -10   0  -2    0.08    0.13
 -10   0  -2    0.14    0.08
 -10   0  -2    0.12    0.08
 -10   0  -2    0.13    0.07
 -10   0  -2    0.43    0.08
 -10   0  -3    0.00    0.07
 -10   0  -3    0.02    0.07
 -10   0  -3    0.03    0.08
 -10   0  -3    0.03    0.06
 -10   0  -3    0.05    0.08
 -10   0  -3   -0.02    0.12
 -10   0  -3    0.01    0.08
 -10   0  -3    0.01    0.06
 -10   0  -4   41.53    1.09
 -10   0  -4   41.37    0.69
 -10   0  -4   41.12    0.64
 -10   0  -4   42.68    0.71
 -10   0  -4   42.35    0.70
 -10   0  -4   40.24    0.58
 -10   0  -4   41.36    0.59
 -10   0  -5    0.05    0.07
 -10   0  -5    0.00    0.08
 -10   0  -5    0.02    0.07
 -10   0  -5    0.01    0.05
 -10   0  -5    0.05    0.09
 -10   0  -5    0.06    0.06
 -10   0  -5    0.04    0.09
 -10   0  -6    0.31    0.10
 -10   0  -6    0.18    0.07
 -10   0  -6    0.24    0.07
 -10   0  -6    0.41    0.09
 -10   0  -7   -0.01    0.07
 -10   0  -7    0.02    0.05
 -10   0  -7    0.02    0.06
 -10   0  -7   -0.03    0.06
 -10   0  -8  107.10    0.91
 -10  -1  12    1.79    0.06
 -10   1  12    1.88    0.06
 -10   1  11    2.33    0.10
 -10  -1  11    2.31    0.10
 -10   1  11    2.23    0.08
 -10   1  10    2.78    0.10
 -10   1  10    2.84    0.12
 -10   1  10    2.96    0.13
 -10  -1  10    2.60    0.12
 -10  -1   9    1.10    0.10
 -10   1   9    1.06    0.10
 -10   1   9    1.30    0.09
 -10  -1   9    1.14    0.08
 -10  -1   8   26.60    0.45
 -10   1   8   29.23    0.47
 -10   1   8   28.00    0.88
 -10  -1   8   28.05    0.88
 -10  -1   8   25.38    0.37
 -10   1   8   27.91    0.40
 -10  -1   7   22.29    0.41
 -10   1   7   22.59    0.41
 -10   1   7   22.53    0.78
 -10  -1   7   21.91    0.78
 -10   1   7   21.45    0.34
 -10  -1   6    0.20    0.07
 -10   1   6    0.27    0.07
 -10  -1   6    0.23    0.14
 -10   1   6    0.20    0.13
 -10   1   5   78.00    1.44
 -10  -1   5   79.70    0.85
 -10   1   4    1.27    0.20
 -10   1   4    1.22    0.10
 -10  -1   4    1.17    0.10
 -10  -1   4    1.48    0.12
 -10   1   3   49.39    0.60
 -10  -1   3   51.30    0.62
 -10   1   3   50.64    0.61
 -10   1   3   48.75    0.59
 -10   1   3   50.85    1.08
 -10  -1   3   50.76    0.66
 -10  -1   2  185.09    1.59
 -10  -1   2  187.88    1.56
 -10   1   2  186.01    1.56
 -10   1   2  183.54    1.53
 -10  -1   2  184.04    1.59
 -10   1   2  182.74    1.56
 -10  -1   2  184.22    1.58
 -10   1   2  187.06    2.31
 -10  -1   2  187.37    1.50
 -10  -1   1  212.59    1.66
 -10   1   1  212.13    1.71
 -10   1   1  213.27    1.75
 -10  -1   1  216.25    1.76
 -10   1   1  210.68    1.78
 -10  -1   1  214.07    1.78
 -10   1   1  217.02    2.56
 -10   1   1  211.96    1.85
 -10  -1   1  215.25    1.83
 -10  -1   0   65.62    0.78
 -10   1   0   64.60    0.78
 -10   1   0   65.35    0.83
 -10  -1   0   66.02    0.82
 -10  -1   0   65.43    0.77
 -10   1   0   63.86    0.74
 -10  -1   0   65.35    0.74
 -10   1   0   64.56    1.29
 -10   1   0   63.21    0.75
 -10   1  -1   41.24    0.59
 -10  -1  -1   41.45    0.59
 -10   1  -1   40.53    0.59
 -10  -1  -1   40.73    1.05
 -10   1  -1   42.50    1.07
 -10   1  -1   41.91    0.58
 -10   1  -1   41.23    0.65
 -10  -1  -1   41.75    0.66
 -10  -1  -1   41.37    0.62
 -10  -1  -2   19.57    0.43
 -10   1  -2   19.37    0.40
 -10  -1  -2   19.23    0.40
 -10  -1  -2   19.29    0.73
 -10   1  -2   20.03    0.73
 -10  -1  -2   19.16    0.44
 -10   1  -2   19.92    0.38
 -10   1  -2   19.33    0.40
 -10  -1  -2   18.62    0.38
 -10  -1  -2   18.89    0.45
 -10   1  -2   18.55    0.43
 -10   1  -2   18.81    0.41
 -10   1  -3   29.34    0.48
 -10  -1  -3   28.28    0.52
 -10   1  -3   28.47    0.52
 -10   1  -3   27.41    0.51
 -10  -1  -3   28.04    0.50
 -10  -1  -3   28.27    0.46
 -10   1  -3   27.71    0.55
 -10   1  -3   28.38    0.56
 -10  -1  -3   28.80    0.55
 -10   1  -3   28.97    0.56
 -10  -1  -3   28.76    0.90
 -10   1  -3   27.64    0.88
 -10   1  -4   18.05    0.37
 -10  -1  -4   17.40    0.70
 -10   1  -4   18.20    0.72
 -10   1  -4   18.36    0.42
 -10  -1  -4   17.08    0.31
 -10  -1  -4   18.23    0.43
 -10   1  -4   18.34    0.44
 -10  -1  -4   18.17    0.38
 -10  -1  -4   18.90    0.45
 -10  -1  -4   18.78    0.46
 -10   1  -4   17.70    0.44
 -10  -1  -5    0.13    0.09
 -10   1  -5    0.14    0.09
 -10   1  -5    0.08    0.08
 -10  -1  -5    0.11    0.06
 -10  -1  -5    0.12    0.09
 -10   1  -5    0.17    0.09
 -10   1  -5    0.11    0.07
 -10   1  -5    0.18    0.09
 -10  -1  -5    0.29    0.08
 -10   1  -5    0.10    0.07
 -10   1  -6    4.20    0.20
 -10  -1  -6    4.42    0.20
 -10   1  -6    4.38    0.19
 -10  -1  -6    4.54    0.19
 -10   1  -6    4.33    0.19
 -10   1  -6    4.41    0.19
 -10   1  -6    4.43    0.17
 -10  -1  -6    4.45    0.18
 -10  -1  -6    4.17    0.17
 -10   1  -6    4.58    0.17
 -10  -1  -7   22.79    0.40
 -10   1  -7   23.56    0.40
 -10  -1  -7   22.26    0.37
 -10   1  -7   23.13    0.37
 -10   1  -7   22.93    0.35
 -10  -1  -7   23.90    0.36
 -10  -1  -7   23.03    0.34
 -10   1  -7   22.96    0.34
 -10   1  -8    9.16    0.16
 -10   1  -8    9.11    0.18
 -10  -2  11    2.76    0.10
 -10   2  11    2.73    0.10
 -10   2  10   36.03    0.42
 -10  -2  10   37.52    0.47
 -10   2  10   37.37    0.46
 -10   2   9   19.24    0.33
 -10  -2   9   20.05    0.36
 -10   2   9   19.82    0.35
 -10   2   9   18.93    0.31
 -10   2   8    2.03    0.12
 -10   2   8    1.44    0.23
 -10  -2   8    1.39    0.23
 -10   2   8    1.82    0.12
 -10  -2   8    1.97    0.13
 -10   2   8    1.46    0.09
 -10   2   7  105.34    1.05
 -10   2   7  101.37    0.95
 -10  -2   7  105.22    1.05
 -10   2   7  105.71    1.05
 -10   2   7  104.57    1.73
 -10  -2   7  103.92    1.76
 -10   2   6  141.54    1.30
 -10   2   6  139.12    1.29
 -10  -2   6  140.43    1.29
 -10  -2   6  141.48    1.43
 -10   2   6  142.02    2.03
 -10  -2   6  138.08    2.04
 -10   2   5  142.07    1.29
 -10  -2   5  144.28    1.29
 -10   2   5  139.22    1.29
 -10   2   5  141.63    2.01
 -10  -2   5  145.06    2.04
 -10   2   4   93.96    0.95
 -10   2   4   94.43    1.53
 -10  -2   4   95.97    1.56
 -10  -2   4   91.49    0.93
 -10   2   4   96.71    0.94
 -10  -2   4   94.20    1.04
 -10   2   3   10.72    0.49
 -10  -2   3   11.57    0.51
 -10  -2   3   10.57    0.28
 -10   2   3   11.19    0.26
 -10  -2   3   10.66    0.26
 -10  -2   2   18.31    0.30
 -10  -2   2   18.20    0.36
 -10   2   2   18.27    0.34
 -10   2   2   18.61    0.64
 -10  -2   2   18.64    0.65
 -10   2   2   19.14    0.35
 -10  -2   1    0.28    0.06
 -10   2   1    0.56    0.07
 -10  -2   1    0.41    0.08
 -10  -2   1    0.37    0.07
 -10  -2   1    0.46    0.07
 -10  -2   1    0.37    0.14
 -10   2   1    0.47    0.14
 -10   2   1    0.33    0.07
 -10  -2   1    0.33    0.07
 -10   2   0   26.25    0.44
 -10  -2   0   25.96    0.47
 -10   2   0   25.28    0.49
 -10  -2   0   25.59    0.48
 -10   2   0   25.69    0.80
 -10  -2   0   24.95    0.79
 -10   2   0   25.82    0.45
 -10   2   0   25.88    0.42
 -10  -2   0   25.56    0.42
 -10  -2  -1   21.64    0.42
 -10  -2  -1   21.77    0.40
 -10   2  -1   21.20    0.40
 -10  -2  -1   21.45    0.76
 -10   2  -1   22.18    0.76
 -10  -2  -1   22.05    0.46
 -10  -2  -1   21.89    0.45
 -10  -2  -1   21.53    0.42
 -10  -2  -1   22.14    0.45
 -10   2  -1   21.77    0.42
 -10   2  -2    4.53    0.21
 -10  -2  -2    4.72    0.21
 -10   2  -2    4.96    0.20
 -10  -2  -2    5.02    0.21
 -10  -2  -2    4.64    0.36
 -10   2  -2    5.14    0.38
 -10  -2  -2    4.56    0.22
 -10  -2  -2    4.39    0.17
 -10  -2  -2    4.99    0.22
 -10   2  -2    4.87    0.22
 -10  -2  -2    4.53    0.23
 -10  -2  -2    4.73    0.19
 -10   2  -2    4.85    0.19
 -10  -2  -3    0.03    0.08
 -10   2  -3    0.30    0.09
 -10  -2  -3    0.12    0.06
 -10  -2  -3    0.07    0.09
 -10  -2  -3    0.05    0.06
 -10   2  -3    0.07    0.08
 -10   2  -3    0.29    0.09
 -10  -2  -3    0.01    0.07
 -10   2  -3    0.03    0.07
 -10  -2  -3    0.07    0.14
 -10   2  -3    0.01    0.13
 -10   2  -3    0.08    0.08
 -10  -2  -4   44.03    0.70
 -10  -2  -4   43.42    0.70
 -10  -2  -4   41.32    0.54
 -10   2  -4   43.58    0.69
 -10  -2  -4   41.57    0.71
 -10  -2  -4   43.56    0.72
 -10  -2  -4   44.44    0.62
 -10   2  -4   43.31    0.70
 -10  -2  -4   43.85    0.60
 -10   2  -4   43.21    0.60
 -10  -2  -4   43.27    1.10
 -10   2  -4   43.35    1.09
 -10   2  -4   43.43    0.68
 -10  -2  -5   43.48    0.58
 -10   2  -5   43.03    0.58
 -10   2  -5   43.58    0.66
 -10  -2  -5   42.89    0.60
 -10   2  -5   42.51    0.66
 -10   2  -5   44.30    0.68
 -10  -2  -5   43.86    0.67
 -10  -2  -5   40.84    0.53
 -10   2  -5   43.75    0.69
 -10  -2  -5   43.97    0.69
 -10  -2  -6    2.77    0.12
 -10   2  -6    3.24    0.17
 -10   2  -6    3.06    0.14
 -10   2  -6    2.91    0.15
 -10  -2  -6    3.10    0.14
 -10   2  -6    2.99    0.14
 -10  -2  -6    3.08    0.16
 -10   2  -6    3.02    0.16
 -10   2  -7   70.55    0.76
 -10  -2  -7   69.82    0.76
 -10   2  -7   67.48    0.72
 -10  -2  -7   70.45    0.68
 -10   2  -7   68.51    0.67
 -10   2  -7   68.36    0.69
 -10   2  -8    3.49    0.09
 -10   2  -8    3.39    0.09
  10  -3 -11    2.95    0.10
 -10   3  11    2.98    0.08
 -10  -3  10   18.11    0.28
 -10   3  10   17.65    0.28
 -10   3  10   16.17    0.23
 -10   3  10   16.68    0.26
 -10  -3   9   36.28    0.47
 -10   3   9   35.53    0.47
 -10   3   9   34.36    0.44
 -10   3   9   33.92    0.43
 -10   3   8    5.95    0.17
 -10  -3   8    6.83    0.20
 -10   3   8    6.50    0.20
 -10   3   8    6.22    0.19
 -10   3   7    4.05    0.32
 -10  -3   7    5.10    0.37
 -10  -3   7    4.28    0.21
 -10   3   7    4.18    0.17
 -10   3   7    4.00    0.15
 -10  -3   7    4.91    0.18
 -10   3   7    4.32    0.17
  10  -3  -7    3.80    0.35
 -10   3   6    1.91    0.23
 -10  -3   6    2.03    0.25
 -10  -3   6    1.79    0.15
 -10   3   6    1.77    0.10
 -10   3   6    2.42    0.13
 -10  -3   6    1.86    0.12
 -10   3   6    1.91    0.12
 -10   3   6    1.72    0.27
 -10   3   5   81.96    1.75
 -10   3   5   84.89    0.90
 -10  -3   5   85.81    0.88
 -10   3   5   85.26    0.88
 -10   3   5   85.97    1.47
 -10  -3   5   85.49    1.48
 -10  -3   4   88.93    0.89
 -10   3   4   87.84    0.89
 -10  -3   4   87.66    1.01
 -10   3   4   86.40    0.91
 -10   3   4   87.88    1.47
 -10  -3   4   89.35    1.50
 -10   3   3    0.09    0.11
 -10  -3   3    0.01    0.11
 -10  -3   3   -0.01    0.05
 -10   3   3    0.03    0.06
 -10   3   3    0.12    0.06
 -10  -3   3    0.16    0.07
 -10  -3   2    0.18    0.07
 -10  -3   2    0.14    0.11
 -10  -3   1  142.01    1.33
 -10   3   1  141.21    1.25
 -10  -3   1  138.80    1.26
 -10   3   1  140.39    1.95
 -10  -3   1  141.96    1.96
 -10  -3   1  136.04    1.27
 -10  -3   1  142.15    1.30
 -10  -3   1  140.39    1.34
 -10  -3   1  138.54    1.31
 -10  -3   0  173.22    1.58
 -10  -3   0  169.63    1.53
 -10  -3   0  170.47    1.55
 -10   3   0  166.84    1.47
 -10  -3   0  166.59    1.47
 -10   3   0  167.68    1.54
 -10  -3   0  167.95    1.60
 -10  -3  -1    5.73    0.21
 -10  -3  -1    5.62    0.22
 -10  -3  -1    5.38    0.20
 -10   3  -1    5.72    0.21
 -10  -3  -1    5.92    0.24
 -10  -3  -1    5.91    0.23
 -10  -3  -1    5.65    0.24
 -10   3  -1    5.37    0.23
 -10   3  -1    5.49    0.22
 -10  -3  -2   47.35    0.70
 -10  -3  -2   48.45    0.68
 -10   3  -2   48.50    0.67
 -10  -3  -2   46.68    0.66
 -10  -3  -2   46.36    0.74
 -10  -3  -2   46.80    0.72
 -10  -3  -2   44.39    0.57
 -10   3  -2   47.19    0.71
 -10  -3  -2   47.73    0.72
 -10  -3  -2   47.12    1.13
 -10   3  -2   47.49    1.13
 -10   3  -2   46.06    0.72
 -10  -3  -3   10.87    0.31
 -10  -3  -3   10.60    0.34
 -10   3  -3   10.91    0.32
 -10  -3  -3   10.59    0.33
 -10  -3  -3    9.89    0.25
 -10   3  -3   10.62    0.33
 -10  -3  -3   10.88    0.28
 -10   3  -3   10.51    0.27
 -10  -3  -3   10.56    0.55
 -10   3  -3   10.49    0.54
 -10  -3  -3   10.58    0.32
 -10  -3  -4   43.75    0.69
 -10   3  -4   43.88    0.67
 -10   3  -4   44.04    0.68
 -10   3  -4   43.00    0.68
 -10  -3  -4   41.95    0.55
 -10  -3  -4   43.52    0.59
 -10   3  -4   43.50    0.58
 -10  -3  -4   43.33    1.07
 -10   3  -4   43.87    1.07
 -10  -3  -4   42.95    0.69
 -10  -3  -5   52.16    0.63
 -10   3  -5   50.90    0.62
 -10   3  -5   52.93    0.73
 -10  -3  -5   52.75    0.74
 -10  -3  -5   50.20    0.60
 -10   3  -5   53.35    0.73
 -10   3  -5   52.69    0.71
 -10   3  -5   52.96    0.75
 -10  -3  -5   52.94    0.75
 -10   3  -6    5.82    0.21
 -10   3  -6    5.74    0.21
 -10  -3  -6    6.09    0.18
 -10   3  -6    5.78    0.17
 -10   3  -6    5.71    0.19
 -10  -3  -6    5.86    0.17
 -10   3  -7    2.99    0.12
 -10   3  -7    3.06    0.13
 -10   3  -7    2.93    0.11
  10  -4 -11    9.05    0.16
 -10   4  10    4.65    0.12
 -10   4  10    4.25    0.11
 -10   4   9    4.39    0.14
 -10   4   9    4.35    0.14
 -10  -4   9    4.58    0.14
 -10   4   9    4.28    0.12
 -10   4   8   22.13    0.35
 -10  -4   8   22.58    0.35
 -10   4   8   22.04    0.35
 -10   4   8   21.77    0.34
 -10  -4   8   23.10    0.44
 -10  -4   7  101.65    0.97
 -10   4   7  101.53    0.97
 -10   4   7  102.69    0.99
 -10   4   7  100.31    0.95
 -10  -4   7  103.05    1.14
  10  -4  -7   97.60    1.88
 -10   4   7  100.73    1.93
 -10   4   6    0.26    0.06
 -10   4   6    0.07    0.06
 -10   4   6    0.06    0.13
 -10  -4   6    0.10    0.08
 -10  -4   6    0.19    0.13
 -10   4   6   -0.01    0.11
 -10   4   5   91.63    1.87
 -10  -4   5   94.35    0.92
 -10   4   5   92.91    0.92
 -10   4   5   94.76    0.97
 -10   4   5   93.05    1.50
 -10  -4   5   96.17    1.55
 -10   4   5   91.31    0.88
 -10   4   4  324.39    2.53
 -10  -4   4  329.46    2.73
 -10   4   4  318.70    3.29
 -10  -4   4  340.20    3.40
 -10   4   4  321.47    2.48
 -10  -4   4  331.54    2.48
 -10  -4   4  331.89    2.71
 -10  -4   3   18.39    0.42
 -10   4   3   17.73    0.61
 -10  -4   3   18.66    0.63
 -10  -4   3   18.08    0.40
 -10   4   3   17.51    0.35
 -10  -4   2    0.37    0.08
 -10   4   2    0.36    0.13
 -10  -4   2    0.34    0.13
 -10  -4   2    0.29    0.06
 -10   4   2    0.31    0.06
 -10  -4   2    0.44    0.09
 -10  -4   1  145.36    1.37
 -10  -4   1  150.73    1.42
 -10  -4   1  150.96    1.32
 -10   4   1  152.23    1.32
 -10   4   1  148.71    2.01
 -10  -4   1  152.06    2.03
 -10  -4   0   51.05    0.67
 -10  -4   0   49.42    0.66
 -10  -4   0   47.40    0.64
 -10   4   0   49.30    0.62
 -10  -4   0   50.36    0.63
 -10  -4   0   51.67    0.72
 -10  -4   0   48.89    0.66
 -10  -4  -1  103.61    1.15
 -10   4  -1  102.06    1.03
 -10  -4  -1  102.50    1.04
 -10  -4  -1  101.13    1.07
 -10  -4  -1  105.09    1.08
 -10  -4  -1  101.68    1.10
 -10   4  -2    8.60    0.29
 -10   4  -2    8.34    0.25
 -10  -4  -2    8.46    0.25
 -10  -4  -2    8.62    0.26
 -10  -4  -2    8.87    0.30
 -10  -4  -2    8.53    0.23
 -10  -4  -2    8.47    0.27
 -10   4  -3   14.20    0.35
 -10   4  -3   14.37    0.38
 -10   4  -3   13.80    0.58
 -10  -4  -3   13.81    0.58
 -10  -4  -3   14.19    0.37
 -10  -4  -3   13.37    0.29
 -10  -4  -4    0.34    0.10
 -10  -4  -4    0.16    0.07
 -10   4  -4    0.30    0.08
 -10  -4  -4    0.17    0.09
 -10   4  -4    0.23    0.09
 -10  -4  -5   13.79    0.34
 -10   4  -5   13.95    0.35
 -10  -4  -5   13.43    0.28
 -10   4  -5   13.79    0.32
 -10   4  -5   13.94    0.34
 -10   4  -6   45.38    0.53
 -10   4  -6   50.68    0.63
 -10   4  -7    4.60    0.14
 -10   4  -7    4.55    0.13
 -10   4  -7    4.36    0.12
  10  -5 -10    5.75    0.15
 -10   5  10    6.05    0.13
  10  -5  -9    9.54    0.22
 -10   5   9    9.06    0.19
  10  -5  -8    3.50    0.15
 -10  -5   8    3.49    0.17
 -10   5   8    3.25    0.13
  10  -5  -7    0.19    0.07
 -10  -5   7    0.13    0.08
 -10  -5   7    0.15    0.05
 -10   5   7    0.18    0.06
 -10  -5   6    2.76    0.17
 -10   5   6    2.72    0.13
 -10   5   6    2.56    0.32
 -10  -5   6    2.67    0.12
 -10   5   5  342.64    2.59
 -10  -5   5  345.07    2.55
 -10   5   4    3.22    0.35
 -10  -5   4    3.56    0.20
  10  -5  -4    3.38    0.15
 -10  -5   4    3.57    0.20
 -10   5   4    3.28    0.13
 -10  -5   3   11.86    0.25
 -10  -5   3   12.33    0.34
 -10  -5   2   99.93    0.94
 -10  -5   2  102.78    1.10
 -10  -5   2  102.38    1.14
 -10  -5   1   38.48    0.61
 -10  -5   1   38.55    0.61
 -10  -5   1   37.30    0.56
 -10  -5   1   37.55    0.49
 -10  -5   0  156.52    1.47
 -10  -5   0  157.53    1.49
 -10  -5   0  160.70    1.46
 -10  -5   0  157.23    1.37
 -10   5   0  161.70    1.52
 -10  -5  -1  293.07    2.38
 -10   5  -1  298.83    2.48
 -10  -5  -1  302.68    2.38
 -10  -5  -1  288.01    2.29
 -10   5  -2    7.18    0.27
 -10  -5  -2    7.04    0.23
 -10   5  -2    7.52    0.27
 -10   5  -3    9.40    0.27
 -10  -5  -3    9.04    0.24
 -10   5  -4   28.15    0.44
 -10   5  -4   28.14    0.48
 -10  -5  -4   26.70    0.40
 -10   5  -5    3.28    0.14
 -10   5  -5    3.53    0.17
 -10   5  -6    1.64    0.10
  10  -6 -10   16.89    0.23
 -10   6   9   13.06    0.21
  10  -6  -9   13.33    0.24
 -10   6   8    7.70    0.18
  10  -6  -8    7.92    0.21
 -10  -6   8    7.93    0.23
 -10   6   7    6.04    0.18
  10  -6  -7    6.26    0.20
 -10  -6   7    6.13    0.23
 -10   6   6    5.35    0.17
  10  -6  -6    5.38    0.19
 -10  -6   6    5.33    0.23
  10  -6  -5    5.17    0.18
 -10   6   5    5.15    0.17
 -10   6   5    4.96    0.43
  10  -6  -4   18.03    0.34
 -10   6   4   17.22    0.77
 -10   6   4   17.46    0.32
 -10  -6   4   18.60    0.43
 -10  -6   3   16.00    0.40
 -10  -6   3   16.09    0.39
 -10  -6   2    3.52    0.19
 -10  -6   2    3.20    0.17
 -10  -6   1    2.46    0.14
 -10  -6   1    2.33    0.16
 -10   6   1    2.46    0.15
 -10  -6   1    1.92    0.13
 -10  -6   0   11.71    0.29
 -10  -6   0   11.28    0.31
 -10   6   0   11.94    0.32
 -10  -6   0   11.63    0.32
 -10  -6  -1    3.10    0.15
 -10  -6  -1    3.27    0.16
 -10  -6  -1    3.08    0.17
 -10   6  -1    3.00    0.17
 -10  -6  -2  106.99    1.03
 -10  -6  -2  105.52    1.07
 -10   6  -2  106.73    1.17
 -10   6  -3   50.74    0.69
 -10   6  -4   22.88    0.39
 -10   6  -5    1.24    0.10
 -10   6  -6   30.57    0.37
 -10   6  -6   31.69    0.39
  10  -7  -9    1.69    0.08
 -10   7   8    4.55    0.13
 -10  -7   8    4.86    0.16
  10  -7  -8    4.77    0.15
 -10   7   7    1.87    0.10
 -10  -7   7    1.91    0.13
  10  -7  -7    1.98    0.11
 -10   7   6   17.33    0.30
 -10  -7   6   17.77    0.38
  10  -7  -6   17.68    0.33
 -10   7   5   15.76    0.30
  10  -7  -5   16.62    0.32
 -10  -7   4   41.49    0.64
  10  -7  -4   41.81    0.53
 -10  -7   3    7.92    0.27
 -10  -7   3    8.15    0.28
 -10  -7   2    4.81    0.22
 -10   7   2    4.75    0.17
 -10   7   2    5.11    0.20
 -10  -7   2    4.71    0.20
 -10   7   1  136.12    1.24
 -10  -7   1  144.01    1.30
 -10  -7   1  143.54    1.41
 -10   7   1  146.39    1.37
 -10  -7   1  139.32    1.31
 -10  -7   0   32.32    0.47
 -10  -7   0   31.83    0.52
 -10   7   0   33.21    0.54
 -10  -7   0   31.03    0.54
 -10  -7  -1    3.13    0.14
 -10  -7  -1    3.17    0.15
 -10  -7  -1    3.05    0.16
 -10   7  -1    3.28    0.17
 -10  -7  -2   16.45    0.34
 -10   7  -2   17.29    0.37
 -10   7  -3    0.93    0.09
 -10   7  -4    0.10    0.04
  10  -7   4    0.06    0.04
 -10   7  -5   17.40    0.28
 -10   7  -6   13.68    0.18
  10  -8  -8    1.40    0.07
  10  -8  -7    0.95    0.07
 -10  -8   7    0.91    0.08
  10  -8  -6   28.85    0.39
 -10  -8   6   29.17    0.45
  10  -8  -5   11.88    0.24
  10  -8  -4    7.98    0.19
 -10  -8   4    8.03    0.25
 -10  -8   3  167.94    1.57
 -10  -8   3  165.62    1.51
 -10   8   3  169.52    1.46
 -10  -8   2    1.18    0.10
 -10  -8   2    1.27    0.12
 -10  -8   2    1.16    0.11
 -10   8   2    1.43    0.11
 -10  -8   1   13.84    0.27
 -10   8   1   13.67    0.31
 -10  -8   1   13.75    0.33
 -10  -8   1   12.99    0.28
 -10  -8   0   10.86    0.27
 -10   8   0   11.51    0.28
 -10   8  -1    0.62    0.09
 -10   8  -1    0.55    0.08
 -10  -8  -1    0.45    0.08
 -10   8  -2    7.93    0.21
 -10  -8  -2    6.79    0.20
 -10   8  -3    0.06    0.04
  10  -8   3    0.06    0.05
 -10   8  -4    0.68    0.06
 -10   8  -5    0.50    0.04
 -10  -9   7   18.84    0.24
  10  -9  -7   15.93    0.20
 -10  -9   6    0.31    0.06
 -10   9   6    0.30    0.04
  10  -9  -6    0.25    0.04
 -10   9   5    0.10    0.04
  10  -9  -5    0.07    0.04
 -10  -9   4    0.18    0.06
 -10   9   4    0.12    0.04
 -10  -9   3    2.32    0.12
 -10   9   3    2.48    0.11
 -10  -9   3    2.69    0.11
 -10   9   2    2.38    0.11
 -10  -9   2    2.26    0.13
 -10  -9   2    2.35    0.11
 -10   9   1    1.40    0.09
 -10  -9   1    1.27    0.10
 -10  -9   0   11.48    0.25
 -10   9  -1    2.26    0.11
  10  -9   2   40.09    0.45
 -10   9  -2   35.26    0.39
  10  -9   3    0.84    0.05
 -10 -10   5    3.98    0.10
 -10 -10   4   22.69    0.29
 -10 -10   3    0.23    0.04
 -10 -10   2    2.28    0.10
 -10  10   1    1.47    0.08
 -10 -10   1    1.30    0.08
 -10  10   0    3.89    0.11
  10 -10   1    0.02    0.03
 -11   0  11    0.04    0.03
 -11   0  11    0.04    0.04
 -11   0  10    2.58    0.11
 -11   0  10    2.71    0.12
 -11   0   9    0.09    0.07
 -11   0   8   19.69    0.38
 -11   0   7    0.12    0.13
 -11   0   7    0.08    0.07
 -11   0   6   89.66    1.63
 -11   0   6   90.51    0.96
 -11   0   5    0.05    0.07
 -11   0   5    0.04    0.12
 -11   0   5    0.05    0.06
 -11   0   4   25.32    0.80
 -11   0   4   25.13    0.42
 -11   0   4   24.56    0.41
 -11   0   4   25.28    0.42
 -11   0   3    0.02    0.06
 -11   0   3    0.06    0.06
 -11   0   3   -0.01    0.12
 -11   0   2   56.21    0.72
 -11   0   2   55.31    0.64
 -11   0   2   54.41    0.64
 -11   0   2   53.72    0.68
 -11   0   2   56.03    1.20
 -11   0   1    0.05    0.05
 -11   0   1    0.24    0.07
 -11   0   1   -0.03    0.13
 -11   0   1    0.06    0.05
 -11   0   1    0.06    0.07
 -11   0   1    0.09    0.06
 -11   0   0    2.44    0.14
 -11   0   0    2.64    0.15
 -11   0   0    2.79    0.17
 -11   0   0    2.58    0.14
 -11   0   0    2.35    0.15
 -11   0   0    2.57    0.28
 -11   0  -1    0.09    0.08
 -11   0  -1    0.01    0.05
 -11   0  -1    0.03    0.07
 -11   0  -1    0.03    0.07
 -11   0  -1    0.03    0.07
 -11   0  -1    0.07    0.14
 -11   0  -2   12.29    0.31
 -11   0  -2   12.68    0.62
 -11   0  -2   12.12    0.34
 -11   0  -2   11.64    0.30
 -11   0  -2   12.05    0.32
 -11   0  -3    0.02    0.08
 -11   0  -3    0.15    0.06
 -11   0  -3    0.06    0.09
 -11   0  -3    0.13    0.16
 -11   0  -3    0.09    0.07
 -11   0  -3    0.06    0.07
 -11   0  -3    0.06    0.09
 -11   0  -3    0.20    0.09
 -11   0  -4    1.32    0.14
 -11   0  -4    1.45    0.12
 -11   0  -4    1.35    0.14
 -11   0  -4    1.40    0.12
 -11   0  -4    1.24    0.10
 -11   0  -4    1.34    0.14
 -11   0  -5   -0.01    0.07
 -11   0  -5   -0.03    0.06
 -11   0  -5    0.01    0.08
 -11   0  -5   -0.02    0.06
 -11   0  -6    9.84    0.27
 -11   0  -6    9.93    0.22
 -11   0  -6   10.55    0.26
 -11   0  -6   10.11    0.23
 -11   0  -7    0.02    0.04
 -11   0  -7    0.03    0.05
 -11  -1  11   32.54    0.35
 -11   1  11   32.67    0.35
 -11   1  10    3.86    0.13
 -11  -1  10    4.05    0.14
 -11   1  10    4.10    0.14
 -11   1   9   12.94    0.27
 -11   1   9   13.51    0.29
 -11   1   8    2.19    0.13
 -11  -1   8    1.92    0.13
 -11   1   8    2.21    0.13
 -11   1   7  130.91    2.02
 -11  -1   7  132.74    2.06
 -11  -1   7  130.94    1.25
 -11   1   7  135.20    1.26
 -11   1   6   18.95    0.71
 -11  -1   6   19.65    0.73
 -11   1   6   19.57    0.38
 -11  -1   6   19.84    0.38
 -11   1   6   20.12    0.38
 -11   1   5    5.36    0.38
 -11  -1   5    4.61    0.36
 -11  -1   5    4.68    0.18
 -11   1   5    4.92    0.18
 -11   1   4   95.02    1.63
 -11   1   4   94.15    0.97
 -11  -1   4   95.98    0.98
 -11   1   4   94.75    0.97
 -11   1   3   72.41    0.84
 -11   1   3   74.05    0.80
 -11  -1   3   74.65    0.78
 -11   1   3   73.19    0.80
 -11  -1   3   73.50    0.83
 -11  -1   3   74.68    0.82
 -11   1   3   72.58    0.81
 -11  -1   2   21.09    0.35
 -11   1   2   20.83    0.42
 -11  -1   2   20.86    0.40
 -11   1   2   21.13    0.37
 -11   1   2   20.68    0.39
 -11  -1   2   21.15    0.40
 -11   1   2   21.01    0.72
 -11  -1   2   19.50    0.70
 -11   1   1   67.93    0.78
 -11  -1   1   66.61    0.78
 -11   1   1   66.42    1.35
 -11  -1   1   62.84    1.32
 -11   1   1   67.94    0.86
 -11  -1   1   68.13    0.84
 -11  -1   1   72.89    0.72
 -11   1   1   66.99    0.78
 -11  -1   1   67.14    0.81
 -11   1   1   67.22    0.80
 -11  -1   1   68.65    0.80
 -11  -1   0  111.02    1.15
 -11   1   0  110.27    1.16
 -11   1   0  111.06    1.12
 -11  -1   0  111.81    1.12
 -11   1   0  112.43    1.22
 -11  -1   0  111.37    1.20
 -11   1   0  110.03    1.12
 -11  -1   0  110.30    1.12
 -11  -1   0  114.21    1.17
 -11   1  -1    0.28    0.07
 -11  -1  -1    0.20    0.08
 -11   1  -1    0.17    0.08
 -11  -1  -1    0.23    0.14
 -11   1  -1    0.33    0.16
 -11   1  -1    0.23    0.07
 -11  -1  -1    0.33    0.09
 -11  -1  -1    0.22    0.08
 -11   1  -1    0.26    0.08
 -11  -1  -1    0.29    0.08
 -11  -1  -2   18.39    0.74
 -11   1  -2   18.67    0.74
 -11  -1  -2   18.09    0.45
 -11  -1  -2   17.18    0.40
 -11   1  -2   18.61    0.41
 -11   1  -2   18.50    0.39
 -11  -1  -2   18.53    0.42
 -11   1  -2   18.51    0.43
 -11  -1  -2   18.36    0.43
 -11   1  -2   18.68    0.38
 -11  -1  -2   18.91    0.44
 -11   1  -3    0.73    0.11
 -11  -1  -3    0.73    0.20
 -11   1  -3    0.78    0.20
 -11   1  -3    0.82    0.10
 -11   1  -3    0.97    0.13
 -11   1  -3    0.87    0.10
 -11   1  -3    0.81    0.12
 -11   1  -3    0.83    0.08
 -11  -1  -3    0.75    0.08
 -11   1  -3    0.79    0.12
 -11  -1  -3    0.81    0.11
 -11   1  -4   40.88    0.62
 -11  -1  -4   40.67    0.65
 -11   1  -4   41.20    0.68
 -11  -1  -4   41.46    0.66
 -11   1  -4   41.28    0.67
 -11   1  -4   39.54    0.54
 -11  -1  -4   40.51    0.55
 -11  -1  -4   40.48    0.69
 -11   1  -4   40.89    0.67
 -11   1  -4   40.84    0.58
 -11   1  -5   14.88    0.31
 -11  -1  -5   15.10    0.37
 -11   1  -5   14.46    0.29
 -11  -1  -5   14.63    0.30
 -11   1  -5   15.29    0.37
 -11   1  -5   14.84    0.34
 -11  -1  -5   15.76    0.37
 -11  -1  -6    2.22    0.13
 -11   1  -6    2.37    0.13
 -11   1  -6    2.16    0.14
 -11  -1  -6    2.29    0.12
 -11   1  -6    2.19    0.11
 -11   1  -6    2.04    0.10
 -11  -1  -7   30.49    0.40
 -11   1  -7   31.72    0.41
 -11   1  -7   31.04    0.38
 -11  -2  11    6.37    0.13
 -11   2  11    6.46    0.13
 -11  -2  11    6.46    0.13
 -11   2  10    3.17    0.11
 -11  -2  10    3.33    0.12
 -11   2  10    3.20    0.12
 -11   2   9    0.53    0.07
 -11   2   9    0.49    0.07
 -11  -2   9    0.47    0.07
 -11   2   8   13.08    0.29
 -11   2   8   13.33    0.29
 -11  -2   8   13.43    0.30
 -11  -2   7    9.37    0.25
 -11   2   7    9.26    0.25
 -11   2   7    9.09    0.25
 -11   2   7    9.29    0.49
 -11  -2   7    9.08    0.50
 -11  -2   6    0.70    0.09
 -11   2   6    0.76    0.09
 -11   2   6    0.45    0.16
 -11  -2   6    0.45    0.17
 -11   2   6    0.42    0.09
 -11  -2   5    0.19    0.07
 -11   2   5    0.12    0.07
 -11  -2   5    0.01    0.13
 -11   2   5    0.10    0.07
 -11  -2   5    0.20    0.09
 -11  -2   4    1.03    0.10
 -11   2   4    0.95    0.10
 -11   2   4    1.03    0.20
 -11  -2   4    0.95    0.19
 -11  -2   4    0.92    0.11
 -11  -2   3    0.12    0.07
 -11  -2   3    0.16    0.07
 -11   2   3    0.10    0.07
 -11   2   3    0.21    0.12
 -11  -2   3    0.11    0.13
 -11   2   3    0.00    0.06
 -11   2   2   55.75    0.68
 -11  -2   2   55.36    0.68
 -11   2   2   56.88    0.68
 -11  -2   2   55.32    0.61
 -11  -2   2   55.27    0.70
 -11   2   2   54.84    0.68
 -11   2   2   56.44    1.21
 -11  -2   2   55.37    1.20
 -11  -2   2   54.78    0.70
 -11   2   1    6.74    0.21
 -11  -2   1    6.91    0.22
 -11  -2   1    6.65    0.23
 -11   2   1    7.38    0.23
 -11   2   1    7.15    0.26
 -11  -2   1    6.66    0.24
 -11   2   1    6.70    0.22
 -11  -2   1    6.55    0.22
 -11   2   1    6.62    0.42
 -11  -2   1    6.91    0.43
 -11  -2   0   29.40    0.51
 -11   2   0   28.21    0.53
 -11  -2   0   28.81    0.53
 -11   2   0   28.82    0.50
 -11   2   0   29.02    0.48
 -11  -2   0   29.04    0.48
 -11   2  -1   66.43    0.82
 -11  -2  -1   67.69    0.82
 -11  -2  -1   69.90    0.89
 -11  -2  -1   69.00    0.89
 -11  -2  -1   69.85    0.92
 -11  -2  -1   66.96    0.84
 -11   2  -1   67.36    0.85
 -11  -2  -2    8.14    0.28
 -11  -2  -2    8.45    0.28
 -11   2  -2    9.41    0.28
 -11  -2  -2    9.48    0.29
 -11   2  -2    8.35    0.26
 -11  -2  -2    8.54    0.30
 -11  -2  -2    8.27    0.30
 -11   2  -2    8.29    0.30
 -11  -2  -2    8.43    0.50
 -11   2  -2    8.53    0.50
 -11   2  -2    8.74    0.29
 -11  -2  -2    8.56    0.29
 -11   2  -3   23.82    0.47
 -11  -2  -3   23.91    0.47
 -11  -2  -3   23.51    0.82
 -11   2  -3   24.64    0.83
 -11  -2  -3   23.41    0.49
 -11   2  -3   24.59    0.51
 -11  -2  -3   24.20    0.43
 -11   2  -3   24.35    0.43
 -11   2  -3   24.22    0.51
 -11   2  -3   24.44    0.47
 -11   2  -3   24.69    0.51
 -11  -2  -3   23.12    0.51
 -11  -2  -3   24.46    0.52
 -11   2  -4    3.96    0.19
 -11  -2  -4    4.10    0.21
 -11  -2  -4    3.88    0.17
 -11   2  -4    3.88    0.17
 -11   2  -4    4.22    0.21
 -11  -2  -4    4.01    0.20
 -11   2  -4    4.30    0.21
 -11   2  -4    3.87    0.15
 -11   2  -5    0.06    0.07
 -11  -2  -5    0.22    0.09
 -11   2  -5    0.13    0.08
 -11   2  -5    0.08    0.05
 -11   2  -5    0.11    0.08
 -11  -2  -5    0.05    0.06
 -11   2  -5    0.04    0.06
 -11  -2  -5    0.35    0.09
 -11  -2  -6    0.31    0.07
 -11   2  -6    0.34    0.07
 -11   2  -6    0.36    0.08
 -11   2  -7    6.15    0.14
 -11   2  -7    6.45    0.16
 -11  -3  11    0.12    0.03
 -11  -3  10    1.25    0.07
 -11   3  10    1.25    0.07
 -11  -3   9   14.44    0.26
 -11   3   9   13.93    0.26
 -11   3   9   14.20    0.25
 -11  -3   8    0.64    0.08
 -11   3   8    0.65    0.08
 -11   3   8    0.66    0.08
 -11  -3   7    0.04    0.06
 -11   3   7    0.07    0.06
 -11   3   7    0.03    0.04
 -11   3   7    0.03    0.06
 -11   3   6   33.38    0.50
 -11  -3   6   30.03    0.56
 -11   3   6   32.07    0.88
 -11  -3   6   31.31    0.89
 -11   3   6   33.44    0.48
 -11  -3   6   33.15    0.48
 -11   3   5   43.45    0.59
 -11  -3   5   43.82    0.68
 -11   3   5   44.73    1.05
 -11  -3   5   43.06    1.05
 -11  -3   5   43.81    0.58
 -11   3   5   43.51    0.58
 -11   3   4  344.21    2.70
 -11   3   4  353.32    3.62
 -11  -3   4  353.53    3.65
 -11  -3   4  356.29    2.68
 -11   3   4  352.22    2.67
 -11  -3   4  343.05    2.82
 -11   3   3  110.51    1.73
 -11  -3   3  112.24    1.75
 -11  -3   3  110.20    1.01
 -11  -3   3  111.89    1.16
 -11  -3   2    1.03    0.11
 -11  -3   2    1.28    0.21
 -11   3   2    0.89    0.19
 -11   3   2    1.12    0.10
 -11  -3   2    1.23    0.10
 -11   3   1   45.10    0.60
 -11  -3   1   46.74    0.61
 -11  -3   1   47.31    0.66
 -11  -3   1   47.49    0.64
 -11  -3   1   47.47    0.66
 -11   3   1   48.18    0.66
 -11  -3   1   46.34    0.60
 -11  -3   1   47.24    1.12
 -11   3   1   45.99    1.10
 -11  -3   0   18.13    0.41
 -11  -3   0   17.97    0.39
 -11  -3   0   18.03    0.40
 -11   3   0   17.48    0.39
 -11  -3   0   17.95    0.39
 -11   3   0   17.14    0.35
 -11  -3   0   17.86    0.36
 -11   3  -1   19.11    0.39
 -11  -3  -1   19.07    0.39
 -11  -3  -1   19.60    0.45
 -11  -3  -1   19.66    0.43
 -11   3  -1   18.62    0.44
 -11  -3  -1   19.65    0.44
 -11  -3  -1   19.26    0.40
 -11   3  -1   19.04    0.42
 -11  -3  -1   19.59    0.41
 -11  -3  -2    2.16    0.15
 -11   3  -2    2.37    0.17
 -11  -3  -2    2.49    0.17
 -11  -3  -2    2.36    0.17
 -11  -3  -2    2.31    0.16
 -11  -3  -2    2.49    0.16
 -11   3  -2    2.40    0.17
 -11  -3  -2    2.64    0.16
 -11   3  -3    0.12    0.08
 -11  -3  -3    0.13    0.08
 -11   3  -3    0.09    0.09
 -11   3  -3    0.26    0.08
 -11  -3  -4    0.09    0.09
 -11   3  -4    0.08    0.08
 -11   3  -4    0.12    0.08
 -11  -3  -4    0.05    0.08
 -11   3  -4    0.05    0.07
 -11   3  -5   39.23    0.57
 -11   3  -5   39.24    0.58
 -11   3  -5   39.37    0.59
 -11  -3  -5   38.88    0.58
 -11  -3  -5   39.83    0.58
 -11   3  -6    6.39    0.19
 -11   3  -6    6.08    0.18
 -11  -3  -6    6.28    0.19
 -11   3  -6    6.36    0.20
 -11   3  -7    0.04    0.04
 -11   3  -7    0.08    0.03
 -11  -4  11    0.38    0.03
 -11   4  10    1.76    0.06
  11  -4 -10    2.04    0.09
 -11   4   9   11.29    0.20
  11  -4  -9   12.44    0.26
 -11   4   8    5.31    0.16
 -11  -4   8    5.72    0.16
 -11   4   8    5.45    0.16
 -11   4   7   11.20    0.26
 -11   4   7   11.30    0.23
 -11  -4   7   11.56    0.32
 -11  -4   7   11.64    0.25
 -11   4   7   11.44    0.25
 -11  -4   6    9.35    0.23
 -11   4   6    9.43    0.23
 -11   4   6    8.98    0.24
 -11   4   6    8.62    0.20
 -11  -4   5    0.08    0.08
 -11  -4   5    0.07    0.06
 -11   4   5    0.16    0.06
 -11   4   5    0.12    0.11
 -11  -4   5    0.12    0.12
 -11   4   5    0.28    0.07
 -11   4   4  201.99    2.44
 -11  -4   4  204.70    2.47
 -11  -4   4  204.26    1.86
 -11   4   4  204.00    1.74
 -11   4   3    0.24    0.07
 -11  -4   3    0.21    0.07
 -11   4   3    0.13    0.12
 -11  -4   3    0.15    0.13
 -11  -4   3    0.36    0.09
 -11  -4   2  264.86    2.19
 -11  -4   2  268.16    2.24
 -11   4   2  260.45    2.94
 -11  -4   2  267.11    2.97
 -11   4   2  264.42    2.09
 -11  -4   2  268.34    2.10
 -11   4   1  129.05    1.31
 -11  -4   1  130.89    1.23
 -11  -4   1  136.46    1.23
 -11   4   1  133.67    1.22
 -11  -4   1  129.85    1.28
 -11  -4   1  135.79    1.31
 -11  -4   0    3.09    0.16
 -11   4   0    3.18    0.15
 -11  -4   0    3.13    0.15
 -11  -4   0    3.29    0.17
 -11   4  -1    3.96    0.21
 -11  -4  -1    3.70    0.17
 -11  -4  -1    3.78    0.18
 -11  -4  -1    4.15    0.19
 -11  -4  -1    3.77    0.20
 -11  -4  -1    4.02    0.18
 -11   4  -1    3.88    0.17
 -11  -4  -2    0.21    0.09
 -11   4  -2    0.19    0.09
 -11   4  -2    0.26    0.08
 -11  -4  -2    0.18    0.07
 -11  -4  -2    0.18    0.07
 -11  -4  -2    0.41    0.09
 -11   4  -3   26.00    0.50
 -11   4  -3   26.11    0.48
 -11  -4  -3   25.47    0.47
 -11   4  -4   12.89    0.30
 -11   4  -4   12.91    0.32
 -11   4  -4   12.94    0.34
 -11  -4  -4   12.86    0.32
 -11   4  -4   13.36    0.33
 -11   4  -5    5.06    0.19
 -11   4  -5    5.24    0.20
 -11   4  -5    5.17    0.18
 -11   4  -6   36.28    0.46
 -11   4  -6   35.95    0.45
  11  -5 -10    1.40    0.07
  11  -5  -9    0.02    0.05
  11  -5  -8    2.38    0.12
 -11  -5   7    2.13    0.15
  11  -5  -7    1.70    0.11
 -11   5   6   10.71    0.22
  11  -5  -6   10.86    0.26
  11  -5  -5    1.42    0.10
 -11  -5   5    1.72    0.14
  11  -5  -4   10.64    0.24
 -11  -5   4   10.31    0.31
 -11  -5   4    9.88    0.22
 -11  -5   3   34.36    0.46
 -11  -5   3   35.71    0.58
 -11  -5   3   35.83    0.60
 -11  -5   2  255.84    2.17
 -11  -5   2  253.59    2.11
 -11  -5   1   13.04    0.32
 -11   5   1   13.48    0.34
 -11  -5   1   12.54    0.27
 -11  -5   1   12.62    0.32
 -11  -5   1   12.48    0.29
 -11   5   0    4.97    0.22
 -11  -5   0    4.61    0.17
 -11  -5   0    4.78    0.18
 -11  -5   0    4.87    0.20
 -11   5  -1   61.96    0.83
 -11   5  -1   63.23    0.85
 -11  -5  -1   64.62    0.77
 -11   5  -2   32.43    0.57
 -11  -5  -2   33.71    0.51
 -11   5  -2   32.55    0.57
 -11   5  -3    9.70    0.29
 -11   5  -3    8.99    0.25
 -11   5  -4   15.98    0.33
 -11   5  -4   15.86    0.34
 -11   5  -4   16.21    0.36
 -11   5  -4   15.39    0.28
 -11   5  -5   17.58    0.32
 -11   5  -5   17.43    0.32
 -11   5  -6    2.79    0.10
 -11   5  -6    2.73    0.10
  11  -6  -9   11.41    0.20
  11  -6  -8   23.08    0.34
  11  -6  -7   25.27    0.38
 -11  -6   7   25.73    0.44
  11  -6  -6    4.39    0.16
  11  -6  -5    0.15    0.06
 -11  -6   5    0.12    0.08
  11  -6  -4    0.78    0.08
 -11  -6   4    0.60    0.10
 -11  -6   3   15.88    0.37
 -11  -6   3   15.90    0.39
 -11  -6   2  341.35    2.72
 -11  -6   2  347.91    2.81
 -11  -6   2  344.26    2.72
 -11   6   1  130.68    1.28
 -11  -6   1  124.28    1.17
 -11  -6   1  124.96    1.26
 -11  -6   1  130.36    1.23
 -11   6   0    1.10    0.12
 -11  -6   0    1.01    0.11
 -11  -6   0    0.96    0.10
 -11   6  -1    4.58    0.21
 -11  -6  -1    4.59    0.18
 -11   6  -2    1.87    0.14
 -11   6  -2    1.96    0.12
 -11   6  -3   15.48    0.33
 -11   6  -4    0.25    0.07
 -11   6  -4    0.26    0.07
 -11   6  -4    0.28    0.06
 -11   6  -5    4.10    0.13
 -11   6  -5    4.15    0.14
  11  -7  -9   26.10    0.26
  11  -7  -8    0.59    0.06
  11  -7  -7    4.09    0.13
 -11  -7   7    4.42    0.16
  11  -7  -6   10.59    0.22
  11  -7  -5    1.60    0.09
 -11  -7   5    1.66    0.13
 -11  -7   4    3.80    0.18
 -11  -7   3    5.74    0.21
 -11  -7   3    5.54    0.22
 -11  -7   2   59.53    0.72
 -11  -7   2   60.80    0.71
 -11  -7   2   60.06    0.78
 -11  -7   1   32.66    0.48
 -11  -7   1   32.09    0.51
 -11   7   1   33.76    0.53
 -11  -7   0  109.02    1.01
 -11   7   0  110.39    1.12
 -11   7  -1   11.58    0.30
 -11   7  -1   11.64    0.30
 -11   7  -2    2.80    0.14
 -11   7  -3    4.42    0.15
 -11   7  -4    0.49    0.07
 -11   7  -4    0.35    0.06
 -11   7  -5   23.03    0.26
 -11  -8   8   10.05    0.14
  11  -8  -7   19.59    0.25
 -11  -8   7   21.56    0.30
  11  -8  -6   45.08    0.46
  11  -8  -5   50.63    0.51
 -11  -8   5   57.27    0.65
 -11   8   4    2.41    0.12
 -11  -8   4    2.47    0.13
 -11  -8   3   20.63    0.34
 -11  -8   3   20.07    0.39
 -11   8   3   20.71    0.35
 -11  -8   3   20.08    0.35
 -11  -8   2    5.20    0.19
 -11   8   2    5.17    0.18
 -11  -8   2    4.96    0.16
 -11   8   1    5.95    0.19
 -11  -8   1    5.86    0.19
 -11   8   0   15.20    0.31
 -11   8   0   15.11    0.32
 -11   8  -1    2.64    0.13
  11  -8   2    0.48    0.05
 -11   8  -2    0.63    0.06
 -11   8  -3    0.14    0.04
 -11   8  -4   10.13    0.15
 -11  -9   6    0.30    0.04
 -11  -9   5    3.66    0.12
 -11  -9   5    3.97    0.11
 -11   9   4   46.91    0.48
 -11  -9   4   46.56    0.46
 -11  -9   3   62.75    0.61
 -11   9   3   65.30    0.62
 -11   9   2   37.53    0.44
 -11   9   1    4.20    0.13
 -11   9   1    4.58    0.15
 -11   9   0    7.25    0.18
 -11   9  -1   27.75    0.33
 -11  10   3    8.92    0.15
 -11  10   2    3.56    0.10
 -11  10   1    0.09    0.03
 -12   0  11    0.11    0.04
 -12   0  11    0.06    0.03
 -12   0  10    1.46    0.09
 -12   0  10    1.39    0.08
 -12   0   9    0.04    0.05
 -12   0   9    0.18    0.06
 -12   0   8   30.57    0.46
 -12   0   8   30.47    0.46
 -12   0   7   -0.01    0.07
 -12   0   7   -0.03    0.07
 -12   0   6   66.62    0.77
 -12   0   6   64.04    1.35
 -12   0   5    0.05    0.07
 -12   0   5    0.01    0.06
 -12   0   5    0.02    0.07
 -12   0   5    0.07    0.13
 -12   0   4   62.20    0.73
 -12   0   4   63.57    0.75
 -12   0   4   61.08    0.73
 -12   0   4   62.69    1.33
 -12   0   3    0.07    0.05
 -12   0   3    0.11    0.06
 -12   0   3    0.09    0.06
 -12   0   3    0.01    0.06
 -12   0   3    0.14    0.13
 -12   0   2   19.95    0.74
 -12   0   2   21.43    0.43
 -12   0   2   21.33    0.36
 -12   0   2   20.28    0.36
 -12   0   2   20.98    0.41
 -12   0   2   20.68    0.39
 -12   0   1    0.28    0.08
 -12   0   1    0.33    0.15
 -12   0   1    0.05    0.05
 -12   0   1    0.44    0.08
 -12   0   1    0.27    0.08
 -12   0   0    2.12    0.16
 -12   0   0    2.23    0.15
 -12   0   0    2.11    0.13
 -12   0   0    2.24    0.15
 -12   0   0    2.27    0.14
 -12   0  -1    0.05    0.07
 -12   0  -1    0.07    0.08
 -12   0  -2    3.24    0.18
 -12   0  -2    2.92    0.14
 -12   0  -2    3.03    0.18
 -12   0  -2    2.94    0.19
 -12   0  -3    0.03    0.08
 -12   0  -3    0.04    0.08
 -12   0  -3    0.05    0.08
 -12   0  -4    4.26    0.20
 -12   0  -4    4.01    0.20
 -12   0  -4    4.22    0.21
 -12   0  -5    0.02    0.06
 -12   0  -5    0.02    0.07
 -12   0  -6   22.44    0.34
 -12  -1  11    9.14    0.15
 -12   1  11    8.76    0.14
 -12  -1  10    2.69    0.11
 -12   1  10    2.79    0.11
 -12   1  10    2.71    0.10
 -12  -1  10    2.72    0.11
 -12  -1   9    5.13    0.16
 -12   1   9    5.31    0.17
 -12   1   9    5.35    0.17
 -12  -1   8    6.29    0.20
 -12   1   8    6.74    0.20
 -12   1   8    6.85    0.21
 -12  -1   7    3.22    0.15
 -12   1   7    3.49    0.16
 -12  -1   7    3.32    0.13
 -12   1   7    3.75    0.16
 -12   1   6   54.77    0.68
 -12  -1   6   51.29    0.66
 -12   1   6   52.85    1.19
 -12  -1   6   52.82    1.21
 -12  -1   6   51.99    0.64
 -12   1   6   53.91    0.67
 -12  -1   5  123.78    1.20
 -12   1   5  127.13    1.21
 -12   1   5  124.90    1.96
 -12  -1   5  127.28    1.99
 -12  -1   5  123.46    1.18
 -12  -1   5  123.86    1.19
 -12  -1   4   18.51    0.37
 -12   1   4   18.52    0.37
 -12   1   4   18.69    0.36
 -12  -1   4   18.18    0.35
 -12   1   4   18.43    0.71
 -12  -1   4   18.76    0.71
 -12   1   4   17.83    0.34
 -12  -1   4   17.77    0.36
 -12  -1   3    0.57    0.08
 -12   1   3    0.73    0.09
 -12   1   3    0.72    0.09
 -12  -1   3    0.90    0.10
 -12   1   3    0.80    0.10
 -12   1   3    0.45    0.16
 -12  -1   3    0.45    0.16
 -12   1   2    5.42    0.40
 -12  -1   2    5.19    0.39
 -12   1   2    6.01    0.23
 -12  -1   2    5.90    0.21
 -12  -1   2    6.18    0.18
 -12   1   2    5.65    0.19
 -12   1   2    5.92    0.20
 -12   1   2    6.21    0.21
 -12  -1   2    5.38    0.20
 -12  -1   2    6.06    0.22
 -12   1   2    5.72    0.21
 -12   1   1    4.50    0.37
 -12  -1   1    4.48    0.37
 -12   1   1    4.70    0.21
 -12  -1   1    4.77    0.21
 -12  -1   1    4.50    0.20
 -12   1   1    4.68    0.20
 -12  -1   1    4.70    0.19
 -12   1   1    4.85    0.19
 -12   1   1    4.40    0.18
 -12  -1   1    4.31    0.18
 -12   1   0    8.41    0.26
 -12   1   0    8.43    0.29
 -12  -1   0    8.80    0.29
 -12   1   0    8.31    0.27
 -12  -1   0    8.68    0.28
 -12  -1   0    8.47    0.25
 -12  -1   0    8.64    0.27
 -12   1   0    8.26    0.26
 -12   1  -1  212.55    1.86
 -12  -1  -1  211.42    1.94
 -12  -1  -1  211.46    1.96
 -12   1  -1  209.49    1.96
 -12  -1  -1  211.42    1.89
 -12  -1  -1  207.95    1.85
 -12   1  -1  210.36    1.90
 -12   1  -1  205.14    1.85
 -12  -1  -1  210.80    1.90
 -12   1  -2   71.55    0.83
 -12  -1  -2   73.84    0.98
 -12   1  -2   73.55    0.90
 -12  -1  -2   74.02    0.94
 -12  -1  -2   74.34    0.97
 -12   1  -2   73.44    0.95
 -12   1  -2   72.83    0.93
 -12  -1  -2   73.96    0.91
 -12   1  -3    6.24    0.26
 -12   1  -3    6.23    0.21
 -12  -1  -3    6.61    0.25
 -12   1  -3    6.67    0.26
 -12  -1  -3    6.57    0.25
 -12   1  -3    6.39    0.25
 -12   1  -4    1.63    0.12
 -12  -1  -4    1.59    0.14
 -12   1  -4    1.65    0.14
 -12   1  -4    1.46    0.13
 -12  -1  -4    1.64    0.13
 -12   1  -4    1.63    0.14
 -12  -1  -5    0.48    0.09
 -12  -1  -5    0.45    0.08
 -12   1  -5    0.59    0.09
 -12   1  -5    0.43    0.08
 -12   1  -6    0.19    0.06
 -12  -1  -6    0.16    0.06
 -12   1  -6    0.10    0.05
 -12   2  11    2.30    0.06
 -12  -2  11    2.14    0.06
  12  -2 -11    2.30    0.07
 -12  -2  11    2.35    0.07
 -12  -2  10   13.09    0.22
 -12   2  10   12.64    0.21
 -12  -2  10   12.25    0.22
 -12   2  10   11.85    0.19
 -12  -2   9    2.02    0.10
 -12   2   9    2.03    0.10
 -12   2   9    2.01    0.10
 -12   2   8    0.67    0.08
 -12  -2   8    0.57    0.08
 -12   2   8    0.50    0.08
 -12   2   7    3.08    0.15
 -12  -2   7    2.96    0.14
 -12   2   7    3.16    0.15
 -12   2   6    0.82    0.10
 -12   2   6    0.73    0.18
 -12  -2   6    0.59    0.18
 -12  -2   6    0.98    0.10
 -12   2   6    0.80    0.09
 -12   2   5   20.98    0.39
 -12  -2   5   22.13    0.40
 -12   2   5   21.65    0.40
 -12   2   5   21.97    0.76
 -12  -2   5   21.48    0.76
 -12   2   4  599.39    4.41
 -12  -2   4  607.69    4.33
 -12   2   4  613.24    5.53
 -12  -2   4  618.71    5.55
 -12  -2   4  617.83    4.39
 -12   2   4  595.99    4.38
 -12  -2   3  450.14    3.27
 -12   2   3  456.24    3.45
 -12   2   3  452.71    3.35
 -12   2   3  452.45    4.42
 -12  -2   3  452.78    4.45
 -12  -2   3  449.99    3.40
 -12   2   3  438.89    3.32
 -12  -2   2   35.43    0.56
 -12   2   2   33.78    0.52
 -12   2   2   35.53    0.59
 -12  -2   2   35.37    0.46
 -12   2   2   33.75    0.96
 -12  -2   2   35.38    0.99
 -12   2   2   36.30    0.55
 -12   2   2   35.08    0.53
 -12  -2   2   35.40    0.53
 -12   2   1   64.59    1.38
 -12  -2   1   66.33    1.40
 -12  -2   1   66.87    0.81
 -12  -2   1   66.28    0.83
 -12   2   1   65.47    0.81
 -12   2   1   66.32    0.78
 -12  -2   1   67.71    0.79
 -12   2   1   67.09    0.88
 -12  -2   1   65.81    0.85
 -12  -2   0    1.98    0.15
 -12  -2   0    2.16    0.14
 -12  -2   0    2.55    0.16
 -12   2   0    1.86    0.14
 -12   2   0    2.14    0.16
 -12  -2   0    2.14    0.16
 -12   2   0    2.54    0.15
 -12  -2   0    2.59    0.15
 -12   2  -1   43.01    0.64
 -12  -2  -1   43.86    0.64
 -12   2  -1   42.37    0.59
 -12  -2  -1   41.89    0.62
 -12   2  -1   43.69    0.66
 -12  -2  -1   44.06    0.68
 -12  -2  -1   43.56    0.70
 -12  -2  -1   43.62    0.68
 -12   2  -2    0.03    0.06
 -12  -2  -2    0.28    0.10
 -12   2  -2    0.10    0.08
 -12  -2  -2    0.12    0.07
 -12   2  -2    0.05    0.08
 -12  -2  -2    0.11    0.08
 -12  -2  -2    0.23    0.09
 -12   2  -2    0.05    0.09
 -12   2  -2    0.08    0.08
 -12  -2  -2    0.03    0.08
 -12   2  -3    3.09    0.18
 -12   2  -3    3.22    0.18
 -12  -2  -3    3.17    0.17
 -12  -2  -3    3.05    0.18
 -12   2  -3    2.96    0.15
 -12   2  -3    3.17    0.18
 -12  -2  -3    2.87    0.19
 -12  -2  -3    3.16    0.19
 -12   2  -4    1.59    0.12
 -12   2  -4    1.67    0.13
 -12   2  -4    1.91    0.14
 -12   2  -4    1.73    0.14
 -12  -2  -4    1.62    0.13
 -12   2  -5    5.18    0.19
 -12  -2  -5    5.00    0.18
 -12   2  -5    5.05    0.18
 -12  -2  -5    4.79    0.18
 -12   2  -6    5.62    0.16
 -12  -2  -6    5.69    0.16
 -12   2  -6    5.64    0.16
 -12  -3  10    9.09    0.15
 -12   3  10    9.23    0.16
  12  -3 -10    9.39    0.18
 -12   3   9    0.22    0.05
 -12  -3   9    0.22    0.05
 -12   3   9    0.29    0.06
 -12   3   8    1.27    0.09
 -12  -3   8    1.31    0.09
 -12   3   8    1.41    0.09
 -12   3   7    9.59    0.24
 -12  -3   7   10.21    0.24
 -12   3   7    9.40    0.23
 -12   3   6    8.11    0.23
 -12  -3   6    8.18    0.22
 -12   3   6    7.79    0.22
 -12   3   5   23.14    0.41
 -12  -3   5   24.44    0.48
 -12   3   5   23.16    0.75
 -12  -3   5   23.88    0.78
 -12  -3   5   24.83    0.41
 -12   3   5   23.97    0.41
 -12   3   4   13.61    0.31
 -12  -3   4   14.03    0.35
 -12  -3   4   13.85    0.28
 -12   3   4   13.23    0.58
 -12  -3   4   14.40    0.60
 -12   3   3   72.13    0.80
 -12  -3   3   74.25    0.81
 -12  -3   3   69.74    0.72
 -12  -3   3   71.43    0.86
 -12   3   3   71.81    1.38
 -12  -3   3   72.10    1.40
 -12  -3   3   72.01    0.86
 -12  -3   2    6.94    0.24
 -12   3   2    7.35    0.26
 -12   3   2    6.55    0.42
 -12  -3   2    6.63    0.43
 -12  -3   2    6.70    0.22
 -12   3   2    6.90    0.22
 -12  -3   2    7.19    0.22
 -12   3   1   13.16    0.36
 -12   3   1   12.30    0.32
 -12  -3   1   12.58    0.31
 -12  -3   1   12.07    0.31
 -12   3   1   12.37    0.30
 -12  -3   1   12.65    0.30
 -12   3   0    0.57    0.11
 -12   3   0    0.67    0.10
 -12  -3   0    0.55    0.09
 -12  -3   0    0.56    0.10
 -12  -3   0    0.54    0.10
 -12   3   0    0.48    0.09
 -12  -3   0    0.42    0.09
 -12  -3  -1    0.47    0.09
 -12   3  -1    0.30    0.08
 -12   3  -1    0.78    0.09
 -12  -3  -1    0.30    0.09
 -12  -3  -1    0.21    0.07
 -12  -3  -1    0.37    0.10
 -12  -3  -1    0.31    0.09
 -12  -3  -1    0.33    0.09
 -12   3  -1    0.66    0.10
 -12  -3  -2   15.65    0.35
 -12   3  -2   15.85    0.35
 -12   3  -2   16.33    0.41
 -12   3  -2   15.71    0.35
 -12  -3  -2   15.93    0.36
 -12  -3  -2   15.95    0.36
 -12   3  -2   16.44    0.39
 -12  -3  -2   15.98    0.39
 -12  -3  -2   15.64    0.38
 -12   3  -3    2.48    0.14
 -12   3  -3    2.57    0.17
 -12  -3  -3    2.40    0.14
 -12   3  -3    2.50    0.16
 -12   3  -3    2.35    0.15
 -12  -3  -3    2.34    0.16
 -12   3  -4    6.36    0.22
 -12  -3  -4    5.97    0.21
 -12   3  -4    6.33    0.20
 -12   3  -4    6.28    0.21
 -12  -3  -5   17.53    0.32
 -12   3  -5   18.08    0.34
 -12   3  -5   17.94    0.32
 -12   3  -5   17.55    0.31
 -12   3  -6    6.30    0.15
 -12   3  -6    5.97    0.15
  12  -4 -10   11.77    0.18
 -12  -4  10   11.11    0.17
  12  -4  -9    0.50    0.06
  12  -4  -8   22.66    0.35
 -12  -4   8   22.11    0.31
 -12   4   7   30.78    0.44
 -12  -4   7   31.54    0.41
 -12   4   7   30.90    0.41
 -12   4   6   56.72    0.67
 -12   4   6   55.42    0.63
 -12  -4   5    1.78    0.14
  12  -4  -5    1.72    0.10
 -12  -4   4    0.41    0.06
 -12  -4   4    0.49    0.09
 -12  -4   4    0.49    0.08
 -12   4   4    0.41    0.07
 -12  -4   4    0.44    0.15
 -12  -4   3   11.80    0.31
 -12  -4   3   12.17    0.54
 -12   4   3   12.20    0.27
 -12  -4   3   12.55    0.28
 -12  -4   2  199.71    1.71
 -12   4   2  197.94    1.66
 -12  -4   2  199.23    1.67
 -12   4   2  202.69    1.78
 -12  -4   1    0.47    0.10
 -12   4   1    0.38    0.09
 -12   4   1    0.35    0.08
 -12  -4   1    0.46    0.08
 -12   4   1    0.27    0.10
 -12  -4   0    9.88    0.29
 -12   4   0    9.95    0.30
 -12   4   0    9.59    0.26
 -12  -4   0    9.98    0.26
 -12  -4   0    9.45    0.26
 -12   4  -1    6.75    0.25
 -12   4  -1    6.51    0.21
 -12  -4  -1    6.76    0.22
 -12   4  -1    6.83    0.26
 -12  -4  -1    6.37    0.23
 -12  -4  -2    4.86    0.18
 -12   4  -2    4.96    0.19
 -12   4  -2    4.98    0.21
 -12   4  -2    4.88    0.22
 -12   4  -3   24.36    0.42
 -12   4  -3   24.85    0.44
 -12   4  -3   24.08    0.45
 -12   4  -4    7.67    0.21
 -12   4  -4    7.42    0.22
 -12   4  -4    7.84    0.21
 -12   4  -5    0.21    0.05
 -12   4  -5    0.26    0.06
 -12   4  -5    0.22    0.05
 -12   4  -6    0.47    0.04
 -12   4  -6    0.45    0.04
  12  -5 -10   12.81    0.16
  12  -5  -9   43.08    0.45
  12  -5  -8    0.94    0.07
  12  -5  -7    3.43    0.13
  12  -5  -6   25.32    0.37
  12  -5  -5    0.11    0.05
 -12  -5   5    0.21    0.05
 -12  -5   4   14.04    0.26
 -12  -5   4   14.58    0.35
 -12  -5   3   42.95    0.52
 -12  -5   3   43.94    0.62
 -12  -5   2   25.17    0.45
 -12  -5   2   23.63    0.37
 -12  -5   2   24.58    0.42
 -12  -5   1   42.47    0.54
 -12  -5   1   46.62    0.64
 -12   5   0   83.25    1.01
 -12  -5   0   82.53    0.84
 -12   5  -1    4.88    0.21
 -12  -5  -1    5.06    0.19
 -12   5  -2   19.23    0.41
 -12   5  -2   19.71    0.38
 -12   5  -3    5.86    0.20
 -12   5  -3    5.59    0.18
 -12   5  -3    5.81    0.19
 -12   5  -4    2.18    0.11
 -12   5  -4    2.12    0.11
 -12   5  -4    2.27    0.13
 -12   5  -5    0.09    0.04
 -12   5  -5    0.10    0.05
 -12  -6   9    5.40    0.10
  12  -6  -9    6.31    0.11
  12  -6  -8   70.32    0.64
  12  -6  -7    4.11    0.13
  12  -6  -6   10.04    0.21
 -12  -6   5    8.14    0.25
  12  -6  -5    7.72    0.18
 -12  -6   4    0.02    0.07
 -12   6   3    4.08    0.18
 -12  -6   3    4.08    0.17
 -12  -6   3    4.16    0.18
 -12   6   2   10.17    0.28
 -12  -6   2   10.40    0.27
 -12  -6   1    2.06    0.13
 -12   6   1    1.75    0.13
 -12  -6   0    0.09    0.07
 -12   6   0    0.14    0.08
 -12  -6  -1    2.24    0.12
 -12   6  -1    2.40    0.15
 -12   6  -1    2.20    0.14
 -12   6  -2    1.78    0.12
 -12   6  -2    1.79    0.10
 -12   6  -3   12.33    0.25
 -12   6  -3   12.01    0.26
 -12   6  -4    0.03    0.04
 -12   6  -4    0.08    0.05
 -12   6  -4    0.07    0.03
 -12  -7   8   50.63    0.46
  12  -7  -7    0.45    0.04
  12  -7  -6   13.38    0.21
 -12  -7   5    8.22    0.23
 -12  -7   4    2.68    0.13
 -12   7   4    2.46    0.13
 -12  -7   4    2.57    0.13
 -12  -7   3    5.94    0.19
 -12  -7   3    6.28    0.19
 -12   7   2  135.17    1.25
 -12  -7   2  133.84    1.20
 -12   7   1  181.76    1.63
 -12  -7   1  184.35    1.52
 -12   7   0   10.43    0.27
 -12   7   0   10.27    0.26
 -12  -7   0   10.26    0.22
 -12   7  -1    1.54    0.11
 -12   7  -2    1.60    0.10
 -12   7  -3    1.61    0.09
 -12   7  -3    1.38    0.07
 -12   7  -3    1.60    0.08
 -12   7  -4    3.13    0.09
 -12   8   7   39.58    0.36
 -12   8   6   11.47    0.19
 -12  -8   6   10.98    0.19
 -12  -8   5    7.31    0.18
 -12   8   5    7.32    0.17
 -12  -8   5    7.31    0.17
 -12  -8   4    3.95    0.13
 -12  -8   4    4.19    0.13
 -12   8   4    4.36    0.14
 -12  -8   3   12.60    0.23
 -12   8   3   12.65    0.25
 -12  -8   2    4.28    0.13
 -12   8   2    4.06    0.15
 -12   8   1   88.06    0.88
 -12   8   1   88.07    0.85
 -12   8   0   19.52    0.33
 -12   8  -1   10.29    0.21
 -12   8  -2    2.36    0.08
 -12   8  -2    2.75    0.08
 -12   9   4   24.89    0.30
 -12   9   4   20.68    0.24
 -12   9   3   13.62    0.20
 -12   9   2    3.40    0.11
 -12   9   1   19.68    0.28
 -12   9   0    0.15    0.03
 -13   0  10    0.32    0.05
 -13   0  10    0.31    0.05
 -13   0   9    0.17    0.06
 -13   0   9    0.02    0.05
 -13   0   8    0.12    0.06
 -13   0   8    0.14    0.06
 -13   0   7    0.07    0.06
 -13   0   6  136.83    1.27
 -13   0   6  139.38    1.28
 -13   0   5    0.14    0.07
 -13   0   5    0.09    0.06
 -13   0   5    0.07    0.07
 -13   0   5    0.05    0.13
 -13   0   4   24.34    0.41
 -13   0   4   23.62    0.41
 -13   0   4   23.79    0.81
 -13   0   3    0.00    0.06
 -13   0   3    0.01    0.05
 -13   0   3    0.06    0.06
 -13   0   3   -0.01    0.07
 -13   0   3    0.15    0.14
 -13   0   2   12.77    0.33
 -13   0   2   12.66    0.61
 -13   0   2   13.03    0.31
 -13   0   2   13.30    0.33
 -13   0   1    0.03    0.07
 -13   0   1    0.07    0.07
 -13   0   1    0.11    0.05
 -13   0   1    0.12    0.06
 -13   0   1    0.03    0.07
 -13   0   0   32.86    0.53
 -13   0   0   32.79    0.54
 -13   0   0   31.97    0.51
 -13   0   0   31.98    0.55
 -13   0   0   32.40    0.58
 -13   0  -1    0.14    0.08
 -13   0  -1    0.04    0.09
 -13   0  -1    0.08    0.07
 -13   0  -1    0.06    0.07
 -13   0  -1    0.07    0.08
 -13   0  -2  113.96    1.18
 -13   0  -2  115.38    1.19
 -13   0  -2  115.35    1.20
 -13   0  -2  116.08    1.27
 -13   0  -3    0.03    0.07
 -13   0  -3    0.07    0.07
 -13   0  -4    0.12    0.07
 -13   0  -4    0.06    0.07
 -13   0  -5    0.02    0.05
 -13   0  -5    0.09    0.05
 -13   0  -6    3.12    0.09
 -13  -1  10    1.03    0.06
 -13   1  10    1.06    0.06
 -13   1  10    1.01    0.06
 -13  -1  10    1.00    0.06
 -13  -1   9    8.47    0.19
 -13   1   9    9.24    0.20
 -13  -1   9    8.38    0.19
 -13   1   9    8.94    0.20
 -13  -1   8    0.03    0.06
 -13   1   8    0.06    0.06
 -13   1   8    0.03    0.06
 -13   1   7    1.76    0.12
 -13   1   7    1.71    0.12
 -13  -1   7    1.64    0.12
 -13  -1   6   25.89    0.42
 -13  -1   6   25.01    0.39
 -13   1   6   26.53    0.43
 -13   1   5  202.40    1.69
 -13  -1   5  199.92    1.66
 -13  -1   5  194.06    1.66
 -13   1   5  193.11    2.53
 -13  -1   5  196.57    2.57
 -13   1   5  199.74    1.68
 -13  -1   4   33.77    0.48
 -13   1   4   33.36    0.50
 -13   1   4   31.80    0.93
 -13  -1   4   33.59    0.97
 -13  -1   4   32.42    0.51
 -13   1   4   32.44    0.48
 -13   1   3   18.73    0.37
 -13   1   3   18.62    0.35
 -13   1   3   19.04    0.73
 -13  -1   3   18.86    0.73
 -13   1   3   18.84    0.36
 -13  -1   3   19.14    0.34
 -13  -1   3   19.69    0.39
 -13   1   3   18.96    0.37
 -13   1   3   18.98    0.39
 -13  -1   2    0.47    0.08
 -13   1   2    0.41    0.09
 -13   1   2    0.52    0.09
 -13   1   2    0.48    0.08
 -13   1   2    0.82    0.10
 -13  -1   2    0.44    0.09
 -13   1   2    0.50    0.17
 -13  -1   2    0.46    0.17
 -13   1   1    0.07    0.07
 -13   1   1    0.08    0.06
 -13   1   1    0.17    0.08
 -13  -1   1    0.08    0.08
 -13   1   1    0.04    0.06
 -13  -1   1    0.32    0.08
 -13   1   1    0.01    0.07
 -13  -1   1    0.09    0.06
 -13  -1   0    3.19    0.17
 -13  -1   0    3.14    0.18
 -13   1   0    3.24    0.19
 -13  -1   0    3.19    0.18
 -13  -1   0    3.12    0.18
 -13   1   0    2.98    0.16
 -13   1   0    2.96    0.16
 -13   1   0    2.82    0.15
 -13  -1  -1   13.13    0.36
 -13  -1  -1   13.17    0.34
 -13  -1  -1   13.21    0.31
 -13   1  -1   13.26    0.33
 -13  -1  -1   12.96    0.36
 -13   1  -1   13.27    0.37
 -13   1  -1   12.66    0.32
 -13  -1  -2   14.76    0.38
 -13   1  -2   14.64    0.37
 -13  -1  -2   14.43    0.35
 -13  -1  -2   14.31    0.33
 -13   1  -2   14.14    0.35
 -13   1  -2   14.45    0.35
 -13  -1  -2   14.64    0.38
 -13  -1  -3    0.15    0.08
 -13   1  -3    0.09    0.08
 -13   1  -3    0.11    0.08
 -13  -1  -3    0.08    0.08
 -13   1  -3    0.27    0.09
 -13  -1  -3    0.08    0.07
 -13   1  -3    0.10    0.08
 -13  -1  -4    0.13    0.07
 -13   1  -4    0.17    0.07
 -13   1  -4    0.20    0.07
 -13  -1  -5    0.04    0.05
 -13   1  -5    0.12    0.06
 -13  -1  -5    0.05    0.05
 -13   1  -5    0.04    0.05
 -13   1  -6    2.55    0.08
  13  -2 -10    2.55    0.09
 -13  -2  10    2.57    0.09
 -13   2  10    2.68    0.08
 -13  -2   9    0.13    0.05
 -13   2   9    0.15    0.05
 -13   2   9    0.17    0.05
 -13  -2   8    2.70    0.12
 -13   2   8    2.51    0.12
 -13  -2   8    2.41    0.12
 -13   2   8    2.31    0.11
 -13  -2   7   47.59    0.58
 -13   2   7   46.80    0.57
 -13  -2   7   44.61    0.56
 -13   2   7   45.71    0.57
 -13  -2   6   11.09    0.27
 -13   2   6   10.68    0.26
 -13   2   6   11.41    0.27
 -13  -2   6   10.74    0.26
 -13  -2   6   10.24    0.25
 -13  -2   5   73.21    0.78
 -13  -2   5   72.34    0.82
 -13  -2   4   11.31    0.29
 -13   2   4   10.77    0.28
 -13   2   4   11.08    0.28
 -13  -2   4   11.20    0.25
 -13   2   4   10.11    0.52
 -13  -2   4   11.58    0.55
 -13   2   3   35.51    0.98
 -13  -2   3   34.52    0.97
 -13   2   3   35.70    0.56
 -13   2   3   34.89    0.52
 -13  -2   3   35.21    0.53
 -13  -2   3   35.62    0.47
 -13  -2   3   36.13    0.56
 -13   2   3   35.79    0.53
 -13   2   2    2.80    0.15
 -13  -2   2    3.07    0.16
 -13   2   2    2.73    0.16
 -13   2   2    2.64    0.15
 -13  -2   2    2.76    0.16
 -13   2   2    2.39    0.29
 -13  -2   2    2.84    0.31
 -13   2   1    1.06    0.10
 -13  -2   1    1.06    0.11
 -13   2   1    1.20    0.11
 -13   2   1    1.15    0.12
 -13  -2   1    1.14    0.11
 -13  -2   1    1.17    0.12
 -13  -2   1    1.05    0.10
 -13  -2   1    1.12    0.11
 -13   2   0    1.76    0.13
 -13  -2   0    1.52    0.12
 -13   2   0    1.54    0.12
 -13   2   0    1.46    0.14
 -13  -2   0    1.35    0.12
 -13   2   0    1.54    0.12
 -13  -2   0    1.38    0.13
 -13  -2   0    1.48    0.13
 -13  -2   0    1.40    0.13
 -13  -2  -1    2.55    0.16
 -13  -2  -1    2.13    0.16
 -13  -2  -1    2.36    0.15
 -13   2  -1    2.48    0.17
 -13   2  -1    2.42    0.15
 -13  -2  -1    2.19    0.13
 -13   2  -1    2.69    0.15
 -13  -2  -1    2.38    0.15
 -13   2  -2    2.92    0.17
 -13  -2  -2    2.52    0.17
 -13  -2  -2    2.68    0.17
 -13  -2  -2    3.00    0.17
 -13   2  -2    2.61    0.16
 -13  -2  -2    2.72    0.14
 -13  -2  -2    2.82    0.16
 -13   2  -2    2.58    0.15
 -13   2  -3   49.70    0.70
 -13   2  -3   51.35    0.68
 -13  -2  -3   48.68    0.63
 -13   2  -3   51.89    0.70
 -13  -2  -3   50.04    0.67
 -13   2  -4    0.12    0.07
 -13  -2  -4    0.05    0.06
 -13   2  -4    0.01    0.06
 -13   2  -4    0.03    0.07
 -13   2  -5   12.99    0.24
 -13  -2  -5   12.41    0.23
  13  -3 -10   42.27    0.39
  13  -3  -9   13.00    0.22
 -13  -3   9   13.16    0.22
 -13   3   8    1.90    0.10
 -13  -3   8    1.77    0.10
 -13  -3   8    1.92    0.10
 -13   3   8    1.90    0.10
 -13  -3   8    1.84    0.09
 -13   3   7   13.95    0.28
 -13  -3   7   13.49    0.27
 -13  -3   7   14.04    0.27
 -13   3   7   13.79    0.27
 -13  -3   7   13.66    0.27
 -13  -3   6   21.69    0.38
 -13   3   6   21.68    0.37
 -13  -3   6   21.34    0.35
 -13  -3   5   29.85    0.48
 -13  -3   5   29.21    0.42
 -13   3   5   30.62    0.47
 -13   3   4   12.34    0.30
 -13  -3   4   12.37    0.25
 -13   3   4   12.50    0.28
 -13  -3   4   12.55    0.28
 -13  -3   4   12.24    0.30
 -13   3   3   16.30    0.35
 -13   3   3   15.47    0.36
 -13   3   3   15.97    0.32
 -13  -3   3   15.52    0.32
 -13  -3   3   15.51    0.35
 -13   3   2   59.23    0.75
 -13   3   2   60.78    0.81
 -13  -3   2   58.00    0.70
 -13   3   2   59.68    0.72
 -13  -3   2   60.33    0.72
 -13  -3   2   60.61    0.77
 -13   3   1   76.00    0.89
 -13   3   1   76.78    0.95
 -13  -3   1   74.44    0.85
 -13   3   1   76.18    0.84
 -13  -3   1   75.78    0.85
 -13  -3   1   73.97    0.89
 -13   3   0   37.54    0.62
 -13   3   0   38.44    0.56
 -13  -3   0   38.63    0.56
 -13  -3   0   38.06    0.58
 -13   3   0   37.49    0.59
 -13   3  -1    3.85    0.17
 -13  -3  -1    3.41    0.16
 -13   3  -1    3.65    0.18
 -13  -3  -1    3.42    0.17
 -13  -3  -1    3.46    0.17
 -13  -3  -1    3.44    0.18
 -13   3  -2    0.40    0.09
 -13  -3  -2    0.41    0.09
 -13   3  -2    0.25    0.09
 -13   3  -2    0.28    0.08
 -13   3  -3   12.07    0.30
 -13   3  -3   12.23    0.31
 -13   3  -3   12.83    0.30
 -13   3  -4    0.47    0.08
 -13   3  -4    0.48    0.08
 -13   3  -5    2.37    0.10
 -13  -4   9    1.77    0.07
  13  -4  -9    1.58    0.07
 -13   4   8    2.15    0.08
 -13  -4   8    2.28    0.10
  13  -4  -8    2.46    0.10
 -13  -4   8    2.25    0.10
  13  -4  -7    0.99    0.07
 -13  -4   7    1.11    0.08
 -13   4   7    1.10    0.07
  13  -4  -6    2.03    0.10
 -13   4   6    2.06    0.10
 -13  -4   6    1.95    0.10
 -13  -4   6    1.96    0.10
 -13  -4   5   17.66    0.28
 -13   4   5   17.92    0.34
 -13   4   5   17.51    0.30
 -13  -4   5   18.23    0.31
 -13  -4   5   18.59    0.36
 -13   4   4   16.44    0.35
 -13  -4   4   16.11    0.34
 -13   4   4   16.74    0.30
 -13  -4   4   15.88    0.30
 -13   4   3   35.46    0.54
 -13   4   3   34.10    0.56
 -13  -4   3   34.45    0.53
 -13   4   3   33.81    0.47
 -13  -4   3   34.11    0.48
 -13   4   2  136.14    1.22
 -13  -4   2  134.25    1.22
 -13   4   2  135.93    1.31
 -13   4   2  136.93    1.37
 -13   4   1   25.08    0.41
 -13  -4   1   25.16    0.41
 -13   4   1   26.07    0.47
 -13   4   1   26.56    0.50
 -13   4   0  108.21    1.14
 -13  -4   0  109.15    1.11
 -13   4   0  106.42    1.04
 -13  -4   0  107.10    1.04
 -13   4  -1   17.10    0.39
 -13  -4  -1   17.12    0.35
 -13  -4  -1   16.67    0.33
 -13   4  -1   17.55    0.39
 -13   4  -2   26.91    0.48
 -13   4  -2   27.61    0.47
 -13   4  -2   28.36    0.46
 -13   4  -3    8.71    0.24
 -13   4  -3    8.76    0.24
 -13   4  -3    8.81    0.22
 -13   4  -4    3.28    0.13
 -13   4  -5    9.41    0.16
 -13   4  -5    8.89    0.16
  13  -5  -9    0.22    0.03
 -13  -5   8   12.21    0.20
  13  -5  -8   11.52    0.19
  13  -5  -7   29.24    0.35
  13  -5  -6    0.47    0.05
 -13   5   5    4.62    0.16
 -13  -5   5    4.73    0.18
 -13  -5   4    0.64    0.09
 -13  -5   4    0.56    0.09
 -13   5   3   62.35    0.78
 -13   5   3   59.42    0.74
 -13   5   2    0.13    0.08
 -13   5   1   24.47    0.47
 -13  -5   1   24.79    0.43
 -13  -5   0   95.30    0.98
 -13   5  -1   15.74    0.35
 -13   5  -1   15.37    0.32
 -13  -5  -1   14.97    0.30
 -13   5  -2    0.74    0.09
 -13   5  -2    0.84    0.08
 -13   5  -2    0.79    0.09
 -13   5  -3    0.35    0.07
 -13   5  -3    0.27    0.05
 -13   5  -3    0.39    0.07
 -13   5  -4    0.26    0.04
 -13  -6   8   17.71    0.22
 -13  -6   7   56.72    0.53
  13  -6  -7   43.77    0.42
 -13  -6   6   20.16    0.32
 -13  -6   5    2.34    0.12
 -13   6   5    2.31    0.11
 -13  -6   4   15.63    0.30
 -13  -6   3   39.37    0.53
 -13   6   3   39.61    0.57
 -13   6   2   14.32    0.31
 -13  -6   2   14.39    0.30
 -13   6   2   14.77    0.34
 -13  -6   1   11.96    0.27
 -13   6   1   11.82    0.29
 -13   6   0   63.21    0.75
 -13  -6   0   64.47    0.69
 -13   6   0   63.19    0.76
 -13   6  -1    3.39    0.13
 -13   6  -1    3.29    0.15
 -13   6  -2    0.02    0.05
 -13   6  -2    0.11    0.05
 -13   6  -3    0.02    0.04
 -13  -7   7    2.54    0.08
 -13   7   7    2.56    0.08
 -13  -7   6    1.70    0.08
 -13   7   6    1.86    0.09
 -13   7   5    0.97    0.07
 -13   7   5    0.87    0.07
 -13   7   4    1.63    0.10
 -13  -7   4    1.60    0.10
 -13   7   4    1.66    0.10
 -13   7   3    2.37    0.12
 -13  -7   3    2.51    0.12
 -13   7   3    2.45    0.13
 -13  -7   2    0.04    0.05
 -13   7   2    0.16    0.07
 -13   7   1   25.77    0.39
 -13  -7   1   25.33    0.35
 -13   7   0   63.95    0.60
 -13   7   0   70.93    0.73
 -13   7  -1    3.95    0.14
 -13   7  -2    7.18    0.16
 -13   7  -2    6.71    0.14
 -13  -8   5    0.05    0.03
 -13   8   5    0.06    0.03
 -13   8   4  142.16    1.13
 -13  -8   4  143.41    1.10
 -13   8   4  144.49    1.13
 -13  -8   3  101.06    0.83
 -13   8   3  100.71    0.87
 -13   8   2   -0.01    0.05
 -13   8   1    1.24    0.08
 -13   8   0    1.89    0.08
 -13   8  -1    0.05    0.03
 -14   0  10    4.93    0.10
 -14   0   9    0.03    0.04
 -14   0   8   37.04    0.46
 -14   0   7    0.12    0.06
 -14   0   6  497.14    3.59
 -14   0   5    0.04    0.06
 -14   0   5    0.02    0.06
 -14   0   4  122.78    1.16
 -14   0   4  124.56    1.14
 -14   0   3    0.04    0.07
 -14   0   3   -0.02    0.06
 -14   0   2    0.18    0.08
 -14   0   2    0.23    0.07
 -14   0   2    0.10    0.06
 -14   0   1    0.05    0.08
 -14   0   1    0.04    0.07
 -14   0   1    0.02    0.06
 -14   0   0   57.65    0.77
 -14   0   0   55.33    0.69
 -14   0   0   56.43    0.72
 -14   0   0   57.09    0.77
 -14   0  -1    0.04    0.08
 -14   0  -1    0.04    0.06
 -14   0  -1    0.20    0.09
 -14   0  -1    0.13    0.07
 -14   0  -2    2.53    0.13
 -14   0  -2    2.64    0.16
 -14   0  -2    2.97    0.15
 -14   0  -3    0.00    0.06
 -14   0  -3   -0.01    0.05
 -14   0  -4    0.22    0.06
 -14   0  -4    0.23    0.05
 -14   1  10   31.85    0.31
 -14  -1  10   32.06    0.31
 -14   1   9   50.88    0.50
 -14   1   8   21.94    0.33
 -14  -1   8   21.40    0.32
 -14   1   8   22.47    0.33
 -14  -1   8   21.06    0.32
 -14  -1   7    4.62    0.16
 -14  -1   6   64.99    0.68
 -14  -1   6   68.28    0.72
 -14  -1   5   11.70    0.26
 -14   1   5   12.26    0.27
 -14  -1   5   11.73    0.26
 -14   1   4   50.74    0.59
 -14  -1   4   52.51    0.66
 -14   1   4   50.34    0.61
 -14  -1   4   53.16    0.61
 -14   1   4   54.55    0.64
 -14   1   4   53.53    0.66
 -14   1   3   34.02    0.51
 -14   1   3   33.87    0.50
 -14  -1   3   34.12    0.53
 -14   1   3   35.75    0.52
 -14   1   3   34.02    0.48
 -14  -1   2    2.50    0.14
 -14   1   2    2.60    0.15
 -14  -1   2    2.60    0.16
 -14   1   2    2.51    0.13
 -14   1   1    0.06    0.05
 -14  -1   1    0.10    0.07
 -14   1   1    0.08    0.07
 -14   1   1    0.18    0.08
 -14  -1   1    0.04    0.07
 -14  -1   1    0.05    0.08
 -14  -1   0    0.71    0.10
 -14   1   0    0.81    0.11
 -14   1   0    0.80    0.10
 -14  -1   0    0.85    0.09
 -14   1   0    1.11    0.10
 -14  -1   0    0.71    0.11
 -14  -1  -1   27.07    0.49
 -14  -1  -1   26.57    0.49
 -14   1  -1   27.50    0.50
 -14   1  -1   26.67    0.44
 -14  -1  -1   26.72    0.45
 -14   1  -1   27.92    0.46
 -14   1  -1   27.96    0.47
 -14   1  -2   15.69    0.32
 -14  -1  -2   15.48    0.33
 -14   1  -2   15.90    0.33
 -14   1  -2   15.36    0.35
 -14  -1  -2   15.01    0.35
 -14  -1  -2   15.14    0.35
 -14   1  -3   20.06    0.34
 -14  -1  -3   20.45    0.36
 -14   1  -3   20.09    0.35
 -14   1  -3   20.53    0.37
 -14  -1  -4   11.75    0.21
 -14   1  -4   11.85    0.23
 -14  -1  -4   11.94    0.23
 -14   1  -4   12.39    0.24
  14  -2  -9   19.05    0.24
 -14  -2   9   20.67    0.27
 -14  -2   8   85.62    0.77
 -14   2   8   84.09    0.78
 -14  -2   7   47.46    0.53
 -14   2   7   47.47    0.55
 -14  -2   6    0.64    0.07
 -14   2   6    0.59    0.08
 -14  -2   6    0.61    0.08
 -14   2   5    0.43    0.08
 -14  -2   5    0.38    0.07
 -14  -2   5    0.38    0.06
 -14  -2   5    0.38    0.08
 -14   2   4   10.74    0.25
 -14  -2   4   10.82    0.27
 -14   2   4   11.26    0.27
 -14  -2   4   11.10    0.27
 -14  -2   4   10.56    0.23
 -14   2   3    8.72    0.25
 -14   2   3    8.72    0.24
 -14  -2   3    8.70    0.24
 -14  -2   3    8.71    0.25
 -14   2   3    8.37    0.23
 -14   2   2  227.17    1.90
 -14   2   2  231.40    1.98
 -14  -2   2  231.82    1.92
 -14   2   2  232.39    1.91
 -14  -2   2  230.69    1.92
 -14  -2   2  231.18    1.95
 -14   2   1   16.17    0.34
 -14   2   1   16.95    0.39
 -14  -2   1   16.90    0.36
 -14  -2   1   16.14    0.34
 -14   2   1   17.13    0.35
 -14  -2   1   16.68    0.35
 -14  -2   1   16.45    0.37
 -14  -2   0   38.14    0.54
 -14  -2   0   39.42    0.59
 -14   2   0   39.60    0.62
 -14  -2   0   39.89    0.59
 -14  -2   0   39.10    0.58
 -14   2   0   39.93    0.55
 -14   2   0   40.78    0.57
 -14  -2   0   39.79    0.57
 -14   2  -1    9.62    0.26
 -14  -2  -1    9.54    0.26
 -14   2  -1    9.87    0.29
 -14  -2  -1    9.21    0.27
 -14   2  -1    9.80    0.26
 -14  -2  -1    9.10    0.25
 -14   2  -1    9.65    0.29
 -14   2  -2    6.68    0.22
 -14   2  -2    7.00    0.21
 -14   2  -2    6.90    0.21
 -14  -2  -2    6.60    0.21
 -14   2  -3   65.59    0.72
 -14   2  -3   63.42    0.74
 -14   2  -3   63.92    0.70
 -14   2  -3   65.52    0.70
 -14   2  -4   10.24    0.20
 -14   2  -4   10.58    0.21
 -14   3   9    8.67    0.13
  14  -3  -9    8.86    0.14
 -14   3   8    9.99    0.18
 -14  -3   8   10.26    0.18
 -14  -3   8   10.29    0.19
 -14   3   7    1.92    0.09
 -14  -3   7    1.67    0.09
 -14  -3   7    1.62    0.09
 -14  -3   7    1.63    0.09
  14  -3  -7    1.59    0.08
 -14  -3   6    0.95    0.09
 -14   3   6    1.12    0.08
 -14  -3   6    1.07    0.08
 -14  -3   6    0.95    0.07
 -14  -3   5    4.30    0.13
 -14   3   5    4.33    0.15
 -14  -3   5    4.52    0.16
 -14  -3   5    4.36    0.17
 -14   3   4    6.03    0.20
 -14   3   4    6.03    0.19
 -14   3   4    5.90    0.18
 -14  -3   4    6.04    0.19
 -14  -3   4    6.16    0.21
 -14   3   3   77.81    0.85
 -14   3   3   77.37    0.87
 -14   3   3   79.20    0.82
 -14  -3   3   77.82    0.82
 -14  -3   3   76.55    0.87
 -14   3   2  223.24    1.87
 -14   3   2  221.71    1.92
 -14   3   2  220.89    1.82
 -14  -3   2  224.00    1.83
 -14  -3   2  225.48    1.89
 -14   3   1    1.13    0.11
 -14   3   1    1.36    0.12
 -14   3   1    1.27    0.10
 -14  -3   1    1.36    0.11
 -14  -3   1    1.28    0.12
 -14   3   0   23.59    0.43
 -14   3   0   24.46    0.46
 -14   3   0   24.40    0.41
 -14  -3   0   23.98    0.40
 -14  -3   0   23.80    0.40
 -14   3   0   24.34    0.41
 -14   3  -1    1.81    0.12
 -14   3  -1    1.63    0.13
 -14   3  -1    1.61    0.11
 -14  -3  -1    1.62    0.11
 -14   3  -2   12.63    0.29
 -14   3  -2   12.66    0.30
 -14   3  -2   12.86    0.28
 -14   3  -3   13.93    0.27
 -14   3  -3   14.15    0.26
 -14   3  -3   14.01    0.29
 -14   3  -3   14.13    0.27
 -14   3  -4    4.66    0.13
 -14   3  -4    4.54    0.12
 -14   3  -4    4.73    0.13
 -14  -4   8    2.30    0.07
  14  -4  -8    1.92    0.06
 -14  -4   7    5.66    0.15
 -14   4   7    5.29    0.12
 -14  -4   6   13.78    0.27
 -14  -4   6   13.81    0.23
 -14  -4   5    5.51    0.18
 -14   4   5    5.22    0.15
 -14  -4   5    5.62    0.16
 -14   4   4   22.58    0.38
 -14   4   4   21.52    0.37
 -14  -4   4   21.52    0.38
 -14   4   4   21.68    0.33
 -14  -4   4   21.66    0.34
 -14   4   3   59.90    0.71
 -14   4   3   61.13    0.73
 -14  -4   3   59.10    0.71
 -14   4   3   58.83    0.64
 -14  -4   3   59.53    0.65
 -14   4   2   13.13    0.30
 -14   4   2   13.32    0.32
 -14  -4   2   12.55    0.30
 -14   4   2   12.53    0.26
 -14  -4   2   12.93    0.26
 -14   4   1   10.10    0.23
 -14  -4   1   10.40    0.24
 -14   4   1   10.42    0.27
 -14   4   1   10.85    0.29
 -14   4   0    4.48    0.18
 -14   4   0    4.51    0.17
 -14  -4   0    4.36    0.18
 -14   4   0    4.35    0.15
 -14  -4   0    4.17    0.15
 -14   4   0    4.58    0.19
 -14   4  -1   21.46    0.38
 -14   4  -1   20.34    0.36
 -14   4  -2    4.25    0.15
 -14   4  -2    4.32    0.17
 -14   4  -2    4.18    0.15
 -14   4  -3    0.33    0.05
 -14   4  -3    0.28    0.06
 -14   4  -3    0.43    0.06
 -14   4  -4    0.42    0.04
 -14   4  -4    0.45    0.04
 -14   5   8    0.45    0.04
 -14  -5   7    0.13    0.05
 -14  -5   6    1.76    0.10
 -14  -5   5    2.37    0.12
 -14   5   5    2.63    0.12
 -14   5   4   34.57    0.47
 -14  -5   4   34.81    0.48
 -14   5   4   35.01    0.48
 -14   5   3   27.70    0.44
 -14   5   3   27.73    0.43
 -14   5   2    6.31    0.21
 -14   5   2    6.39    0.20
 -14   5   1   17.36    0.35
 -14   5   1   17.01    0.34
 -14  -5   1   17.46    0.33
 -14   5   0   67.59    0.76
 -14  -5   0   69.11    0.72
 -14   5  -1   22.97    0.35
 -14   5  -1   22.90    0.38
 -14   5  -1   23.30    0.36
 -14   5  -2    1.44    0.07
 -14   5  -2    1.68    0.10
 -14   5  -2    1.49    0.09
 -14   5  -3   21.93    0.27
 -14   5  -3   22.77    0.28
 -14  -6   7    4.93    0.11
 -14   6   7    4.67    0.11
 -14  -6   6    3.74    0.12
 -14  -6   5    3.95    0.13
 -14   6   4    1.85    0.10
 -14   6   3   31.70    0.44
 -14  -6   3   31.12    0.42
 -14   6   2    6.44    0.19
 -14  -6   2    6.02    0.17
 -14  -6   1   55.11    0.59
 -14   6   0   79.93    0.75
 -14   6   0   83.12    0.81
 -14   6  -1    2.61    0.10
 -14   6  -1    2.45    0.11
 -14   6  -2    0.48    0.05
 -14   6  -2    0.45    0.04
 -14  -7   6   41.29    0.38
 -14   7   6   38.23    0.37
 -14   7   5    6.78    0.14
 -14   7   4    0.65    0.05
 -14  -7   4    0.73    0.06
 -14   7   4    0.60    0.06
 -14   7   3   20.16    0.30
 -14  -7   3   20.44    0.28
 -14   7   3   20.59    0.30
 -14   7   2    7.15    0.18
 -14  -7   2    7.33    0.15
 -14   7   2    7.43    0.18
 -14   7   1    6.13    0.12
 -14   7   0   15.63    0.24
 -14   7   0   12.79    0.19
 -14   7  -1   24.76    0.27
 -15   0   9    0.05    0.03
 -15   0   8    4.60    0.13
 -15   0   7    0.08    0.05
 -15   0   7    0.05    0.05
 -15   0   6   55.32    0.61
 -15   0   6   54.15    0.59
 -15   0   5   -0.02    0.05
 -15   0   5    0.09    0.06
 -15   0   5    0.09    0.06
 -15   0   4    6.44    0.19
 -15   0   4    7.34    0.21
 -15   0   3    0.06    0.06
 -15   0   3    0.04    0.06
 -15   0   2    1.82    0.12
 -15   0   1    0.02    0.06
 -15   0   1    0.09    0.06
 -15   0   1    0.03    0.07
 -15   0   0   19.35    0.37
 -15   0   0   19.37    0.36
 -15   0   0   19.80    0.39
 -15   0  -1   -0.02    0.06
 -15   0  -1    0.13    0.07
 -15   0  -1    0.02    0.06
 -15   0  -2   25.15    0.40
 -15   0  -2   24.87    0.40
 -15   0  -2   24.62    0.35
 -15   0  -3    0.02    0.04
 -15   1   9    2.55    0.07
 -15  -1   9    2.69    0.08
 -15   1   8   42.66    0.45
 -15  -1   8   43.84    0.44
 -15   1   7    4.22    0.14
 -15  -1   7    4.17    0.13
 -15   1   6   40.38    0.49
 -15  -1   6   40.23    0.46
 -15  -1   5    0.47    0.07
 -15   1   5    0.48    0.07
 -15  -1   5    0.44    0.06
 -15   1   4   11.48    0.26
 -15  -1   4   11.11    0.26
 -15  -1   3    5.20    0.18
 -15   1   3    5.16    0.18
 -15  -1   3    5.04    0.18
 -15  -1   2    2.05    0.13
 -15  -1   2    2.00    0.13
 -15   1   2    2.04    0.12
 -15   1   2    2.02    0.12
 -15  -1   1   27.88    0.46
 -15   1   1   27.83    0.44
 -15   1   1   27.85    0.46
 -15  -1   0    0.17    0.07
 -15   1   0    0.20    0.08
 -15  -1   0    0.18    0.06
 -15   1   0    0.22    0.07
 -15   1   0    0.16    0.07
 -15  -1  -1    1.20    0.10
 -15   1  -1    1.29    0.11
 -15   1  -1    1.39    0.10
 -15   1  -2    1.67    0.09
 -15   1  -2    1.58    0.11
 -15   1  -2    1.56    0.11
 -15   1  -3   15.56    0.24
 -15  -2   9   10.22    0.13
 -15   2   8   32.41    0.35
 -15  -2   8   32.74    0.35
 -15   2   7   43.09    0.47
 -15  -2   7   43.85    0.48
 -15  -2   7   42.84    0.45
 -15   2   6    5.81    0.16
 -15  -2   6    6.16    0.17
 -15  -2   6    5.83    0.14
 -15  -2   5    0.78    0.08
 -15   2   5    0.77    0.08
 -15  -2   5    0.77    0.08
 -15  -2   5    0.73    0.06
 -15   2   4    3.29    0.14
 -15  -2   4    3.51    0.14
 -15  -2   4    3.61    0.15
 -15   2   3   25.16    0.40
 -15  -2   3   25.90    0.41
 -15  -2   3   25.53    0.42
 -15   2   2    8.20    0.23
 -15   2   2    7.51    0.20
 -15   2   2    7.79    0.22
 -15  -2   2    7.80    0.22
 -15  -2   2    7.82    0.23
 -15   2   1   49.49    0.64
 -15   2   1   49.60    0.61
 -15  -2   1   49.07    0.61
 -15  -2   1   48.72    0.63
 -15  -2   0    7.53    0.21
 -15   2   0    7.79    0.21
 -15  -2   0    7.75    0.22
 -15   2   0    7.88    0.24
 -15   2  -1   16.77    0.33
 -15   2  -1   16.54    0.33
 -15   2  -2    0.25    0.06
 -15   2  -2    0.34    0.05
 -15   2  -3    4.82    0.14
 -15   2  -3    4.62    0.12
 -15   3   8    4.27    0.08
 -15   3   7    3.71    0.10
 -15  -3   7    3.51    0.10
 -15   3   6    2.40    0.10
 -15  -3   6    2.35    0.10
 -15  -3   6    2.22    0.10
 -15   3   5    0.61    0.06
 -15   3   5    0.68    0.07
 -15  -3   5    0.79    0.07
 -15  -3   5    0.85    0.08
 -15   3   4    8.84    0.21
 -15  -3   4    9.40    0.21
 -15   3   4    8.84    0.21
 -15  -3   4    9.31    0.23
 -15   3   3   26.54    0.40
 -15   3   3   26.01    0.38
 -15  -3   3   26.85    0.39
 -15  -3   3   27.44    0.43
 -15   3   2    9.13    0.24
 -15   3   2    9.02    0.23
 -15   3   2    8.72    0.21
 -15  -3   2    8.86    0.22
 -15  -3   2    8.89    0.24
 -15   3   1    4.50    0.17
 -15   3   1    4.17    0.16
 -15   3   1    4.28    0.15
 -15  -3   1    4.46    0.16
 -15  -3   1    4.28    0.17
 -15   3   0    9.17    0.24
 -15   3   0    8.56    0.21
 -15  -3   0    8.84    0.21
 -15   3   0    8.95    0.24
 -15   3  -1    6.44    0.19
 -15   3  -1    6.17    0.19
 -15   3  -2    7.76    0.18
 -15   3  -2    6.95    0.15
 -15   3  -3    0.12    0.03
 -15  -4   7    0.03    0.03
 -15  -4   6    8.08    0.17
 -15   4   6    8.11    0.17
 -15  -4   5   16.03    0.28
 -15   4   5   15.60    0.26
 -15  -4   4    0.22    0.06
 -15   4   4    0.16    0.05
 -15   4   4    0.18    0.05
 -15  -4   3   34.87    0.47
 -15   4   3   33.82    0.45
 -15   4   3   34.90    0.46
 -15  -4   2    0.16    0.07
 -15   4   2    0.05    0.06
 -15   4   2    0.04    0.05
 -15   4   1   41.72    0.54
 -15   4   1   40.84    0.51
 -15   4   0   79.51    0.82
 -15   4   0   80.04    0.81
 -15   4  -1    1.86    0.10
 -15   4  -2   19.05    0.28
 -15   4  -2   17.44    0.24
 -15  -5   6   47.70    0.47
 -15   5   6   47.81    0.47
 -15  -5   5   18.87    0.29
 -15   5   5   18.88    0.28
 -15  -5   4    0.06    0.05
 -15   5   4    0.05    0.04
 -15  -5   3    5.90    0.17
 -15   5   3    6.01    0.16
 -15   5   3    6.10    0.17
 -15   5   2    0.02    0.05
 -15   5   2    0.09    0.05
 -15  -5   1   60.82    0.62
 -15   5   1   59.57    0.64
 -15   5   0    0.16    0.05
 -15   5  -1    3.20    0.11
 -15   5  -1    2.44    0.08
 -15  -6   6    1.91    0.06
 -15  -6   5   38.61    0.39
 -15   6   5   36.60    0.39
 -15   6   4   46.35    0.48
 -15  -6   3   43.17    0.45
 -15   6   3   43.07    0.46
 -15  -6   2    0.48    0.05
 -15   6   2    0.42    0.05
 -15   6   2    0.50    0.06
 -15   6   1   32.36    0.37
 -15   6   1   27.03    0.32
 -16   0   8   37.85    0.36
 -16   0   7    0.01    0.04
 -16   0   6   22.41    0.31
 -16   0   5    0.09    0.05
 -16   0   4   79.71    0.78
 -16   0   3    0.02    0.06
 -16   0   3    0.04    0.05
 -16   0   2   34.10    0.46
 -16   0   2   33.34    0.46
 -16   0   1    0.11    0.06
 -16   0   1    0.00    0.05
 -16   0   0   13.47    0.26
 -16   0   0   13.31    0.27
 -16   0  -1    0.18    0.05
 -16   1   8   98.05    0.76
 -16  -1   8  101.91    0.77
 -16   1   7    0.60    0.05
 -16   1   6    1.11    0.07
 -16   1   5    0.16    0.05
 -16   1   4    0.05    0.05
 -16   1   3   12.02    0.25
 -16   1   2   32.32    0.44
 -16   1   2   32.34    0.46
 -16   1   1    0.07    0.06
 -16  -1   1    0.17    0.05
 -16   1   1    0.08    0.06
 -16   1   0    0.09    0.05
 -16   1   0    0.10    0.05
 -16  -1   0    0.10    0.05
 -16   1   0    0.11    0.06
 -16   1  -1    0.28    0.05
 -16   2   7    0.15    0.03
 -16  -2   7    0.16    0.04
 -16   2   6    3.53    0.11
 -16  -2   6    3.61    0.11
 -16  -2   5    0.91    0.07
 -16   2   5    0.85    0.07
 -16  -2   5    0.86    0.07
 -16  -2   4    0.52    0.07
 -16  -2   4    0.49    0.07
 -16   2   3    8.72    0.20
 -16  -2   3    8.18    0.20
 -16  -2   3    8.20    0.20
 -16   2   2    1.56    0.09
 -16  -2   2    1.66    0.10
 -16   2   1   18.90    0.30
 -16  -2   1   18.42    0.30
 -16   2   1   18.50    0.30
 -16   2   0   31.92    0.41
 -16   2  -1    0.13    0.05
 -16   2  -1    0.11    0.05
 -16  -3   6   12.63    0.18
 -16   3   6   12.72    0.18
 -16  -3   5    0.27    0.05
 -16   3   5    0.17    0.04
 -16  -3   5    0.23    0.04
 -16  -3   4   30.64    0.39
 -16   3   4   29.50    0.35
 -16  -3   4   30.56    0.36
 -16  -3   3    8.99    0.20
 -16   3   3    8.38    0.18
 -16  -3   3    8.80    0.18
 -16   3   2    1.30    0.08
 -16  -3   2    1.29    0.08
 -16   3   1   19.10    0.30
 -16   3   1   19.95    0.32
 -16   3   0   89.51    0.82
 -16   3   0   88.68    0.81
 -16   3  -1   12.07    0.20
 -16   3  -1   11.97    0.20
 -16  -4   5   37.03    0.39
 -16  -4   4    1.06    0.07
 -16  -4   3   16.89    0.27
 -16   4   1   52.43    0.54
 -16   4   1   49.71    0.51
 -16   4   0   16.89    0.24
 -16   4   0   16.60    0.24
 -16  -5   5    5.18    0.10
 -16  -5   4   19.03    0.24
 -16   5   4   14.43    0.20
 -16  -5   3   13.60    0.21
 -16   5   2    1.42    0.07
 -16   5   1   30.74    0.32
 -17   0   6    5.09    0.11
 -17   0   5    0.01    0.04
 -17   0   4    4.39    0.12
 -17   0   3    0.03    0.04
 -17   0   2   46.36    0.49
 -17   0   1    0.04    0.04
 -17   0   1    0.04    0.03
 -17   1   6    0.57    0.04
 -17  -1   6    0.57    0.04
 -17   1   5    1.37    0.07
 -17  -1   5    1.29    0.07
 -17   1   4    0.50    0.05
 -17   1   3    2.29    0.09
 -17   1   3    2.08    0.08
 -17  -1   2   14.72    0.24
 -17   1   2   15.06    0.23
 -17   1   1   24.10    0.30
 -17   2   5    0.29    0.03
 -17  -2   5    0.39    0.04
 -17   2   4    0.68    0.05
 -17  -2   4    0.63    0.05
 -17   2   4    0.58    0.05
 -17  -2   3    5.96    0.13
 -17   2   3    6.23    0.14
 -17   2   2    0.40    0.04
 -17  -2   2    0.45    0.05
 -17   2   2    0.48    0.05
 -17   2   1    6.90    0.15
 -17   3   4    0.92    0.05
 -17   3   3    5.25    0.12
   0   0   0    0.00    0.00


TITL emiliab17_auto in P2(1)/c
REM P2(1)/c (#14 in standard setting)
CELL 1.54184  13.933974  10.181519  10.123564  90.0000 104.6285  90.0000
ZERR    4.00   0.000124   0.000090   0.000095   0.0000   0.0009   0.0000
LATT  1
SYMM -x, y+1/2,-z+1/2
SFAC C H N O
UNIT 68.00 64.00 8.00 8.00
REM  CrysAlisPro recorded range (K): Min=100.0; max=100.0; aver:100.0
TEMP -173
TREF
HKLF 4
END
_computing_structure_solution     'SHELXT 2018/2 (Sheldrick, 2018)'
;
_shelx_hkl_checksum              99713
_symmetry_cell_setting           monoclinic
_symmetry_space_group_name_h-m   'P 21/c'
_symmetry_int_tables_number      14
_chemical_absolute_configuration .
