# Supplementary material for: Driving Forces in the Formation of Paracetamol Cocrystals and Solvate with Naphthalene, Quinoline and Acridine
Source: Molecules. 2024 Sep 18;29(18):4437. doi: 10.3390/molecules29184437 (PMC11434482; doi:10.3390/molecules29184437)
Supplement: Supplementary file 1 [file molecules-29-04437-s001.zip › molecules-3187401-SM/emiliab20Mo_auto.cif]

 
data_emiliab20Mo_auto

_audit_creation_method           SHELXL-2018/1
_shelx_SHELXL_version_number     2018/1
_chemical_name_systematic        ?
_chemical_name_common            ?
_chemical_formula_moiety         '(C13 H9 N), (C8 H9 N O2)'
_chemical_formula_sum            'C21 H18 N2 O2'
_chemical_melting_point          ?

_exptl_crystal_description       needle
_exptl_crystal_colour            colourless
_diffrn_ambient_temperature      100(2)
_chemical_formula_weight         330.37

loop_
_atom_type_symbol
_atom_type_description
_atom_type_scat_dispersion_real
_atom_type_scat_dispersion_imag
_atom_type_scat_source
C C 0.0033 0.0016 'International Tables Vol C Tables 4.2.6.8 and 6.1.1.4'
H H 0.0000 0.0000 'International Tables Vol C Tables 4.2.6.8 and 6.1.1.4'
N N 0.0061 0.0033 'International Tables Vol C Tables 4.2.6.8 and 6.1.1.4'
O O 0.0106 0.0060 'International Tables Vol C Tables 4.2.6.8 and 6.1.1.4'

_space_group_crystal_system      monoclinic
_space_group_IT_number           14
_space_group_name_H-M_alt        'P 21/c'
_space_group_name_Hall           '-P 2ybc'
_chemical_absolute_configuration .

loop_
_space_group_symop_operation_xyz
'x, y, z'
'-x, y+1/2, -z+1/2'
'-x, -y, -z'
'x, -y-1/2, z-1/2'

_shelx_space_group_comment       
;
The symmetry employed for this shelxl refinement is uniquely defined
by the following loop, which should always be used as a source of
symmetry information in preference to the above space-group names.
They are only intended as comments.
;

_cell_length_a                   12.4895(4)
_cell_length_b                   15.7829(5)
_cell_length_c                   8.8855(3)
_cell_angle_alpha                90
_cell_angle_beta                 103.290(3)
_cell_angle_gamma                90
_cell_volume                     1704.61(10)
_cell_formula_units_Z            4
_cell_measurement_temperature    100(2)
_cell_measurement_reflns_used    6118
_cell_measurement_theta_min      3.6290
_cell_measurement_theta_max      76.2680
_exptl_crystal_density_meas      ?
_exptl_crystal_density_method    ?
_exptl_crystal_density_diffrn    1.287
_exptl_crystal_F_000             696
_exptl_transmission_factor_min   ?
_exptl_transmission_factor_max   ?
_exptl_crystal_size_max          0.240
_exptl_crystal_size_mid          0.090
_exptl_crystal_size_min          0.070
_exptl_absorpt_coefficient_mu    0.084
_shelx_estimated_absorpt_T_min   0.980
_shelx_estimated_absorpt_T_max   0.994
_exptl_absorpt_correction_type   multi-scan
_exptl_absorpt_correction_T_min  0.67697
_exptl_absorpt_correction_T_max  1.00000
_exptl_absorpt_process_details   
;
CrysAlisPro 1.171.42.89a (Rigaku Oxford Diffraction, 2023)
Empirical absorption correction using spherical harmonics,
implemented in SCALE3 ABSPACK scaling algorithm.
;
_exptl_absorpt_special_details   ?
_diffrn_radiation_probe          x-ray
_diffrn_radiation_type           MoK\a
_diffrn_radiation_wavelength     0.71073
_diffrn_source                   'micro-focus sealed X-ray tube'
_diffrn_source_type              'PhotonJet (Cu) X-ray Source'
_diffrn_measurement_device_type  'XtaLAB Synergy, Dualflex, HyPix'
_diffrn_measurement_method       '\w scans'
_diffrn_detector_area_resol_mean 10.0000
_diffrn_reflns_number            24620
_diffrn_reflns_av_unetI/netI     0.0792
_diffrn_reflns_av_R_equivalents  0.0994
_diffrn_reflns_limit_h_min       -17
_diffrn_reflns_limit_h_max       16
_diffrn_reflns_limit_k_min       -22
_diffrn_reflns_limit_k_max       22
_diffrn_reflns_limit_l_min       -11
_diffrn_reflns_limit_l_max       12
_diffrn_reflns_theta_min         2.581
_diffrn_reflns_theta_max         30.507
_diffrn_reflns_theta_full        25.242
_diffrn_measured_fraction_theta_max 0.998
_diffrn_measured_fraction_theta_full 0.999
_diffrn_reflns_Laue_measured_fraction_max 0.998
_diffrn_reflns_Laue_measured_fraction_full 0.999
_diffrn_reflns_point_group_measured_fraction_max 0.998
_diffrn_reflns_point_group_measured_fraction_full 0.999
_reflns_number_total             5188
_reflns_number_gt                3553
_reflns_threshold_expression     'I > 2\s(I)'
_reflns_Friedel_coverage         0.000
_reflns_Friedel_fraction_max     .
_reflns_Friedel_fraction_full    .

_reflns_special_details          
;
 Reflections were merged by SHELXL according to the crystal
 class for the calculation of statistics and refinement.
 
 _reflns_Friedel_fraction is defined as the number of unique
 Friedel pairs measured divided by the number that would be
 possible theoretically, ignoring centric projections and
 systematic absences.
;

_computing_data_collection       'CrysAlisPro 1.171.42.89a (Rigaku OD, 2023)'
_computing_cell_refinement       'CrysAlisPro 1.171.42.89a (Rigaku OD, 2023)'
_computing_data_reduction        'CrysAlisPro 1.171.42.89a (Rigaku OD, 2023)'
_computing_structure_solution    'SHELXT 2018/2 (Sheldrick, 2018)'
_computing_structure_refinement  'SHELXL-2018/1 (Sheldrick, 2018)'
_computing_molecular_graphics    'Olex2 1.5, (Dolomanov, 2009)'
_computing_publication_material  ciftab
_refine_special_details          ?
_refine_ls_structure_factor_coef Fsqd
_refine_ls_matrix_type           full
_refine_ls_weighting_scheme      calc
_refine_ls_weighting_details     
'w=1/[\s^2^(Fo^2^)+(0.0227P)^2^+0.8651P] where P=(Fo^2^+2Fc^2^)/3'
_atom_sites_solution_primary     ?
_atom_sites_solution_secondary   ?
_atom_sites_solution_hydrogens   mixed
_refine_ls_hydrogen_treatment    mixed
_refine_ls_extinction_method     none
_refine_ls_extinction_coef       .
_refine_ls_number_reflns         5188
_refine_ls_number_parameters     234
_refine_ls_number_restraints     0
_refine_ls_R_factor_all          0.0891
_refine_ls_R_factor_gt           0.0525
_refine_ls_wR_factor_ref         0.1301
_refine_ls_wR_factor_gt          0.1145
_refine_ls_goodness_of_fit_ref   1.035
_refine_ls_restrained_S_all      1.035
_refine_ls_shift/su_max          0.000
_refine_ls_shift/su_mean         0.000

loop_
_atom_site_label
_atom_site_type_symbol
_atom_site_fract_x
_atom_site_fract_y
_atom_site_fract_z
_atom_site_U_iso_or_equiv
_atom_site_adp_type
_atom_site_occupancy
_atom_site_site_symmetry_order
_atom_site_calc_flag
_atom_site_refinement_flags_posn
_atom_site_refinement_flags_adp
_atom_site_refinement_flags_occupancy
_atom_site_disorder_assembly
_atom_site_disorder_group
C1 C 1.08380(13) 0.86092(11) 0.03464(17) 0.0245(3) Uani 1 1 d . . . . .
H1A H 1.034361 0.908964 0.001108 0.037 Uiso 1 1 calc R U . . .
H1B H 1.094197 0.829608 -0.056170 0.037 Uiso 1 1 calc R U . . .
H1C H 1.155055 0.881817 0.093523 0.037 Uiso 1 1 calc R U . . .
C2 C 1.03441(11) 0.80323(9) 0.13503(15) 0.0167(3) Uani 1 1 d . . . . .
O2 O 1.03553(9) 0.82149(7) 0.27095(11) 0.0218(2) Uani 1 1 d . . . . .
N3 N 0.98915(9) 0.73161(8) 0.06607(13) 0.0176(2) Uani 1 1 d . . . . .
H3 H 0.9964(15) 0.7215(13) -0.029(2) 0.033(5) Uiso 1 1 d . . . . .
C3 C 0.92539(11) 0.67432(9) 0.13347(15) 0.0167(3) Uani 1 1 d . . . . .
C4 C 0.94396(11) 0.58749(9) 0.12938(15) 0.0179(3) Uani 1 1 d . . . . .
H4 H 1.001982 0.566782 0.086653 0.021 Uiso 1 1 calc R U . . .
C5 C 0.87835(11) 0.53090(9) 0.18726(15) 0.0188(3) Uani 1 1 d . . . . .
H5 H 0.891053 0.471698 0.182985 0.023 Uiso 1 1 calc R U . . .
C6 C 0.79347(11) 0.56105(9) 0.25192(16) 0.0182(3) Uani 1 1 d . . . . .
O6 O 0.72978(8) 0.50345(7) 0.30533(12) 0.0220(2) Uani 1 1 d . . . . .
H6 H 0.6760(16) 0.5305(14) 0.338(2) 0.033 Uiso 1 1 d . U . . .
C7 C 0.77680(11) 0.64827(9) 0.25951(16) 0.0188(3) Uani 1 1 d . . . . .
H7 H 0.720874 0.669298 0.306122 0.023 Uiso 1 1 calc R U . . .
C8 C 0.84158(11) 0.70434(9) 0.19922(16) 0.0187(3) Uani 1 1 d . . . . .
H8 H 0.828759 0.763558 0.202777 0.022 Uiso 1 1 calc R U . . .
N11 N 0.56098(9) 0.58122(8) 0.39904(14) 0.0190(2) Uani 1 1 d . . . . .
C12 C 0.57474(12) 0.60387(10) 0.54898(16) 0.0205(3) Uani 1 1 d . . . . .
C13 C 0.67748(13) 0.58566(11) 0.65345(18) 0.0273(3) Uani 1 1 d . . . . .
H13 H 0.733921 0.557047 0.617958 0.033 Uiso 1 1 calc R U . . .
C14 C 0.69389(15) 0.60975(12) 0.80484(19) 0.0346(4) Uani 1 1 d . . . . .
H14 H 0.762526 0.598057 0.873766 0.042 Uiso 1 1 calc R U . . .
C15 C 0.61080(16) 0.65173(12) 0.86108(19) 0.0360(4) Uani 1 1 d . . . . .
H15 H 0.624516 0.668046 0.966699 0.043 Uiso 1 1 calc R U . . .
C16 C 0.51185(15) 0.66887(11) 0.76563(18) 0.0307(4) Uani 1 1 d . . . . .
H16 H 0.456464 0.696533 0.804958 0.037 Uiso 1 1 calc R U . . .
C17 C 0.49049(13) 0.64549(10) 0.60606(16) 0.0228(3) Uani 1 1 d . . . . .
C18 C 0.39056(13) 0.66174(10) 0.50314(17) 0.0235(3) Uani 1 1 d . . . . .
H18 H 0.332859 0.688532 0.538681 0.028 Uiso 1 1 calc R U . . .
C19 C 0.37485(11) 0.63898(10) 0.34884(16) 0.0201(3) Uani 1 1 d . . . . .
C20 C 0.27516(12) 0.65555(11) 0.23588(18) 0.0256(3) Uani 1 1 d . . . . .
H20 H 0.215215 0.681952 0.266571 0.031 Uiso 1 1 calc R U . . .
C21 C 0.26540(12) 0.63399(11) 0.08565(18) 0.0265(3) Uani 1 1 d . . . . .
H21 H 0.198673 0.645149 0.012076 0.032 Uiso 1 1 calc R U . . .
C22 C 0.35431(13) 0.59482(10) 0.03767(17) 0.0254(3) Uani 1 1 d . . . . .
H22 H 0.346400 0.580281 -0.068072 0.031 Uiso 1 1 calc R U . . .
C23 C 0.45119(12) 0.57766(10) 0.14112(16) 0.0215(3) Uani 1 1 d . . . . .
H23 H 0.509830 0.551447 0.106888 0.026 Uiso 1 1 calc R U . . .
C24 C 0.46432(11) 0.59902(9) 0.30017(16) 0.0183(3) Uani 1 1 d . . . . .

loop_
_atom_site_aniso_label
_atom_site_aniso_U_11
_atom_site_aniso_U_22
_atom_site_aniso_U_33
_atom_site_aniso_U_23
_atom_site_aniso_U_13
_atom_site_aniso_U_12
C1 0.0279(7) 0.0273(8) 0.0200(6) -0.0001(6) 0.0090(6) -0.0077(6)
C2 0.0145(6) 0.0195(7) 0.0159(6) 0.0008(5) 0.0029(5) 0.0001(5)
O2 0.0281(5) 0.0229(5) 0.0152(4) -0.0021(4) 0.0064(4) -0.0055(4)
N3 0.0187(5) 0.0200(6) 0.0147(5) -0.0013(4) 0.0051(4) -0.0018(5)
C3 0.0165(6) 0.0176(7) 0.0153(6) -0.0005(5) 0.0020(5) -0.0018(5)
C4 0.0159(6) 0.0195(7) 0.0182(6) -0.0016(5) 0.0038(5) 0.0016(5)
C5 0.0186(6) 0.0160(7) 0.0212(6) -0.0013(5) 0.0037(5) 0.0012(5)
C6 0.0154(6) 0.0191(7) 0.0194(6) 0.0013(5) 0.0025(5) -0.0013(5)
O6 0.0186(5) 0.0189(5) 0.0308(5) 0.0036(4) 0.0103(4) -0.0003(4)
C7 0.0160(6) 0.0190(7) 0.0222(6) -0.0009(5) 0.0058(5) 0.0012(5)
C8 0.0185(6) 0.0166(7) 0.0212(6) -0.0009(5) 0.0049(5) 0.0013(5)
N11 0.0167(5) 0.0177(6) 0.0227(6) 0.0013(5) 0.0046(4) -0.0026(4)
C12 0.0206(7) 0.0199(7) 0.0206(6) 0.0026(5) 0.0036(5) -0.0056(5)
C13 0.0220(7) 0.0280(8) 0.0294(8) 0.0075(6) 0.0007(6) -0.0073(6)
C14 0.0325(9) 0.0366(10) 0.0284(8) 0.0104(7) -0.0060(7) -0.0151(7)
C15 0.0510(11) 0.0345(10) 0.0200(7) 0.0011(7) 0.0031(7) -0.0150(8)
C16 0.0440(10) 0.0276(9) 0.0219(7) -0.0021(6) 0.0102(7) -0.0054(7)
C17 0.0290(7) 0.0196(7) 0.0208(6) 0.0006(6) 0.0079(6) -0.0044(6)
C18 0.0252(7) 0.0223(8) 0.0257(7) 0.0002(6) 0.0114(6) 0.0029(6)
C19 0.0189(6) 0.0196(7) 0.0232(6) 0.0017(5) 0.0076(5) 0.0001(5)
C20 0.0182(7) 0.0284(8) 0.0309(8) 0.0046(6) 0.0068(6) 0.0033(6)
C21 0.0204(7) 0.0291(8) 0.0277(7) 0.0050(6) 0.0007(6) -0.0021(6)
C22 0.0288(8) 0.0255(8) 0.0214(7) -0.0008(6) 0.0046(6) -0.0051(6)
C23 0.0219(7) 0.0224(7) 0.0216(6) -0.0031(5) 0.0078(5) -0.0031(6)
C24 0.0171(6) 0.0178(7) 0.0209(6) 0.0004(5) 0.0059(5) -0.0030(5)

_geom_special_details            
;
 All esds (except the esd in the dihedral angle between two l.s. planes)
 are estimated using the full covariance matrix.  The cell esds are taken
 into account individually in the estimation of esds in distances, angles
 and torsion angles; correlations between esds in cell parameters are only
 used when they are defined by crystal symmetry.  An approximate (isotropic)
 treatment of cell esds is used for estimating esds involving l.s. planes.
;

loop_
_geom_bond_atom_site_label_1
_geom_bond_atom_site_label_2
_geom_bond_distance
_geom_bond_site_symmetry_2
_geom_bond_publ_flag
C1 C2 1.5028(19) . ?
C1 H1A 0.9800 . ?
C1 H1B 0.9800 . ?
C1 H1C 0.9800 . ?
C2 O2 1.2386(16) . ?
C2 N3 1.3467(18) . ?
N3 C3 1.4247(18) . ?
N3 H3 0.88(2) . ?
C3 C8 1.3938(19) . ?
C3 C4 1.392(2) . ?
C4 C5 1.388(2) . ?
C4 H4 0.9500 . ?
C5 C6 1.4002(19) . ?
C5 H5 0.9500 . ?
C6 O6 1.3631(17) . ?
C6 C7 1.396(2) . ?
O6 H6 0.90(2) . ?
C7 C8 1.387(2) . ?
C7 H7 0.9500 . ?
C8 H8 0.9500 . ?
N11 C12 1.3516(18) . ?
N11 C24 1.3494(18) . ?
C12 C13 1.429(2) . ?
C12 C17 1.429(2) . ?
C13 C14 1.367(2) . ?
C13 H13 0.9500 . ?
C14 C15 1.416(3) . ?
C14 H14 0.9500 . ?
C15 C16 1.356(3) . ?
C15 H15 0.9500 . ?
C16 C17 1.430(2) . ?
C16 H16 0.9500 . ?
C17 C18 1.391(2) . ?
C18 C19 1.387(2) . ?
C18 H18 0.9500 . ?
C19 C20 1.432(2) . ?
C19 C24 1.4337(19) . ?
C20 C21 1.356(2) . ?
C20 H20 0.9500 . ?
C21 C22 1.419(2) . ?
C21 H21 0.9500 . ?
C22 C23 1.368(2) . ?
C22 H22 0.9500 . ?
C23 C24 1.4252(19) . ?
C23 H23 0.9500 . ?

loop_
_geom_angle_atom_site_label_1
_geom_angle_atom_site_label_2
_geom_angle_atom_site_label_3
_geom_angle
_geom_angle_site_symmetry_1
_geom_angle_site_symmetry_3
_geom_angle_publ_flag
C2 C1 H1A 109.5 . . ?
C2 C1 H1B 109.5 . . ?
H1A C1 H1B 109.5 . . ?
C2 C1 H1C 109.5 . . ?
H1A C1 H1C 109.5 . . ?
H1B C1 H1C 109.5 . . ?
O2 C2 N3 123.26(13) . . ?
O2 C2 C1 121.58(13) . . ?
N3 C2 C1 115.16(12) . . ?
C2 N3 C3 123.93(11) . . ?
C2 N3 H3 117.5(13) . . ?
C3 N3 H3 118.5(13) . . ?
C8 C3 C4 119.43(13) . . ?
C8 C3 N3 120.45(13) . . ?
C4 C3 N3 120.09(12) . . ?
C5 C4 C3 120.51(13) . . ?
C5 C4 H4 119.7 . . ?
C3 C4 H4 119.7 . . ?
C4 C5 C6 120.03(13) . . ?
C4 C5 H5 120.0 . . ?
C6 C5 H5 120.0 . . ?
O6 C6 C7 122.36(12) . . ?
O6 C6 C5 118.28(13) . . ?
C7 C6 C5 119.36(13) . . ?
C6 O6 H6 109.5(13) . . ?
C8 C7 C6 120.24(13) . . ?
C8 C7 H7 119.9 . . ?
C6 C7 H7 119.9 . . ?
C7 C8 C3 120.40(13) . . ?
C7 C8 H8 119.8 . . ?
C3 C8 H8 119.8 . . ?
C12 N11 C24 118.60(12) . . ?
N11 C12 C13 118.60(14) . . ?
N11 C12 C17 122.30(13) . . ?
C13 C12 C17 119.10(13) . . ?
C14 C13 C12 119.49(16) . . ?
C14 C13 H13 120.3 . . ?
C12 C13 H13 120.3 . . ?
C13 C14 C15 121.41(16) . . ?
C13 C14 H14 119.3 . . ?
C15 C14 H14 119.3 . . ?
C16 C15 C14 120.62(15) . . ?
C16 C15 H15 119.7 . . ?
C14 C15 H15 119.7 . . ?
C15 C16 C17 120.29(16) . . ?
C15 C16 H16 119.9 . . ?
C17 C16 H16 119.9 . . ?
C18 C17 C16 122.62(15) . . ?
C18 C17 C12 118.30(13) . . ?
C16 C17 C12 119.08(14) . . ?
C19 C18 C17 120.25(13) . . ?
C19 C18 H18 119.9 . . ?
C17 C18 H18 119.9 . . ?
C18 C19 C20 123.24(13) . . ?
C18 C19 C24 117.98(13) . . ?
C20 C19 C24 118.76(13) . . ?
C21 C20 C19 120.74(14) . . ?
C21 C20 H20 119.6 . . ?
C19 C20 H20 119.6 . . ?
C20 C21 C22 120.37(14) . . ?
C20 C21 H21 119.8 . . ?
C22 C21 H21 119.8 . . ?
C23 C22 C21 121.11(14) . . ?
C23 C22 H22 119.4 . . ?
C21 C22 H22 119.4 . . ?
C22 C23 C24 120.12(13) . . ?
C22 C23 H23 119.9 . . ?
C24 C23 H23 119.9 . . ?
N11 C24 C23 118.56(13) . . ?
N11 C24 C19 122.54(13) . . ?
C23 C24 C19 118.90(13) . . ?

loop_
_geom_torsion_atom_site_label_1
_geom_torsion_atom_site_label_2
_geom_torsion_atom_site_label_3
_geom_torsion_atom_site_label_4
_geom_torsion
_geom_torsion_site_symmetry_1
_geom_torsion_site_symmetry_2
_geom_torsion_site_symmetry_3
_geom_torsion_site_symmetry_4
_geom_torsion_publ_flag
O2 C2 N3 C3 8.5(2) . . . . ?
C1 C2 N3 C3 -171.20(13) . . . . ?
C2 N3 C3 C8 47.65(19) . . . . ?
C2 N3 C3 C4 -134.54(14) . . . . ?
C8 C3 C4 C5 1.3(2) . . . . ?
N3 C3 C4 C5 -176.51(12) . . . . ?
C3 C4 C5 C6 -0.7(2) . . . . ?
C4 C5 C6 O6 179.01(12) . . . . ?
C4 C5 C6 C7 -0.9(2) . . . . ?
O6 C6 C7 C8 -177.98(13) . . . . ?
C5 C6 C7 C8 2.0(2) . . . . ?
C6 C7 C8 C3 -1.3(2) . . . . ?
C4 C3 C8 C7 -0.3(2) . . . . ?
N3 C3 C8 C7 177.52(12) . . . . ?
C24 N11 C12 C13 -179.47(13) . . . . ?
C24 N11 C12 C17 0.3(2) . . . . ?
N11 C12 C13 C14 178.55(15) . . . . ?
C17 C12 C13 C14 -1.2(2) . . . . ?
C12 C13 C14 C15 0.6(2) . . . . ?
C13 C14 C15 C16 0.3(3) . . . . ?
C14 C15 C16 C17 -0.7(3) . . . . ?
C15 C16 C17 C18 -179.85(16) . . . . ?
C15 C16 C17 C12 0.0(2) . . . . ?
N11 C12 C17 C18 1.0(2) . . . . ?
C13 C12 C17 C18 -179.21(14) . . . . ?
N11 C12 C17 C16 -178.87(14) . . . . ?
C13 C12 C17 C16 0.9(2) . . . . ?
C16 C17 C18 C19 178.90(15) . . . . ?
C12 C17 C18 C19 -1.0(2) . . . . ?
C17 C18 C19 C20 -178.49(15) . . . . ?
C17 C18 C19 C24 -0.3(2) . . . . ?
C18 C19 C20 C21 178.16(16) . . . . ?
C24 C19 C20 C21 -0.1(2) . . . . ?
C19 C20 C21 C22 -0.3(2) . . . . ?
C20 C21 C22 C23 0.3(2) . . . . ?
C21 C22 C23 C24 0.0(2) . . . . ?
C12 N11 C24 C23 177.95(13) . . . . ?
C12 N11 C24 C19 -1.6(2) . . . . ?
C22 C23 C24 N11 -179.97(14) . . . . ?
C22 C23 C24 C19 -0.4(2) . . . . ?
C18 C19 C24 N11 1.6(2) . . . . ?
C20 C19 C24 N11 179.96(14) . . . . ?
C18 C19 C24 C23 -177.95(14) . . . . ?
C20 C19 C24 C23 0.4(2) . . . . ?

_refine_diff_density_max         0.359
_refine_diff_density_min         -0.230
_refine_diff_density_rms         0.054

_shelx_res_file                  
;
TITL emiliab20mo_auto_a.res in P2(1)/c
    emiliab20Mo_auto.res
    created by SHELXL-2018/1 at 14:28:45 on 15-Aug-2024
REM Old TITL emiliab20Mo_auto in P2(1)/c
REM SHELXT solution in P2(1)/c: R1 0.123, Rweak 0.003, Alpha 0.018
REM <I/s> 0.575 for 140 systematic absences, Orientation as input
REM Formula found by SHELXT: C20 N11 O6
rem SIZE
CELL 0.71073 12.4895 15.7829 8.8855 90 103.29 90
ZERR 4 0.0004 0.0005 0.0003 0 0.003 0
LATT 1
SYMM -X,0.5+Y,0.5-Z
SFAC C H N O
UNIT 84 72 8 8

L.S. 10
PLAN  10
SIZE 0.24 0.09 0.07
TEMP -173
CONF
ACTA
BOND $H
fmap 2
SHEL 16 0.70

WGHT    0.022700    0.865100
FVAR       0.57089
C1    1    1.083800    0.860922    0.034642    11.00000    0.02786    0.02728 =
         0.01995   -0.00015    0.00901   -0.00765
AFIX 137
H1A   2    1.034361    0.908964    0.001108    11.00000   -1.50000
H1B   2    1.094197    0.829608   -0.056170    11.00000   -1.50000
H1C   2    1.155055    0.881817    0.093523    11.00000   -1.50000
AFIX   0
C2    1    1.034406    0.803231    0.135029    11.00000    0.01451    0.01952 =
         0.01588    0.00081    0.00294    0.00006
O2    4    1.035526    0.821491    0.270953    11.00000    0.02807    0.02286 =
         0.01519   -0.00207    0.00635   -0.00551
N3    3    0.989155    0.731608    0.066071    11.00000    0.01870    0.01995 =
         0.01474   -0.00131    0.00512   -0.00179
H3    2    0.996423    0.721517   -0.028624    11.00000    0.03263
C3    1    0.925390    0.674321    0.133469    11.00000    0.01652    0.01757 =
         0.01532   -0.00053    0.00196   -0.00180
C4    1    0.943962    0.587488    0.129379    11.00000    0.01593    0.01950 =
         0.01819   -0.00162    0.00380    0.00155
AFIX  43
H4    2    1.001982    0.566782    0.086653    11.00000   -1.20000
AFIX   0
C5    1    0.878353    0.530903    0.187256    11.00000    0.01855    0.01601 =
         0.02124   -0.00133    0.00365    0.00124
AFIX  43
H5    2    0.891053    0.471698    0.182985    11.00000   -1.20000
AFIX   0
C6    1    0.793471    0.561052    0.251921    11.00000    0.01541    0.01911 =
         0.01938    0.00129    0.00253   -0.00133
O6    4    0.729780    0.503453    0.305335    11.00000    0.01864    0.01894 =
         0.03082    0.00362    0.01033   -0.00028
H6    2    0.675976    0.530548    0.337938    11.00000   -1.50000
C7    1    0.776797    0.648274    0.259505    11.00000    0.01597    0.01904 =
         0.02221   -0.00093    0.00580    0.00123
AFIX  43
H7    2    0.720874    0.669298    0.306122    11.00000   -1.20000
AFIX   0
C8    1    0.841585    0.704341    0.199224    11.00000    0.01853    0.01657 =
         0.02121   -0.00086    0.00491    0.00128
AFIX  43
H8    2    0.828759    0.763558    0.202777    11.00000   -1.20000
AFIX   0
N11   3    0.560983    0.581225    0.399044    11.00000    0.01672    0.01771 =
         0.02267    0.00128    0.00459   -0.00260
C12   1    0.574736    0.603867    0.548982    11.00000    0.02057    0.01987 =
         0.02059    0.00258    0.00358   -0.00557
C13   1    0.677479    0.585661    0.653448    11.00000    0.02201    0.02798 =
         0.02943    0.00751    0.00065   -0.00728
AFIX  43
H13   2    0.733921    0.557047    0.617958    11.00000   -1.20000
AFIX   0
C14   1    0.693895    0.609745    0.804839    11.00000    0.03254    0.03655 =
         0.02836    0.01042   -0.00604   -0.01508
AFIX  43
H14   2    0.762526    0.598057    0.873766    11.00000   -1.20000
AFIX   0
C15   1    0.610805    0.651728    0.861080    11.00000    0.05099    0.03455 =
         0.01999    0.00112    0.00310   -0.01497
AFIX  43
H15   2    0.624516    0.668046    0.966699    11.00000   -1.20000
AFIX   0
C16   1    0.511853    0.668865    0.765631    11.00000    0.04399    0.02758 =
         0.02186   -0.00208    0.01020   -0.00543
AFIX  43
H16   2    0.456464    0.696533    0.804958    11.00000   -1.20000
AFIX   0
C17   1    0.490489    0.645486    0.606063    11.00000    0.02903    0.01964 =
         0.02083    0.00056    0.00786   -0.00443
C18   1    0.390561    0.661741    0.503143    11.00000    0.02517    0.02229 =
         0.02572    0.00015    0.01139    0.00295
AFIX  43
H18   2    0.332859    0.688532    0.538681    11.00000   -1.20000
AFIX   0
C19   1    0.374851    0.638984    0.348841    11.00000    0.01888    0.01956 =
         0.02320    0.00169    0.00759    0.00013
C20   1    0.275165    0.655552    0.235876    11.00000    0.01821    0.02836 =
         0.03089    0.00464    0.00675    0.00328
AFIX  43
H20   2    0.215215    0.681952    0.266571    11.00000   -1.20000
AFIX   0
C21   1    0.265400    0.633986    0.085653    11.00000    0.02039    0.02907 =
         0.02771    0.00498    0.00065   -0.00213
AFIX  43
H21   2    0.198673    0.645149    0.012076    11.00000   -1.20000
AFIX   0
C22   1    0.354310    0.594819    0.037668    11.00000    0.02876    0.02551 =
         0.02143   -0.00075    0.00459   -0.00507
AFIX  43
H22   2    0.346400    0.580281   -0.068072    11.00000   -1.20000
AFIX   0
C23   1    0.451187    0.577657    0.141118    11.00000    0.02191    0.02241 =
         0.02157   -0.00315    0.00777   -0.00309
AFIX  43
H23   2    0.509830    0.551447    0.106888    11.00000   -1.20000
AFIX   0
C24   1    0.464315    0.599021    0.300166    11.00000    0.01707    0.01777 =
         0.02090    0.00042    0.00590   -0.00299
HKLF 4


REM  emiliab20mo_auto_a.res in P2(1)/c
REM R1 =  0.0525 for    3553 Fo > 4sig(Fo)  and  0.0891 for all    5188 data
REM    234 parameters refined using      0 restraints

END

WGHT      0.0211      0.8699

REM Highest difference peak  0.359,  deepest hole -0.230,  1-sigma level  0.054
Q1    1   0.9167  0.6267  0.0984  11.00000  0.05    0.36
Q2    1   0.5721  0.6656  0.7911  11.00000  0.05    0.29
Q3    1   0.3258  0.6452  0.2890  11.00000  0.05    0.29
Q4    1   0.3163  0.6268  0.0646  11.00000  0.05    0.27
Q5    1   0.7718  0.6050  0.2240  11.00000  0.05    0.27
Q6    1   0.8971  0.5662  0.1409  11.00000  0.05    0.27
Q7    1   0.4053  0.5969  0.0921  11.00000  0.05    0.25
Q8    1   0.4541  0.5721  0.2329  11.00000  0.05    0.25
Q9    1   0.8015  0.6052  0.2801  11.00000  0.05    0.25
Q10   1   0.5121  0.5996  0.3571  11.00000  0.05    0.25
;
_shelx_res_checksum              49145

_shelx_hkl_file                  
;
   0   0  -1   -0.09    0.22
   0   0  -2 2831.57  232.65
   0   0  -3    0.13    0.68
   0   0  -4   -0.35    0.97
   0   0  -5   -0.21    1.04
   0   0  -6   30.99    3.14
   0   0  -7   -2.04    1.81
   0   0  -8   73.69    6.87
   0   0  -8   77.99    7.61
   0   0   9   -0.75    5.24
   0   0   9    1.61    5.29
   0   0  -9    0.36    2.44
   0   0  -9   -8.27    3.66
   0   0 -10   30.62    4.29
   0   0 -10   27.60    5.33
   0   0  10   40.67    7.01
   0   0 -10   41.40    4.28
   0   0  10   43.56    6.87
   0   0  10   30.00    8.52
   0   0  11   -6.72    6.90
   0   0  11   -4.50    5.48
   0   0 -11    4.04    3.26
   0   0  11   -2.13    5.51
   0   0  11   -0.37    6.96
   0   0  11   -6.38    8.89
   0   0  11   -5.21    7.35
   0   0  12   37.28    8.28
   0   0  12   20.32    6.57
   0   0  12   20.68    8.16
   0   0  12   19.18   10.24
   0   0  12   39.09    6.86
   0   0  13   -8.20    8.84
   0   0  13   20.55    8.41
   0   0  13    4.38    6.66
   0   0  13    2.32    6.98
   0   0  13    0.74   11.27
   0   0  14   36.00    9.62
   0   0  14   17.04    7.91
   0   0  14    8.51    7.38
   0   0  14    1.63   11.61
   0   0  14    3.05    9.48
   0   0  15    9.35    8.19
   0   0  15   -3.48   12.28
   0   0  15    5.82    9.81
   0   0  15   -5.58    8.03
   0   0  16    2.70   12.52
   0   0  16    5.55    8.36
   0   0  16   29.08   11.00
   0   0  16    1.52    9.41
   0   0  17   -9.91   10.63
   0   0  17  -12.52   12.72
   0   0  17    6.96    9.34
   0   0  18   43.10   11.50
   0   0  18    3.73    9.48
   0   0  18   27.05   12.83
   0   0  19    1.36    9.08
   0   0  20   21.37    8.38
   0   0  21    2.74    7.13
   0  -1   1   68.80    5.27
   0  -1  -1   55.62    5.20
   0   1  -1   70.56    5.22
   0  -1  -2 1518.23  124.78
   0   1   3   99.55    7.92
   0   1  -3   88.70    7.96
   0  -1  -3   93.72    7.90
   0   1  -4  977.43   83.49
   0   1  -4 1003.68   83.37
   0  -1  -4 1038.22   83.32
   0   1  -5    6.85    1.36
   0   1  -5    0.36    1.59
   0  -1  -5    6.06    1.24
   0  -1  -6   30.84    3.02
   0   1  -6   29.76    3.11
   0   1  -6   28.20    3.53
   0  -1  -7   -2.44    1.77
   0   1  -7    6.01    2.78
   0   1  -7    2.81    1.87
   0   1  -8   63.23    6.50
   0   1  -8   63.31    7.00
   0   1  -8   77.59    6.39
   0  -1  -8   70.07    6.42
   0   1  -9    2.41    2.12
   0  -1  -9   -6.47    3.92
   0   1  -9    3.75    3.49
   0   1  -9   -4.98    2.61
   0  -1  -9   -4.02    2.38
   0   1   9    8.00    5.40
   0   1   9   -6.25    5.38
   0  -1   9   -5.64    4.34
   0   1 -10   -0.37    2.52
   0  -1  10   -0.36    4.90
   0  -1 -10   -7.03    4.58
   0  -1 -10   -1.44    2.63
   0   1 -10   -4.76    4.34
   0   1 -10   -4.47    3.08
   0   1  10    9.97    6.07
   0   1  10   -0.44    6.02
   0   1  10    1.20    6.64
   0   1  10   -1.35    4.89
   0  -1  10   -1.04    8.18
   0   1  10   -4.31    7.60
   0   1  11   21.11    7.23
   0  -1  11   12.87    5.35
   0   1  11   18.56    5.70
   0   1 -11   19.67    3.83
   0  -1 -11   14.29    3.46
   0   1  11   21.87    7.21
   0   1  11   17.45    7.41
   0   1  11    3.89    8.97
   0  -1  11   12.66    9.39
   0  -1  11   14.19    5.75
   0  -1  12   -4.12   10.38
   0   1  12   -0.64    9.80
   0   1  12   22.43    7.74
   0   1  12  -11.87    8.23
   0   1  12   -0.45    6.18
   0  -1  12    4.12    6.02
   0   1  12    8.45    6.31
   0  -1  12   -4.55    6.35
   0  -1  13    3.71    6.52
   0  -1  13  -10.77   11.54
   0   1  13  -10.69   11.23
   0   1  13   10.92    8.31
   0   1  13    9.46    8.60
   0   1  13    3.58    6.70
   0  -1  13   -6.42    7.14
   0   1  13   -5.18    7.12
   0   1  14   30.62    8.05
   0   1  14   29.66    8.04
   0  -1  14   20.15    7.54
   0   1  14   28.39    9.34
   0  -1  14   34.27    8.17
   0   1  14   34.01    9.88
   0   1  14   10.96   11.85
   0  -1  14    8.43   12.26
   0  -1  15   16.21   12.49
   0  -1  15    0.52    7.83
   0   1  15    1.77    7.89
   0   1  15    2.51   11.96
   0   1  15    1.65    9.94
   0   1  15    5.02    8.21
   0  -1  15    5.06    8.54
   0  -1  16    4.14    7.75
   0   1  16    7.08    8.25
   0   1  16   11.28   12.35
   0  -1  16   -4.66   12.48
   0   1  16   14.91   10.64
   0   1  16   21.28    8.93
   0  -1  16   -3.82    9.38
   0   1  17    6.09    8.04
   0   1  17    9.88   11.10
   0   1  17    7.76   12.51
   0  -1  17   -8.33   12.79
   0   1  17  -10.80    9.60
   0  -1  17   -9.29    9.48
   0   1  18   15.83   11.08
   0  -1  18   11.95    9.42
   0   1  18   -1.49    9.58
   0  -1  18   14.88   12.82
   0   1  18    1.63   12.50
   0  -1  19   35.97    9.44
   0   1  19   11.52    9.31
   0  -1  19   27.30   12.62
   0  -1  20   13.30    8.22
   0   1  20   13.25    8.38
   0  -1  21   14.20    7.09
   0   1  21   12.28    7.12
   0  -2   0   71.23    5.91
   0  -2   1  923.38   74.04
   0  -2   1  880.95   74.01
   0  -2   2   81.23    7.10
   0   2   2   80.26    6.95
   0  -2  -2   80.07    6.94
   0   2  -2   92.16    6.97
   0   2   3    2.61    0.74
   0  -2  -3    1.72    0.63
   0   2  -3    2.36    0.67
   0   2  -4  128.00   11.13
   0   2  -4  132.91   11.26
   0   2  -4  138.88   11.04
   0   2   4  131.47   11.03
   0  -2  -4  126.79   11.01
   0   2  -5   15.71    1.96
   0   2  -5   19.55    2.38
   0  -2  -5   12.83    1.73
   0   2  -5   15.06    1.77
   0   2  -6   96.17    7.48
   0   2   6   71.83    6.70
   0  -2  -6   92.60    7.03
   0   2  -6   94.74    7.06
   0   2  -6   97.73    7.23
   0   2  -7   58.59    6.11
   0  -2  -7   56.62    5.53
   0   2  -7   61.92    5.72
   0   2  -7   63.73    5.52
   0  -2  -8   41.70    3.91
   0   2  -8   36.03    4.13
   0   2  -8   41.60    4.80
   0   2  -8   30.78    3.83
   0   2  -9   -0.33    2.22
   0  -2   9    0.61    4.19
   0  -2   9   -1.85    6.31
   0   2   9    1.34    5.83
   0   2  -9    3.69    3.54
   0  -2  -9    8.48    2.25
   0   2  -9   -0.40    2.73
   0  -2   9    2.76    7.32
   0   2   9   -5.16    5.29
   0   2   9    1.81    5.05
   0   2 -10   29.02    4.74
   0   2  10    5.65    6.06
   0   2 -10   14.81    2.87
   0  -2  10   11.33    4.95
   0  -2 -10   11.39    4.69
   0  -2 -10   14.05    2.93
   0   2 -10    7.83    3.30
   0   2 -10   14.66    4.52
   0   2  10    8.92    5.05
   0   2  10   14.16    6.90
   0   2  10   15.59    7.49
   0  -2  10   18.39    8.38
   0  -2  10   12.80    6.67
   0   2  10    9.12    6.44
   0   2  10    1.72    6.00
   0   2  11    7.29    7.19
   0   2  11    1.66    5.68
   0  -2  11    8.19    5.12
   0   2  11    6.93    7.53
   0  -2  11    2.51    9.33
   0   2  11    2.67    8.66
   0   2  11   20.93    6.95
   0   2 -11    2.70    2.96
   0  -2  11    6.53    5.65
   0   2 -11    5.44    3.63
   0   2  11    4.45    6.35
   0  -2  11   -3.29    7.08
   0   2  11   -8.09    7.25
   0   2  12    8.15    6.73
   0  -2  12   -5.34    7.13
   0   2  12   -1.44    7.50
   0   2  12   -5.44    6.49
   0  -2  12    4.09    6.32
   0   2  12    7.15    6.51
   0   2  12  -17.07    9.96
   0  -2  12    4.28   10.34
   0   2  12   -5.72    7.60
   0   2  12   -0.58    8.01
   0  -2  12    2.35    5.79
   0   2  13   -6.67    8.65
   0  -2  13    6.93    7.32
   0   2  13    3.39    6.59
   0   2  13    9.73    6.96
   0   2  13   13.94    7.16
   0   2  13   -8.90   10.37
   0  -2  13   -6.38   11.79
   0   2  13    5.76    8.10
   0  -2  13   -7.06    7.00
   0  -2  13   -3.07    6.44
   0   2  14   11.22    9.54
   0  -2  14   28.93    7.74
   0   2  14    9.72    7.78
   0  -2  14   35.12    8.27
   0   2  14   40.93    9.57
   0   2  14   21.83   11.71
   0  -2  14   33.18   12.36
   0   2  14   29.45    7.00
   0  -2  14    9.02    7.40
   0   2  14   19.98    8.13
   0   2  15    1.61   11.77
   0  -2  15    8.70    8.75
   0  -2  15    7.46   12.71
   0   2  15    2.48    7.95
   0  -2  15   -1.47    7.30
   0   2  15   21.28    9.94
   0   2  15    2.14    8.23
   0  -2  15    3.13    6.89
   0   2  16    3.78    8.85
   0  -2  16   -1.53    9.32
   0   2  16   13.06   10.49
   0   2  16    3.13    8.40
   0   2  16   12.52   12.19
   0  -2  16   -6.74   13.29
   0  -2  17   -0.78    9.34
   0   2  17   -5.38    9.18
   0   2  17   12.50   11.00
   0   2  17    1.77    8.29
   0   2  17   13.24   12.42
   0  -2  17   -8.61   13.20
   0   2  18   -4.45    9.28
   0  -2  18   18.66    9.67
   0   2  18   17.51   11.28
   0   2  18   -3.08    7.88
   0   2  18    3.89   12.28
   0  -2  18    4.52   13.06
   0  -2  19   18.55   12.16
   0  -2  19    8.80    9.08
   0   2  19    8.09    8.88
   0  -2  20   15.58    8.22
   0   2  20   -0.57    8.01
   0  -2  21    2.29    7.21
   0   2  21   -5.41    7.02
   0   2  22   12.88    5.82
   0  -3   0   -0.61    0.50
   0  -3   1   57.99    4.87
   0  -3   1   55.53    4.92
   0   3   2   24.64    2.05
   0  -3   2   23.82    2.07
   0   3  -2   22.20    2.04
   0  -3   2   21.49    2.25
   0   3  -3  657.27   54.73
   0   3   3  673.44   54.73
   0   3  -3  662.55   54.87
   0  -3  -4  202.21   17.10
   0   3  -4  213.78   17.14
   0   3   4  206.97   17.13
   0   3  -4  196.64   17.32
   0   3  -4  208.18   17.27
   0  -3  -5   45.84    4.38
   0   3  -5   62.59    4.73
   0   3  -5   49.72    4.41
   0   3  -5   42.78    4.72
   0   3   5   51.52    4.45
   0   3  -6   13.00    1.82
   0   3  -6   14.09    2.49
   0  -3  -6   13.28    1.75
   0   3  -6   12.22    2.14
   0   3  -7  189.77   13.68
   0   3   7  139.82   13.30
   0   3  -7  184.61   13.89
   0  -3  -7  198.36   13.66
   0   3  -7  197.69   14.17
   0   3  -8  134.25   11.25
   0   3  -8  140.47   11.51
   0  -3  -8  126.19   11.19
   0   3  -8  118.94   11.71
   0   3   9   14.93    5.85
   0  -3   9   35.33    6.25
   0   3  -9   20.52    3.22
   0  -3   9   21.08    4.77
   0   3   9   21.84    6.45
   0  -3   9   24.12    6.61
   0  -3  -9   31.13    3.23
   0   3  -9   23.42    4.36
   0   3  -9   26.16    3.77
   0  -3   9   21.06    6.16
   0   3   9   32.70    5.62
   0   3  10   28.80    7.11
   0   3 -10   38.71    5.37
   0   3  10   21.52    5.61
   0   3  10   39.00    7.67
   0   3  10   22.75    7.68
   0   3  10   13.05    6.53
   0  -3  10    8.51    6.88
   0   3 -10   34.74    3.88
   0  -3  10   27.92    5.49
   0   3 -10   26.55    4.38
   0   3 -10   20.14    4.91
   0  -3 -10   34.53    3.75
   0  -3  10   34.56    7.26
   0   3  10   31.76    6.44
   0  -3  10   29.55    7.13
   0   3  10   32.13    6.77
   0  -3  11   20.86    5.54
   0   3  11   25.26    5.68
   0   3  11   19.86    8.55
   0  -3  11   18.84   10.15
   0   3  11   22.71    7.88
   0  -3  11   21.27    8.13
   0   3  11   17.92    7.26
   0   3 -11   26.97    3.84
   0  -3  11   26.95    6.23
   0   3  11   22.65    7.56
   0   3  11   18.39    6.23
   0  -3  11   33.56    7.73
   0   3  11   26.67    6.80
   0   3  11   32.16    7.20
   0   3  12    0.58    7.86
   0   3  12    0.50    6.40
   0  -3  12   11.83   10.74
   0   3  12   -6.42    9.57
   0   3  12    2.51    7.48
   0  -3  12   -1.03    6.41
   0  -3  12    5.22    5.77
   0   3  12   -0.34    5.83
   0   3  12    0.52    7.77
   0  -3  12   -3.81    7.46
   0   3  12    5.19    6.58
   0   3  13   14.50    8.72
   0   3  13   12.93    8.01
   0  -3  13    5.19    7.10
   0   3  13    6.80    6.60
   0   3  13   15.38    7.10
   0   3  13   15.75    7.17
   0   3  13   -4.59   10.52
   0  -3  13   -6.61   11.81
   0   3  13    1.43    8.14
   0  -3  13    7.71    7.14
   0  -3  13    7.88    6.32
   0  -3  14    4.80    7.18
   0   3  14    3.23    7.52
   0  -3  14   -9.32    8.70
   0   3  14   29.38    8.90
   0   3  14  -10.49    6.53
   0   3  14    6.65    9.39
   0  -3  14   12.65   13.15
   0   3  14    1.44   10.76
   0   3  14   -2.46    7.76
   0   3  15    5.67   10.16
   0   3  15    0.71    8.45
   0  -3  15  -10.18    8.91
   0   3  15    7.17    8.11
   0   3  15    2.32   11.28
   0  -3  15   -2.08    6.87
   0  -3  15    4.82   12.88
   0  -3  16    6.13    9.18
   0   3  16    6.03    8.67
   0   3  16   -1.32    8.62
   0  -3  16    5.43    6.62
   0   3  16    6.90   10.36
   0  -3  16    6.96   13.31
   0   3  16   12.80   11.91
   0  -3  17   -6.20    9.48
   0   3  17    2.30    9.32
   0   3  17   18.58   11.16
   0  -3  17   -0.99   13.45
   0   3  17    7.13   11.94
   0   3  17   -3.76    8.60
   0  -3  18   19.34    9.42
   0   3  18  -25.80    9.66
   0   3  18   13.88   11.06
   0   3  18    4.39    8.27
   0   3  18   -2.22   11.43
   0  -3  18    5.59   13.06
   0  -3  19   19.11   12.48
   0   3  19    4.69    8.98
   0  -3  19    8.77    8.87
   0  -3  20   19.54    8.39
   0   3  20    3.41    8.01
   0   3  21    2.67    7.02
   0   3  22   24.00    6.17
   0  -4   0 9999.00  821.27
   0  -4   1 1269.13  104.41
   0  -4   2   76.21    6.18
   0  -4   2   58.55    6.06
   0  -4   2   75.03    5.94
   0   4   3    0.10    0.65
   0   4  -3   -1.04    1.07
   0   4  -3    1.60    0.62
   0  -4   3    1.77    0.75
   0   4   4    9.98    1.20
   0   4  -4    7.04    1.10
   0   4  -5    6.33    1.74
   0   4   5    3.55    1.16
   0   4  -5    8.49    1.85
   0   4  -5    6.81    1.69
   0   4  -5    4.63    1.04
   0   4   6   17.03    2.01
   0   4  -6   17.96    2.51
   0   4  -6   21.52    2.63
   0   4  -6   18.59    1.93
   0   4  -6   13.28    1.36
   0   4  -7   80.72    7.88
   0   4  -7   83.85    7.34
   0   4  -7   85.35    7.71
   0   4  -8  192.21   12.66
   0   4  -8  179.02   12.47
   0   4  -8  191.43   12.28
   0   4  -8  191.28   11.90
   0   4  -9   58.69    6.54
   0   4   9   68.31    8.21
   0   4   9   38.50    7.28
   0  -4   9   43.28    7.64
   0   4  -9   59.42    5.55
   0  -4   9   67.45    6.75
   0   4   9   56.59    7.81
   0  -4   9   67.81    8.31
   0  -4   9   67.51    7.88
   0   4   9   62.66    7.28
   0   4  -9   74.92    6.24
   0   4  -9   44.59    6.37
   0   4  -9   43.20    6.57
   0   4  10   28.00    7.37
   0   4 -10   30.71    5.42
   0   4  10   24.78    6.03
   0   4  10   29.31    7.56
   0   4  10   30.77    7.63
   0  -4  10   24.01    7.16
   0   4  10   48.89    6.88
   0   4 -10   31.59    3.92
   0   4 -10   36.24    4.81
   0  -4  10   36.09    5.89
   0   4  10   33.80    6.48
   0  -4  10   31.50    7.50
   0  -4  10   34.06    7.49
   0   4  10   29.41    6.80
   0   4  11   14.69    5.62
   0   4  11   17.94    8.20
   0   4  11   12.33    7.65
   0  -4  11   10.72    8.13
   0   4  11    9.32    7.09
   0   4 -11   14.44    3.25
   0   4  11   18.92    7.53
   0   4  11   12.94    6.89
   0  -4  11   22.89    7.59
   0   4  11    9.68    6.23
   0  -4  11   15.70    5.98
   0  -4  11   15.15    7.34
   0   4  11    7.61    6.54
   0  -4  12   -0.65    8.92
   0   4  12   -1.71    7.80
   0  -4  12    7.62    7.50
   0   4  12   -4.97    7.40
   0  -4  12    3.39    8.18
   0   4  12    8.15    6.52
   0   4  12   10.00    7.84
   0  -4  12    4.70    6.46
   0   4  12   -9.46    9.24
   0   4  12    0.72    6.14
   0   4  12   -3.16    6.78
   0   4  13   -4.24    8.25
   0  -4  13    7.77    7.43
   0   4  13    0.85    6.57
   0   4  13    3.48    6.38
   0   4  13    4.72    7.15
   0   4  13   13.40    8.08
   0  -4  13   14.66    8.77
   0   4  13    5.21    8.24
   0  -4  13    2.91    9.51
   0  -4  13   -0.60    7.49
   0   4  13   -6.90   10.01
   0   4  14   -7.60   10.87
   0   4  14   -0.64    7.62
   0   4  14    7.09    7.92
   0  -4  14   21.52    9.80
   0   4  14  -27.47    8.89
   0  -4  14   -8.83   10.27
   0   4  14    3.65    9.28
   0  -4  14    0.96    7.33
   0  -4  14  -12.04    8.49
   0  -4  14   15.86   12.98
   0  -4  15   -4.32   10.65
   0   4  15   -5.60    9.72
   0   4  15   -3.53    8.31
   0  -4  15    1.03    7.23
   0  -4  15    2.98   13.32
   0   4  15   -4.44   11.17
   0  -4  15    4.37    8.83
   0   4  15   18.44    8.43
   0  -4  16   -4.10   13.78
   0   4  16   13.75   11.40
   0  -4  16    1.08    6.93
   0   4  16    8.30    8.49
   0   4  16    5.25    8.53
   0  -4  16   23.00    9.45
   0  -4  16   19.82   11.07
   0   4  16   26.40   10.71
   0   4  17    6.79   11.90
   0  -4  17    5.07   13.75
   0   4  17   -5.28    9.08
   0  -4  17   -5.42    9.49
   0   4  17   -3.04    8.80
   0   4  17   -5.24   10.62
   0  -4  17    4.53   10.91
   0  -4  18    0.96   13.12
   0   4  18   -5.25    8.60
   0   4  18   -2.93    9.54
   0  -4  18   22.97    9.49
   0  -4  18   19.12   11.46
   0   4  18   14.55   11.15
   0   4  19    4.17    7.53
   0  -4  19    4.26   12.23
   0  -4  19   22.15    9.07
   0   4  19  -16.58    9.13
   0  -4  20    8.56    8.11
   0   4  20   14.60    8.04
   0   4  21    1.31    6.77
   0   4  22   11.39    5.74
   0  -5   0    0.23    0.66
   0  -5   1   33.76    3.35
   0  -5   1   41.90    3.42
   0  -5   2  191.57   16.11
   0  -5   2  203.10   16.33
   0  -5   3   14.71    1.60
   0   5   3   15.78    1.56
   0   5   4  529.64   43.35
   0   5  -4  532.20   43.34
   0   5  -4  504.54   43.52
   0   5  -5   13.24    1.63
   0   5   5   18.41    1.79
   0   5  -5   12.57    2.29
   0   5  -5   11.67    2.30
   0   5  -5   15.76    2.25
   0   5  -6   17.92    2.67
   0   5  -6   13.91    1.89
   0   5  -6   18.80    2.69
   0   5   6   13.26    2.01
   0   5  -6   15.61    2.62
   0   5  -6   17.65    2.91
   0   5  -7  112.08   12.24
   0   5  -7  158.27   12.31
   0   5  -7  144.02   11.86
   0   5  -7  137.76   12.38
   0   5  -7  142.90   12.33
   0   5  -8   12.60    3.42
   0   5  -8   20.16    2.46
   0   5  -8   10.96    3.39
   0   5  -8   10.06    3.67
   0   5  -8   18.88    3.38
   0   5  -9   -0.68    3.61
   0   5   9    5.76    5.19
   0  -5   9   -7.11    5.72
   0   5  -9    0.29    2.16
   0   5  -9   -4.93    3.86
   0   5  -9   -6.23    3.32
   0   5  -9  -12.67    3.91
   0  -5   9   -1.96    4.51
   0   5   9    1.47    4.69
   0   5   9    2.24    6.55
   0  -5   9    6.95    7.75
   0   5   9    1.79    5.70
   0  -5   9   -2.79    6.28
   0   5   9    0.35    5.05
   0  -5   9   -3.29    6.12
   0   5  10   -3.30    6.87
   0   5  10    4.33    6.77
   0   5  10   -7.77    7.04
   0  -5  10  -19.93    6.57
   0   5  10   -2.28    5.97
   0   5 -10    0.32    2.47
   0   5 -10   -1.52    3.50
   0   5  10   -7.20    5.45
   0   5  10    3.21    6.02
   0  -5  10    1.12    7.05
   0  -5  10    0.39    5.08
   0  -5  10  -12.66    7.28
   0   5  10   -7.41    5.99
   0  -5  11  -11.33    8.32
   0   5  11   -6.78    7.12
   0  -5  11    1.32    7.18
   0   5  11  -21.84    6.87
   0   5  11   -1.60    7.60
   0  -5  11   -9.12    6.07
   0   5  11   -1.19    7.75
   0   5  11   -2.54    6.32
   0   5  11   -6.80    6.27
   0   5  11   -0.92    7.99
   0  -5  12   96.51   10.97
   0   5  12   86.00    9.81
   0  -5  12   83.08   10.03
   0  -5  12   56.84   10.40
   0   5  12   57.75    9.69
   0   5  12   75.14   10.30
   0   5  12   68.92    9.27
   0   5  12   74.54   10.37
   0  -5  12   59.72    9.20
   0   5  12   44.97   10.71
   0   5  12   56.44    8.78
   0   5  12   82.29    9.40
   0  -5  13   -4.31    7.51
   0   5  13    7.14    8.31
   0   5  13    3.41    6.34
   0   5  13    7.06    6.73
   0   5  13   -0.62    7.37
   0   5  13   18.82    8.11
   0  -5  13  -21.54    9.06
   0  -5  13   -3.64    9.27
   0   5  13   -2.57    8.43
   0  -5  13  -10.84    7.66
   0   5  13   -3.58    9.56
   0   5  14  -16.01    7.70
   0   5  14   -3.37    8.32
   0  -5  14  -12.10    8.51
   0   5  14   -5.27   10.36
   0  -5  14   -4.29    9.68
   0   5  14    4.65    8.75
   0   5  14    8.22    8.41
   0  -5  14    4.77    7.61
   0   5  14   -7.21    9.00
   0  -5  14   -0.80   10.11
   0   5  15   14.08   11.04
   0  -5  15    7.30    8.70
   0   5  15    4.22    8.25
   0  -5  15   19.71   10.71
   0   5  15   10.26   10.09
   0  -5  15   13.33    7.55
   0   5  15   -2.86    8.78
   0  -5  16    3.83    9.37
   0  -5  16    8.90   10.75
   0   5  16   10.07   10.46
   0   5  16   18.82    9.15
   0   5  16  -10.16   11.09
   0  -5  16   23.15   13.98
   0  -5  16    5.34    7.35
   0   5  16    6.71    8.43
   0   5  17   14.97   11.47
   0  -5  17    8.32   13.96
   0   5  17    0.69    9.09
   0  -5  17   10.02    9.78
   0   5  17    1.51    8.71
   0   5  17   27.50   10.86
   0  -5  17   25.80   11.51
   0  -5  18   10.78   13.92
   0   5  18   19.70    9.09
   0  -5  18   19.16    9.34
   0   5  18    6.54    9.23
   0   5  18    4.20   11.06
   0   5  19    2.47    7.81
   0  -5  19   -0.87   12.72
   0   5  19  -20.32    8.91
   0  -5  19    2.66    8.62
   0   5  20    3.87    7.98
   0  -5  20    5.08    7.83
   0   5  21    8.14    6.91
   0   5  22   12.80    5.60
   0  -6   0  443.25   36.59
   0   6  -1   95.06    7.93
   0  -6   1   91.99    7.96
   0  -6   1   92.73    7.97
   0  -6   2  946.46   79.91
   0  -6   2 1037.10   80.13
   0  -6   3   48.96    4.25
   0  -6   4  486.94   39.12
   0   6   4  464.39   39.06
   0   6  -4  470.93   39.25
   0   6  -5    5.99    1.91
   0   6  -5    6.04    1.13
   0   6   5    4.21    1.20
   0   6  -5    5.64    1.74
   0   6  -5    8.05    2.13
   0   6  -6    2.78    2.10
   0   6  -6    0.38    1.27
   0   6   6   -0.20    1.36
   0   6  -6    3.15    2.04
   0   6  -6    4.88    2.40
   0   6  -6    0.39    2.32
   0   6  -7   70.60    7.20
   0   6  -7   77.10    6.52
   0   6  -7   69.68    7.10
   0   6  -7   63.61    7.13
   0   6  -7   83.04    7.16
   0   6  -8   84.33    9.37
   0   6  -8   98.71    8.68
   0   6  -8  123.67    9.42
   0   6  -8   91.93    9.41
   0   6  -8  101.58    9.32
   0  -6   9   23.57    8.05
   0   6   9   22.83    6.75
   0   6   9   28.24    5.90
   0   6   9   27.29    5.31
   0   6   9   17.05    5.51
   0  -6   9   30.75    6.11
   0   6   9   11.98    2.06
   0   6  -9   23.27    2.83
   0   6  -9   16.50    4.34
   0   6  -9   28.37    3.99
   0   6  -9   18.25    3.87
   0   6  -9   23.67    4.29
   0  -6   9   19.32    6.28
   0   6   9   19.77    5.32
   0  -6   9   16.84    6.79
   0  -6  10   14.36    6.55
   0   6 -10    0.61    2.42
   0   6  10    3.03    7.17
   0   6  10  -21.57    6.01
   0   6  10    3.13    5.62
   0   6  10   13.92    5.95
   0   6  10    7.66    6.83
   0  -6  10    1.68    7.00
   0  -6  10    7.21    8.77
   0   6  10   -1.11    6.80
   0   6  10    5.29    6.08
   0  -6  10   -3.89    7.34
   0   6  11   -3.83    7.03
   0  -6  11    5.09    8.04
   0  -6  11    4.63    7.51
   0   6  11   27.87    6.75
   0  -6  11    7.56    7.44
   0   6  11   -4.01    7.77
   0  -6  11   -5.56    6.62
   0   6  11    5.62    7.67
   0   6  11    9.51    6.34
   0   6  11    3.58    6.35
   0   6  11   -4.77    7.71
   0  -6  11   12.49   10.22
   0  -6  12    3.23    9.04
   0   6  12   18.32    7.58
   0  -6  12   -3.05    7.83
   0   6  12   22.44    7.46
   0  -6  12  -16.81    8.18
   0   6  12   36.65    8.58
   0   6  12   20.00    7.02
   0   6  12    6.95    7.18
   0   6  12    7.66    8.06
   0  -6  12   -5.89    7.15
   0   6  12    2.90    6.52
   0   6  12    2.00    8.40
   0   6  13   -3.39    9.57
   0   6  13   -0.44    6.91
   0  -6  13   -8.51    7.82
   0   6  13   -3.88    7.89
   0   6  13   -1.39    8.51
   0   6  13  -16.52    8.00
   0  -6  13    2.89    9.33
   0   6  13    0.63    8.28
   0  -6  13    1.72    7.68
   0   6  14    0.62    9.98
   0   6  14   -7.03    7.68
   0   6  14    2.82    8.28
   0  -6  14  -23.88    9.94
   0   6  14   19.13    8.78
   0   6  14   -4.13    7.47
   0   6  14    4.39    8.70
   0  -6  14    0.95    7.86
   0  -6  14  -13.48    9.77
   0   6  14    2.84    8.80
   0  -6  14    1.35    8.29
   0   6  15    3.33   10.66
   0   6  15    5.61    8.24
   0   6  15   35.74   10.28
   0  -6  15   27.08   10.89
   0  -6  15   12.45    9.06
   0   6  15   18.63    9.13
   0  -6  15    3.06    7.73
   0   6  16    2.74   10.84
   0  -6  16    2.30    9.36
   0   6  16   13.35    8.69
   0   6  16   -0.82   10.14
   0  -6  16   -3.50   10.73
   0  -6  16    2.11    7.53
   0   6  16    7.56    9.23
   0   6  17    6.74   10.37
   0  -6  17   10.43   11.00
   0  -6  17    1.53    9.27
   0   6  17    4.50    8.84
   0   6  17    0.72    9.20
   0  -6  18   -3.99   13.80
   0   6  18   19.41    9.17
   0  -6  18   15.37    9.34
   0   6  18   -3.87    8.97
   0  -6  19    0.89   12.74
   0   6  19    2.59    8.87
   0  -6  19   15.84    8.84
   0   6  19    1.05    8.00
   0   6  20    1.08    7.88
   0   6  21    4.17    6.71
   0   6  22    8.86    5.39
   0  -7   0    0.85    0.95
   0   7  -1  375.12   28.80
   0  -7   1  331.12   28.81
   0  -7   1  335.23   28.80
   0   7  -2    0.74    1.11
   0  -7   2   -1.67    1.41
   0  -7   3    3.17    0.89
   0  -7   4  344.37   27.19
   0   7   4  320.31   27.12
   0   7  -4  317.01   27.37
   0   7   5  125.74   10.73
   0   7  -5  129.61   11.11
   0   7  -5  128.63   10.99
   0   7  -6   66.53    6.80
   0   7   6   68.82    6.25
   0   7  -6   82.97    6.94
   0   7  -6   78.06    6.80
   0   7  -6   65.68    6.64
   0   7  -7    3.85    2.85
   0   7  -7    2.77    2.88
   0   7  -7    0.51    2.97
   0   7  -7    3.60    2.70
   0   7  -7    4.49    1.55
   0   7  -8    2.50    3.17
   0   7   8    6.52    6.53
   0   7   8    6.06    5.55
   0   7  -8    0.96    1.76
   0   7  -8    2.53    0.64
   0   7  -8   -1.99    3.23
   0   7  -8   -7.88    3.48
   0   7  -8    3.54    3.00
   0   7   9    2.48    5.31
   0   7   9    7.23    5.76
   0   7   9    5.03    6.77
   0   7  -9    4.58    2.11
   0   7  -9    5.02    3.53
   0   7  -9    8.52    3.77
   0   7  -9    1.23    4.01
   0   7  -9    5.65    3.79
   0   7   9   -8.96    5.09
   0  -7   9    2.06    5.59
   0   7   9    0.34    5.14
   0  -7   9  -13.06    6.41
   0  -7   9    0.94    6.62
   0  -7   9   11.60    7.87
   0   7  10   -0.80    6.08
   0  -7  10    0.97    7.13
   0  -7  10  -11.27    6.70
   0   7  10    7.52    5.96
   0   7  10    4.26    5.85
   0   7  10    6.34    6.99
   0   7  10    8.06    6.08
   0   7 -10    9.35    2.67
   0  -7  10   18.06    7.24
   0  -7  10   -0.62    9.13
   0  -7  11   -5.31    7.76
   0  -7  11   13.81    7.44
   0   7  11  -14.51    6.69
   0   7  11   -5.50    7.68
   0   7  11   -5.92    6.63
   0   7  11   -1.27    6.29
   0   7  11  -13.78    7.48
   0   7  11   -5.20    6.91
   0  -7  11  -11.24    8.51
   0  -7  11    2.14   10.54
   0   7  11  -11.40    7.55
   0   7  12   75.66    9.44
   0  -7  12   77.53   10.66
   0  -7  12   62.69    9.82
   0   7  12   66.35    9.30
   0  -7  12   75.19   10.06
   0   7  12   60.51    9.72
   0   7  12   52.88    9.41
   0   7  12   65.89   10.29
   0  -7  12   59.66    9.17
   0   7  12   42.10    8.84
   0   7  12   49.36    9.88
   0  -7  12   84.27   13.08
   0   7  13   10.64    8.28
   0  -7  13   -3.58    9.77
   0   7  13   10.64    8.92
   0   7  13   -1.35    7.96
   0  -7  13    2.71   12.49
   0   7  13   10.33    8.62
   0  -7  13    5.52    7.74
   0   7  13    0.47    7.26
   0  -7  13   43.89    9.14
   0   7  13   43.40    8.16
   0  -7  13   15.49    8.01
   0  -7  14   16.33    8.30
   0   7  14   16.71    7.84
   0   7  14   20.62    8.86
   0   7  14   11.14    9.73
   0   7  14   22.53    9.08
   0  -7  14   20.82    8.47
   0   7  14    9.79    9.11
   0  -7  14   21.12   10.49
   0  -7  15   22.45   10.59
   0   7  15   -7.64    9.58
   0   7  15   -6.29    8.15
   0  -7  15   10.27    9.18
   0   7  15   -5.30    7.90
   0   7  15   -8.13   10.15
   0   7  15   11.00    9.07
   0  -7  15    6.07    8.03
   0   7  15    8.54    8.79
   0   7  16    1.48    8.66
   0  -7  16   41.99    9.76
   0   7  16   12.13   11.07
   0  -7  16   26.51   11.05
   0   7  16   46.84   10.38
   0  -7  16    8.35    8.65
   0   7  16   14.95    9.58
   0   7  17    3.72    8.82
   0  -7  17    6.11    9.49
   0   7  17   13.13   10.61
   0  -7  17   22.80   11.17
   0   7  17   15.10    9.52
   0   7  18   -7.11    8.93
   0  -7  18   10.89    9.06
   0   7  18   -8.09    9.37
   0  -7  19   15.00    8.97
   0   7  19  -15.27    9.08
   0   7  19    2.19    8.15
   0   7  20    0.53    7.70
   0   7  20    3.51    6.93
   0   7  21   -7.67    6.62
   0   7  22    5.43    5.22
   0  -8   0   51.82    4.61
   0  -8  -1    1.15    0.87
   0   8  -1    2.04    0.98
   0  -8   1   -0.24    1.21
   0  -8   1    0.95    1.31
   0  -8   2  277.87   23.25
   0  -8   3  266.24   21.44
   0  -8   3  249.74   21.08
   0   8   4    1.97    0.96
   0   8   5   23.40    2.34
   0   8  -5   16.85    3.00
   0   8   6   12.17    1.86
   0   8  -6   13.99    2.91
   0   8  -6   14.73    3.05
   0   8  -6   11.01    2.56
   0   8  -7    4.09    3.04
   0   8  -7   11.65    2.83
   0   8  -7    6.82    3.20
   0   8  -7    7.33    2.97
   0   8  -8  306.08   27.64
   0   8  -8  319.72   27.61
   0   8  -8  315.06   27.47
   0   8   8  332.11   27.78
   0  -8   8  328.11   28.29
   0   8  -8  352.56   27.62
   0  -8   9  -28.82    5.84
   0   8   9    2.65    6.73
   0  -8   9   -4.37    7.95
   0   8   9  -12.69    5.46
   0  -8   9  -10.44    6.65
   0  -8   9   -1.08    8.38
   0  -8   9   -0.47    6.76
   0   8   9  -21.98    5.25
   0   8  -9    0.71    4.08
   0   8  -9    4.89    3.96
   0   8  -9   -1.66    3.51
   0   8  -9   -2.79    3.81
   0   8   9    3.07    5.47
   0   8  10   11.49    6.11
   0  -8  10   10.21    7.52
   0  -8  10   25.15    6.64
   0   8  10   11.31    6.03
   0  -8  10    5.72    7.26
   0   8  10    5.97    6.21
   0  -8  10   14.59    9.71
   0   8  10   23.66    7.19
   0   8  11   43.99    8.66
   0   8  11   32.23    8.08
   0   8  11   52.67    8.06
   0  -8  11   48.01    8.97
   0   8  11   48.41    7.78
   0  -8  11   30.65    8.37
   0  -8  11   53.42   11.47
   0   8  11   42.87    8.06
   0  -8  11   38.78    8.96
   0   8  11   45.83    7.90
   0   8  11   42.21    8.88
   0   8  12   -7.58    7.51
   0  -8  12    3.16    8.80
   0   8  12   -3.07    7.80
   0   8  12    2.16    8.18
   0   8  12   17.65    7.30
   0  -8  12   17.71    8.09
   0   8  12   -0.64    7.61
   0  -8  12   -3.06    8.00
   0  -8  12    4.98   11.46
   0   8  12   -3.08    7.46
   0   8  13   11.42    8.90
   0   8  13   -7.07    8.46
   0  -8  13    8.31   12.93
   0  -8  13    4.30    8.12
   0   8  13   34.72    8.10
   0  -8  13   -2.24    8.75
   0   8  13   -5.58    7.51
   0   8  13    9.37    8.44
   0  -8  13   -0.70    9.30
   0   8  13    0.62    8.18
   0   8  14    8.20    9.31
   0   8  14   -0.77    8.98
   0  -8  14   10.04   13.58
   0   8  14    3.29    8.84
   0  -8  14    0.94    8.24
   0   8  14   19.96    9.05
   0  -8  14    0.77    9.77
   0   8  14   -3.15    8.04
   0  -8  14    6.83    8.42
   0   8  15    4.64    9.69
   0   8  15  -10.46    8.39
   0   8  15   -2.58    8.15
   0   8  15   -0.81    9.24
   0   8  15   -8.23    9.45
   0  -8  15    1.62   10.50
   0  -8  15    1.47    8.97
   0  -8  15  -12.02    8.51
   0   8  15   -2.49    9.22
   0  -8  15    1.06   13.90
   0  -8  16   12.19    9.58
   0   8  16    3.27    9.73
   0  -8  16   21.59   10.65
   0   8  16   -1.58    9.80
   0   8  16  -11.00    8.74
   0  -8  16    9.26    8.20
   0   8  17    7.05    9.73
   0  -8  17   15.18    9.51
   0   8  17   10.31    8.98
   0   8  17   20.71   10.58
   0  -8  17   16.30   10.79
   0  -8  18   10.06    9.31
   0   8  18    4.90    8.79
   0   8  18    4.90    9.47
   0   8  19  -13.74    9.08
   0   8  19    6.28    8.54
   0   8  20  -11.36    7.97
   0   8  20   -5.32    7.13
   0   8  21   -3.50    6.51
   0  -9   0    0.68    1.15
   0  -9   1    6.03    1.51
   0  -9  -1    3.15    1.05
   0  -9   1    7.05    1.47
   0  -9   2   85.87    7.64
   0  -9   3  343.92   31.30
   0   9  -3  402.34   31.25
   0   9  -4  194.20   16.54
   0   9   5   34.12    3.30
   0   9  -5   36.00    4.12
   0   9  -6  178.73   16.35
   0   9   6  194.80   15.92
   0   9  -7    1.80    2.59
   0   9  -7    5.68    3.26
   0   9  -7   -2.03    3.15
   0   9  -8  304.47   24.87
   0   9  -8  299.72   24.97
   0   9  -8  293.11   25.04
   0  -9   8  284.63   25.71
   0   9  -8  274.55   24.93
   0   9   9    0.46    5.68
   0  -9   9    7.17    7.02
   0  -9   9    3.99    5.62
   0   9   9    8.25    5.10
   0  -9   9    6.34    8.21
   0  -9   9    3.14    6.19
   0   9   9   -5.62    5.30
   0  -9   9    5.55    8.61
   0  -9   9   -3.43    7.17
   0  -9  10   25.32    8.40
   0   9  10   20.37    7.45
   0   9  10   16.82    7.11
   0   9  10   16.63    6.22
   0  -9  10   53.24    7.15
   0  -9  10   32.16    7.56
   0   9  10   15.35    6.37
   0  -9  10   21.14    7.76
   0   9  10   22.66    6.80
   0  -9  10   25.97   10.09
   0  -9  11   73.27   12.52
   0  -9  11   50.86    9.80
   0  -9  11  101.51    9.60
   0   9  11   84.49    8.96
   0   9  11   42.80    8.77
   0   9  11   50.34    9.14
   0   9  11   61.85    9.73
   0   9  11   68.32    9.66
   0   9  11   54.55    8.85
   0  -9  11   67.77    9.94
   0   9  11   57.11    9.43
   0   9  12   75.35    9.78
   0  -9  12   78.45   10.98
   0   9  12   55.58    9.77
   0   9  12   44.69    9.92
   0  -9  12   57.52   10.34
   0  -9  12  109.54   10.45
   0   9  12   55.46    9.38
   0   9  12   66.08   10.65
   0  -9  12   57.62   13.43
   0   9  12   86.75   10.32
   0   9  13    5.04    8.30
   0   9  13    8.12    8.31
   0  -9  13   -8.47   12.81
   0  -9  13    6.01    8.40
   0  -9  13  -14.62    8.72
   0   9  13    1.62    7.72
   0   9  13   12.32    8.56
   0   9  13    4.25    8.24
   0  -9  13    6.19    9.64
   0   9  14    2.40    8.89
   0  -9  14   13.28   13.76
   0   9  14   22.43    8.81
   0  -9  14   11.23    8.47
   0   9  14   -1.35    8.65
   0  -9  14   14.94    9.61
   0   9  14    1.68    8.45
   0   9  14   16.60    9.12
   0   9  15   -4.18    8.06
   0   9  15   -6.09    9.15
   0   9  15   -2.52    9.59
   0  -9  15   -5.39   14.08
   0   9  15    2.19    9.33
   0  -9  15   12.60   10.16
   0   9  15   -6.61    8.39
   0  -9  15    4.95    8.70
   0   9  16   18.95    8.77
   0  -9  16   27.39    9.77
   0   9  16   17.16    8.32
   0   9  16   18.36   10.11
   0  -9  16   24.03   10.62
   0  -9  16   20.20    8.91
   0   9  16   11.87    9.97
   0  -9  16    9.89   14.21
   0  -9  17   -2.15   14.32
   0   9  17    8.93    9.89
   0  -9  17   20.36    9.57
   0   9  17    1.46    9.12
   0   9  17   12.29   10.72
   0   9  18   -1.45    9.58
   0   9  18    8.96    8.61
   0   9  19   -0.59    8.58
   0   9  19  -19.54    8.98
   0   9  20   -0.43    7.15
   0   9  20  -15.50    7.84
   0   9  21    1.85    6.45
   0 -10   0   10.14    1.68
   0 -10   1   23.67    3.03
   0 -10  -1   31.75    2.82
   0 -10   2   19.44    2.79
   0 -10   3  118.47   11.27
   0  10  -3  136.74   11.13
   0  10  -4   37.32    4.04
   0  10  -5   42.24    4.61
   0  10   5   39.77    3.83
   0 -10   5   41.47    3.99
   0  10  -6  105.36   10.81
   0 -10   6  121.24   11.09
   0  10   6  125.16   10.22
   0  10  -7    9.29    3.78
   0  10  -7   21.60    3.70
   0  10   7   17.58    6.33
   0 -10   8  169.27   16.67
   0  10  -8  148.14   15.14
   0  10  -8  166.35   15.27
   0 -10   8  158.67   16.56
   0 -10   8  214.83   15.44
   0  10   9   44.84    6.28
   0 -10   9   47.40    6.99
   0  10   9   28.28    7.58
   0 -10   9   39.67    9.02
   0 -10   9   37.85    8.32
   0 -10   9   51.58    8.21
   0 -10   9   54.96    9.62
   0 -10   9   21.14    6.61
   0  10   9   33.68    6.13
   0  10  10   30.77    6.56
   0 -10  10   19.44    7.27
   0  10  10   28.51    7.67
   0 -10  10   34.95    7.09
   0  10  10   27.10    6.31
   0 -10  10   34.91    8.65
   0 -10  10   33.37    8.32
   0 -10  10   41.03   10.43
   0  10  10   22.19    7.06
   0 -10  11   27.39    8.25
   0  10  11   24.20    7.21
   0  10  11   11.86    7.91
   0  10  11   23.17    8.21
   0 -10  11   14.19    7.51
   0  10  11   18.77    7.46
   0 -10  11   25.54    8.57
   0 -10  11   26.65   11.52
   0  10  11   20.62    7.61
   0 -10  12  121.77   12.12
   0  10  12  100.08   11.17
   0  10  12   96.94   11.59
   0  10  12   81.41   11.19
   0  10  12   75.80   11.53
   0 -10  12   90.72   11.44
   0  10  12  101.81   10.83
   0 -10  12   90.47   14.66
   0  10  12   77.50   11.58
   0 -10  12   79.80   11.97
   0  10  13    3.44    8.28
   0 -10  13  -10.26    8.47
   0  10  13   -4.03    8.07
   0 -10  13   -6.69   13.32
   0  10  13    2.31    8.46
   0 -10  13   -3.33    8.84
   0  10  13    7.16    8.01
   0  10  14    4.50    8.72
   0  10  14   -4.16    9.54
   0 -10  14    1.04   13.75
   0  10  14   -2.38    8.51
   0 -10  14   -6.49    8.82
   0  10  14   -3.30    8.62
   0 -10  14   21.66    9.95
   0  10  15   -3.62    9.22
   0  10  15   10.47    9.91
   0 -10  15    2.27    9.79
   0  10  15    1.42    9.16
   0  10  15    2.34    8.84
   0 -10  15   11.70    8.84
   0 -10  15    6.54   14.00
   0 -10  16   -6.64   14.20
   0  10  16    2.63    9.80
   0  10  16    8.87    9.76
   0 -10  16   12.26   10.38
   0 -10  16   -7.89    8.98
   0  10  16   -3.62    8.50
   0  10  16   -0.54    8.43
   0 -10  17   -1.08   14.23
   0  10  17   13.39   10.08
   0  10  17  -10.08    8.54
   0  10  18   -6.09    8.65
   0 -10  18   21.87   13.84
   0  10  18   21.62    9.96
   0  10  19   -2.38    8.62
   0 -10  19    6.93   12.68
   0  10  19    1.82    8.77
   0  10  20    6.57    7.33
   0  10  20   -7.70    7.59
   0  10  21    3.86    6.19
   0 -11   0   -0.52    1.41
   0 -11   0   -1.69    1.51
   0 -11   1   10.07    2.17
   0 -11  -1   13.54    1.83
   0 -11   2   -1.52    2.03
   0 -11  -2    4.23    1.18
   0  11  -2    3.32    1.48
   0 -11   3    0.90    2.57
   0  11  -3    2.56    1.91
   0 -11   4    4.31    1.40
   0  11  -4    0.43    2.17
   0 -11   5    0.52    1.70
   0  11   5    2.30    1.43
   0  11  -5    0.98    2.41
   0 -11   6   15.16    3.98
   0  11  -6   19.31    3.53
   0 -11   7   84.59    7.36
   0  11   7   60.71    8.32
   0  11  -7   67.78    6.87
   0 -11   7   52.04    6.93
   0  11  -7   49.55    6.54
   0 -11   7   48.43    9.23
   0  11  -7   70.96    6.74
   0  11   8    8.87    6.55
   0 -11   8    5.71    7.60
   0  11   8    1.09    6.63
   0  11  -8    5.66    3.96
   0 -11   8    7.88    7.91
   0 -11   8   15.35    5.42
   0 -11   8   10.73    8.07
   0 -11   9   38.05    9.68
   0  11   9   30.11    7.51
   0 -11   9   48.44    6.82
   0 -11   9   50.13    6.63
   0  11   9   23.58    5.90
   0 -11   9   34.57    7.84
   0 -11   9   33.34    8.62
   0 -11   9   27.66    6.66
   0  11   9   33.00    6.03
   0 -11   9   22.46    9.09
   0 -11  10   -0.87    6.90
   0  11  10   -1.54    6.32
   0  11  10   -3.24    7.17
   0 -11  10   -0.68    9.13
   0 -11  10    3.05    8.38
   0 -11  10    3.64    6.46
   0  11  10    0.41    5.68
   0 -11  10   -0.58    7.91
   0 -11  10  -20.17   10.27
   0  11  11   82.55   11.90
   0 -11  11  119.80   11.75
   0  11  11  108.30   11.21
   0  11  11   66.15   11.95
   0 -11  11   98.07   14.52
   0 -11  11  128.80   12.21
   0  11  11  114.76   11.38
   0 -11  11  119.23   12.86
   0  11  12    3.47    7.15
   0  11  12    3.40    7.89
   0  11  12    5.01    7.84
   0 -11  12    6.89    8.71
   0 -11  12    2.62   12.17
   0  11  12    1.46    8.12
   0 -11  12    2.31    8.31
   0  11  12   -6.21    7.46
   0  11  13   -3.59    8.13
   0 -11  13   18.68    9.13
   0 -11  13    6.76   13.41
   0  11  13   -8.03    8.86
   0 -11  13    5.13    8.92
   0  11  13   -0.58    7.89
   0  11  14    5.61    8.37
   0  11  14   -6.05    9.81
   0 -11  14   -3.13   13.84
   0  11  14    0.63    8.91
   0 -11  14   -0.91    8.83
   0 -11  14   14.54    9.51
   0  11  14   -3.86    8.59
   0  11  15   15.95    9.02
   0  11  15    6.20    9.14
   0  11  15   11.75   10.09
   0 -11  15   -9.85   14.38
   0 -11  15   15.28    9.43
   0 -11  15   32.55   10.37
   0  11  15   14.44    9.38
   0  11  16    7.91    8.48
   0  11  16   -1.79    9.23
   0  11  16    7.24   10.38
   0  11  16   26.23    9.58
   0 -11  16    1.91    9.49
   0  11  16    5.70    8.82
   0 -11  16    1.11   14.68
   0 -11  17   -1.07   14.52
   0  11  17   -6.02   10.09
   0  11  17   -1.42    8.80
   0  11  18   11.25    8.80
   0 -11  18    2.95   13.87
   0  11  18    4.58    9.75
   0  11  19  -18.42    8.61
   0 -11  19    9.37   12.75
   0  11  19    2.48    8.76
   0  11  20   -1.79    7.38
   0  11  20    1.38    7.45
   0  11  21  -11.16    6.06
   0 -12   0  776.21   60.18
   0 -12   0  685.66   60.11
   0 -12  -1  144.47   12.24
   0 -12   1  142.42   12.37
   0 -12  -2   33.52    3.21
   0 -12   2   28.83    3.88
   0 -12   3   52.21    5.30
   0  12  -3   44.12    4.74
   0 -12   3   48.15    4.34
   0  12  -4    4.89    2.45
   0 -12   4    5.60    1.61
   0  12  -5  145.05   13.48
   0 -12   5  158.65   13.11
   0 -12   6    5.95    7.23
   0 -12   6    1.21    2.10
   0  12   6    1.24    5.93
   0 -12   6    1.88    3.56
   0  12  -6    1.14    2.97
   0  12  -7   58.42    6.83
   0  12   7   58.23    8.45
   0  12  -7   89.45    7.47
   0 -12   7   64.21    7.53
   0  12   7   50.45    8.73
   0 -12   7   85.70    7.64
   0 -12   7   53.35    9.63
   0  12   7   42.32    8.40
   0  12   8  111.31   12.88
   0 -12   8  175.13   12.54
   0  12   8  119.01   13.01
   0 -12   8  115.51   13.81
   0 -12   8  119.94   13.08
   0 -12   8  123.34   13.89
   0 -12   8  124.48   14.06
   0 -12   9   28.06    9.40
   0  12   9   17.20    7.25
   0 -12   9   39.33    6.60
   0 -12   9    7.83    5.72
   0  12   9   33.88    5.34
   0 -12   9    4.72    8.80
   0 -12   9    6.58    5.99
   0  12   9   16.91    5.53
   0 -12   9   14.23    7.82
   0  12   9   13.13    6.91
   0 -12   9    0.61    8.64
   0 -12  10    2.04   10.09
   0  12  10   14.54    7.44
   0 -12  10   30.12    6.94
   0  12  10   31.20    5.78
   0 -12  10   -7.09    6.37
   0 -12  10    7.36    9.52
   0 -12  10    0.58    8.36
   0  12  10   14.77    6.10
   0 -12  10   -2.91    6.66
   0 -12  10    6.50    9.14
   0 -12  11  111.50   15.77
   0 -12  11  118.72   14.47
   0  12  11   85.43   13.28
   0  12  11  152.56   12.91
   0 -12  11  142.41   13.28
   0 -12  11  129.94   14.18
   0 -12  12    3.52   12.33
   0  12  12   -2.29    8.45
   0  12  12    1.80    7.05
   0 -12  12    1.52    8.90
   0  12  12   -2.61    7.65
   0  12  12    5.07    7.41
   0 -12  12    2.76    8.03
   0  12  12   -0.93    8.14
   0 -12  13    3.06    8.70
   0  12  13    1.71    7.90
   0 -12  13  -15.10    9.22
   0  12  13  -11.69    9.29
   0  12  13   12.11    8.39
   0 -12  13    2.91   13.38
   0 -12  14   -0.66    8.98
   0  12  14   18.06    8.73
   0 -12  14    7.19    9.22
   0  12  14   -6.27    9.74
   0 -12  14   17.77   13.75
   0  12  14  -11.34    9.45
   0  12  14    8.70    8.25
   0 -12  15   -3.72    9.50
   0  12  15    4.66   10.31
   0  12  15   -0.97    8.67
   0  12  15   -3.30    9.03
   0 -12  15   22.57    9.62
   0 -12  15   -1.09   14.77
   0  12  15    1.31    9.48
   0  12  16    3.66    9.04
   0  12  16   -4.65   10.50
   0 -12  16   14.74    9.95
   0  12  16   -5.41    9.22
   0  12  16  -16.40    8.99
   0 -12  16   12.10   14.74
   0  12  17    3.52   10.24
   0  12  17   -2.09    8.84
   0  12  17    4.52    8.41
   0 -12  17    3.18   14.39
   0  12  18    1.29    8.37
   0  12  18   -3.11    9.67
   0 -12  18   12.57   13.88
   0  12  19    0.55    8.24
   0  12  19    8.19    9.07
   0  12  20   -1.31    7.36
   0  12  20    4.52    7.35
   0  12  21    2.12    5.71
   0 -13   0    3.02    1.92
   0 -13   0    2.24    1.98
   0 -13  -1    3.77    1.86
   0 -13   1    5.22    2.31
   0 -13  -2    2.19    1.69
   0 -13   2    3.89    2.57
   0 -13   3   35.08    3.30
   0 -13  -3   33.21    3.33
   0  13  -3   30.50    3.73
   0 -13   3   33.91    4.40
   0 -13   4   11.68    2.00
   0  13  -4   12.96    2.72
   0 -13   5  117.59   10.09
   0  13  -5  113.85   10.55
   0  13   6   63.09    8.65
   0  13  -6   63.94    6.94
   0 -13   6   54.34    9.64
   0  13   6   58.84    8.59
   0 -13   6   76.42    6.43
   0 -13   6   61.67    7.41
   0  13   6   81.42    9.10
   0  13   7   17.28    6.65
   0 -13   7   22.14    8.02
   0  13   7   12.56    6.52
   0  13  -7   24.93    4.16
   0 -13   7   13.47    7.36
   0  13   8  162.49   15.16
   0  13   8  154.28   15.31
   0 -13   8  172.87   15.47
   0 -13   8  146.12   16.13
   0 -13   8  159.73   16.20
   0 -13   9   14.19    9.53
   0 -13   9   21.24    8.07
   0 -13   9   12.68    5.88
   0  13   9   25.65    5.86
   0 -13   9   30.44    6.11
   0  13   9   25.43    7.40
   0 -13   9   50.88    7.03
   0  13   9   18.31    6.94
   0 -13   9   15.24    9.17
   0  13   9   18.33    7.53
   0 -13   9   30.04    9.12
   0 -13  10    1.96    6.21
   0  13  10    5.57    5.98
   0 -13  10   10.08    6.98
   0 -13  10   -6.40    8.35
   0  13  10   -5.25    7.14
   0 -13  10  -11.84    9.43
   0 -13  10  -13.04   10.15
   0  13  10    9.59    6.83
   0 -13  10   -5.54    9.44
   0  13  11  102.42   10.90
   0 -13  11   98.20   11.23
   0 -13  11   85.08   13.15
   0 -13  11   91.84   12.53
   0 -13  11   77.64   14.29
   0  13  11   62.44   11.46
   0  13  12   13.62    8.24
   0 -13  12   25.06    7.81
   0  13  12   13.83    7.30
   0 -13  12    6.03    9.05
   0  13  12    0.90    7.73
   0 -13  12    0.88   12.54
   0 -13  13   12.71    8.34
   0  13  13    8.82    8.08
   0 -13  13    1.65    9.10
   0  13  13   11.55    7.81
   0  13  13    1.73    9.61
   0 -13  13    2.91   13.49
   0 -13  14    8.05    8.84
   0  13  14   19.77    8.65
   0 -13  14    6.12    9.29
   0 -13  14   -9.37   13.77
   0  13  14   -5.56   10.12
   0  13  14    2.82    9.49
   0  13  14    8.95    8.40
   0  13  15    1.38    9.72
   0  13  15    4.80   10.39
   0 -13  15    4.48    9.69
   0  13  15   11.85    8.63
   0  13  15   28.31    9.15
   0 -13  15   14.07   14.44
   0  13  16    0.63    9.45
   0 -13  16   -2.17   14.48
   0  13  16   -8.58   10.92
   0  13  16    1.41    8.81
   0  13  16   -5.59    8.92
   0  13  17   -3.59   10.30
   0 -13  17    5.18   14.23
   0  13  17   10.00    8.74
   0  13  17  -10.27    8.75
   0  13  18    1.58    9.98
   0 -13  18   11.28   14.18
   0  13  18    0.63    8.45
   0  13  19    0.64    9.07
   0  13  19   -7.96    7.96
   0  13  20   -4.98    7.46
   0  13  20  -13.10    7.17
   0 -14   0   77.76    7.16
   0 -14   1   36.96    4.22
   0 -14  -1   37.67    3.98
   0 -14   2   -4.17    2.98
   0 -14  -2    7.02    2.01
   0 -14   3   52.72    5.91
   0 -14  -3   58.54    5.02
   0 -14   3   50.68    4.96
   0 -14  -4   80.53    6.86
   0  14  -4   85.42    7.44
   0 -14   4   73.01    6.95
   0 -14   5    3.09    1.94
   0  14   5    3.96    6.06
   0  14  -5    2.58    2.84
   0  14   6    3.21    6.12
   0  14  -6    9.35    3.45
   0 -14   6    6.03    4.24
   0 -14   6    6.54    7.48
   0  14   6    5.54    7.08
   0  14   6   -7.29    6.49
   0 -14   6    3.17    2.40
   0 -14   7   -1.30    7.87
   0  14   7   -5.21    6.57
   0  14   7    3.17    6.28
   0 -14   7    2.13    7.40
   0 -14   8   32.22    7.79
   0  14   8   32.84    7.39
   0 -14   8   32.78    9.07
   0  14   8   24.13    7.32
   0 -14   8   21.82    8.86
   0 -14   9   -7.70    9.33
   0  14   9    4.11    6.62
   0 -14   9   -3.89    8.98
   0 -14   9    5.94    8.03
   0  14   9   -8.33    7.23
   0  14   9    0.58    6.65
   0 -14   9    0.31    5.42
   0 -14   9    2.38    9.37
   0  14  10    5.38    6.76
   0 -14  10   17.68    9.89
   0 -14  10   -6.75    9.67
   0  14  10   -3.09    7.37
   0  14  10   -5.21    7.53
   0 -14  10   -3.44   10.49
   0 -14  10   -1.85    6.03
   0  14  10    2.52    5.87
   0 -14  10   -0.58    8.32
   0  14  11    9.39    6.91
   0 -14  11    6.09   10.02
   0  14  11    9.09    7.98
   0 -14  11    7.30    9.02
   0  14  11   11.74    6.65
   0 -14  11    9.91    6.94
   0 -14  11   10.20   11.49
   0  14  12   13.63    8.43
   0  14  12    8.44    7.24
   0 -14  12    3.70    9.57
   0 -14  12   -5.27   12.61
   0  14  12   20.04    7.46
   0 -14  12   -4.41    7.41
   0  14  13    1.98    7.77
   0 -14  13    1.60    9.46
   0  14  13    1.80    9.69
   0 -14  13   29.19    8.13
   0  14  13   25.42    8.01
   0 -14  13   -0.96   13.49
   0  14  14   -5.09    7.66
   0  14  14    0.96   10.51
   0 -14  14   -2.53    9.41
   0  14  14    0.74   10.04
   0 -14  14   -8.24   13.78
   0  14  14   18.25    8.23
   0  14  15    5.92   10.90
   0  14  15    9.38   10.11
   0 -14  15    5.97    9.76
   0 -14  15   -3.20   14.52
   0  14  15  -15.08    8.45
   0 -14  16   -1.06   14.60
   0  14  16   11.15    8.60
   0  14  16    0.66    9.68
   0  14  16   -2.92   10.93
   0  14  16   -0.94    8.69
   0  14  17    8.77    9.03
   0  14  17  -17.38    8.61
   0 -14  17    7.04   14.16
   0  14  17    0.91   10.79
   0  14  18   -1.21    8.21
   0 -14  18  -11.76   13.18
   0  14  18   15.13   10.08
   0  14  19    7.63    9.01
   0  14  19    8.06    7.64
   0  14  20   -1.80    7.65
   0  14  20  -22.73    6.98
   0 -15   0    3.44    2.49
   0 -15  -1   59.44    5.39
   0 -15  -1   49.01    5.36
   0 -15   1   58.91    5.79
   0 -15  -2    4.39    2.05
   0 -15   2    6.86    3.15
   0 -15   3   79.32    6.71
   0 -15   3   77.15    7.70
   0 -15  -3   70.24    6.73
   0 -15   4    9.88    2.06
   0 -15  -4    8.75    1.93
   0  15   4   15.90    6.51
   0 -15  -5    0.54    1.51
   0  15  -5   -1.03    2.98
   0 -15   5   -1.73    2.09
   0  15   5    0.42    6.08
   0 -15   5    1.24    4.01
   0 -15   6   18.46    3.12
   0  15   6   17.51    6.51
   0  15  -6   22.57    4.10
   0 -15   6   23.35    7.91
   0  15   6   18.78    6.74
   0  15   6   12.52    7.67
   0 -15   7    2.11    8.19
   0  15   7    4.68    6.44
   0  15   7   -4.42    6.56
   0 -15   7    4.31    7.39
   0 -15   8   -1.66    7.40
   0  15   8    7.47    6.77
   0 -15   8    3.83    8.69
   0  15   8  -11.99    6.83
   0 -15   8    4.60    8.47
   0 -15   9   -2.50    8.82
   0 -15   9   -3.45    8.12
   0  15   9    1.58    7.08
   0  15   9    1.83    6.96
   0  15   9   -0.71    6.65
   0 -15   9   -4.48    9.85
   0 -15   9   -0.60    9.41
   0  15  10    6.40    6.79
   0 -15  10   13.28   10.05
   0 -15  10   -3.59    9.53
   0  15  10   -2.22    7.42
   0  15  10    1.36    7.45
   0 -15  10   -4.82   10.76
   0 -15  10   15.14    5.74
   0 -15  10    0.57    8.46
   0  15  11   31.00    7.76
   0 -15  11   45.67   11.05
   0  15  11   29.33    8.61
   0 -15  11   31.88    9.75
   0 -15  11   57.03    7.77
   0 -15  11   21.12   11.79
   0  15  12   -0.59    8.37
   0  15  12   -7.76    7.20
   0 -15  12   11.52    9.36
   0 -15  12    6.11   12.17
   0  15  12   13.22    7.18
   0 -15  12    5.92    7.21
   0  15  13    1.02    7.30
   0 -15  13   -3.87    9.50
   0  15  13    8.55    7.72
   0 -15  13   -6.66   13.29
   0  15  14    5.45   10.02
   0  15  14   -7.27    7.62
   0 -15  14    9.63    9.66
   0  15  14    4.92   10.29
   0 -15  14   10.11   13.53
   0  15  15   -0.75   10.42
   0  15  15    1.02    7.85
   0 -15  15   -5.20   14.18
   0 -15  15    0.80    9.45
   0  15  15   16.13   11.03
   0 -15  16   11.29   14.22
   0  15  16   12.34    8.78
   0  15  16   -6.92   11.12
   0  15  16   -3.79    8.35
   0  15  16    5.47    9.95
   0  15  17    7.92    9.46
   0  15  17   -9.19   10.69
   0 -15  17   17.41   13.84
   0  15  17  -11.70    8.91
   0  15  18   -7.17   10.10
   0  15  18   -0.58    8.08
   0 -15  18   -2.59   13.13
   0  15  19    1.26    9.23
   0  15  19    1.89    7.43
   0  15  20    8.37    7.37
   0  15  20    0.35    6.44
   0 -16   0  139.95   12.33
   0 -16  -1  106.17    9.40
   0 -16   1  102.39    9.61
   0 -16   2    5.20    3.50
   0 -16  -2    9.84    2.40
   0 -16  -3   73.08    6.05
   0 -16   3   61.52    5.89
   0  16   3   55.34    8.79
   0 -16   3   58.50    7.04
   0 -16   3   60.44    9.87
   0 -16   4    1.33    1.96
   0  16   4    2.47    6.90
   0  16   4   -1.52    6.01
   0 -16   4   -1.85    8.02
   0 -16  -4    1.58    1.88
   0 -16   5    8.35    8.51
   0  16   5    7.46    6.37
   0 -16   5    8.34    2.40
   0  16   6    8.14    2.13
   0 -16   6    6.28    2.85
   0  16   6    8.08    6.47
   0 -16   6    5.99    8.69
   0 -16   6    4.94    8.16
   0 -16   7   -1.52    8.32
   0  16   7    9.84    6.89
   0 -16   7   -5.63    7.79
   0  16   7    1.01    6.63
   0 -16   8  -10.70    8.69
   0  16   8  -10.69    7.08
   0  16   8   -2.63    6.96
   0 -16   8   -6.15    8.65
   0 -16   9   12.63    8.18
   0  16   9   -2.56    7.05
   0 -16   9   -6.22    9.10
   0  16   9    9.61    7.09
   0 -16   9    2.39   10.59
   0  16   9    2.23    6.69
   0 -16   9   -5.38    9.69
   0 -16  10    6.17    8.71
   0  16  10   -3.55    7.86
   0 -16  10   -4.76    9.47
   0  16  10   -0.59    7.48
   0  16  10    9.14    6.71
   0 -16  10  -13.21   10.65
   0 -16  10   -6.18   10.57
   0 -16  11  -10.74    9.28
   0  16  11    0.78    8.38
   0 -16  11    4.65   11.69
   0  16  11    9.16    6.64
   0 -16  11    8.41   10.52
   0 -16  11    9.04   10.03
   0  16  11  -10.46    7.90
   0  16  12   13.15    8.47
   0 -16  12   -2.58   12.35
   0  16  12  -13.92    6.46
   0 -16  12   12.45   10.37
   0 -16  12    5.54    9.34
   0  16  12    1.00    6.67
   0 -16  13    6.60    9.66
   0  16  13   20.99    8.95
   0 -16  13   14.01   13.04
   0  16  13   -2.09    7.18
   0 -16  14   -5.26    9.42
   0  16  14   10.55    7.27
   0  16  14  -11.34    7.46
   0  16  14   -3.25   10.58
   0 -16  14   -5.91   13.53
   0  16  15   -7.17    7.93
   0  16  15  -16.43   10.93
   0 -16  15    8.85    9.32
   0 -16  15    1.01   14.02
   0  16  15   -2.05   11.29
   0 -16  16    8.86   13.74
   0  16  16   10.98   11.55
   0  16  16   -6.35   10.58
   0  16  16   -1.90    8.26
   0  16  17    4.64    9.45
   0  16  17    5.65    8.47
   0 -16  17   26.65   13.83
   0  16  17   -7.37   10.66
   0  16  18    7.92   10.27
   0  16  18    2.20    7.99
   0  16  19   -7.03    7.32
   0  16  19   -3.11    9.10
   0  16  20   -4.31    6.01
   0  16  20   -3.42    7.24
   0 -17   0   -2.38    7.40
   0 -17   0    3.58    3.01
   0  17   1   17.55    6.62
   0 -17  -1   20.40    7.75
   0 -17   1   14.31    3.72
   0 -17  -1   19.61    3.43
   0  17   2    5.08    6.64
   0 -17   2    1.10    3.71
   0 -17  -2   -0.47    7.78
   0 -17   2    1.50    7.90
   0 -17  -3    1.09    2.16
   0 -17   3    3.53    8.05
   0 -17   3    0.61    4.09
   0 -17   3    2.11    1.95
   0  17   3    1.99    6.83
   0 -17   4   17.46    2.72
   0  17   4   24.48    6.57
   0  17   4   14.97    7.42
   0 -17   4   19.77    8.54
   0  17   5   29.51    7.11
   0 -17   5   26.92    9.18
   0 -17   5   33.75    3.89
   0 -17   6    6.54    8.99
   0  17   6    8.99    6.64
   0 -17   6   13.80    8.50
   0 -17   6   12.46    3.09
   0  17   7    6.48    6.69
   0 -17   7   -2.17    8.04
   0  17   7    1.81    6.56
   0 -17   7   16.42    8.50
   0  17   8    2.29    6.76
   0 -17   8  -10.76    8.84
   0  17   8   -1.37    6.79
   0 -17   8    0.88    8.72
   0 -17   9    2.83    9.00
   0  17   9   -4.84    7.10
   0 -17   9    4.17    9.77
   0  17   9   -2.32    6.80
   0 -17   9   11.80   10.46
   0  17   9   -1.33    7.25
   0 -17  10    6.03    9.41
   0 -17  10  -12.93   10.60
   0  17  10   -2.54    7.54
   0  17  10    8.61    6.64
   0 -17  10   -0.87   10.86
   0  17  10    2.96    8.19
   0 -17  11    4.21    9.88
   0 -17  11  -10.72   11.51
   0 -17  11    3.02    9.18
   0  17  11   12.47    8.01
   0  17  11   21.75    7.09
   0 -17  11   -8.79   10.99
   0  17  11    4.07    8.70
   0  17  12   -9.27    6.59
   0 -17  12   -3.38   12.39
   0 -17  12    3.92    9.30
   0  17  12   -1.77    9.14
   0  17  12  -15.99    8.59
   0 -17  12   -5.16   10.69
   0  17  13    4.26    6.62
   0  17  13    6.55    9.04
   0 -17  13   16.38   12.94
   0 -17  13   10.96    9.60
   0  17  14   -9.33    7.68
   0  17  14    7.47    7.16
   0 -17  14   -3.81   13.31
   0  17  14   -6.76   10.94
   0 -17  14    7.59    9.36
   0 -17  15  -14.45   13.62
   0  17  15  -10.50   11.05
   0  17  15   15.42    7.63
   0  17  16    6.01   11.22
   0  17  16   -0.72   10.62
   0 -17  16   -1.87   13.43
   0  17  16   14.12    8.06
   0  17  17   -9.44    9.63
   0 -17  17   27.64   13.11
   0  17  17   -0.60    8.36
   0  17  17   12.84   10.96
   0  17  18   -9.80    7.75
   0  17  18   -0.78   10.04
   0  17  18    1.25    7.83
   0  17  19    1.21    9.01
   0  17  19  -23.27    7.25
   0  17  20    2.86    6.90
   0  18   0   57.92    7.83
   0 -18   0   35.75    5.28
   0 -18   0   56.53    8.78
   0  18   1    1.87    6.93
   0 -18   1    9.46    3.82
   0 -18  -1    4.87    3.17
   0 -18  -1   10.41    7.73
   0  18   2   13.55    7.16
   0 -18  -2    7.87    3.13
   0 -18   2    8.69    4.00
   0 -18   2   11.50    8.05
   0 -18  -2   -0.52    7.94
   0 -18   3  170.33   14.88
   0  18   3  157.61   16.18
   0  18   3  210.70   16.87
   0 -18   3  187.91   17.26
   0 -18   4  208.06   17.30
   0 -18   4  186.59   19.46
   0  18   4  212.54   18.53
   0  18   4  187.80   19.19
   0 -18   5   29.33    9.23
   0 -18   5   25.34    3.54
   0  18   5   26.08    7.18
   0  18   5   19.35    6.62
   0 -18   6   21.14    3.62
   0  18   6   12.69    7.08
   0 -18   7   -3.45    8.04
   0  18   7    3.14    6.85
   0 -18   7    1.77    8.51
   0  18   7    4.05    6.47
   0 -18   8   20.87    8.68
   0  18   8    7.83    6.93
   0 -18   8    1.88    8.65
   0  18   8   -3.06    6.83
   0  18   9    0.65    7.01
   0 -18   9    2.36    9.64
   0 -18   9   -5.34   11.01
   0  18   9   -1.60    6.75
   0 -18   9   13.02    9.00
   0  18   9   -3.47    7.90
   0  18  10    9.44    7.30
   0 -18  10   -4.03   10.78
   0  18  10   -6.22    6.78
   0 -18  10  -10.94   11.33
   0 -18  10   -8.45    9.56
   0  18  10   -8.44    8.71
   0  18  11   -9.05    8.11
   0 -18  11   20.28   11.12
   0  18  11    7.79    6.45
   0 -18  11    9.14   11.37
   0  18  11    5.04    8.92
   0 -18  11    4.40    9.73
   0  18  12   -4.23    8.39
   0  18  12    6.38    9.25
   0 -18  12   10.64   11.06
   0 -18  12   -3.29   11.87
   0  18  13    2.91   10.48
   0  18  13   -5.42    6.47
   0 -18  13    3.52   12.70
   0  18  13    1.38    9.29
   0  18  14   -7.53    6.88
   0 -18  14  -12.79   13.03
   0  18  14   -1.75   11.18
   0  18  14  -21.44    8.29
   0  18  15  -17.41   11.31
   0 -18  15   -4.57   13.01
   0  18  15   16.41    7.87
   0  18  16   -2.21   10.65
   0  18  16   12.99   11.46
   0 -18  16    6.14   12.85
   0  18  16   -1.86    7.97
   0  18  17   -0.59    9.52
   0  18  17   -9.71    8.21
   0  18  17    4.52   10.82
   0  18  18    7.62   10.07
   0  18  18    5.39    7.95
   0  18  18   -0.48    7.55
   0  18  19    5.24    8.88
   0  18  19  -19.38    6.94
   0 -19   0    0.57    7.83
   0 -19  -1   22.18    8.09
   0 -19  -1   21.04    4.21
   0 -19   2   19.72    8.52
   0 -19   3   -0.60    8.49
   0  19   3   -1.56    6.75
   0 -19   3    1.74    2.33
   0  19   4    3.55    6.84
   0 -19   4    0.60    8.75
   0 -19   4    0.91    2.60
   0  19   4    3.01    6.30
   0  19   5    2.02    6.81
   0 -19   5    3.60    9.24
   0 -19   5   13.48    3.16
   0  19   5   10.65    6.44
   0  19   6   18.36    7.10
   0 -19   7   17.04    8.93
   0  19   7   14.34    7.12
   0  19   8   -1.47    6.81
   0 -19   8   -4.02    8.57
   0  19   8   -5.22    6.63
   0 -19   8   -7.01    8.76
   0 -19   9    1.06    8.84
   0 -19   9  -13.08   11.25
   0  19   9    4.95    7.06
   0 -19   9   -3.48    9.65
   0  19   9    7.54    6.94
   0  19   9   -2.17    7.89
   0 -19  10   14.38    9.32
   0  19  10   15.53    6.95
   0 -19  10   23.78   11.57
   0 -19  10    1.97   10.52
   0  19  10   15.73    7.61
   0  19  10    7.93    8.53
   0  19  11   -2.21    7.98
   0 -19  11   -1.89   11.30
   0 -19  11   -2.93   11.29
   0 -19  11    6.85    9.96
   0  19  11   -4.33    9.02
   0 -19  12    0.91   11.13
   0  19  12    5.93    8.36
   0 -19  12    1.59   11.68
   0  19  12    4.66    9.57
   0  19  13   -5.49    6.37
   0  19  13    3.94   10.28
   0  19  13   18.81    9.31
   0 -19  13    8.44   12.41
   0  19  14   -1.08    6.72
   0  19  14   -0.90   11.65
   0 -19  14    8.67   12.84
   0  19  15    5.09    7.55
   0 -19  15    1.72   13.16
   0  19  15   -5.07   11.53
   0  19  16   -3.65    7.63
   0  19  16   -0.74   11.15
   0  19  17   -2.68    7.95
   0  19  17   -2.37    9.63
   0  19  17   -1.77   10.90
   0  19  18    4.42    9.94
   0  19  18    8.29    7.16
   0  19  18   -4.88    7.82
   0  19  19   -7.73    8.61
   0  19  19  -14.37    6.40
   0 -20   0   24.90    8.40
   0  20  -2   10.75    7.30
   0  20   3   46.65    8.16
   0 -20   3   37.75    9.70
   0  20   3   36.41    7.59
   0 -20   3   44.21    4.73
   0  20   4   15.81    7.41
   0 -20   4   16.91    8.99
   0  20   4   20.44    6.50
   0 -20   4   19.69    3.38
   0  20   5    1.71    6.29
   0  20   5    2.11    7.04
   0  20   6    8.34    7.13
   0 -20   7    7.08    8.60
   0  20   7    4.04    7.02
   0  20   8    4.86    6.58
   0 -20   8   -1.06    8.47
   0  20   8   14.42    7.14
   0 -20   9    1.95   11.63
   0  20   9    6.78    7.03
   0  20   9    6.54    6.97
   0  20   9    9.72    8.02
   0 -20   9    1.13    9.55
   0 -20   9    6.67    8.82
   0 -20  10   22.70   11.84
   0  20  10   -8.42    6.83
   0  20  10    3.77    7.05
   0  20  10    1.63    8.76
   0 -20  10    3.20   10.30
   0 -20  10   -3.46    9.07
   0 -20  11   -2.92   11.62
   0  20  11  -13.91    7.86
   0  20  11    5.32    9.44
   0 -20  11   -3.53   11.07
   0  20  11    5.18    5.90
   0 -20  11   -1.18    9.85
   0  20  12   16.13    9.69
   0 -20  12   14.82   11.39
   0  20  12    2.33    8.38
   0 -20  12    8.39   11.55
   0 -20  13   14.42   11.93
   0  20  13   -5.97   10.55
   0  20  14    4.57   11.74
   0  20  14   -8.62    6.54
   0  20  14   -8.13   10.89
   0 -20  14   20.36   12.36
   0  20  14  -10.07    8.71
   0  20  15  -11.05    7.18
   0  20  15    8.53   11.45
   0 -20  15    1.59   12.24
   0  20  16   -1.48   10.90
   0  20  16  -11.49    8.12
   0  20  16   -7.12    7.59
   0  20  17   -1.98    7.59
   0  20  17    5.26    9.51
   0  20  17    9.43   10.98
   0  20  18   11.93    9.73
   0  20  18   -4.72    7.68
   0  20  18   -1.17    6.64
   0  20  19   -6.71    8.16
   0  21   0   -1.34    7.00
   0  21   1    6.68    6.83
   0  21  -1   16.22    7.44
   0  21   2   13.24    6.79
   0  21  -2   16.31    7.56
   0  21   3   87.89   10.54
   0  21   3  100.29   11.19
   0  21   4   -8.64    6.52
   0  21   4    0.97    7.46
   0  21   5   13.43    6.58
   0  21   5   11.48    7.23
   0  21   6   -8.38    6.31
   0  21   6    3.70    7.30
   0  21   7    2.08    7.35
   0  21   8   11.76    6.67
   0 -21   8   13.46    8.53
   0  21   8   12.67    7.76
   0  21   8   14.80    7.41
   0 -21   9    2.03   12.33
   0  21   9   10.41    7.52
   0  21   9   -4.60    6.52
   0  21   9  -12.34    8.18
   0 -21   9    6.03    9.42
   0 -21   9    1.16    8.55
   0 -21  10    7.13   12.09
   0  21  10   -0.79    7.01
   0  21  10    5.87    8.76
   0 -21  10   -4.93   10.19
   0 -21  10  -11.96    9.23
   0 -21  11    1.00   11.87
   0  21  11    4.04    7.69
   0  21  11    0.90    9.29
   0 -21  11   -8.11   10.67
   0 -21  11  -19.35    9.66
   0  21  11    4.25    5.40
   0  21  12   -0.96   10.16
   0 -21  12    9.37   11.43
   0  21  12    2.42    8.40
   0 -21  12    5.78   11.37
   0 -21  13   -1.50   11.75
   0  21  13    3.99   10.65
   0  21  14    9.26   12.00
   0  21  14    5.35    6.60
   0  21  14    7.06   10.85
   0 -21  14    2.27   11.94
   0  21  14  -10.34    8.96
   0  21  15   -1.96   11.21
   0  21  15    5.91    7.15
   0  21  15  -19.26    8.03
   0  21  15  -11.10   11.76
   0  21  16   -7.33   10.79
   0  21  16    8.63    7.73
   0  21  16   -9.67    7.98
   0  21  17    9.67    9.49
   0  21  17    1.80    7.33
   0  21  18   -4.62    9.32
   0  21  18   -2.99    7.45
   0  21  18   10.82    6.22
   0  21  19   -3.31    7.84
   0  22   0   36.84    7.82
   0  22  -1    0.45    7.47
   0  22   1    3.07    7.00
   0  22   2   10.91    6.78
   0  22  -2    9.22    7.81
   0  22   3   82.99   10.09
   0  22   4    8.62    7.78
   0  22   4   13.54    6.39
   0  22   5   68.51    9.82
   0  22   5   63.11    8.78
   0  22   6   14.61    7.53
   0  22   6    0.69    6.30
   0  22   7   -1.42    7.48
   0  22   8   -1.59    7.40
   0  22   8   -0.78    6.49
   0 -22   8   -1.18    8.12
   0  22   8    0.73    7.95
   0  22   9  -16.90    6.80
   0 -22   9   15.76    8.69
   0  22   9    4.75    8.60
   0 -22   9   -4.21   12.31
   0 -22  10  -13.59   12.30
   0  22  10   -4.97    6.90
   0  22  10   -0.86    9.09
   0 -22  10    7.02    9.99
   0 -22  10    4.93    8.77
   0 -22  11   14.15   12.17
   0  22  11    8.38    7.30
   0  22  11    1.83    9.58
   0 -22  11   10.21   10.46
   0  22  11    1.08    5.33
   0 -22  11    2.47    9.14
   0 -22  12   -5.65   11.69
   0  22  12   -0.96   10.13
   0 -22  12    7.44   11.01
   0  22  12    0.83    8.45
   0  22  12   -4.39    4.91
   0  22  13   -1.99   10.89
   0 -22  13    5.56   11.16
   0  22  14   -7.22    8.92
   0 -22  14   12.40   11.49
   0  22  14   -3.71   12.14
   0  22  14    9.93   10.93
   0  22  15   15.73    8.07
   0  22  15    6.68   11.24
   0  22  15  -13.45    7.30
   0  22  15    0.85   11.48
   0  22  16   -0.83    7.74
   0  22  16    2.96    7.83
   0  22  16   -4.30   10.77
   0  22  17  -12.78    6.85
   0  22  17   11.46    9.24
   0  22  18    7.94    8.80
   0  22  18    9.03    7.24
   0  22  19    4.67    7.03
   0  23   0   -6.65    7.27
   0  23  -1    2.88    7.58
   0  23   1    6.55    7.06
   0  23  -2    0.45    7.98
   0  23   2   -1.75    6.76
   0  23   3   -2.47    6.74
   0  23   4  120.59   13.13
   0  23   4  115.27   12.17
   0  23   5   11.69    7.82
   0  23   5   10.36    6.14
   0 -23   5   24.04    8.62
   0  23   6   -4.56    7.64
   0  23   6  -10.88    6.16
   0  23   7    1.45    7.50
   0  23   7   13.64    7.77
   0  23   8   -1.49    8.27
   0 -23   8   13.56    8.23
   0  23   9   13.45    6.42
   0 -23   9   -1.08   12.11
   0 -23   9    1.26    8.22
   0  23   9   12.92    8.47
   0  23  10  -16.31    6.93
   0 -23  10   -9.59   12.46
   0 -23  10    5.06    8.64
   0  23  10   -3.47    9.20
   0  23  11   27.63    7.79
   0 -23  11    1.25    9.16
   0  23  11   13.20    5.71
   0  23  11   24.87   10.06
   0 -23  11   16.31   12.17
   0 -23  12    3.75   11.60
   0  23  12   -9.61   10.53
   0  23  12    6.78    8.45
   0 -23  12   -0.62   10.55
   0  23  12    1.10    5.03
   0  23  13    0.98   10.80
   0  23  14   -5.80   10.94
   0  23  14   -0.92   12.26
   0  23  15   24.01    8.00
   0  23  15   -6.51    7.41
   0  23  15   -4.58   10.65
   0  23  15  -14.09   11.67
   0  23  16   14.03   10.14
   0  23  16   -2.37    7.54
   0  23  16    3.46   10.65
   0  23  16   -6.23    7.21
   0  23  17   -3.09    9.00
   0  24   0    8.17    7.67
   0  24   1   -2.32    6.97
   0  24  -1   -5.62    7.96
   0  24  -2   -0.96    8.13
   0  24   2    1.24    6.86
   0  24   3   26.23    7.26
   0  24   4    7.63    6.69
   0  24   5   36.49    6.88
   0 -24   5   12.73    8.26
   0  24   6   19.10    6.22
   0 -24   6   33.29    8.51
   0  24   7  -11.18    7.98
   0 -24   8   -1.28    8.11
   0  24   8    5.31    8.48
   0  24   9   -5.73    8.88
   0  24   9    0.87    6.11
   0 -24   9   -6.46    8.23
   0 -24   9   -4.43   12.92
   0  24  10    8.73    9.69
   0  24  10   11.50    6.79
   0 -24  10   11.58    8.75
   0  24  10    1.09    5.63
   0 -24  10   -1.08   12.53
   0  24  11    2.76    9.85
   0  24  11    0.88    7.50
   0  24  11  -12.20    5.59
   0 -24  11  -12.57    9.25
   0 -24  11   -2.04   12.39
   0  24  12   -9.49   10.58
   0  24  12    3.43    8.39
   0  24  12    3.30    5.64
   0 -24  12  -12.93   11.49
   0  24  13    8.60   10.75
   0  24  13   -1.06    6.29
   0  24  14   -1.30    9.07
   0  24  14    5.59   10.72
   0  24  14   -3.61   11.82
   0  24  15    0.87   10.35
   0  24  15  -14.44   11.50
   0  24  16   10.02    9.73
   0  24  16    5.97    7.61
   0  24  16    1.95    6.75
   0  24  16    1.31   10.57
   0  24  17   -4.78    8.70
   0  25   0   -2.30    7.48
   0  25   1    1.84    7.31
   0  25  -1   -9.73    8.02
   0  25  -2   -1.53    8.54
   0  25   2    4.57    6.87
   0  25   3   -8.31    6.99
   0  25   4   -5.85    6.37
   0 -25   5   -3.65    7.61
   0  25   5   -2.30    5.96
   0 -25   6    1.24    7.15
   0  25   6    9.14    7.55
   0  25   6   -2.40    5.60
   0  25   7   -2.84    8.22
   0  25   7   -0.83    5.51
   0  25   8   13.06    8.58
   0  25   9   11.53    9.06
   0 -25   9   -1.12   12.80
   0 -25   9  -25.07    8.41
   0  25   9   -8.09    5.88
   0  25  10    4.36    9.56
   0 -25  10   10.83   12.52
   0  25  10   -9.89    6.49
   0 -25  10    6.50    8.48
   0  25  10   -0.90    6.63
   0  25  11    0.91   10.00
   0 -25  11   -5.05   12.34
   0 -25  11    5.02    8.90
   0  25  11   -5.54    5.92
   0  25  11   10.73    7.24
   0  25  12   -1.85   10.60
   0  25  12   11.18    8.45
   0 -25  12   -3.60   11.00
   0  25  12    3.26    6.33
   0  25  13   -5.16    6.42
   0  25  13   -9.22   10.45
   0  25  13    8.51   11.82
   0  25  14   -2.54    8.95
   0  25  14    2.66   10.38
   0  25  14    2.63   11.82
   0  25  15   -1.85    7.72
   0  25  15   13.01    9.98
   0  25  15   -2.29   11.07
   0  25  16    1.42    9.39
   0  25  16   -4.30   10.00
   0  25  17    8.56    8.39
   0  25  17    5.63    8.22
   0  26   0    4.84    7.81
   0  26  -1    1.14    8.31
   0  26   1   -3.22    7.53
   0  26  -2   -1.60    9.02
   0  26   2  -12.34    7.57
   0  26   3   13.07    6.69
   0 -26   4   28.47    8.55
   0  26   4   10.71    6.49
   0 -26   5   -3.80    7.37
   0  26   5    1.81    7.20
   0  26   5   -0.80    5.79
   0  26   6   -1.98    7.56
   0 -26   6    9.04    7.18
   0  26   6   -3.33    5.44
   0  26   7    0.72    8.05
   0  26   7   -0.86    5.05
   0  26   8    1.54    8.44
   0  26   9   -4.28    6.67
   0 -26   9  -17.37    7.87
   0  26   9   -4.92    9.20
   0 -26   9    6.80   13.35
   0  26  10   10.33    9.48
   0  26  10    5.49    6.41
   0 -26  10   -2.60    8.14
   0  26  10    3.67    6.33
   0 -26  10  -14.01   12.71
   0  26  11    0.89    9.71
   0  26  11    5.49    6.39
   0  26  11   11.66    7.56
   0 -26  11   12.88   12.09
   0  26  12   -3.59   10.64
   0  26  12    8.52    6.41
   0  26  13   -0.88   10.17
   0  26  13   -5.98    6.62
   0  26  13  -12.85   11.97
   0  26  14   -7.48    9.93
   0  26  14   -6.70    8.94
   0  26  14    4.49    7.20
   0  26  14    6.70   11.76
   0  26  15   -1.44   10.81
   0  26  15    6.74    9.48
   0  26  15   28.78    7.72
   0  26  16    3.19    8.79
   0  26  16    2.82    9.45
   0  26  17    1.00    7.60
   0  27   0    5.67    8.05
   0  27   1   -6.72    7.56
   0  27  -1   -0.59    8.32
   0  27   2   -9.28    7.23
   0  27  -2    4.45    9.10
   0  27   3    5.29    6.63
   0  27   4    7.66    6.88
   0 -27   4    1.28    7.53
   0  27   4   -0.80    6.34
   0 -27   5    2.62    7.11
   0  27   5    0.61    7.32
   0  27   5    5.81    5.74
   0 -27   6  -14.61    6.89
   0  27   6   -1.32    8.08
   0  27   6    6.02    5.29
   0  27   7   -2.86    8.22
   0  27   7   -7.95    4.92
   0  27   8   -0.77    8.76
   0  27   9    1.07    6.99
   0 -27   9    1.34    7.66
   0  27   9   12.14    9.52
   0 -27   9   -3.40   13.45
   0  27  10   -0.84    9.86
   0 -27  10    5.31   12.83
   0 -27  10    9.03    8.29
   0  27  10   -4.34    6.69
   0  27  10   14.72    6.64
   0  27  11    1.72   10.03
   0 -27  11  -13.47   11.97
   0  27  11    4.45    7.33
   0  27  11   -7.52    6.89
   0  27  12    3.42   10.08
   0  27  12   10.30    6.90
   0  27  13    3.30    9.81
   0  27  13  -12.39    7.20
   0  27  13  -11.50    9.63
   0  27  14    6.90    9.71
   0  27  14    5.53   11.12
   0  27  14   -5.74    8.70
   0  27  14    5.92    7.63
   0  27  15    8.81    9.20
   0  27  15   11.29   10.16
   0  27  15    8.57    7.04
   0  27  16   -0.51    8.78
   0  27  16   15.74    8.44
   0  27  17   -3.39    7.08
   0  28   0   -0.65    8.16
   0  28   1   -2.08    7.66
   0  28  -1  -12.80    8.75
   0  28   2    1.48    7.09
   0  28  -2    6.28    9.29
   0 -28   3   21.81    8.26
   0  28   3   -5.46    6.85
   0  28   4    3.79    7.06
   0 -28   4   13.17    7.65
   0  28   4   -0.82    6.42
   0  28   5   -4.20    7.43
   0 -28   5    2.68    6.93
   0  28   5   -5.98    5.81
   0 -28   6   10.81    6.71
   0  28   6   -3.93    7.87
   0  28   6   16.73    5.78
   0  28   7    1.41    8.21
   0 -28   7   13.49    6.63
   0  28   7    2.70    4.79
   0  28   8    3.01    9.02
   0  28   8   -1.01    7.45
   0  28   8    0.91    4.85
   0 -28   9  -11.98    7.86
   0  28   9    8.38    7.14
   0  28   9    3.15    9.19
   0 -28   9    2.24   12.98
   0  28  10   -5.68    9.59
   0 -28  10    2.07   12.97
   0  28  10   10.58    7.14
   0 -28  10    7.60    8.41
   0  28  10    5.47    6.49
   0  28  11    4.90    9.64
   0 -28  11   -1.85   11.47
   0  28  11   -7.85    7.53
   0  28  11    9.34    7.11
   0  28  12    8.02    9.64
   0  28  12   -4.92    7.21
   0  28  13   -1.52    9.38
   0  28  13   -7.19    7.51
   0  28  13  -23.82    9.46
   0  28  14   -0.69    9.04
   0  28  14   -8.79   10.75
   0  28  14    4.76    8.28
   0  28  14    7.06    7.47
   0  28  15    1.80    9.72
   0  28  15   -0.60    8.40
   0  28  16   -3.98    8.08
   0  28  16   -3.85    7.35
   0  29   0   -4.65    8.34
   0  29   1    7.09    7.99
   0  29  -1   -0.62    8.87
   0 -29   2   -3.79    8.82
   0  29  -2   -4.63   10.01
   0  29   2   -8.30    7.49
   0 -29   3   10.44    8.15
   0  29   3   -1.60    6.73
   0 -29   4    2.67    7.66
   0  29   4   -5.02    6.50
   0 -29   5  -12.21    7.30
   0  29   5   -2.93    7.48
   0  29   5  -19.98    6.38
   0  29   6    3.84    8.04
   0 -29   6    8.17    6.02
   0  29   6   -5.36    5.33
   0  29   7  -11.00    8.42
   0 -29   7  -14.83    6.31
   0  29   7    2.72    4.91
   0  29   8   -0.73    8.76
   0  29   8   -0.99    8.02
   0  29   8   -4.54    5.09
   0  29   9    6.09    7.84
   0  29   9    3.78    9.18
   0 -29   9    2.19   13.01
   0  29  10    0.77    9.61
   0 -29  10    3.99   12.75
   0  29  10   -5.36    6.78
   0  29  10   -4.07    7.67
   0 -29  10    2.46    8.54
   0  29  11    2.30    9.62
   0  29  11   10.86    7.83
   0  29  12   -0.74    9.18
   0  29  12   -7.41    7.59
   0  29  13  -10.34    9.34
   0  29  13  -13.34    7.65
   0  29  14    4.92    8.56
   0  29  14  -12.00   10.54
   0  29  14   -8.10    7.68
   0  29  14    0.72    7.57
   0  29  15   -0.52    7.75
   0  29  15   -1.60    8.96
   0  30   0    8.70    8.47
   0  30   1  -10.02    8.18
   0  30  -1   -8.10    9.09
   0 -30   1   -7.30    9.08
   0  30   2   -5.34    7.67
   0 -30   2   -5.08    8.89
   0  30   3    2.42    7.21
   0 -30   3   -6.56    8.46
   0  30   4    6.75    6.65
   0 -30   4  -13.41    7.99
   0  30   5   23.59    6.48
   0 -30   5    4.07    7.14
   0  30   5   16.87    7.73
   0  30   6   -0.89    5.65
   0 -30   6    6.76    6.61
   0  30   6    2.46    7.82
   0  30   7    0.91    8.08
   0 -30   7    2.66    6.72
   0  30   7   -9.02    5.48
   0  30   7    7.23    8.62
   0  30   8   -3.80    8.19
   0  30   8   17.92    5.86
   0  30   8    8.30    8.84
   0  30   9   -7.84    9.54
   0 -30   9    6.36   12.99
   0  30   9   -4.84    8.04
   0  30  10  -11.48    9.24
   0 -30  10  -11.39   12.13
   0  30  10   -4.80    7.84
   0  30  11    4.93    9.24
   0  30  11    2.77    7.91
   0  30  12    6.02    9.05
   0  30  12    1.71    7.65
   0  30  12   -7.63   10.72
   0  30  13    5.49    8.35
   0  30  13    0.58    8.37
   0  30  13   -6.07    7.97
   0  30  14    4.77    7.87
   0  30  14    2.38    9.53
   0  30  14    3.83    7.65
   0  30  14    7.09    7.16
   0  30  15    4.73    6.76
   0  30  15   -1.83    8.20
   0 -31   0    2.29    9.81
   0  31   0  -12.62    8.91
   0 -31   1    4.83    8.89
   0 -31  -1    7.50   10.14
   0  31  -1  -16.60    9.58
   0  31   1   -3.57    8.40
   0 -31   2   -6.30    8.75
   0  31   2  -11.41    7.96
   0 -31   3   22.10    8.76
   0  31   3    4.02    7.55
   0 -31   4    5.31    8.19
   0  31   4    1.68    7.13
   0 -31   5   -4.01    7.19
   0  31   5    0.87    6.46
   0  31   5    2.29    8.59
   0 -31   6   -6.63    6.99
   0  31   6    0.58    7.86
   0  31   6   -3.53    5.82
   0  31   6    1.64    8.54
   0  31   7   -4.31    8.43
   0  31   7    0.89    5.83
   0  31   7    4.32    8.24
   0 -31   7   14.27    7.60
   0  31   8   -4.51    8.31
   0  31   8    2.69    8.45
   0  31   8    0.87    5.96
   0 -31   8   12.23   13.04
   0  31   9   -0.66    8.91
   0 -31   9   -5.06   12.59
   0  31   9   -0.91    8.17
   0  31  10    0.65    8.69
   0  31  10   -2.67    8.05
   0 -31  10  -12.45   11.79
   0  31  11   11.86    8.08
   0  31  11    8.37   10.27
   0  31  11    5.06    8.66
   0  31  12    3.48   10.06
   0  31  12    1.76    8.31
   0  31  12   -1.55    8.10
   0  31  12    5.80    8.82
   0  31  13  -15.88    8.00
   0  31  13   -8.78    8.07
   0  31  13    1.57    7.70
   0  31  14   -3.09    7.01
   0  32   0    2.59    9.19
   0 -32   0   -5.59    9.51
   0  32   1    4.89    8.52
   0  32  -1   -1.19    9.72
   0 -32  -1   11.49   10.39
   0 -32   1   -7.09    9.17
   0  32   2    2.99    8.19
   0 -32   2    4.93    8.50
   0 -32  -2   18.26   10.24
   0  32   3    6.32    7.60
   0 -32  -3    4.34   10.33
   0 -32   3   19.07    8.61
   0  32   4   13.31    8.78
   0  32   4    6.60    7.13
   0 -32  -4   11.43   10.82
   0 -32   4    9.05    7.78
   0  32   5   -4.31    8.92
   0  32   5   -2.55    6.87
   0 -32   5   -3.89    7.64
   0 -32   6   -8.97    7.59
   0  32   6    0.77    8.47
   0  32   6   12.05    6.42
   0  32   7    7.24    8.45
   0  32   7   10.28    6.63
   0  32   7   -9.54    7.88
   0 -32   8    7.42   13.10
   0  32   8   -9.10    8.85
   0  32   8    5.86    6.58
   0  32   8   -1.75    8.07
   0 -32   9   -0.95   12.33
   0  32   9   13.58    8.25
   0  32   9    9.13    8.40
   0  32   9   10.40    7.15
   0  32  10    4.06    8.30
   0  32  10   -0.81    8.31
   0  32  11    2.75    7.97
   0  32  11    4.55    8.47
   0  32  11    1.39    9.89
   0  32  12   -0.50    7.67
   0  32  12  -14.34    9.49
   0  32  12  -27.14    8.48
   0  32  12   15.72    8.22
   0  32  13   -5.75    7.27
   0  32  13   -9.93    7.82
   0  32  13   -0.43    6.89
   0  33   0  -10.53    9.29
   0 -33   0  -13.97   10.07
   0  33   1   -0.67    8.85
   0 -33   1   -7.96    9.34
   0 -33  -1    8.01   10.00
   0  33   2  -14.43    8.29
   0 -33   2  -14.25    8.86
   0  33   3    5.35    8.01
   0 -33  -3    8.20   10.49
   0 -33   3    8.55    8.51
   0  33   4   -7.17    7.63
   0 -33   4   -3.72    8.23
   0  33   5   12.27    7.30
   0 -33   5    9.92    7.96
   0  33   5    8.59    8.85
   0  33   6   28.04    7.56
   0 -33   6   18.29    8.25
   0 -33   7    1.10   13.18
   0  33   7   -0.73    8.62
   0 -33   7  -15.30    8.20
   0  33   7    8.97    6.85
   0 -33   8   -3.98   12.74
   0 -33   8    6.67    8.45
   0  33   8   -1.49    8.68
   0  33   8    7.11    7.12
   0  33   8   -2.05    7.57
   0  33   9   -7.18    7.77
   0  33   9   -7.42    8.60
   0 -33   9    6.13   11.51
   0  33  10   -0.50    7.51
   0  33  10   -1.43    8.58
   0  33  10   -0.68    9.61
   0  33  11    4.15    7.18
   0  33  11  -10.54    9.20
   0  33  11   11.11    8.67
   0  33  11    4.63    8.31
   0  33  12    8.17    6.76
   0  33  12    1.63    8.63
   0  33  12   -0.58    8.07
   0  33  13    0.90    7.79
   0 -34   0    8.12   10.01
   0  34   0    7.52    9.24
   0 -34  -1    6.60   10.10
   0 -34   1   -5.38    9.57
   0  34   1   -0.63    8.90
   0 -34  -2   26.55   11.05
   0 -34   2   25.84    9.50
   0  34   2    1.37    8.73
   0 -34   3    8.09    8.62
   0 -34  -3    6.83   10.41
   0  34   3   -7.24    8.18
   0  34   4   -0.76    7.87
   0 -34   4   -9.36    8.85
   0  34   5    0.77    7.60
   0  34   5    0.59    8.82
   0 -34   5   -8.16    8.45
   0  34   6   13.97    7.41
   0 -34   6    7.98    8.18
   0  34   6   -9.36    9.15
   0 -34   7    5.47    8.26
   0  34   7   -1.29    8.69
   0  34   7   -0.76    7.14
   0 -34   7   -1.03   12.72
   0 -34   8   -3.67   11.93
   0  34   8   -9.17    8.82
   0 -34   8   -3.07    8.28
   0  34   9    5.15    9.28
   0  34   9    4.51    8.46
   0 -34   9   14.22   11.10
   0  34  10   -2.82    6.82
   0  34  10  -11.40    9.43
   0  34  10    1.84    8.45
   0  34  11   -1.10    6.38
   0  34  11    2.70    8.85
   0  34  11    3.34    8.42
   0  34  12    3.40    6.82
   0  34  12   -1.84    8.16
   0 -35   0   -1.88    9.84
   0 -35  -1  -13.03    9.96
   0 -35   1   -4.99    9.70
   0 -35   2   -8.35    9.53
   0 -35  -2   -4.70   10.44
   0  35   2   -2.53    8.78
   0 -35  -3    4.79   10.33
   0  35   3  -17.47    8.63
   0 -35   3   -5.36    8.92
   0  35   4    8.42    8.04
   0 -35   4    1.08    8.44
   0  35   5    2.87    7.90
   0 -35   5   -7.53    8.97
   0 -35   6   11.52    8.73
   0  35   6    0.54    8.69
   0 -35   7   11.29   12.17
   0  35   7  -10.51    8.56
   0 -35   7   -1.00    8.87
   0 -35   8    9.92   11.46
   0  35   8  -10.54    8.45
   0  35   8   -3.58    9.07
   0  35   9    5.93    8.43
   0  35   9    2.26    8.73
   0  35  10    0.56    7.98
   0  35  10    1.51    8.14
   0  35  10    7.76    8.46
   0  35  11  -22.53    7.27
   0  35  11    3.63    7.94
   0 -36   0   -6.81    9.87
   0 -36   1   -8.17    9.55
   0 -36  -1   13.28   10.17
   0 -36   2  -16.14    9.35
   0 -36  -2   15.33   10.19
   0 -36   3   -5.85    9.23
   0 -36   4   -1.97    9.00
   0 -36   5   12.65    9.36
   0 -36   6    1.89   12.19
   0 -36   6   -0.94    9.13
   0 -36   7   13.52   11.72
   0  36   7  -13.30    8.79
   0  36   8    4.93    8.41
   0 -36   8   -8.72   10.43
   0  36   8   -4.62    8.46
   0  36   9    6.86    7.94
   0  36   9   -3.36    8.29
   0  36  10    1.72    7.55
   0  36  10    9.47    7.25
   0 -37   0   -3.00    9.79
   0 -37  -1    1.36   10.13
   0 -37   1    3.22    9.70
   0 -37   2    2.53    9.41
   0 -37   3   -6.94    9.37
   0 -37   4    1.75    9.20
   0  37   5   -4.81    7.96
   0 -37   5    5.17    8.85
   0 -37   6   -5.90   11.68
   0  37   6   11.22    7.93
   0 -37   7   -2.21   10.71
   0  37   7   -5.34    7.74
   0  37   8   -8.07    7.80
   0 -37   8    0.62    9.76
   0  37   8   -4.68    7.47
   0  37   9    5.45    7.30
   0 -38   0   -4.49    9.74
   0 -38   1    1.39    9.61
   0 -38  -1    7.47    9.73
   0 -38   2    5.12    9.66
   0 -38   3    0.75    9.41
   0 -38   4    1.51    9.14
   0 -38   5    5.71   11.22
   0 -38   6    2.18   10.45
   0  38   6   -2.14    6.98
   0  38   7   -5.62    6.93
   0  38   7  -13.07    7.23
   0 -38   7    1.25    9.50
   0  38   8  -16.01    6.81
   0 -39   0    5.79    9.66
   0 -39   1   -4.04    9.30
   0 -39   2   -6.12    9.28
   0 -39   3    8.84    9.09
   0 -39   4   -9.18   10.82
   0 -39   5   -4.85   10.26
   0  39   6   17.17    6.83
   0 -39   6   -2.42    9.40
   0  39   7    3.93    6.27
   0  40   3  -20.87    6.17
   0 -40   3   -1.38    9.92
   0  40   4  -31.62    6.39
   0 -40   4    1.27    9.47
  -1   0  22    4.98    6.04
  -1   0  21   -3.88    7.26
  -1   0  20   51.98    9.66
  -1   0  19   23.19   10.98
  -1   0  19    2.81    9.00
  -1   0  18   25.69   11.41
  -1   0  18   -5.10   12.40
  -1   0  18   -5.35    9.53
  -1   0  17    3.60   10.83
  -1   0  17    7.12   12.61
  -1   0  17  -14.93    9.73
  -1   0  16   15.71   10.44
  -1   0  16    1.05    7.78
  -1   0  16   11.54   12.38
  -1   0  16   12.29    8.92
  -1   0  15  -10.64    9.92
  -1   0  15   -2.16    8.27
  -1   0  15    3.69    7.62
  -1   0  15    2.55   11.90
  -1   0  14   10.27   11.79
  -1   0  14   25.35    9.40
  -1   0  14    7.83    7.84
  -1   0  14   14.98    7.22
  -1   0  13    6.45   10.91
  -1   0  13  -11.29    8.87
  -1   0  13   11.49    7.09
  -1   0  13   -4.99    6.41
  -1   0  12   -8.27   10.28
  -1   0  12  -12.50    7.67
  -1   0  12   -8.15    8.02
  -1   0  12   -0.50    6.31
  -1   0  12   -2.00    5.89
   1   0 -11   -1.53    3.11
  -1   0  11    2.22    8.78
  -1   0  11  -21.57    6.86
   1   0 -11   -2.83    4.40
  -1   0  11   -2.51    6.71
  -1   0  11    0.69    4.95
  -1   0  11   -6.71    5.49
  -1   0  10   -2.39    7.67
  -1   0  10   -1.71    5.89
  -1   0  10  -16.06    6.13
   1   0 -10   -7.00    3.92
   1   0 -10   -2.43    2.69
   1   0 -10   -5.43    2.81
   1   0 -10   -6.56    3.81
  -1   0   9   -6.94    5.24
   1   0  -9   -4.86    2.36
   1   0  -9   -7.21    3.65
   1   0  -9   -5.08    2.45
   1   0  -8   33.65    4.39
   1   0  -8   31.96    3.66
   1   0  -7   -0.27    1.68
   1   0  -6   11.19    1.75
   1   0  -5   -0.40    1.07
   1   0  -4  392.57   32.45
   1   0  -3   -0.11    0.59
   1   0  -2   16.98    1.54
   1   0  -1   -0.05    0.25
   1   0  -1    0.49    0.23
  -1   0  -1   -0.27    0.44
  -1   0  -2  398.04   32.83
  -1   0  -3    0.60    0.87
  -1   0  -4    0.19    1.13
   1   0   4   -2.27    1.06
  -1   0  -5   -0.70    1.18
  -1   0  -6  193.53   16.31
  -1   0  -7   -1.25    2.02
  -1   0  -7   -3.28    2.81
  -1   0  -8   21.15    2.95
  -1   0  -8   11.64    3.81
   1   0   9    0.42    5.58
  -1   0  -9   -0.76    2.56
  -1   0  -9    0.67    3.72
   1   0   9   -3.14    5.58
  -1   0 -10   55.66    5.66
   1   0  10   30.82    6.63
  -1   0 -10   69.79    5.92
   1   0  10   43.56    8.06
   1   0  10   64.14    8.09
   1   0  10   62.05    8.28
   1   0  10   53.38    6.95
   1   0  10   42.37    9.51
   1   0  11   -5.45    9.30
   1   0  11    0.44    7.59
   1   0  11    5.85    7.09
   1   0  11    8.89    7.00
   1   0  11   -5.20    5.88
  -1   0 -11    9.74    3.61
   1   0  11   -4.09    5.73
   1   0  11  -10.86    7.44
   1   0  12   18.31    6.57
   1   0  12   13.55    6.60
   1   0  12   11.42    8.05
   1   0  12   20.60    8.33
   1   0  12   15.16   10.24
   1   0  13   13.83   11.01
   1   0  13   12.90    8.58
   1   0  13    2.12    9.06
   1   0  13    0.59    7.07
   1   0  13    3.13    6.98
   1   0  14   -3.95    7.58
   1   0  14    7.05    9.57
   1   0  14   -1.68   12.26
   1   0  14    3.39    7.80
   1   0  15   14.54    9.73
   1   0  15    0.85   10.04
   1   0  15   -8.82    8.28
   1   0  15    2.87    8.52
   1   0  15   -8.89   12.47
   1   0  16   31.16   10.97
   1   0  16    9.06    9.25
   1   0  16    8.15    8.37
   1   0  16    6.38   12.69
   1   0  17   15.31   10.99
   1   0  17    5.31    9.12
   1   0  17   -4.83    8.07
   1   0  17    9.86   12.65
   1   0  18   -4.18   12.42
   1   0  18   21.01    9.33
   1   0  19    0.73   11.77
   1   0  19   10.40    8.86
   1   0  20    7.66    7.92
   1   0  21   11.49    6.80
  -1   1  22   10.61    6.17
  -1   1  21   13.05    7.39
  -1  -1  21    7.76    7.39
  -1  -1  20    0.60    8.23
  -1   1  20    5.43    8.13
  -1  -1  19   11.94    8.94
  -1   1  19   -5.61    9.25
  -1   1  19   10.80   10.59
  -1   1  18    0.89   11.06
  -1  -1  18    3.06    9.50
  -1   1  18   -4.57    9.30
  -1   1  18    2.46   11.90
  -1  -1  18   -0.88   12.60
  -1   1  17   -6.29   10.72
  -1  -1  17   -3.15    9.48
  -1   1  17    1.57    9.34
  -1   1  17   -5.30    7.91
  -1   1  17   12.88   12.34
  -1  -1  17   -2.76   12.75
  -1   1  16   43.51   11.45
  -1  -1  16   30.83   10.02
  -1   1  16   61.21   10.01
  -1   1  16   41.68    9.20
  -1   1  16   30.81   12.97
  -1  -1  16   56.97   13.55
  -1   1  15    5.74   11.83
  -1  -1  15   -5.29   12.52
  -1   1  15    5.73    8.37
  -1  -1  15   19.55    8.31
  -1  -1  15   19.36    6.71
  -1  -1  15   13.85    7.41
  -1   1  15   21.22    8.04
  -1   1  15   21.98   10.17
  -1   1  14   18.50    9.51
  -1  -1  14   28.91    7.52
  -1   1  14   23.98    8.25
  -1  -1  14   14.45    8.02
  -1  -1  14   19.68   11.89
  -1   1  14    9.13   11.34
  -1  -1  14   31.16    7.50
  -1   1  14   23.66    7.54
  -1   1  14   52.33    9.50
  -1  -1  13   22.61    7.24
  -1   1  13   16.55    7.14
  -1   1  13    0.69   10.89
  -1  -1  13   14.13   11.05
  -1   1  13   25.48    8.45
  -1  -1  13   26.63    7.61
  -1   1  13   23.04    8.59
  -1  -1  13    7.76    6.46
  -1   1  13   12.38    6.84
  -1   1  12    3.93    6.30
  -1  -1  12   26.03    6.61
  -1  -1  12    0.73    7.12
  -1  -1  12   -0.66   10.23
  -1   1  12   18.32    9.82
  -1   1  12    6.82    7.56
  -1   1  12   14.38    7.88
  -1   1  12   14.30    6.03
  -1  -1  12   14.08    5.82
  -1  -1  11   -0.42    5.54
  -1  -1  11    6.25    6.85
  -1   1  11    6.15    7.11
   1   1 -11   -0.41    3.28
   1  -1 -11    6.77    2.93
  -1   1  11   -5.86    8.67
  -1  -1  11    4.05    8.83
   1  -1 -11   -0.68    4.30
  -1   1  11  -17.67    6.84
  -1  -1  11    2.95    4.87
  -1   1  11    2.18    5.12
  -1   1  11   -0.99    6.75
  -1  -1  10  -10.27    4.94
  -1  -1  10   -2.11    6.34
   1   1 -10   -3.91    2.84
   1   1 -10   -7.09    3.70
   1  -1 -10   -8.03    4.10
   1  -1 -10   -4.38    2.63
   1  -1 -10   -5.18    2.90
   1   1 -10    1.93    2.41
  -1  -1  10   -6.48    7.82
  -1   1  10    9.16    7.36
  -1   1  10   -3.37    5.84
  -1   1  10    7.75    5.87
   1  -1 -10    1.22    3.54
   1   1 -10   -1.32    3.79
  -1  -1   9   36.08    6.93
   1  -1  -9   42.31    4.94
   1  -1  -9   37.07    3.88
   1   1  -9   26.00    4.65
   1   1  -9   43.89    4.09
   1   1  -9   33.22    4.63
   1   1  -9   34.71    3.81
   1   1  -8    6.74    2.02
   1  -1  -8    3.42    1.96
   1   1  -8    7.96    2.32
   1   1  -8    6.38    2.87
   1   1  -7    0.29    1.61
   1   1  -7    0.94    2.35
   1   1  -7   -1.51    1.89
   1  -1  -7   -0.75    1.58
   1   1  -6   10.50    1.66
   1  -1  -6    5.78    1.45
   1   1  -6   10.49    2.18
  -1   1   5   27.84    2.65
   1  -1  -5   34.79    2.91
   1   1  -5   36.79    3.27
   1   1  -5   31.19    3.00
   1  -1  -4  217.66   18.04
  -1   1   4  223.23   17.96
   1   1  -4  215.40   18.11
   1   1  -4  200.06   18.21
   1   1  -3    4.17    0.77
   1   1  -3    2.47    0.48
   1  -1  -3    5.23    0.70
   1   1  -3    4.04    0.97
   1   1  -2   81.88    6.78
   1  -1  -2   79.20    6.71
   1   1  -2   83.70    6.85
   1   1  -2   80.16    6.85
   1   1  -1  126.32   10.66
  -1  -1   1  134.02   10.70
   1   1  -1  128.55   10.66
   1  -1   1 1285.45  107.34
  -1   1  -1 1322.71  107.32
  -1   1  -2 4466.97  372.57
  -1  -1  -2 4590.86  372.54
  -1  -1  -3 1755.19  144.47
   1   1   3 1779.01  144.48
  -1   1  -3 1734.31  144.50
  -1  -1  -4    0.36    0.96
  -1   1  -4   -0.42    1.22
   1   1   4    0.39    1.06
  -1  -1  -5   22.87    2.36
  -1   1  -5   21.03    2.46
  -1   1  -6   39.72    4.05
  -1  -1  -6   38.77    3.94
  -1   1  -6   50.68    4.56
  -1   1  -7   42.16    5.00
  -1   1  -7   61.39    5.71
  -1  -1  -7   54.33    4.94
  -1   1  -8    9.96    2.76
  -1  -1  -8   19.40    2.75
  -1   1  -8   21.01    3.79
   1  -1   9  -11.55    4.36
   1   1   9    2.85    6.09
  -1   1  -9    4.63    3.86
  -1  -1  -9   -2.05    3.92
  -1  -1  -9    2.16    2.48
  -1   1  -9   -5.20    2.83
   1   1   9    4.61    5.53
   1  -1   9   -2.77    7.28
   1   1   9  -12.31    5.90
  -1   1  -9    1.34    2.24
   1   1  10   -0.37    5.02
  -1   1 -10    0.73    2.70
   1  -1  10    0.37    4.92
  -1  -1 -10    8.03    2.86
  -1   1 -10   -1.28    3.11
   1   1  10   -5.35    6.80
   1   1  10  -10.43    6.32
   1   1  10    6.53    8.00
   1  -1  10    3.81    8.40
   1   1  10   -3.42    6.46
   1   1  10  -16.90    6.65
   1   1  11   29.61    6.77
   1  -1  11   38.63    6.63
   1   1  11   24.33    7.94
  -1   1 -11   41.54    4.67
   1  -1  11   33.22    6.62
   1   1  11   22.33    6.40
  -1  -1 -11   36.16    4.83
   1   1  11   37.34    8.18
   1  -1  11   32.10   10.03
   1   1  11   39.60    9.89
   1   1  11   41.12    7.97
   1   1  11   45.02    7.65
   1   1  11   43.33    8.10
   1   1  12  -15.97    8.02
   1  -1  12    2.56    6.43
   1   1  12   -1.01    6.39
   1   1  12   -8.61    8.32
   1   1  12    0.49    6.58
   1   1  12   -5.30    9.73
   1  -1  12   -5.72   10.43
   1  -1  12    2.67    6.18
   1   1  12    5.14    7.59
   1   1  12  -10.13    6.83
   1   1  13    8.86    6.63
   1   1  13   -7.57    7.22
   1  -1  13   -0.50    6.76
   1  -1  13    7.17   11.46
   1   1  13   -9.62   11.05
   1   1  13    0.55    7.01
   1   1  13   -0.70    8.71
   1  -1  13   -1.18    7.28
   1   1  13  -19.54    8.58
   1   1  14   24.92    7.94
   1  -1  14   11.25    7.95
   1   1  14    7.27   11.82
   1  -1  14    7.82   12.72
   1   1  14   -9.99    9.39
   1   1  14   20.90    9.93
   1   1  14   19.68    7.32
   1  -1  14    3.22    7.72
   1   1  14   11.90    7.94
   1   1  15    1.71   12.33
   1  -1  15  -16.57   12.78
   1   1  15   15.96   10.30
   1   1  15    6.44    8.60
   1  -1  15   -5.04    9.03
   1   1  15   24.28    9.77
   1   1  15   -0.62    8.32
   1  -1  15    5.56    7.99
   1   1  16   -2.65   10.72
   1  -1  16   -2.73    8.06
   1   1  16   -2.47    8.36
   1  -1  16    5.29    9.02
   1   1  16    2.26    9.11
   1  -1  16   -2.83   12.94
   1   1  16   -2.64   12.41
   1   1  17   16.15   11.01
   1   1  17    9.77    8.39
   1   1  17   -6.81    9.32
   1  -1  17   -0.76    9.26
   1   1  17   12.95   12.66
   1  -1  17   11.15   12.92
   1  -1  18    7.25    9.04
   1   1  18    4.33    9.14
   1   1  18   -3.22   12.13
   1  -1  18   13.01   12.77
   1   1  19   -1.30    8.61
   1  -1  19   -0.65    8.42
   1  -1  19   -2.29   11.84
   1   1  20    7.08    8.02
   1  -1  20   14.80    7.88
   1   1  21    1.27    6.80
   1  -1  21   15.80    6.78
  -1   2  22    8.40    6.18
  -1   2  21   14.39    7.30
  -1  -2  21   28.51    7.76
  -1   2  20    1.80    8.37
  -1  -2  20    7.23    8.23
  -1   2  19   24.87   11.31
  -1  -2  19   12.61    9.04
  -1   2  19   22.34    9.36
  -1   2  18   19.46   11.14
  -1  -2  18    3.06    9.48
  -1   2  18    5.32    9.28
  -1   2  18   18.05   11.77
  -1  -2  18    0.91   12.77
  -1   2  17   -0.89   10.57
  -1   2  17    1.70    8.07
  -1   2  17    3.90    9.12
  -1  -2  17   -8.66    9.64
  -1   2  17  -15.66   11.93
  -1  -2  17   -0.95   13.08
  -1   2  16   12.12   10.51
  -1  -2  16   -5.70   12.80
  -1   2  16   12.34   11.71
  -1   2  16    6.57    8.05
  -1   2  16    9.14    8.75
  -1  -2  16  -10.05    9.38
  -1   2  15    7.84    8.13
  -1  -2  15   -4.36    8.54
  -1   2  15    1.77    7.79
  -1   2  15    4.73   11.43
  -1  -2  15   -0.91   12.27
  -1  -2  15   16.19    7.07
  -1   2  15  -12.13   10.14
  -1   2  14   25.68    9.49
  -1   2  14    3.65   11.02
  -1   2  14   29.62    7.95
  -1  -2  14   26.45    8.13
  -1  -2  14   15.97    6.88
  -1  -2  14   15.28   12.17
  -1   2  14   25.94    7.60
  -1  -2  14   16.71    7.63
  -1  -2  13   18.27    7.25
  -1  -2  13   13.46    7.09
  -1   2  13   15.52    6.84
  -1  -2  13   15.42   11.38
  -1   2  13   22.46   10.14
  -1   2  13   13.32    8.23
  -1   2  13    2.27    7.00
  -1  -2  13   23.68    6.42
  -1   2  13    5.87    8.52
  -1   2  12   17.83    7.77
  -1   2  12   28.59    7.85
  -1  -2  12   10.91    7.55
  -1   2  12   26.53    6.50
  -1  -2  12   27.51    6.14
  -1  -2  12   32.91    6.95
  -1   2  12   29.01    7.87
  -1  -2  12   22.66   10.55
  -1   2  12   23.40    9.50
  -1   2  11   -0.53    6.61
   1  -2 -11   -9.62    4.33
  -1  -2  11   -6.45    5.61
  -1   2  11    6.58    7.03
  -1  -2  11   -1.25    6.87
  -1   2  11   -4.22    5.31
   1   2 -11   -3.50    3.55
  -1   2  11  -12.74    8.60
  -1  -2  11    3.61    9.28
  -1   2  11   -4.89    6.61
  -1   2  10    0.41    5.70
   1   2 -10    6.00    2.49
  -1  -2  10    5.40    4.69
   1  -2 -10   11.51    2.57
   1  -2 -10    3.40    3.80
   1   2 -10    4.15    2.97
   1   2 -10   11.39    3.82
   1   2 -10    5.43    3.71
  -1  -2  10   -2.59    8.00
  -1   2  10    0.44    7.07
  -1   2  10    5.05    6.59
  -1   2  10   12.65    6.32
  -1  -2  10    8.47    6.56
  -1   2  10    5.10    6.06
  -1  -2   9   -6.84    4.21
  -1  -2   9   -5.73    6.31
  -1   2   9   -2.12    5.70
   1   2  -9    2.31    3.24
   1  -2  -9    0.29    2.08
   1   2  -9   -5.05    2.65
   1   2  -9    7.78    3.07
   1   2  -9    2.05    2.04
   1   2  -8   -0.93    1.77
   1   2  -8    3.67    2.61
   1   2  -8   -1.08    2.16
   1   2  -8   -3.66    2.74
   1  -2  -8   -0.52    1.81
   1   2  -7   28.82    3.00
   1   2  -7   34.26    3.31
   1   2  -7   21.65    3.54
   1  -2  -7   23.94    2.91
  -1   2   6  160.95   13.72
   1  -2  -6  163.58   13.89
   1   2  -6  167.31   13.95
   1   2  -6  178.76   14.06
   1   2  -6  170.07   14.21
   1   2  -5   36.34    3.41
  -1   2   5   38.05    3.24
   1   2  -5   38.97    3.15
   1  -2  -5   35.54    3.36
   1   2  -5   30.01    3.49
   1   2  -5   35.05    3.72
   1   2  -4    3.92    1.02
   1  -2  -4    4.13    0.88
   1   2  -4    8.00    1.38
   1  -2  -3   20.31    1.83
   1   2  -3   19.77    1.90
   1   2  -3   20.36    2.08
   1   2  -3   21.98    2.14
   1   2  -3   20.66    2.10
   1   2  -2    6.45    0.77
  -1   2   2    5.57    0.58
   1   2  -2    5.57    1.03
   1   2  -2    4.14    0.91
   1  -2  -2    4.83    0.57
  -1  -2   1   30.89    2.87
  -1  -2   1   34.71    2.86
   1  -2   0 1534.85  126.11
   1  -2   1   13.93    1.48
  -1   2  -1   13.54    1.41
  -1   2  -2  133.32   10.89
  -1   2  -2  126.84   10.76
   1  -2   2  136.65   10.94
  -1   2  -3  300.57   25.74
   1   2   3  316.38   25.69
  -1   2  -3  307.93   25.63
  -1  -2  -3  315.53   25.68
  -1   2  -4  284.88   23.51
  -1  -2  -4  290.94   23.42
   1   2   4  271.40   23.43
  -1  -2  -5  131.89   11.33
  -1   2  -5  137.56   11.44
   1   2   5  133.81   11.36
  -1   2  -6    1.96    1.27
  -1   2  -6    4.99    1.78
  -1   2  -6   -0.45    2.11
  -1  -2  -6   -0.73    1.37
  -1   2  -7  137.20   12.51
  -1   2  -7  143.58   12.71
  -1  -2  -7  158.34   12.62
  -1   2  -7  158.12   13.07
  -1   2  -8   27.04    3.21
  -1   2  -8   24.10    4.29
  -1   2  -8   28.78    3.65
  -1  -2  -8   28.78    3.34
  -1   2  -9   -3.19    2.32
   1  -2   9   -2.48    4.26
   1   2   9   -9.47    6.17
   1  -2   9    0.96    7.52
   1   2   9   -2.08    5.44
  -1   2  -9   -1.70    2.98
  -1  -2  -9    3.36    2.44
  -1   2  -9   -3.90    3.77
   1   2   9   -6.42    5.64
   1   2  10    7.02    5.25
   1   2  10   11.51    7.04
   1  -2  10   -1.13    8.67
   1   2  10    3.86    7.77
   1   2  10   20.67    6.36
  -1   2 -10    4.19    2.67
   1  -2  10    1.12    4.91
   1   2  10    2.84    6.37
  -1   2 -10    3.60    3.46
  -1  -2 -10   12.90    2.96
   1   2  10    5.38    6.45
   1   2  11    1.57    5.56
   1  -2  11    2.61    5.46
   1  -2  11    0.65    9.87
   1   2  11    0.56    8.78
   1   2  11    8.14    6.16
   1   2  11   34.44    7.32
  -1   2 -11    5.69    3.26
   1  -2  11   20.34    5.75
   1   2  11   12.10    6.66
   1   2  11   14.19    7.76
   1   2  11    8.83    7.29
   1   2  11    8.92    7.27
   1  -2  12    8.49    6.05
   1  -2  12    0.74   10.93
   1   2  12    1.91    9.72
   1   2  12   -1.54    6.79
   1   2  12   27.02    7.97
   1   2  12   -2.80    7.54
   1   2  12    9.37    6.77
   1   2  12   -6.03    6.48
   1  -2  12    5.17    6.42
   1   2  12    5.73    8.00
   1   2  12   -3.63    8.01
   1  -2  13   -0.91    7.22
   1   2  13    6.22    7.08
   1  -2  13    8.89    7.11
   1   2  13    2.32    6.97
   1   2  13   -0.74    8.22
   1  -2  13    8.02    6.88
   1   2  13   -4.27   10.73
   1  -2  13   10.74   11.49
   1   2  13   -0.69    8.62
   1   2  13    4.02    7.28
   1  -2  14    1.00    7.15
   1   2  14    0.65    7.57
   1  -2  14    2.66    8.22
   1   2  14    0.62    7.81
   1  -2  14    5.58    7.50
   1   2  14    5.93    6.76
   1   2  14    3.06    9.49
   1   2  14  -20.57    9.56
   1  -2  14  -15.29   12.88
   1   2  14  -13.21   11.87
   1  -2  15   43.31   10.63
   1   2  15   51.35   10.50
   1  -2  15   56.91    9.89
   1   2  15   51.00   10.76
   1   2  15   73.70    9.26
   1  -2  15   76.55    9.60
   1   2  15   88.90   12.53
   1  -2  15   60.98   14.64
   1   2  15   37.96   13.36
   1   2  16    3.91    8.81
   1  -2  16   -5.61    6.28
   1  -2  16   -9.76   13.49
   1   2  16    8.46   12.09
   1  -2  16   -1.51    9.30
   1   2  16  -11.26    8.89
   1   2  16    9.64   10.61
   1  -2  17    6.71   13.18
   1   2  17    8.29   12.36
   1   2  17   10.68   11.11
   1   2  17    7.94    8.78
   1  -2  17   15.97    9.36
   1   2  17  -18.10    9.65
   1   2  18    4.62   11.88
   1  -2  18   10.76   12.90
   1   2  18    1.05    8.03
   1  -2  18   -8.69    9.22
   1   2  18   -1.44    9.03
   1  -2  19   18.22    8.78
   1   2  19   16.13    8.77
   1  -2  19    3.94   12.01
   1   2  20    1.08    7.88
   1  -2  20   19.18    8.09
   1   2  21   12.53    6.76
  -1   3  22   12.06    6.13
  -1  -3  21   17.76    7.34
  -1   3  21    2.37    7.31
  -1   3  20   13.73    8.49
  -1  -3  20    4.19    8.16
  -1  -3  19   -3.48    9.04
  -1   3  19  -14.57    9.18
  -1  -3  18    9.37   13.22
  -1   3  18   11.41   11.19
  -1   3  18    0.76    9.38
  -1  -3  18   21.35    9.71
  -1   3  18   -8.53    8.16
  -1  -3  17  -10.79   13.17
  -1   3  17   12.63   11.95
  -1   3  17   16.87   10.96
  -1   3  17    4.66    8.90
  -1  -3  17  -10.23    9.57
  -1   3  17   -3.02    8.42
  -1   3  16   15.13    8.37
  -1   3  16    2.27    8.64
  -1  -3  16   17.64   13.44
  -1   3  16   14.20   11.74
  -1  -3  16  -14.70    9.57
  -1   3  16   -0.86   10.22
  -1   3  15   -2.27   11.28
  -1  -3  15   18.84   12.94
  -1  -3  15   -5.11    8.84
  -1   3  15   -6.41    9.83
  -1   3  15   -6.38    8.34
  -1   3  15    1.24    7.85
  -1  -3  15   12.07    7.00
  -1   3  14   -2.10   10.62
  -1   3  14  -12.81    7.59
  -1  -3  14    2.66    7.89
  -1  -3  14    5.54    7.34
  -1  -3  14   14.93   12.27
  -1   3  14   -9.45    9.17
  -1   3  14   -6.95    7.48
  -1   3  13   14.19    8.32
  -1   3  13   -3.47    8.06
  -1   3  13   18.73    6.89
  -1   3  13   14.19    6.94
  -1  -3  13   -5.80    7.32
  -1  -3  13   10.38   11.46
  -1   3  13   10.75   10.11
  -1  -3  13    1.77    7.20
  -1  -3  12   55.62    9.61
  -1   3  12   60.20    8.87
  -1  -3  12   55.27    9.14
  -1   3  12   65.47    9.28
  -1   3  12   60.13    8.37
  -1   3  12   48.84    7.95
  -1   3  12   42.00    8.92
  -1  -3  12   48.65    8.21
  -1  -3  12   35.58   11.56
  -1   3  12   57.59   10.30
  -1  -3  12   59.01    7.54
  -1   3  11  -10.70    8.28
  -1   3  11   13.29    6.33
  -1   3  11   -7.73    6.71
  -1  -3  11   -4.83    7.42
   1   3 -11    3.39    2.89
  -1  -3  11    6.11    5.54
  -1  -3  11   -1.25    6.90
  -1  -3  11  -18.00    7.20
   1  -3 -11    3.64    3.92
  -1   3  11  -16.29    6.72
  -1   3  11   -1.41    7.22
   1   3 -11   -2.32    3.85
  -1   3  11   -0.81    5.47
  -1   3  10   -7.08    7.08
  -1   3  10    1.64    5.61
  -1  -3  10  -12.84    6.66
   1   3 -10   -1.43    2.39
  -1  -3  10    2.20    4.80
   1   3 -10    0.44    2.96
   1   3 -10   -3.71    3.91
   1   3 -10    5.30    4.17
   1  -3 -10   -1.42    2.32
  -1   3  10   14.79    5.87
   1   3 -10   -3.50    3.70
  -1  -3  10   -9.07    6.23
  -1   3  10   -4.05    6.76
  -1   3  10   -4.52    6.62
  -1   3  10   -0.35    4.64
  -1  -3  10   -2.65    6.62
  -1   3  10   -5.61    5.86
  -1   3   9   -3.77    5.07
  -1  -3   9   -8.00    5.52
   1   3  -9    4.67    2.19
  -1  -3   9   -3.53    6.39
  -1   3   9   -1.28    5.55
   1   3  -9    4.32    3.10
   1   3  -9    2.37    3.54
   1  -3  -9    1.59    1.99
   1   3  -9    1.25    2.61
   1   3  -9   -2.28    3.31
   1   3  -8   -2.05    2.63
   1   3  -8    4.65    2.43
   1  -3  -8    4.30    1.82
   1   3  -8    2.15    2.56
   1   3  -8   -1.83    1.87
   1   3  -7   10.53    2.41
   1  -3  -7   16.51    1.92
   1   3  -7   13.07    2.74
   1   3  -7   12.65    2.63
   1   3  -7   10.52    1.92
  -1   3   7    8.91    1.42
   1   3  -6    9.33    1.92
   1  -3  -6    9.25    1.42
   1   3  -6    9.28    2.05
   1   3  -6    8.79    2.02
   1   3  -6   10.78    1.62
   1   3  -5   37.00    4.01
   1   3  -5   43.34    4.09
   1  -3  -5   38.31    3.69
   1   3  -5   49.68    3.84
   1   3  -4  304.19   24.70
   1   3  -4  302.15   24.66
  -1   3   4  289.85   24.46
   1  -3  -4  288.40   24.44
   1   3  -4  309.33   24.53
   1   3  -3    1.85    0.92
   1   3  -3    4.24    1.14
  -1   3   3    6.36    0.69
   1   3  -3    4.70    0.74
  -1  -3   3    4.58    0.88
   1   3  -2  709.99   53.82
  -1  -3   2  608.54   53.87
  -1  -3   2  664.44   53.88
   1   3  -2  742.81   53.77
  -1   3   2  615.55   53.69
  -1  -3   1 1927.55  157.88
  -1  -3   1 1914.36  157.87
   1  -3   0  268.95   22.19
   1  -3   1  362.98   29.97
   1   3   2  413.18   32.05
   1  -3   2  416.29   32.00
  -1   3  -2  353.24   31.97
   1  -3   2  390.04   32.16
  -1   3  -2  405.19   32.13
  -1   3  -3   11.87    1.14
  -1   3  -3    7.31    1.48
   1  -3   3    8.67    1.63
   1   3   3   11.16    1.27
  -1   3  -4  117.80   10.10
  -1  -3  -4  128.99   10.16
  -1   3  -4  120.75   10.30
   1   3   4  115.95   10.17
  -1   3  -5    1.88    0.96
  -1  -3  -5    2.30    1.10
   1   3   5    1.99    1.20
  -1   3  -5    0.75    1.59
  -1   3  -5    5.24    1.55
  -1   3  -6    2.50    1.30
  -1   3  -6    5.67    2.07
  -1  -3  -6    3.63    1.45
  -1   3  -6   -0.44    1.95
  -1   3  -7   27.05    3.15
  -1   3  -7   23.45    3.81
  -1  -3  -7   36.42    3.31
  -1   3  -7   29.07    3.63
  -1   3  -8  100.51    8.70
  -1  -3  -8   89.87    8.33
  -1   3  -8   91.87    8.29
  -1   3  -8  101.00    9.03
   1   3   9   67.56    8.95
   1  -3   9   44.80    8.54
   1   3   9   70.85    8.27
  -1   3  -9   67.80    6.49
  -1  -3  -9   84.50    6.63
   1  -3   9   62.08    7.44
   1  -3   9   77.11    9.07
   1   3   9   67.58    8.60
   1  -3   9   85.70    8.78
   1   3   9   70.07    8.21
  -1   3  -9   78.52    7.46
  -1   3  -9   55.71    6.96
   1   3  10    9.26    6.67
   1   3  10    3.31    7.04
   1   3  10    0.92    7.64
   1   3  10    8.64    5.46
   1  -3  10   13.69    6.93
   1   3  10  -18.04    6.31
  -1   3 -10   12.39    2.72
  -1   3 -10    7.14    3.55
   1  -3  10   15.54    5.25
   1   3  10   -5.73    6.52
   1  -3  10    6.03    7.41
   1   3  10   -0.57    6.37
   1  -3  10   -1.76    6.81
   1  -3  11    7.84    5.51
   1   3  11    5.02    5.73
   1  -3  11   10.85   10.28
   1   3  11    5.36    8.60
   1   3  11    8.10    7.60
   1   3  11   -9.66    7.14
   1  -3  11   11.75    7.24
   1   3  11    4.03    6.76
   1  -3  11    8.06    5.80
   1   3  11   15.05    7.59
   1   3  11    5.16    7.12
   1  -3  11   12.29    8.24
   1   3  11    3.33    6.29
   1  -3  12   15.36    6.39
   1   3  12   11.77    6.53
   1   3  12   18.94    9.60
   1  -3  12   20.00   11.28
   1   3  12   25.02    8.15
   1   3  12   22.05    8.26
   1   3  12   24.98    7.33
   1  -3  12   27.97    7.81
   1   3  12   46.96    8.26
   1   3  12   18.01    6.69
   1   3  12   12.13    8.11
   1  -3  12   18.26    6.83
   1   3  12   20.01    7.26
   1   3  13   -2.03    8.63
   1   3  13   -1.09    8.22
   1  -3  13   -6.33    7.28
   1   3  13    1.78    6.75
   1   3  13    2.89    6.98
   1   3  13    6.62    8.39
   1  -3  13    2.68    6.64
   1   3  13    1.37   10.37
   1  -3  13    6.85   11.84
   1  -3  13   -1.79    7.52
   1   3  13    7.23    7.34
   1   3  14   13.57    9.57
   1  -3  14    9.98    7.29
   1   3  14   20.82    6.90
   1   3  14   -1.30    7.68
   1   3  14   10.47    8.15
   1  -3  14  -13.34    8.39
   1  -3  14    2.39    7.07
   1   3  14   -1.49   11.07
   1  -3  14    0.93   13.44
   1   3  14    8.96    9.14
   1   3  15   21.08    9.67
   1  -3  15  -17.73   13.69
   1   3  15    0.69    8.64
   1   3  15   -5.54   11.66
   1   3  15    0.82   10.01
   1  -3  15   10.72    6.90
   1  -3  15    4.34    8.91
   1   3  15    3.55    8.14
   1   3  16    6.87    8.77
   1  -3  16    5.56    6.53
   1   3  16   11.35   11.86
   1  -3  16    5.04   13.67
   1   3  16    6.93   10.37
   1   3  16   10.46    8.74
   1  -3  16    3.03    9.22
   1   3  17    0.79   12.09
   1  -3  17    0.99   13.76
   1   3  17    8.81   10.98
   1  -3  17    4.56    9.22
   1   3  17   -6.76    9.23
   1   3  17    9.69    9.08
   1  -3  18   -1.85   13.03
   1   3  18    8.78   11.48
   1   3  18   -7.86    9.03
   1  -3  18   10.12    9.26
   1   3  18    8.43    8.48
   1  -3  19   11.38   12.40
   1  -3  19   16.22    8.72
   1   3  19   11.52    8.69
   1  -3  20   27.84    8.15
   1   3  20    3.20    7.87
   1   3  21    4.52    6.72
  -1   4  22   15.52    6.15
  -1   4  21   -4.68    7.11
  -1   4  20   15.94    8.47
  -1  -4  20   31.53    8.85
  -1  -4  19    5.20   12.76
  -1  -4  19   22.86    9.21
  -1   4  19   -0.69    9.04
  -1  -4  18   10.58   13.50
  -1   4  18   24.29   11.25
  -1  -4  18   -6.98   10.96
  -1   4  18   -5.11    8.35
  -1  -4  18    3.79    9.46
  -1   4  18   -0.75    9.19
  -1  -4  17   -3.03   13.69
  -1   4  17    0.75   11.77
  -1   4  17    9.66   10.78
  -1  -4  17   18.00   11.15
  -1   4  17    3.19    8.64
  -1   4  17   14.66    8.90
  -1  -4  17   -3.93    9.48
  -1  -4  16   19.53   10.81
  -1   4  16  -11.05   10.00
  -1   4  16   -3.01    8.42
  -1   4  16   -4.52   11.16
  -1  -4  16  -10.09   13.47
  -1   4  16   -3.31    8.23
  -1  -4  16    6.97    9.07
  -1   4  15   -2.89   10.75
  -1  -4  15   -8.74   13.16
  -1  -4  15   -0.73    8.80
  -1  -4  15   -2.53   10.33
  -1   4  15   -1.59    9.80
  -1   4  15    2.12    7.97
  -1   4  15    4.53    8.17
  -1  -4  15    9.99    7.49
  -1   4  14  -18.07   10.31
  -1   4  14   -7.02    7.79
  -1  -4  14   -5.36    8.28
  -1  -4  14   15.65    7.53
  -1  -4  14   -1.56    9.97
  -1   4  14    1.44    8.85
  -1  -4  14    6.35   12.84
  -1   4  14   -2.43    7.69
  -1   4  13   -0.62    8.20
  -1  -4  13    4.13    7.43
  -1  -4  13    0.60    7.20
  -1   4  13   -2.76    6.98
  -1   4  13   -2.55    8.18
  -1  -4  13    2.11    9.16
  -1  -4  13    5.22    8.54
  -1   4  13   13.03    7.96
  -1   4  13   -0.60    9.56
  -1   4  12   -1.11    7.77
  -1  -4  12   -8.08    8.46
  -1   4  12   27.69    7.40
  -1  -4  12   27.39    8.09
  -1   4  12    4.96    6.66
  -1  -4  12   -5.09    7.32
  -1   4  12    3.96    8.08
  -1   4  12    6.85    6.32
  -1  -4  12   -0.52    6.68
  -1   4  12   -4.97    5.76
  -1   4  12   -6.39    8.86
   1   4 -11    0.73    2.81
  -1   4  11   -5.04    7.23
  -1  -4  11  -19.09    7.11
  -1   4  11   -3.64    6.61
   1  -4 -11   -3.98    3.80
  -1  -4  11    5.65    7.11
  -1   4  11   -2.57    5.82
  -1   4  11   -9.40    7.32
  -1   4  11   -0.60    6.14
  -1   4  11   -1.91    6.72
  -1  -4  11   -4.87    7.57
  -1   4  11   -6.93    7.98
  -1   4  10    0.40    5.80
  -1  -4  10    0.93    6.46
   1   4 -10    1.71    2.43
   1   4 -10   -7.91    4.01
   1   4 -10    0.66    4.16
   1   4 -10    1.88    3.06
  -1  -4  10   -3.19    6.77
  -1   4  10   17.29    5.91
  -1  -4  10    3.34    6.26
   1   4 -10   -1.44    3.94
  -1   4  10   -4.09    4.79
  -1   4  10   -3.57    5.83
  -1   4  10   -2.88    6.73
  -1   4  10    3.09    6.47
  -1   4  10   -1.18    6.94
   1   4  -9   40.01    3.66
  -1  -4   9   24.36    6.93
  -1   4   9   26.48    6.22
  -1   4   9   31.68    7.05
  -1  -4   9   18.74    6.14
   1   4  -9   32.98    4.21
   1   4  -9   27.32    4.41
   1   4  -9   34.49    4.84
  -1   4   9   13.05    5.78
   1   4  -9   32.95    4.56
  -1   4   9   29.75    5.70
   1   4  -8    2.22    2.65
  -1   4   8    0.11    1.11
   1   4  -8    0.29    1.82
   1   4  -8    2.14    3.11
   1   4  -8   -4.00    2.87
   1   4  -8    1.24    2.57
   1  -4  -8    3.86    1.72
   1   4  -7   42.61    4.58
   1   4  -7   42.97    4.01
   1  -4  -7   37.90    3.88
   1   4  -7   36.18    4.34
   1   4  -7   42.54    4.59
   1   4  -7   47.75    4.87
   1   4  -6   32.49    3.85
   1   4  -6   33.98    3.10
   1   4  -6   42.10    3.45
   1  -4  -6   35.32    3.29
   1   4  -6   30.96    3.90
   1   4  -6   40.31    3.83
   1   4  -6   37.18    3.85
   1   4  -5   25.41    2.70
   1   4  -5   23.71    2.27
   1   4  -5   23.21    2.62
   1   4  -5   17.50    2.70
   1   4  -4  331.12   26.52
  -1   4   4  312.73   26.45
   1   4  -4  322.47   26.66
  -1   4   3  218.92   18.10
   1   4  -3  218.86   18.17
  -1  -4   3  229.30   18.22
   1   4  -3  209.35   18.26
  -1  -4   2   81.39    7.19
  -1  -4   2   86.77    7.21
  -1  -4   1 1505.41  115.31
   1  -4  -1 1346.03  115.16
  -1  -4   1 1509.53  115.29
  -1   4   0 4092.60  335.25
   1  -4   0 4067.32  335.27
   1  -4   1  393.14   32.72
   1  -4   1  398.17   32.69
   1  -4   2   85.12    6.88
   1  -4   2   75.27    7.05
   1   4   3  281.50   21.29
  -1   4  -3  239.02   21.18
   1  -4   3  261.71   21.47
  -1   4  -3  267.05   21.40
  -1   4  -4    1.70    0.75
   1   4   4   -1.56    1.06
  -1   4  -4    1.07    1.38
  -1   4  -5    2.23    0.92
  -1   4  -5    1.09    1.60
  -1   4  -5   -0.62    1.62
   1   4   5   -0.65    1.23
  -1   4  -6   32.39    3.18
  -1   4  -6   35.49    3.70
  -1   4  -6   32.52    3.79
  -1   4  -7   97.39    8.51
  -1   4  -7   87.84    8.11
  -1   4  -7   95.32    8.72
   1   4   7   97.52    8.29
  -1   4  -8   92.57    8.60
  -1   4  -8   94.87    8.14
  -1   4  -8   86.22    8.88
   1   4   9    2.62    6.62
   1  -4   9   -1.33    5.95
   1   4   9    0.82    5.40
  -1   4  -9    4.08    2.16
  -1   4  -9   -0.62    3.55
  -1   4  -9   -5.61    3.40
   1  -4   9   -1.46    6.25
   1   4   9   10.37    6.06
   1   4   9    2.99    4.96
   1  -4   9   -1.62    4.33
   1   4   9   -1.82    5.49
   1  -4   9   -8.98    6.43
   1   4  10    2.18    6.96
   1   4  10   16.58    7.12
   1   4  10   -0.88    7.37
   1   4  10    5.65    5.60
   1   4  10  -18.34    6.26
   1  -4  10  -13.19    6.90
  -1   4 -10    9.25    2.63
  -1   4 -10   -0.50    3.86
   1  -4  10    8.49    5.12
   1   4  10   -0.43    6.43
   1  -4  10   -4.56    7.44
   1   4  10    4.53    6.31
   1  -4  10    7.63    6.69
   1  -4  11   12.60    5.54
   1   4  11   12.53    6.00
   1   4  11   22.51    8.38
   1   4  11   16.04    7.88
   1  -4  11   -4.93    7.84
   1   4  11   19.13    7.21
   1   4  11    4.02    6.70
   1  -4  11   23.51    7.61
   1   4  11   21.70    7.81
   1  -4  11   18.17    6.15
   1   4  11    9.65    7.33
   1  -4  11   14.15    8.42
   1   4  11    2.00    6.45
   1   4  12    3.52    7.81
   1  -4  12   -7.41    9.01
   1   4  12    5.46    6.78
   1  -4  12    7.98    7.58
   1  -4  12   26.22    8.45
   1   4  12   10.33    7.71
   1   4  12    2.58    8.25
   1   4  12   -0.39    6.44
   1  -4  12    5.00    5.95
   1   4  12    5.46    8.05
   1   4  12   -3.51    9.37
   1  -4  12   -4.22    6.94
   1   4  12   -7.94    7.29
   1   4  13  -14.01    8.54
   1  -4  13    1.51    9.62
   1   4  13   -5.89    8.33
   1  -4  13   -6.31    7.42
   1   4  13    7.13    6.80
   1   4  13   -2.88    7.16
   1   4  13   13.11    8.29
   1  -4  13   -1.60    9.00
   1  -4  13    7.60    6.49
   1   4  13    2.93    6.81
   1   4  13   -3.27   10.13
   1   4  13    6.31    7.62
   1  -4  13   -7.81    7.82
   1  -4  14    7.44   10.21
   1   4  14    2.97    9.27
   1  -4  14    9.94    7.53
   1   4  14   -0.61    8.50
   1   4  14    8.94    6.55
   1   4  14   -3.89    7.94
   1  -4  14    3.55   10.00
   1   4  14   -7.24    8.98
   1   4  14   -7.15   10.96
   1  -4  14   -8.66   13.32
   1  -4  14    5.35    8.23
   1   4  14    8.90    8.56
   1   4  15    2.27   11.25
   1   4  15   15.56    8.46
   1  -4  15    1.02   13.72
   1  -4  15   -7.97    8.89
   1  -4  15   -5.33    6.83
   1   4  15    3.24    9.81
   1  -4  15    6.18   10.70
   1   4  15   39.04    9.78
   1  -4  15   38.37   10.69
   1   4  15   -0.72    8.62
   1  -4  16    3.31    6.92
   1  -4  16   11.37    9.04
   1   4  16   -5.21    8.62
   1   4  16   11.96   10.40
   1  -4  16   -0.91   11.40
   1  -4  16   -2.08   13.71
   1   4  16    0.77   11.65
   1   4  16   -5.04    9.09
   1   4  17    0.68    9.17
   1   4  17   13.57   12.09
   1  -4  17   10.18   13.80
   1  -4  17   27.28    9.72
   1   4  17  -11.94    9.57
   1   4  17   19.97   11.00
   1  -4  17   26.37   11.70
   1   4  18    8.33    8.56
   1  -4  18   20.88    9.19
   1   4  18  -16.30    9.49
   1   4  18   17.27   11.31
   1  -4  18    0.95   13.39
   1   4  19    7.04    7.65
   1  -4  19   18.74    8.65
   1   4  19    0.63    8.92
   1  -4  19   -6.67   12.47
   1  -4  20   18.98    7.90
   1   4  20  -11.06    7.66
   1   4  21   20.93    6.99
  -1   5  22    6.56    5.83
  -1   5  21   -5.06    7.16
  -1  -5  20   21.18    8.46
  -1   5  20   -3.50    8.10
  -1   5  19    4.87    7.74
  -1  -5  19   18.60   13.04
  -1  -5  19    6.18    8.96
  -1   5  19   -8.18    9.08
  -1   5  18   -3.61    8.59
  -1  -5  18   12.79   13.46
  -1  -5  18    3.77    9.38
  -1   5  18    3.73    8.77
  -1  -5  18   21.29   10.97
  -1   5  18   17.90   11.25
  -1   5  17    6.71    8.55
  -1   5  17    5.19   10.57
  -1  -5  17   17.68   11.27
  -1  -5  17    1.03   13.77
  -1  -5  17    5.48    9.43
  -1   5  17    4.60    8.77
  -1  -5  16    3.87    9.32
  -1   5  16    5.25    8.42
  -1   5  16    4.19    9.90
  -1  -5  16   -7.01   10.61
  -1  -5  16    6.22   13.68
  -1   5  16   13.61   11.24
  -1   5  16    4.86    8.55
  -1  -5  15   -6.60    8.78
  -1  -5  15    6.94    7.72
  -1   5  15   10.31   10.66
  -1   5  15   -2.71    8.32
  -1   5  15    0.70    8.18
  -1  -5  15    2.51   10.45
  -1   5  15   15.68    9.63
  -1   5  14   -5.72    8.12
  -1   5  14    9.55   10.28
  -1   5  14    2.12    8.69
  -1  -5  14   11.00    7.48
  -1   5  14   -4.27    9.10
  -1  -5  14    0.78    9.69
  -1  -5  14   -9.43    8.54
  -1   5  13    9.47    8.31
  -1  -5  13   28.78    9.18
  -1   5  13   27.79    8.13
  -1  -5  13    4.46    8.89
  -1  -5  13   20.63    7.97
  -1   5  13   28.53    8.69
  -1   5  13   16.06    9.53
  -1   5  13   21.98    7.68
  -1   5  13   13.08    6.72
  -1   5  12   40.20    7.98
  -1   5  12   24.25    9.57
  -1   5  12   64.73    9.24
  -1  -5  12   46.15    9.39
  -1   5  12   68.38    8.92
  -1  -5  12   66.19    9.23
  -1   5  12   39.87    7.46
  -1   5  12   55.02    8.93
  -1  -5  12   59.12    9.79
   1   5 -11    1.41    2.83
  -1   5  11    2.70    7.24
  -1  -5  11  -10.06    7.10
  -1   5  11    4.62    6.53
   1  -5 -11    6.91    3.68
  -1  -5  11    0.63    7.22
  -1   5  11    4.98    5.70
  -1   5  11    4.68    7.37
  -1   5  11    1.82    5.99
  -1  -5  11    1.63    7.55
  -1   5  11   -7.09    6.76
  -1   5  11   -0.44    7.74
  -1  -5  10    6.98    6.62
  -1   5  10   10.80    5.71
   1   5 -10   14.88    2.87
   1   5 -10    9.69    4.56
   1   5 -10   18.44    4.27
   1   5 -10   18.85    3.78
  -1  -5  10   15.46    6.94
  -1  -5  10    9.95    6.38
  -1   5  10   21.01    5.92
   1   5 -10    6.56    4.12
  -1   5  10    4.74    5.10
  -1   5  10    9.73    5.96
  -1   5  10   17.30    6.95
  -1   5  10    8.96    6.76
  -1  -5  10   10.03    8.52
  -1   5  10   18.44    6.88
  -1  -5   9    9.84    5.95
  -1   5   9    9.70    4.99
   1   5  -9   16.01    2.46
  -1  -5   9   22.21    6.63
   1   5  -9   16.46    3.53
   1   5  -9   15.38    3.92
   1   5  -9    9.94    3.44
  -1   5   9    9.45    5.62
  -1   5   9    9.64    6.49
  -1   5   9    9.00    6.34
  -1   5   9   -9.57    5.14
  -1  -5   9   -7.13    5.56
   1   5  -9    9.76    3.71
  -1  -5   9   14.23    7.49
   1   5  -8  139.25   13.32
   1   5  -8  156.66   12.84
   1   5  -8  174.33   13.31
  -1   5   8  139.82   12.60
   1   5  -8  155.89   13.27
   1   5  -8  160.42   13.41
   1   5  -7  339.27   28.87
   1   5  -7  328.11   28.24
   1   5  -7  356.48   28.50
   1   5  -7  352.42   28.87
   1   5  -7  385.31   28.79
   1   5  -7  353.93   28.79
   1   5  -6   17.84    2.50
   1   5  -6   12.08    1.90
   1   5  -6   17.40    2.84
   1   5  -6   18.70    2.52
   1   5  -5  308.96   26.76
  -1   5   5  317.67   26.44
   1   5  -5  324.46   26.51
   1   5  -5  317.70   26.77
   1   5  -5  327.80   26.71
  -1  -5   4  295.91   23.03
   1   5  -4  264.36   22.95
  -1   5   4  282.62   22.90
   1   5  -4  263.28   23.10
  -1  -5   3  130.85   10.74
  -1   5   3  124.07   10.62
  -1  -5   3  130.94   11.00
   1   5  -3  135.12   10.83
  -1  -5   2    0.22    1.11
  -1  -5   2    1.40    0.60
  -1  -5   2    1.09    1.18
   1  -5  -1 1875.36  157.28
  -1  -5   1 1989.83  157.43
  -1  -5   1 1943.34  157.40
  -1   5   0 1498.72  121.68
   1  -5   0 1458.84  121.70
  -1   5  -1 1552.46  125.06
   1  -5   1 1413.93  125.05
   1  -5   1 1612.39  125.09
   1  -5   2    5.11    0.73
   1  -5   2    7.63    1.29
   1   5   3   50.75    4.44
   1  -5   3   51.37    4.39
   1  -5   3   50.22    4.73
  -1   5  -4   18.47    1.84
   1   5   4   16.76    2.00
  -1   5  -4   23.42    2.44
   1  -5   4   20.50    2.55
  -1   5  -5   37.04    3.55
   1   5   5   40.77    3.73
  -1   5  -5   46.80    4.24
  -1   5  -5   36.61    4.01
  -1   5  -5   43.98    4.10
  -1   5  -6   56.90    5.90
  -1   5  -6   62.89    5.46
  -1   5  -6   59.26    6.14
  -1   5  -6   67.61    6.03
  -1   5  -7   87.99    8.50
  -1   5  -7   99.74    8.07
  -1   5  -7   80.43    8.67
   1   5   7   91.83    8.21
  -1   5  -7   96.01    8.66
  -1   5  -8  148.41   13.45
  -1   5  -8  158.62   13.04
  -1   5  -8  141.46   13.68
  -1   5  -8  157.43   13.65
  -1   5  -9   34.86    5.04
   1   5   9   24.54    7.18
  -1   5  -9   29.59    3.58
  -1   5  -9   23.02    5.00
  -1   5  -9   33.43    4.80
  -1   5  -9   39.73    4.65
   1  -5   9   36.69    5.45
   1   5   9   26.64    6.08
   1  -5   9   15.10    6.49
   1   5   9   28.00    5.98
   1  -5   9   33.88    6.93
   1  -5   9   41.02    8.39
   1   5   9   28.14    5.71
   1   5   9   45.15    6.89
   1  -5   9   22.49    6.87
   1   5  10   25.21    6.38
   1   5  10   45.36    6.87
   1  -5  10   35.30    7.44
  -1   5 -10   28.42    3.73
   1  -5  10   42.28    7.64
   1   5  10   20.89    6.86
   1  -5  10   22.85    5.84
   1   5  10   29.24    7.71
   1   5  10   24.27    7.76
   1   5  10   31.57    6.67
   1  -5  10   27.99    7.73
   1   5  11   -1.53    6.18
   1  -5  11   11.38    5.53
   1   5  11    7.30    8.31
   1   5  11   12.10    7.73
   1  -5  11   23.40    7.90
   1   5  11   35.61    7.22
   1   5  11   10.69    6.86
   1  -5  11    6.23    7.29
   1   5  11   10.10    7.92
   1  -5  11   -2.77    6.66
   1   5  11   18.01    7.15
   1  -5  11   11.84    8.37
   1   5  11    9.99    6.75
   1   5  12   -8.09    7.94
   1  -5  12   -2.70    9.24
   1  -5  12   -7.19    7.74
   1   5  12    2.55    7.50
   1  -5  12   10.62    8.47
   1   5  12   -1.56    6.66
   1   5  12    0.68    7.86
   1   5  12   -2.10    6.81
   1   5  12    2.94    8.17
   1  -5  12   -8.52    7.01
   1   5  12   -6.68    9.70
   1   5  12   -3.57    7.41
   1   5  13    4.48    7.02
   1   5  13   -6.86   10.09
   1   5  13    2.67    6.90
   1  -5  13  -12.07    9.51
   1   5  13    7.23    8.51
   1  -5  13    6.30    7.49
   1  -5  13    4.80    9.10
   1   5  13    2.16    8.15
   1   5  13   -9.77    7.21
   1   5  13   -3.17    8.42
   1  -5  13    3.02    7.61
   1   5  13   13.88    8.30
   1   5  14   -3.97    8.81
   1  -5  14   14.86    7.57
   1  -5  14   -1.34    8.22
   1   5  14   -3.23    7.85
   1  -5  14    0.89    9.91
   1   5  14    1.83    7.33
   1   5  14    1.36   10.70
   1   5  14   11.72    9.12
   1  -5  14    7.42   10.34
   1   5  14   -2.86    8.50
   1  -5  15    3.51   10.77
   1   5  15   11.15    9.78
   1   5  15    6.50   11.15
   1   5  15   -5.64    8.43
   1   5  15    8.26    8.99
   1  -5  15   -3.63    8.72
   1  -5  15   -3.18    7.22
   1  -5  15   -2.87   10.41
   1   5  16    2.22    8.60
   1  -5  16    6.82    9.15
   1   5  16   14.30    9.24
   1  -5  16   -3.28    6.89
   1  -5  16   21.68   11.46
   1   5  16   41.17   10.95
   1  -5  16   -6.41   14.16
   1   5  16    2.94   11.47
   1  -5  17    3.57   11.46
   1   5  17   19.61   10.68
   1   5  17   -2.14    9.48
   1  -5  17   11.33    9.73
   1   5  17   -0.74    8.99
   1   5  17   16.37   11.59
   1  -5  17    7.31   14.19
   1   5  18   -2.51    8.91
   1   5  18  -12.64    9.30
   1  -5  18    2.91   13.80
   1   5  19    8.48    7.86
   1   5  19    0.62    8.78
   1  -5  19   21.17    8.84
   1  -5  19   12.78   12.47
   1   5  20   -4.14    7.74
   1   5  21    7.06    6.52
  -1   6  22    3.17    5.71
  -1   6  21    0.45    6.99
  -1  -6  20   11.02    8.40
  -1   6  20   -2.29    8.11
  -1   6  19   -3.61    8.03
  -1  -6  19    2.70   13.03
  -1   6  19   -2.02    9.22
  -1  -6  19   13.61    8.98
  -1   6  18   30.00   11.06
  -1  -6  18   34.74   10.93
  -1   6  18   -2.53    9.04
  -1  -6  18   -5.02   13.80
  -1  -6  18   -6.73    9.21
  -1   6  18   -8.86    8.90
  -1   6  17    1.40    8.97
  -1  -6  17   10.37   10.74
  -1   6  17   22.92   10.80
  -1   6  17    3.05    8.81
  -1  -6  17    6.23    9.53
  -1  -6  16    7.74    9.35
  -1   6  16   -3.63    8.76
  -1  -6  16   19.82   10.92
  -1   6  16   16.51   10.31
  -1   6  16   13.51   10.80
  -1   6  16   18.64    8.61
  -1   6  15   -8.40    8.08
  -1  -6  15    4.41    8.95
  -1   6  15   -1.95   10.23
  -1  -6  15    1.97    7.67
  -1   6  15    1.42    8.55
  -1   6  15  -12.37    9.79
  -1  -6  15   -0.83   10.29
  -1   6  14    3.87    6.94
  -1   6  14   -7.84    9.81
  -1   6  14   -7.99    8.12
  -1   6  14    2.26    8.81
  -1  -6  14   -4.56    7.80
  -1   6  14   -9.13    8.99
  -1  -6  14    2.31    9.59
  -1  -6  13   -4.89    9.17
  -1   6  13  -14.35    8.22
  -1  -6  13   26.56    8.93
  -1   6  13   21.40    7.90
  -1   6  13    0.71    8.37
  -1  -6  13    4.12    7.73
  -1   6  13    5.43    9.13
  -1   6  13   -1.82    7.25
  -1   6  13    3.30    6.62
  -1   6  12   38.69    9.27
  -1   6  12   58.72    9.63
  -1  -6  12   49.00    9.21
  -1   6  12   53.98    8.58
  -1  -6  12   55.28    9.25
  -1   6  12   28.73    7.95
  -1  -6  12   60.86    9.75
  -1   6  12   47.89    8.68
  -1  -6  12   34.83   11.90
   1   6 -11   -0.34    2.84
  -1   6  11    1.15    7.55
  -1  -6  11    3.88    7.13
  -1   6  11    0.51    6.47
  -1  -6  11   -6.30    7.33
  -1   6  11   -3.83    6.05
  -1   6  11   -0.62    7.58
  -1   6  11    0.47    6.50
  -1  -6  11   -9.77    7.76
  -1   6  11   -2.89    7.17
  -1  -6  11    8.64    9.70
  -1  -6  10    6.06    6.54
  -1   6  10   -0.79    5.72
   1   6 -10    3.18    2.52
   1   6 -10    8.40    3.93
  -1  -6  10   -2.67    6.87
  -1  -6  10    4.23    6.31
  -1   6  10   15.97    5.81
  -1   6  10    0.42    5.26
  -1   6  10   -3.61    5.78
  -1   6  10    7.00    6.98
  -1   6  10    3.54    6.98
  -1  -6  10   -6.89    8.73
  -1   6   9   12.79    2.00
   1   6  -9   16.54    2.58
   1   6  -9   16.54    4.23
   1   6  -9   26.91    3.85
   1   6  -9   21.86    3.90
  -1  -6   9   21.41    6.66
  -1   6   9    6.27    4.96
  -1  -6   9   23.47    7.77
  -1   6   9   13.90    5.61
  -1   6   9   22.34    6.79
  -1   6   9    9.93    5.02
  -1  -6   9   17.34    6.01
  -1  -6   9   12.18    5.66
   1   6  -9   -2.64    3.86
  -1   6   9   19.96    5.21
   1   6  -8    9.39    3.15
   1   6  -8   15.06    3.18
   1   6  -8    6.43    3.49
   1   6  -8    8.85    3.15
   1   6  -8   16.56    2.24
   1   6  -7    3.10    2.57
   1   6  -7   -3.37    2.93
   1   6  -7    3.42    2.63
   1   6  -7    8.56    2.48
   1   6  -7    7.29    1.66
   1   6  -6   23.03    3.52
   1   6  -6   27.78    3.53
  -1   6   6   35.04    3.01
   1   6  -6   37.17    3.93
   1   6  -6   30.44    3.07
   1   6  -5   40.93    3.76
   1   6  -5   39.50    3.64
   1   6  -5   36.87    3.81
  -1  -6   5   33.16    3.89
   1   6  -5   35.67    3.29
  -1   6   5   33.01    3.19
   1   6  -4   93.23    8.19
  -1  -6   4   97.57    8.10
  -1   6   4   94.14    7.95
  -1  -6   3   -4.36    1.84
  -1  -6   3    0.45    0.78
  -1  -6   2   -0.24    1.38
  -1  -6   2    2.68    1.15
  -1  -6   1   34.88    3.12
   1  -6  -1   34.05    2.94
  -1  -6   1   31.60    3.14
   1  -6   0  284.62   23.34
  -1   6   0  279.57   23.31
   1  -6   1    2.63    1.14
  -1   6  -1    3.24    0.97
  -1   6  -2  331.28   26.63
   1  -6   2  310.08   26.40
   1  -6   2  339.06   26.64
   1  -6   3   57.09    4.73
   1  -6   3   49.29    5.07
   1   6   4   18.66    1.85
   1  -6   4   14.79    2.34
  -1   6  -4   10.88    2.20
   1   6   5   48.78    3.82
  -1   6  -5   40.49    3.59
  -1   6  -5   33.75    4.10
  -1   6  -5   33.13    4.00
  -1   6  -5   39.91    4.24
  -1   6  -6    1.72    1.15
  -1   6  -6    4.60    2.17
  -1   6  -6    2.34    2.62
  -1   6  -6   -0.40    2.41
  -1   6  -7  262.69   22.05
  -1   6  -7  248.42   21.61
   1   6   7  272.32   21.78
  -1   6  -7  238.71   22.13
  -1   6  -7  283.98   22.13
  -1   6  -8    2.92    3.44
  -1   6  -8   11.84    3.34
  -1   6  -8   11.55    3.34
   1   6   8    3.89    5.52
   1   6   8    4.24    6.37
  -1   6  -8    1.28    3.15
  -1   6  -8    6.34    1.85
  -1   6  -9   20.53    4.34
   1   6   9   33.30    6.99
  -1   6  -9   25.85    2.86
   1   6   9   12.96    1.84
  -1   6  -9   23.77    4.22
  -1   6  -9   24.70    4.10
  -1   6  -9   21.18    4.67
   1  -6   9   11.67    5.16
   1   6   9   18.75    5.67
   1  -6   9   34.05    6.30
   1  -6   9   26.49    6.51
   1   6   9   30.80    5.57
   1  -6   9   14.50    8.29
   1   6   9   21.81    5.51
   1  -6   9   18.64    6.59
   1   6   9   21.62    6.13
   1   6  10    4.83    5.95
   1   6  10   21.71    6.19
  -1   6 -10    5.17    2.50
   1   6  10   -1.13    6.23
   1  -6  10   -3.54    7.09
   1   6  10    2.81    7.12
   1  -6  10   -1.61    5.73
   1  -6  10   -7.56    9.31
   1   6  10    5.93    6.96
   1   6  10   -2.94    6.31
   1  -6  10   -3.55    7.52
   1   6  11   -4.51    6.45
   1   6  11   -9.22    8.26
   1  -6  11    5.81   10.53
   1   6  11    1.27    7.68
   1   6  11    0.67    6.46
   1  -6  11   11.64    7.71
   1   6  11   -0.55    6.81
   1  -6  11   -5.55    7.82
   1   6  11    5.71    7.93
   1   6  11    4.41    6.76
   1  -6  11    0.59    8.39
   1   6  11    1.97    6.90
   1  -6  11  -10.31    6.40
   1  -6  12   16.15    9.26
   1   6  12   13.11    7.62
   1  -6  12    1.60    7.50
   1   6  12   -5.05    7.56
   1  -6  12    3.52    8.35
   1   6  12   10.00    7.85
   1   6  12    9.32    6.86
   1   6  12   -6.31    8.23
   1   6  12   -3.11    7.81
   1  -6  12    0.54    7.26
   1   6  12   -1.58    8.84
   1   6  12   -0.45    6.91
   1   6  13   -1.94    8.48
   1  -6  13   -1.50    9.65
   1  -6  13    5.40    7.61
   1   6  13    8.53    8.15
   1  -6  13    3.98    9.21
   1   6  13   -1.58    8.36
   1   6  13    8.89    6.89
   1   6  13   -7.60    8.30
   1   6  13    3.40    8.63
   1   6  13    1.43    7.48
   1   6  13   -4.14    9.82
   1  -6  13    6.71    7.69
   1   6  14   -5.17   10.43
   1   6  14  -13.53    8.14
   1  -6  14   11.45   10.11
   1   6  14    8.63    8.91
   1   6  14   -1.47    7.83
   1  -6  14   -8.99   10.28
   1   6  14    2.88    9.39
   1  -6  14    7.43    8.48
   1   6  14   -1.49    8.72
   1   6  14   -2.13    8.71
   1  -6  14    7.91    7.56
   1   6  15  -11.93    8.61
   1  -6  15   10.19    8.72
   1   6  15    1.37   10.76
   1   6  15    2.35    9.66
   1  -6  15   -9.53   10.77
   1  -6  15   -5.27    7.55
   1   6  15    1.56    9.11
   1  -6  16    9.07    8.99
   1   6  16   10.21    9.51
   1   6  16    2.94    8.64
   1   6  16   14.01   10.14
   1  -6  16   10.65   11.21
   1   6  16   -2.77   11.10
   1  -6  16    3.25    7.42
   1   6  17    9.31   11.35
   1  -6  17    8.27    9.46
   1   6  17   -2.94    8.93
   1   6  17    5.21    9.83
   1  -6  18   19.81   14.01
   1   6  18    6.94    9.24
   1  -6  18   26.36    9.58
   1   6  18    5.24    9.14
   1  -6  19   12.99   12.85
   1   6  19    3.68    7.96
   1  -6  19   10.17    8.56
   1   6  19    0.61    8.73
   1   6  20   -2.53    7.54
   1   6  21   -3.42    6.51
  -1   7  22    4.56    5.50
  -1   7  21  -15.76    7.01
  -1   7  20   -0.56    7.98
  -1   7  19   -8.14    8.32
  -1   7  19  -11.28    9.33
  -1  -7  19    5.37    8.99
  -1   7  18   15.39   10.83
  -1  -7  18   22.35   10.91
  -1   7  18    5.11    8.78
  -1  -7  18   17.81    9.65
  -1   7  18   -2.65    9.35
  -1  -7  17   18.48   10.71
  -1   7  17   -1.66   10.51
  -1   7  17    6.60    9.41
  -1   7  17    4.53    9.09
  -1   7  16    7.29    9.93
  -1  -7  16    5.06   10.64
  -1   7  16   -0.74    8.58
  -1   7  16    7.57    9.03
  -1  -7  15    9.74    8.22
  -1   7  15   -4.57    9.45
  -1  -7  15  -13.01   10.29
  -1   7  15    1.22   10.05
  -1   7  15    3.70    8.67
  -1   7  15  -10.47    8.49
  -1  -7  14   21.77    8.05
  -1   7  14    4.78    9.22
  -1   7  14   10.21    9.23
  -1   7  14    6.27    8.22
  -1  -7  14   -3.81   13.18
  -1   7  14    5.55    8.75
  -1  -7  14    4.56    9.75
  -1   7  14    2.77    7.49
  -1  -7  13   -6.92    9.38
  -1   7  13   -3.70    8.10
  -1   7  13    2.54    7.46
  -1  -7  13   -6.09   12.20
  -1  -7  13    9.04    7.87
  -1   7  13    2.04    8.59
  -1   7  13   -3.75    8.29
  -1   7  13    4.43    6.83
  -1   7  12    4.94    7.92
  -1  -7  12   -6.22   11.02
  -1   7  12    9.13    6.86
  -1  -7  12    2.91    7.92
  -1  -7  12   10.85    7.89
  -1   7  12    4.62    7.04
  -1  -7  12    2.47    8.53
  -1   7  12   -7.00    7.68
  -1   7  12    6.85    8.13
  -1   7  11   -1.16    7.01
  -1  -7  11   -3.41    9.93
  -1   7  11   -6.49    7.46
  -1   7  11    3.04    6.11
  -1  -7  11    2.52    7.50
  -1  -7  11   15.92    7.21
  -1   7  11    2.49    6.30
  -1   7  11   -3.24    6.75
  -1  -7  11  -17.28    8.14
  -1   7  11    8.59    7.48
   1   7 -10    1.87    2.50
  -1  -7  10    1.18    8.80
  -1   7  10    4.54    6.92
  -1   7  10    5.81    5.58
  -1  -7  10   12.10    6.20
  -1   7  10   -9.34    5.65
  -1   7  10    5.95    6.93
  -1   7  10   -8.63    5.65
  -1  -7  10   -1.86    6.73
  -1  -7  10   -6.44    7.09
   1   7  -9    1.72    2.12
  -1   7   9   -1.75    1.82
  -1  -7   9   -4.03    6.50
  -1   7   9   -3.94    6.56
  -1   7   9   -4.92    4.91
  -1  -7   9   -3.93    5.93
  -1  -7   9    6.03    7.52
   1   7  -9    0.67    3.49
  -1   7   9   12.14    4.93
  -1  -7   9    6.22    5.30
   1   7  -9   -1.78    3.76
   1   7  -9   -0.52    3.46
   1   7  -9    8.49    3.42
   1   7  -8   59.23    4.76
   1   7  -8   41.88    4.27
   1   7  -8   51.57    5.59
   1   7  -8   66.27    5.56
   1   7  -8   56.58    5.70
   1   7  -8   52.42    5.75
  -1   7   8   43.64    7.80
   1   7  -7   -0.92    1.56
   1   7  -7    1.82    2.92
   1   7  -7   -0.43    2.33
   1   7  -7    0.48    2.77
   1   7  -7    3.19    2.58
   1   7  -6   29.56    2.79
  -1   7   6   23.84    2.62
   1   7  -6   24.39    3.29
   1   7  -6   31.68    3.62
   1   7  -6   24.83    3.43
   1   7  -5   -3.29    1.85
  -1   7   5    1.37    0.91
  -1  -7   5    0.43    2.17
   1   7  -5   -1.22    1.76
   1   7  -5    1.26    1.50
  -1   7   4    9.11    1.19
   1   7  -4   11.13    1.90
  -1  -7   4   10.92    2.15
  -1  -7   3    0.33    1.59
  -1  -7   3    2.04    0.85
  -1  -7   2    2.10    1.38
   1   7  -2    0.72    1.14
  -1  -7   2    5.65    1.49
  -1  -7   1    9.46    1.47
   1  -7  -1    7.41    1.13
  -1  -7   1   11.27    1.55
   1  -7   0    4.32    1.10
  -1   7   0    6.06    1.02
  -1  -7   0    5.69    1.08
   1  -7   1  118.63   10.21
  -1   7  -1  120.91   10.14
   1  -7   2   19.56    2.52
   1  -7   2   20.96    2.34
  -1   7  -2   19.56    2.25
   1  -7   3   69.42    5.84
   1  -7   3   61.27    5.40
   1  -7   4    2.67    1.05
   1  -7   4    6.63    1.96
   1   7   4    2.59    1.12
  -1   7  -4    6.92    1.50
  -1   7  -5    3.20    1.90
   1   7   5    2.28    1.28
  -1   7  -5    0.76    2.10
  -1   7  -6    9.85    2.96
  -1   7  -6   19.44    2.90
  -1   7  -6   22.07    3.20
  -1   7  -7  297.61   25.21
  -1   7  -7  293.73   25.65
   1   7   7  318.17   25.36
  -1   7  -7  288.21   25.75
  -1   7  -7  309.37   25.78
  -1   7  -7  311.67   25.68
  -1   7  -8  108.44    9.02
  -1   7  -8  103.66    9.78
  -1   7  -8  107.70   10.03
  -1   7  -8   98.63    9.71
   1   7   8  110.28    9.26
   1  -7   8   98.08    9.89
   1   7   8   94.67   10.27
   1   7   8  105.83   11.26
   1  -7   8  109.71   11.78
   1   7   8   95.49   10.70
  -1   7  -8  100.24    9.90
  -1   7  -9    0.74    3.96
   1  -7   9   -2.22    8.19
   1   7   9    1.55    6.67
   1  -7   9    7.24    7.12
  -1   7  -9    4.22    2.05
  -1   7  -9    0.63    4.14
  -1   7  -9   -3.23    3.68
  -1   7  -9    8.80    3.77
   1  -7   9   -7.78    5.13
   1   7   9   -8.66    5.28
   1  -7   9   16.66    6.06
   1  -7   9    3.45    6.52
   1   7   9    2.82    5.88
   1   7   9    5.32    5.60
   1   7   9   -9.09    5.62
   1  -7   9   -1.69    6.46
   1   7  10    9.97    6.15
   1  -7  10   -3.02    7.44
   1  -7  10   -2.96    7.07
   1  -7  10   -4.95    5.92
   1   7  10  -13.03    6.26
   1  -7  10  -18.20    7.01
   1   7  10    3.37    6.26
   1   7  10    4.13    6.97
   1   7  10    1.85    6.72
   1  -7  10    4.55    9.76
   1   7  10    2.03    6.08
   1   7  11    3.47    7.98
   1  -7  11    5.99   10.74
   1   7  11    5.31    6.62
   1   7  11   -0.67    7.40
   1  -7  11   15.18    7.85
   1  -7  11   -4.88    7.77
   1   7  11    9.23    6.82
   1   7  11    9.75    7.92
   1   7  11    1.74    7.21
   1   7  11    1.46    6.98
   1  -7  11    8.78    8.47
   1  -7  11   10.02    6.51
   1  -7  12   -9.99    9.26
   1   7  12   -6.18    7.89
   1  -7  12   -8.02    8.02
   1  -7  12   16.75    8.47
   1   7  12   26.15    7.57
   1   7  12   13.45    7.81
   1   7  12    7.74    6.92
   1   7  12    3.37    8.39
   1   7  12   -5.86    8.04
   1  -7  12    7.10    6.95
   1   7  12  -10.43    8.72
   1  -7  12   -2.54   11.57
   1   7  12   -5.26    7.14
   1  -7  13    8.90    9.82
   1   7  13    3.82    8.23
   1  -7  13   -0.90    7.80
   1   7  13   23.86    8.37
   1  -7  13   -2.36    9.17
   1   7  13    7.41    8.26
   1   7  13    5.77    8.38
   1   7  13    9.42    8.92
   1   7  13   -0.51    7.72
   1  -7  13   10.32   12.53
   1   7  13   -4.46    9.20
   1  -7  13   13.55    7.69
   1   7  14   -0.61    9.92
   1   7  14   -8.37    7.90
   1  -7  14  -13.06   10.07
   1   7  14   18.58    8.76
   1   7  14    4.18    7.99
   1   7  14    7.55    8.96
   1  -7  14    5.91    7.61
   1  -7  14   20.95   10.66
   1   7  14    4.25    9.28
   1  -7  14    5.43    8.23
   1   7  14   -7.01    8.95
   1   7  15    1.40    8.29
   1  -7  15    6.55    9.01
   1   7  15   -6.10    8.25
   1   7  15  -13.45   10.43
   1   7  15    3.84    9.88
   1  -7  15   15.31   10.74
   1  -7  15    5.23    7.76
   1   7  15   -3.76    9.16
   1   7  15    1.63    9.16
   1  -7  16    3.77    9.16
   1   7  16   -3.27    9.47
   1   7  16   10.32   10.79
   1   7  16   25.79   10.24
   1  -7  16   12.13   11.27
   1   7  16    0.73    8.46
   1  -7  16   -2.14    8.06
   1  -7  17   17.98    9.49
   1   7  17   18.92    8.88
   1   7  17   -6.19    9.79
   1  -7  18   24.03    9.33
   1   7  18   -3.42    9.07
   1   7  18   10.24    9.31
   1  -7  19   -2.63   13.16
   1   7  19    2.20    8.25
   1   7  19   -1.81    8.56
   1   7  20    0.77    6.81
   1   7  20   -2.46    7.54
   1   7  21   -7.31    6.41
  -1   8  22    9.82    5.55
  -1   8  21  -11.86    6.93
  -1   8  20   -6.14    7.31
  -1   8  20  -13.16    8.16
  -1   8  19    5.10    8.36
  -1   8  19   -2.61    8.78
  -1   8  18   13.08    9.45
  -1   8  18   -5.05    8.68
  -1   8  17   -0.75    8.86
  -1  -8  17    8.92   10.43
  -1   8  17    7.25   10.25
  -1   8  17   -0.76    9.41
  -1  -8  16   -4.27   14.37
  -1   8  16   -4.43    8.79
  -1   8  16   -5.51    9.04
  -1   8  16   -0.79    9.79
  -1  -8  16   -6.56   10.42
  -1   8  15    3.73    9.58
  -1  -8  15   10.34   10.46
  -1  -8  15   17.34    8.59
  -1   8  15   15.33    9.55
  -1  -8  15   -3.11   13.38
  -1   8  15    2.32    8.78
  -1   8  15   -3.44    9.12
  -1   8  15   -0.98    7.66
  -1   8  14   -0.49    7.58
  -1  -8  14   10.70   12.93
  -1   8  14    4.76    8.93
  -1   8  14    5.82    8.40
  -1   8  14   -1.68    8.87
  -1  -8  14    8.11    8.33
  -1   8  14    1.36    8.75
  -1  -8  14   22.40    9.63
  -1   8  13   -6.09    8.04
  -1  -8  13    6.82    9.23
  -1   8  13   -0.67    7.94
  -1  -8  13    0.89   12.29
  -1   8  13  -11.09    8.48
  -1   8  13   -8.58    8.33
  -1  -8  13    4.92    7.94
  -1   8  13   -0.47    7.33
  -1   8  12   31.86    8.29
  -1  -8  12   27.06   11.62
  -1   8  12   27.60    8.85
  -1   8  12   50.00    7.77
  -1  -8  12   32.73    8.42
  -1   8  12   23.42    7.92
  -1   8  12   33.52    7.93
  -1  -8  12   19.50    8.99
  -1  -8  12   36.37    8.78
  -1   8  11    5.50    7.05
  -1  -8  11   14.94    7.88
  -1   8  11   12.65    6.84
  -1   8  11   17.34    6.99
  -1  -8  11   12.01    7.76
  -1   8  11   -5.39    6.58
  -1  -8  11    7.58    7.25
  -1   8  11   10.43    7.78
  -1   8  11    9.52    7.61
  -1   8  11   19.78    6.65
  -1  -8  11    9.79   10.22
  -1   8  10   -3.89    6.00
  -1  -8  10  -11.03    7.16
  -1  -8  10   -6.47    7.38
  -1   8  10    7.09    5.57
  -1  -8  10   -3.67    6.16
  -1   8  10    6.91    6.98
  -1   8  10   -1.20    7.05
  -1   8  10    2.84    5.73
  -1  -8  10    1.81    8.89
   1   8  -9   34.21    4.91
   1   8  -9   30.83    4.63
   1   8  -9   30.63    4.21
  -1  -8   9   22.87    5.85
  -1   8   9   20.36    5.45
   1   8  -9   19.69    4.33
  -1  -8   9   28.77    5.96
  -1  -8   9   26.11    7.08
  -1   8   9   27.56    7.22
  -1   8   9   22.75    5.40
  -1  -8   9   29.91    6.34
  -1  -8   9   27.31    8.33
   1   8  -8   47.09    6.24
   1   8  -8   63.69    6.40
   1   8  -8   61.12    6.10
   1   8  -8   62.79    6.44
   1   8  -7   33.81    4.39
   1   8  -7   34.08    4.42
   1   8  -7   34.89    4.10
   1   8  -6   35.84    4.27
  -1  -8   6   32.60    4.57
   1   8  -6   38.42    4.07
  -1   8   6   36.72    3.41
  -1  -8   5  131.36   11.57
   1   8  -5  112.40   11.36
  -1  -8   5  138.09   11.22
  -1   8   5  135.48   11.01
   1   8  -4   19.35    2.40
  -1  -8   4   22.59    2.72
  -1   8   4   16.87    1.81
   1   8  -3   41.39    4.13
  -1  -8   3   45.72    4.37
  -1  -8   2  934.73   77.22
   1  -8  -2  920.09   76.95
  -1  -8   2  983.30   77.22
   1  -8  -1  734.48   57.67
  -1  -8   1  673.41   57.79
  -1  -8   1  674.43   57.75
  -1  -8   0  195.77   16.06
   1  -8   0  188.57   16.06
  -1   8  -1   17.79    1.88
   1  -8   1   12.05    1.94
   1  -8   2    6.45    1.69
   1  -8   2   14.96    2.03
   1  -8   3   31.49    3.26
   1  -8   3   28.18    2.67
   1  -8   4  143.21   11.58
  -1   8  -4  128.99   11.45
   1  -8   4  128.49   11.12
   1   8   4  133.07   11.13
  -1   8  -5   24.17    2.94
  -1   8  -5   21.16    3.32
  -1   8  -6   75.32    7.75
  -1   8  -6   97.28    8.05
  -1   8  -7  261.13   21.40
   1   8   7  260.74   20.98
  -1   8  -7  223.77   21.35
  -1   8  -7  245.85   21.29
  -1   8  -8   -0.59    3.70
  -1   8  -8  -10.62    3.70
   1   8   8   -0.30    2.29
  -1   8  -8    2.63    2.99
   1  -8   8    4.05    6.05
   1  -8   8   -2.88    7.83
   1   8   8    0.79    5.64
  -1   8  -8   -5.25    3.51
   1  -8   9   39.28    7.36
   1  -8   9   33.65    9.27
   1   8   9   30.72    6.71
   1   8   9   34.31    7.54
   1  -8   9   30.14    7.76
   1  -8   9   32.72    6.85
   1   8   9   29.04    6.02
   1   8   9   29.47    6.30
   1   8   9   18.59    5.92
   1  -8   9   31.20    6.64
   1   8  10   13.75    6.08
   1  -8  10    0.51    6.71
   1  -8  10   -0.60    7.28
   1   8  10   -8.35    6.87
   1  -8  10    3.39    5.81
   1  -8  10    9.35    9.98
   1   8  10   -5.86    6.67
   1   8  10    7.44    7.24
   1   8  10   -2.81    6.37
   1   8  10    3.74    6.45
   1   8  10   -4.52    6.32
   1  -8  10   -1.48    7.51
   1  -8  11   56.96    9.03
   1   8  11   28.35    7.74
   1  -8  11   30.11    8.52
   1  -8  11   40.17    8.51
   1   8  11   26.20    7.67
   1   8  11   25.26    8.35
   1  -8  11   59.44    7.51
   1   8  11   41.26    8.48
   1   8  11   43.75    7.81
   1   8  11   38.21    8.11
   1  -8  11   26.13   11.66
   1   8  11   25.83    8.25
   1  -8  12    5.89    8.95
   1   8  12  -11.08    7.85
   1  -8  12    4.83    8.00
   1   8  12    2.45    7.30
   1  -8  12   16.52    8.40
   1   8  12   -0.78    7.56
   1   8  12   -5.71    8.32
   1   8  12    4.08    8.17
   1  -8  12    1.11    7.14
   1  -8  12   -9.55   11.90
   1   8  12   -6.02    8.21
   1   8  12   -6.63    7.39
   1   8  13    4.34    7.89
   1  -8  13   -3.84   13.04
   1   8  13    5.99    8.09
   1  -8  13   16.02    9.58
   1   8  13   -5.65    8.14
   1   8  13   10.40    9.13
   1   8  13    0.75    8.50
   1   8  13   -1.54    8.50
   1   8  13   14.52    8.28
   1  -8  13   -6.21    9.15
   1  -8  13   -3.11    7.81
   1  -8  13    2.70    8.17
   1  -8  14    7.89   10.18
   1   8  14  -11.13    8.75
   1   8  14    8.49    9.64
   1   8  14   -2.43    9.15
   1  -8  14    1.04   13.95
   1  -8  14   -4.78    8.30
   1   8  14   10.39    8.97
   1   8  14   -7.24    8.71
   1  -8  14    6.85    9.75
   1   8  14    3.05    8.55
   1  -8  14   -1.97    8.20
   1   8  15   -0.59   10.13
   1   8  15   -2.79    8.16
   1  -8  15   -0.73    8.68
   1   8  15   -3.80    8.20
   1   8  15   21.80    9.68
   1  -8  15    6.63   10.75
   1  -8  15  -14.54    8.48
   1   8  15   -1.59    9.25
   1  -8  15   17.42   14.31
   1   8  15   -1.69    9.64
   1   8  16   -2.17    8.38
   1  -8  16   20.35    9.51
   1   8  16   11.85   10.34
   1   8  16    7.85   10.08
   1  -8  16   32.77   11.04
   1  -8  16    1.06    8.16
   1   8  16   -0.85    9.76
   1   8  17    0.80    9.91
   1  -8  17   14.90    9.35
   1   8  17   12.95    8.71
   1   8  18   -0.71    9.45
   1   8  18    1.35    8.97
   1  -8  18   17.50    9.37
   1   8  19   -1.71    8.30
   1   8  19   -4.72    8.58
   1   8  20    7.28    7.14
   1   8  20   -1.91    7.58
   1   8  21   -7.32    6.12
  -1   9  21   -9.77    6.84
  -1   9  20   -2.14    7.21
  -1   9  20  -10.67    8.15
  -1   9  19  -12.35    8.71
  -1   9  19    6.40    8.78
  -1   9  18   -2.14    9.07
  -1   9  18   -0.71    8.78
  -1  -9  17   11.72   14.70
  -1   9  17    2.97    8.93
  -1   9  17   23.33   10.55
  -1  -9  17   17.91   10.31
  -1   9  17    3.95    9.57
  -1  -9  16    2.16   13.86
  -1   9  16    5.88    8.49
  -1   9  16    0.82    9.36
  -1   9  16    5.38    9.69
  -1  -9  16   11.88   10.26
  -1   9  15   -5.84    9.36
  -1  -9  15    1.54    9.89
  -1  -9  15    7.59    8.37
  -1  -9  15    4.21   13.54
  -1   9  15   -4.83    9.26
  -1   9  15    2.70    9.00
  -1   9  15    0.52    8.21
  -1   9  14   -6.85    7.73
  -1   9  14    5.86    8.63
  -1  -9  14   10.88   13.19
  -1   9  14    5.33    8.80
  -1  -9  14    3.64    9.49
  -1   9  14  -12.07    8.86
  -1   9  14    0.88    8.81
  -1  -9  14   -2.68    8.41
  -1   9  13   -2.65    8.03
  -1  -9  13   14.49   12.58
  -1   9  13   -0.83    8.43
  -1   9  13    3.50    8.13
  -1   9  13   -8.40    8.31
  -1  -9  13    4.67    9.03
  -1  -9  13   -1.63    8.29
  -1   9  12   26.45    8.10
  -1  -9  12   27.58   12.05
  -1   9  12   45.19    9.07
  -1   9  12   35.99    8.30
  -1   9  12   20.51    8.03
  -1  -9  12   51.99    9.14
  -1  -9  12   42.83    9.23
  -1   9  11    6.80    6.95
  -1  -9  11   -0.52    8.01
  -1   9  11   10.74    6.67
  -1   9  11   13.67    7.16
  -1  -9  11    7.85   10.56
  -1   9  11    9.26    7.72
  -1   9  11   17.92    7.69
  -1   9  11   37.02    6.67
  -1  -9  11   -0.53    7.02
  -1   9  11    6.21    6.98
  -1  -9  11    8.86    8.11
  -1  -9  10    4.96    7.25
  -1   9  10   -3.08    5.93
  -1  -9  10   -1.08    7.50
  -1   9  10   11.87    5.65
  -1  -9  10   27.57    6.33
  -1   9  10    9.42    6.73
  -1  -9  10   -4.79    6.12
  -1  -9  10    1.63    8.54
  -1  -9  10    5.80    7.28
  -1   9  10   13.81    7.27
  -1   9  10    4.52    6.05
  -1  -9  10    6.18    9.29
  -1  -9   9   -4.98    6.97
  -1  -9   9   -2.62    5.48
  -1  -9   9   -3.49    8.04
  -1  -9   9    5.71    5.86
  -1   9   9    5.16    4.99
  -1  -9   9   12.65    8.27
  -1  -9   9   12.47    5.41
   1   9  -9   13.14    3.41
  -1   9   9    2.75    4.86
   1   9  -8   75.23    8.56
  -1  -9   8   80.28   10.60
   1   9  -8   75.67    8.49
   1   9  -8  103.19    8.73
   1   9  -8   95.87    8.37
  -1  -9   8   93.17    8.92
   1   9  -7   66.17    6.71
  -1  -9   6  172.54   15.49
   1   9  -6  183.66   15.32
  -1   9   6  176.16   14.78
  -1  -9   5   40.22    4.77
   1   9  -5   40.37    4.50
  -1   9   5   44.33    3.93
  -1  -9   5   47.22    4.21
   1   9  -4   26.57    3.41
  -1  -9   4   37.28    3.72
   1   9  -4   37.62    3.64
  -1  -9   3    1.92    2.05
   1   9  -3   -1.31    1.35
  -1  -9   2   64.42    5.70
   1  -9  -2   63.73    5.31
  -1  -9   2   55.38    5.63
  -1  -9   1   35.17    3.97
   1  -9  -1   46.50    3.84
  -1  -9   1   44.35    4.06
   1  -9   0  128.95   10.54
  -1  -9   0  119.40   10.53
   1  -9   1   -1.39    1.45
  -1   9  -1    2.75    1.12
   1  -9   2   -4.13    1.85
   1  -9   2    1.81    1.52
  -1   9  -3   10.56    1.84
   1  -9   3    2.18    1.76
  -1   9  -3   11.15    1.82
   1  -9   3    5.40    1.11
  -1   9  -4   38.71    4.13
   1  -9   4   33.25    4.28
   1  -9   4   40.49    3.60
  -1   9  -5   40.25    4.77
  -1   9  -5   49.96    4.91
  -1   9  -6  103.37    9.52
  -1   9  -7   48.94    4.84
   1   9   7   37.49    4.15
  -1   9  -7   37.47    5.24
   1  -9   8  111.86   12.31
  -1   9  -8  127.59   11.51
  -1   9  -8  117.09   11.16
   1   9   8  135.03   10.77
  -1   9  -8  119.76   11.41
   1  -9   8  119.78   13.37
   1  -9   8  108.50   13.17
   1   9   8  117.00   12.09
   1   9   9   50.38    9.03
   1  -9   9   68.94    8.76
   1   9   9   71.81    8.00
   1  -9   9   76.13   11.02
   1  -9   9   62.25    8.61
   1   9   9   57.76    8.10
   1   9   9   95.69    9.80
   1  -9   9   82.69    9.98
   1   9   9   72.46    8.71
   1  -9   9   80.38    9.48
   1  -9  10   10.23    7.48
   1   9  10   -4.61    7.11
   1  -9  10  -14.45    7.67
   1   9  10   -0.81    6.31
   1  -9  10   12.31   10.20
   1   9  10   -1.30    7.22
   1  -9  10   16.74    8.44
   1  -9  10  -16.66    6.88
   1   9  10  -35.99    6.25
   1   9  10   -7.29    6.84
   1  -9  11   -6.29   11.45
   1   9  11    0.74    7.31
   1   9  11    5.12    7.58
   1   9  11    4.74    6.95
   1  -9  11   -2.81    8.29
   1  -9  11  -11.77    7.76
   1   9  11  -33.61    7.04
   1   9  11    1.83    7.66
   1   9  11   -2.54    7.46
   1  -9  11    2.99    6.78
   1  -9  11   -2.82    8.01
   1   9  12    1.63    8.07
   1  -9  12   12.42   12.15
   1   9  12   -1.62    7.75
   1   9  12   16.38    7.60
   1  -9  12   12.14    8.89
   1   9  12    2.57    7.97
   1  -9  12    7.27    8.11
   1   9  12   31.97    7.58
   1  -9  12   12.16    8.28
   1   9  12    5.68    8.06
   1  -9  12   16.33    7.42
   1   9  12   -2.26    8.21
   1   9  13    0.58    8.33
   1  -9  13    6.86   13.15
   1   9  13   -0.89    7.70
   1  -9  13   -4.97    9.43
   1   9  13    0.62    8.23
   1   9  13   -4.31    8.52
   1   9  13    4.05    8.61
   1   9  13   30.57    8.14
   1  -9  13   22.83    9.18
   1  -9  13    2.70    8.51
   1   9  13   -3.13    8.64
   1  -9  13   -1.26    7.85
   1   9  14    1.56    9.08
   1   9  14   10.09    9.18
   1  -9  14   15.66    8.42
   1   9  14   16.01    9.88
   1  -9  14    1.06   14.17
   1   9  14    0.59    8.71
   1  -9  14   19.94    8.63
   1   9  14   30.01    8.82
   1  -9  14    7.67    9.97
   1   9  15    7.58    9.68
   1   9  15   -4.16    8.52
   1   9  15   10.88    9.06
   1  -9  15   26.74    8.97
   1   9  15   14.91    9.76
   1  -9  15   17.70   14.27
   1   9  15    2.89    8.78
   1   9  15   10.99    9.59
   1  -9  15   21.66   10.87
   1  -9  15   18.30    9.16
   1  -9  16   15.62   14.48
   1   9  16   10.79    8.47
   1  -9  16   13.55    9.40
   1   9  16   17.54   10.07
   1   9  16    6.29    8.52
   1  -9  16   -8.32    8.73
   1   9  16   18.27   10.01
   1   9  17   -2.84    8.81
   1  -9  17   13.33    9.30
   1  -9  17   -4.31   14.45
   1   9  17    4.97    9.92
   1   9  18    1.32    8.73
   1   9  18    6.57    9.86
   1   9  19   -6.89    8.56
   1   9  19   -5.89    8.61
   1   9  20    2.30    7.26
   1   9  20   -0.84    7.20
   1   9  21   -2.64    5.97
  -1  10  21   -8.14    6.64
  -1  10  20    1.55    7.96
  -1  10  20    0.88    7.43
  -1  10  19   -3.12    8.30
  -1  10  19   -4.85    8.73
  -1  10  18    7.70    8.78
  -1  10  18   -1.47    9.16
  -1 -10  18   -7.00   13.77
  -1  10  17   -5.22    9.96
  -1 -10  17    7.41   10.01
  -1  10  17    2.94    8.65
  -1  10  17    2.45    9.61
  -1 -10  17    3.21   13.97
  -1 -10  16    1.09   14.03
  -1  10  16   10.25    8.49
  -1 -10  16   22.03   10.38
  -1  10  16   -2.23    9.60
  -1  10  16   10.86    8.32
  -1  10  16    9.34    9.61
  -1 -10  15    5.31   13.96
  -1  10  15    2.79    8.37
  -1  10  15   -3.35    9.58
  -1 -10  15    8.38    8.83
  -1 -10  15   -6.71    9.60
  -1  10  15    9.94    9.22
  -1  10  15   22.44    9.08
  -1  10  14   -3.97    9.08
  -1 -10  14   14.02   13.39
  -1 -10  14    8.81    8.59
  -1  10  14    2.81    8.15
  -1  10  14   -6.44    8.55
  -1  10  14   -7.88    8.56
  -1 -10  14   -6.35    9.34
  -1 -10  13    2.43    8.45
  -1 -10  13   -0.92   12.48
  -1  10  13    6.11    8.39
  -1  10  13   -1.47    8.17
  -1 -10  13   -0.65    8.97
  -1  10  13    8.85    7.97
  -1  10  12    6.70    7.67
  -1 -10  12   13.19   11.67
  -1  10  12    9.65    7.89
  -1 -10  12    4.34    8.46
  -1 -10  12    7.57    8.49
  -1  10  12    2.08    7.52
  -1  10  12   17.26    7.98
  -1  10  11   -5.38    6.82
  -1 -10  11  -12.77    7.65
  -1  10  11   -6.69    7.32
  -1  10  11    1.11    7.27
  -1 -10  11    3.63   10.71
  -1 -10  11   16.19    7.08
  -1  10  11   -0.73    7.63
  -1 -10  11    0.63    8.14
  -1  10  11   -9.53    7.29
  -1 -10  11   -0.51    7.09
  -1 -10  10   -8.35    7.03
  -1  10  10   -1.53    6.08
  -1 -10  10    8.76    7.59
  -1  10  10   -6.81    7.00
  -1 -10  10   -0.63    9.52
  -1 -10  10  -19.52    6.40
  -1  10  10   16.01    5.62
  -1 -10  10   -2.38    8.76
  -1 -10  10   11.39    7.76
  -1  10  10   -5.32    6.44
  -1 -10  10    6.26    6.34
  -1  10   9   95.58    9.49
  -1 -10   9  101.11   10.08
  -1 -10   9   84.62    9.75
  -1  10   9   70.07    9.32
  -1  10   9   81.26   10.31
  -1 -10   9  115.63    9.96
  -1 -10   9   89.40   11.52
  -1 -10   9  104.80   11.87
  -1 -10   9   95.01   10.91
  -1 -10   9  116.19   10.88
  -1 -10   8  218.03   20.92
  -1 -10   8  252.29   19.90
  -1  10   8  219.86   20.45
   1  10  -8  211.70   19.78
   1  10  -8  254.77   20.03
  -1 -10   8  204.12   20.72
  -1  10   7   -0.42    6.24
   1  10  -7    1.98    3.01
  -1  10   7   -0.91    1.46
  -1 -10   7   -7.52    3.87
   1  10  -6    9.22    2.82
  -1  10   6    8.19    1.56
  -1 -10   6   16.64    3.47
  -1 -10   6    4.61    2.09
   1  10  -5  115.73    9.21
  -1 -10   5  119.25    9.34
   1  10  -5   86.12    8.92
  -1 -10   5  108.60    8.77
  -1  10   5   94.10    8.51
   1  10  -4  224.25   18.62
  -1 -10   4  214.76   18.80
  -1 -10   4  224.65   18.67
  -1 -10   4  215.67   18.32
  -1 -10   3   34.19    3.82
   1  10  -3   30.98    3.35
  -1 -10   2   26.44    3.42
  -1 -10   2   27.22    3.34
   1 -10  -2   35.27    2.95
  -1 -10   1   61.54    5.81
   1 -10  -1   66.76    5.68
  -1 -10   1   65.65    5.90
   1 -10   0    4.17    1.44
  -1 -10   0    3.25    1.29
   1 -10   1   23.41    2.77
  -1  10  -1   29.00    2.56
  -1 -10  -1   21.10    2.40
   1 -10   2   26.99    2.90
   1 -10   2   16.85    2.58
   1 -10   3   84.86    8.41
  -1  10  -3   99.51    8.34
  -1  10  -3   98.51    8.40
   1 -10   4   65.27    6.89
  -1  10  -4   65.28    6.63
  -1  10  -4   84.34    6.79
  -1  10  -5    2.97    2.55
  -1  10  -6    5.59    3.21
  -1  10  -6    1.12    2.81
   1 -10   7   -3.89    7.56
   1  10   7    2.84    2.08
  -1  10  -7    1.10    3.56
   1  10   7   -0.89    6.06
   1  10   8   87.20   10.43
   1 -10   8   84.84   10.18
   1  10   8   71.64    9.11
   1 -10   8   80.62    9.49
   1 -10   8  111.19   11.56
   1  10   8  100.09    8.25
   1 -10   8  105.51   10.96
   1 -10   8   94.67   11.27
   1  10   9   21.47    7.31
   1 -10   9   26.82    6.54
   1  10   9   13.87    5.76
   1 -10   9   21.55    9.54
   1 -10   9   29.25    6.41
   1  10   9   29.34    5.83
   1 -10   9   12.21    8.87
   1 -10   9   27.33    8.54
   1 -10   9   32.55    7.48
   1 -10  10   17.69    7.43
   1  10  10   11.63    6.32
   1 -10  10   15.84    8.79
   1  10  10   14.98    7.52
   1 -10  10   22.49    8.15
   1  10  10   11.27    7.49
   1 -10  10   19.55   10.84
   1 -10  10    1.48    6.78
   1  10  10   41.40    6.42
   1 -10  11   -7.06    8.03
   1  10  11    6.55    6.81
   1  10  11    6.44    7.71
   1  10  11   -1.99    7.75
   1  10  11   -0.51    6.59
   1 -10  11    4.61    7.40
   1 -10  11   -3.20   11.37
   1 -10  11   -4.97    8.06
   1  10  11    8.39    7.36
   1 -10  12    4.86    8.61
   1  10  12    6.10    5.69
   1 -10  12  -15.47    8.81
   1  10  12   -1.61    7.55
   1 -10  12   -6.60    8.12
   1  10  12   -5.91    7.40
   1 -10  12    2.71   12.51
   1  10  12    0.84    7.50
   1  10  12    9.50    8.02
   1  10  12   -7.40    8.49
   1  10  13   -3.39    8.42
   1  10  13  -11.32    8.13
   1 -10  13   -3.71    8.81
   1  10  13   13.92    8.44
   1 -10  13   19.20    9.40
   1 -10  13   -4.50    8.48
   1 -10  13    7.65    8.06
   1  10  13    4.88    9.07
   1 -10  13    1.99   13.19
   1  10  13   11.95    8.00
   1  10  13   -2.45    8.62
   1  10  14   21.11    9.08
   1 -10  14   18.48    8.80
   1  10  14   15.73   10.11
   1 -10  14    5.36   14.19
   1  10  14    2.51    9.23
   1 -10  14   30.30   10.15
   1  10  14   36.65    9.36
   1  10  15    1.38    8.41
   1  10  15   12.23    9.09
   1 -10  15   -5.08    8.88
   1  10  15    1.82   10.16
   1 -10  15  -13.41   14.77
   1  10  15   -5.51    9.04
   1 -10  15   15.40   10.40
   1  10  15   14.95    9.76
   1 -10  15    0.73    8.84
   1 -10  16   14.60   14.74
   1  10  16   -7.84    8.74
   1 -10  16   27.78    9.38
   1  10  16   -8.14   10.45
   1  10  16    0.56    8.74
   1  10  16    2.46    9.12
   1 -10  16    4.08    8.82
   1  10  17    7.69    8.83
   1 -10  17   -6.48   14.54
   1  10  17   -8.53   10.19
   1 -10  18   13.78   14.09
   1  10  18   10.99    8.50
   1  10  18   -1.50    9.93
   1  10  19  -17.24    8.54
   1  10  19    9.06    8.84
   1  10  20   -7.03    7.22
   1  10  20   -3.01    7.25
   1  10  21   12.93    5.84
  -1  11  21   -4.03    6.44
  -1  11  20    0.50    7.83
  -1  11  20    0.90    7.43
  -1  11  19    7.29    8.12
  -1  11  19    7.45    8.98
  -1  11  18    4.53    9.59
  -1 -11  18    6.93   14.07
  -1  11  18   -6.18    8.78
  -1 -11  17    6.39   14.38
  -1  11  17   -7.99    8.86
  -1  11  17    3.37   10.00
  -1  11  17   -3.54   10.04
  -1 -11  16    2.18   14.82
  -1  11  16    3.64    8.69
  -1  11  16   -2.75    8.50
  -1  11  16   -2.63    9.97
  -1 -11  16   12.28    9.80
  -1  11  16    8.56    9.47
  -1 -11  15   19.20   13.90
  -1  11  15    9.57    9.68
  -1 -11  15   14.54    9.63
  -1  11  15    2.37    8.88
  -1  11  15   26.15    9.53
  -1 -11  15    7.13    9.65
  -1  11  15   17.40    9.13
  -1 -11  14    5.05   13.44
  -1  11  14   -4.79    8.82
  -1  11  14   -2.86    8.37
  -1 -11  14    6.92    8.84
  -1  11  14   -1.66    9.54
  -1 -11  14   -0.68    9.08
  -1  11  14    8.96    8.65
  -1 -11  13   -3.71   12.74
  -1 -11  13   15.18    8.69
  -1  11  13   -0.91    8.12
  -1 -11  13    2.40    9.02
  -1  11  13   -0.77    8.35
  -1  11  13  -12.72    8.15
  -1 -11  13   -8.14    8.80
  -1  11  12    2.05    7.68
  -1 -11  12    4.17   11.71
  -1 -11  12    0.59    7.73
  -1  11  12   10.94    7.75
  -1 -11  12    1.44    8.64
  -1  11  12   -0.70    7.69
  -1 -11  12   -7.31    8.25
  -1  11  12    2.04    7.38
  -1  11  11   -0.81    7.58
  -1 -11  11   -5.15   11.04
  -1 -11  11   23.09    7.19
  -1  11  11   15.26    7.50
  -1 -11  11   16.41    8.45
  -1  11  11   16.32    7.31
  -1  11  11    9.73    6.76
  -1 -11  11   -2.47    7.99
  -1 -11  10    8.06    7.28
  -1  11  10   22.62    6.38
  -1  11  10   11.79    7.46
  -1 -11  10   36.32    7.01
  -1 -11  10   38.53    8.42
  -1 -11  10   25.85    9.68
  -1 -11  10   34.11    8.51
  -1 -11  10   26.82   10.02
  -1 -11   9   77.76    9.19
  -1  11   9   82.56    8.74
  -1 -11   9   94.70   10.57
  -1  11   9   69.72    9.71
  -1 -11   9   84.84   10.33
  -1 -11   9   77.70   11.27
  -1 -11   9   93.96   11.56
  -1 -11   9  107.59    9.32
  -1  11   9   71.18    8.55
  -1 -11   9   75.68    8.98
  -1  11   8   53.59    9.45
  -1 -11   8  112.31    8.80
  -1  11   8   68.98    9.45
  -1 -11   8   56.96   10.47
   1  11  -8   90.18    8.15
  -1  11   8   60.00    9.62
  -1 -11   8   85.73   10.39
  -1 -11   7   11.13    7.47
  -1  11   7    0.88    6.01
  -1  11   7   10.29    1.85
  -1 -11   7   10.97    3.90
   1  11  -7   15.85    3.23
   1  11  -6   56.84    5.76
  -1 -11   6   53.41    6.04
   1  11  -6   60.81    5.64
  -1  11   6   51.24    4.77
  -1 -11   6   52.54    5.21
   1  11  -5  145.52   11.91
  -1 -11   5  134.86   12.02
  -1  11   5  132.96   11.30
  -1 -11   5  131.31   11.50
   1  11  -4   56.33    5.47
  -1 -11   4   59.90    5.68
  -1 -11   4   51.11    5.98
  -1 -11   4   55.73    5.07
   1 -11  -3   67.38    5.48
   1  11  -3   65.50    5.86
  -1 -11   3   60.21    6.23
  -1 -11   3   58.09    5.54
   1 -11  -2    4.00    1.31
  -1 -11   2    7.92    2.27
   1 -11  -1    6.06    1.49
  -1 -11   1    5.95    1.67
  -1 -11   1    3.92    1.74
  -1 -11   0   27.93    2.68
   1 -11   0   19.66    2.68
  -1 -11  -1   36.38    3.61
   1 -11   1   41.03    3.96
  -1  11  -2   13.60    2.12
   1 -11   2    9.85    2.59
   1 -11   2   18.78    2.35
  -1  11  -3    5.70    1.99
   1 -11   3    3.25    2.29
  -1  11  -4  264.46   22.13
  -1  11  -4  258.57   22.05
  -1  11  -5   15.72    3.48
  -1  11  -5   30.49    3.68
  -1  11  -6   35.95    4.42
  -1  11  -6   30.23    4.68
  -1  11  -7   14.49    4.19
   1  11   7   15.92    2.57
   1  11   7   10.30    6.32
  -1  11  -7   14.69    3.91
   1 -11   7   16.93    7.75
   1 -11   8   34.60    5.94
   1  11   8   33.86    7.14
   1 -11   8   37.02    8.52
   1  11   8   23.16    7.19
   1  11   8   24.52    6.22
   1  11   8   19.53    5.33
   1  11   8   34.79    3.77
   1 -11   8   28.44    8.65
   1 -11   8   44.40    7.25
   1 -11   8   21.19    8.85
   1 -11   9   -8.19    6.23
   1  11   9   -4.01    5.54
   1 -11   9   -6.85    8.56
   1  11   9   -5.78    5.28
   1 -11   9   -9.37    6.00
   1  11   9   -4.43    7.09
   1 -11   9   -3.95    8.62
   1 -11   9  -12.21    9.56
   1 -11   9    0.52    7.39
   1  11  10   37.57    6.90
   1 -11  10   30.35    7.69
   1 -11  10   38.35    9.66
   1  11  10   48.46    6.88
   1 -11  10   30.36    7.58
   1  11  10   21.60    7.91
   1 -11  10   39.90    8.79
   1 -11  10   33.38   11.05
   1  11  11    3.69    6.77
   1 -11  11    6.26    7.74
   1  11  11    7.47    7.86
   1  11  11    1.59    7.06
   1 -11  11   -3.25   11.65
   1 -11  11   -1.43    8.62
   1  11  11   -1.00    6.56
   1 -11  11    5.61    7.57
   1  11  11    7.61    8.12
   1  11  12   35.62    8.46
   1 -11  12   -3.85    8.11
   1  11  12   21.34    7.49
   1  11  12   17.94    7.59
   1 -11  12   23.15    8.79
   1  11  12   27.19    7.85
   1  11  12    8.48    8.87
   1 -11  12   11.37    8.89
   1 -11  12   15.55   12.43
   1  11  13   11.84    8.29
   1 -11  13   15.12    9.22
   1  11  13    7.60    7.57
   1 -11  13   19.75    9.11
   1  11  13   11.83    9.48
   1 -11  13  -11.07   13.47
   1  11  13    2.60    8.95
   1  11  13   15.93    8.44
   1  11  14    0.66    9.64
   1 -11  14    4.32   14.55
   1  11  14   -6.33    9.86
   1 -11  14   -2.89    8.70
   1 -11  14   15.54    9.80
   1  11  14   18.15    8.94
   1  11  14    0.91    8.64
   1  11  15   -8.27    8.48
   1 -11  15   33.18    9.89
   1  11  15    3.75   10.43
   1 -11  15   -2.24   14.85
   1  11  15   12.39    9.17
   1 -11  15   -1.00    9.13
   1  11  15   -5.44    9.06
   1  11  15    3.23    9.19
   1 -11  16   -0.99    9.17
   1  11  16    5.10    9.11
   1  11  16   -2.94    9.33
   1  11  16   -1.86   10.56
   1  11  16   -2.12    8.62
   1 -11  16    3.37   14.92
   1  11  17   -0.49    8.36
   1  11  17   -0.87   10.42
   1  11  17   -0.69    8.71
   1 -11  17    9.67   14.80
   1  11  18   11.50   10.45
   1 -11  18    2.92   13.84
   1  11  18    9.45    8.70
   1  11  19   -4.31    8.83
   1 -11  19   -6.64   12.52
   1  11  19   -2.14    8.21
   1  11  20    6.56    7.25
   1  11  20   -2.08    7.02
   1  11  21    7.37    5.56
  -1  12  21  -10.60    6.29
  -1  12  20   -0.46    7.48
  -1  12  20  -15.17    7.80
  -1  12  19   -7.58    8.94
  -1  12  19    3.53    7.97
  -1 -12  18   20.42   13.62
  -1  12  18   -3.36    8.52
  -1  12  18   -6.18    9.52
  -1  12  17   -6.45    8.75
  -1 -12  17  -29.46   14.13
  -1 -12  16   -3.25   14.31
  -1  12  16    4.53   10.56
  -1  12  16    2.91    8.96
  -1 -12  16   24.50    9.63
  -1  12  16   18.35    9.80
  -1  12  16   -7.64    9.02
  -1  12  15   -0.99    8.38
  -1  12  15   -5.41   10.10
  -1 -12  15    1.06   14.19
  -1  12  15  -10.04    9.18
  -1 -12  15   -7.03    9.18
  -1 -12  15    4.74    9.48
  -1  12  15    0.66    9.00
  -1 -12  14   -5.06   13.51
  -1  12  14   -8.27    8.90
  -1 -12  14   -0.84    9.15
  -1  12  14   -2.58    9.88
  -1 -12  14   21.78    9.41
  -1  12  14   10.85    8.27
  -1  12  14    0.62    8.60
  -1 -12  14    8.42    8.89
  -1  12  13    7.08    8.28
  -1 -12  13   -7.46   13.03
  -1 -12  13   -5.50    9.15
  -1  12  13   -5.61    8.61
  -1 -12  13   -6.03    8.40
  -1  12  13   -0.94    7.88
  -1  12  13    6.77    7.83
  -1 -12  13    3.59    8.69
  -1  12  12    0.45    7.92
  -1 -12  12   -5.88   12.13
  -1 -12  12   -0.71    8.64
  -1  12  12    7.31    7.97
  -1 -12  12   26.61    8.10
  -1  12  12   -0.88    7.57
  -1  12  12   -6.01    7.43
  -1 -12  12    5.39    7.74
  -1 -12  11   -1.89    7.56
  -1  12  11    4.78    6.78
  -1  12  11    0.89    7.61
  -1 -12  11    8.08    7.22
  -1  12  11   -5.94    7.75
  -1 -12  11    0.62    8.81
  -1  12  11    1.60    7.52
  -1 -12  11    8.78    8.56
  -1 -12  11   -6.68   11.12
  -1 -12  10    5.28    6.71
  -1  12  10   -2.23    6.17
  -1 -12  10   17.57    6.71
  -1 -12  10   -7.58    8.39
  -1  12  10    7.72    7.30
  -1 -12  10   -0.59    8.34
  -1 -12  10    3.50    9.35
  -1 -12  10   -9.69   10.18
  -1 -12   9   38.50    6.85
  -1  12   9   39.62    6.38
  -1 -12   9   51.45    9.59
  -1 -12   9   66.89    7.35
  -1 -12   9   49.33    8.54
  -1 -12   9   43.72    9.56
  -1  12   9   27.08    7.84
  -1  12   9   32.57    7.81
  -1 -12   9   45.33    9.07
  -1  12   8    9.14    6.53
  -1 -12   8   -2.92    8.19
  -1  12   8    2.45    7.15
  -1 -12   8    8.90    7.68
  -1 -12   8   18.79    5.48
  -1  12   8    0.39    6.59
  -1 -12   7    3.12    4.82
  -1 -12   7    5.29    7.54
  -1  12   7   -1.87    6.15
  -1  12   7   -6.85    6.85
   1  12  -7   -1.85    3.20
  -1 -12   7   -1.33    4.22
   1  12  -7    2.48    3.15
  -1  12   7    0.83    1.55
  -1  12   6   18.11    6.24
  -1 -12   6   16.69    4.06
  -1  12   6   13.58    2.06
  -1 -12   6   24.12    2.86
   1  12  -6   16.04    3.36
  -1 -12   5    9.95    3.21
  -1  12   5    4.81    1.50
  -1 -12   5    6.40    1.85
   1  12  -5   16.07    2.98
  -1 -12   4   91.63    8.97
  -1 -12   4   79.31    8.62
  -1 -12   4   93.65    8.19
   1 -12  -4   96.09    7.99
   1  12  -4  106.19    8.58
  -1 -12   3   27.85    4.19
  -1 -12   3   36.71    3.25
   1 -12  -3   31.18    3.14
  -1 -12   2    8.15    2.42
   1 -12  -2    1.03    1.41
  -1 -12   1   72.40    6.74
  -1 -12   1   75.72    6.78
   1 -12   0  223.71   19.49
  -1 -12   0  240.46   19.52
   1 -12   1    8.24    2.33
  -1 -12  -1   10.25    1.87
   1 -12   2   11.39    2.75
   1 -12   2    4.44    2.12
  -1  12  -2    9.03    1.91
  -1 -12  -2    7.53    1.52
   1 -12   3   71.14    6.70
   1 -12   3   64.98    6.34
  -1  12  -3   62.96    6.18
   1 -12   4   24.40    2.63
  -1  12  -4   23.69    3.43
  -1  12  -5   21.37    3.78
   1 -12   5   25.32    3.00
  -1  12  -5   34.94    3.95
  -1  12  -6   95.44    9.24
  -1  12  -6  105.11    9.64
  -1  12  -6   92.85    9.26
   1  12   6   91.55   10.37
   1 -12   6   91.98   11.32
   1  12   6  102.20    8.60
   1  12   7  124.03   10.38
   1  12   7  103.39   12.01
   1  12   7  106.16   12.07
   1 -12   7   98.31   12.80
   1 -12   7  129.91   12.84
  -1  12  -7  131.99   11.27
   1 -12   8    0.64    8.39
   1 -12   8   14.85    5.22
   1  12   8   -4.95    4.63
   1  12   8   10.69    6.81
   1 -12   8    6.77    8.19
   1  12   8    0.57    6.47
   1  12   8    9.29    2.54
   1 -12   8    7.32    6.88
   1  12   8    4.86    5.84
   1 -12   8    6.31    8.66
   1  12   9   15.13    5.49
   1 -12   9    0.71    5.74
   1  12   9   -2.18    7.31
   1  12   9    3.21    6.81
   1 -12   9    1.33    9.08
   1  12   9   -6.66    5.22
   1 -12   9    1.58    5.82
   1  12   9    4.41    6.43
   1 -12   9    5.75    7.72
   1 -12   9    9.29    9.57
   1 -12   9   12.75    9.08
   1 -12  10   15.29    6.88
   1  12  10    1.94    6.27
   1  12  10    9.19    7.54
   1 -12  10   -0.62    8.32
   1 -12  10    4.31   10.75
   1 -12  10    8.58    9.49
   1  12  10   10.41    5.94
   1  12  11    4.97    6.85
   1 -12  11   -8.94    7.51
   1  12  11   -6.21    8.00
   1 -12  11    8.28    9.77
   1  12  11   11.20    6.56
   1 -12  11    8.69    7.35
   1 -12  11    6.46    8.64
   1 -12  11   -3.28   11.80
   1  12  12   -0.80    9.01
   1 -12  12    3.24    9.06
   1 -12  12   24.80    8.01
   1  12  12   12.96    8.11
   1  12  12   -3.64    7.10
   1 -12  12   -3.69   12.59
   1 -12  12   10.17    8.35
   1  12  12   18.07    7.66
   1  12  13    2.76    8.00
   1 -12  13   -5.35    9.17
   1  12  13   -1.96    7.21
   1  12  13   -3.50    9.86
   1 -12  13   13.15   13.63
   1  12  13   16.72    8.17
   1 -12  13   16.24    9.07
   1  12  13    3.43    9.19
   1  12  14  -18.90    8.71
   1 -12  14    1.90    9.14
   1  12  14    0.93   10.07
   1 -12  14    6.49   14.14
   1 -12  14    9.36    9.29
   1  12  14   17.55    8.54
   1  12  14   -1.40    9.57
   1 -12  15    4.87    9.49
   1  12  15    5.79   10.62
   1 -12  15  -19.04   14.99
   1  12  15    2.72    9.70
   1  12  15   -2.80    8.83
   1 -12  16    6.71    9.55
   1  12  16    1.74    9.22
   1  12  16   -6.80    9.56
   1  12  16   13.36   10.82
   1  12  16   -1.39    8.63
   1 -12  16   -3.35   15.06
   1  12  17    2.04    8.51
   1  12  17   14.29   10.62
   1  12  17   -4.04    8.61
   1 -12  17    2.12   14.59
   1  12  18   -4.68    9.93
   1 -12  18  -10.50   13.48
   1  12  18    9.16    8.49
   1  12  19   -2.49    8.87
   1 -12  19   10.50   12.60
   1  12  19    6.67    7.74
   1  12  20    6.17    7.26
   1  12  20   -5.47    6.82
  -1  13  21   -4.09    5.93
  -1  13  20    1.84    7.57
  -1  13  20   -8.97    7.45
  -1  13  19   -6.39    9.04
  -1  13  19    5.66    7.88
  -1  13  18  -18.32    8.80
  -1 -13  18   10.41   13.23
  -1  13  18   19.62   10.26
  -1  13  17  -15.52    8.74
  -1  13  17   -3.61    8.59
  -1  13  17    7.07   10.42
  -1 -13  17   -1.03   14.01
  -1 -13  16    7.47   14.27
  -1  13  16   -0.93   10.44
  -1  13  16    3.06    9.27
  -1  13  16   16.01    9.26
  -1  13  16   -5.82    8.87
  -1  13  15    9.14    8.73
  -1  13  15    3.78    8.81
  -1 -13  15   26.71    9.38
  -1  13  15    1.86   10.27
  -1  13  15    8.61    9.39
  -1 -13  15    1.68    9.34
  -1 -13  15   16.90   14.47
  -1  13  14  -10.73   10.11
  -1 -13  14   13.18    9.31
  -1  13  14  -12.16    8.07
  -1  13  14   -7.76    8.30
  -1 -13  14   11.62    8.74
  -1 -13  14    4.09    9.36
  -1 -13  14   -1.01   13.51
  -1  13  13   -0.97    8.56
  -1 -13  13   -8.39   13.05
  -1  13  13    2.51    8.84
  -1  13  13    0.97    7.68
  -1 -13  13   19.70    8.89
  -1 -13  13  -12.25    9.20
  -1 -13  13   10.79    8.15
  -1  13  13    6.02    7.71
  -1  13  12    0.98    8.02
  -1 -13  12  -15.18   12.13
  -1  13  12   -9.95    8.42
  -1  13  12  -16.41    7.88
  -1 -13  12   17.91    8.06
  -1 -13  12   -2.79    8.88
  -1 -13  12   -1.54    7.55
  -1  13  12    7.80    7.16
  -1  13  11    2.13    6.78
  -1 -13  11   -7.19    7.23
  -1 -13  11   22.69    7.59
  -1 -13  11   11.24   10.12
  -1  13  11   -3.34    7.35
  -1  13  11    7.23    7.74
  -1 -13  11    9.79    8.78
  -1 -13  11    0.62    8.63
  -1 -13  11    4.48   11.05
  -1  13  10   -5.46    5.98
  -1 -13  10   -9.25    6.27
  -1  13  10   -4.66    7.30
  -1 -13  10   10.80    6.81
  -1 -13  10   -7.53    9.47
  -1 -13  10    1.30   10.33
  -1  13  10    9.45    6.97
  -1 -13  10   -4.40    8.79
  -1 -13  10   -4.30    8.26
  -1  13   9   19.93    7.33
  -1 -13   9   17.89    8.74
  -1  13   9   22.96    5.78
  -1 -13   9   12.90    6.08
  -1 -13   9   29.17    9.21
  -1 -13   9   26.86    8.14
  -1 -13   9   31.34    9.33
  -1 -13   9   52.31    6.97
  -1  13   9   16.04    7.23
  -1 -13   8   87.50   12.46
  -1  13   8   75.73   11.96
  -1 -13   8  102.93   11.99
  -1  13   8   82.22   11.40
  -1  13   8   94.20   11.34
  -1 -13   7   10.38    7.63
  -1  13   7    1.98    6.96
   1  13  -7    6.19    3.50
  -1  13   7    5.54    1.61
  -1  13   7   -1.47    6.38
  -1  13   6    5.94    1.61
  -1 -13   6    6.79    3.72
  -1  13   6    0.46    6.56
  -1 -13   6    8.54    2.41
  -1  13   6    7.65    6.12
   1  13  -6    2.76    2.99
   1  13  -5  239.01   19.36
  -1 -13   5  224.46   19.53
  -1  13   5  213.70   18.80
  -1 -13   5  242.73   19.04
   1 -13  -4  278.96   21.60
  -1 -13   4  240.15   22.09
  -1 -13   4  239.04   22.31
  -1 -13   4  249.54   21.71
   1 -13  -3   10.82    1.77
  -1 -13   3    4.84    3.00
  -1 -13   3    6.26    2.56
  -1 -13   3    9.83    1.74
  -1 -13   2   36.84    4.56
   1 -13  -2   44.51    4.08
  -1 -13   1   49.29    5.02
   1 -13  -1   43.27    4.72
  -1 -13   1   60.99    5.11
   1 -13   0   20.02    2.81
  -1 -13   0   17.99    2.70
   1 -13   1   53.96    5.47
  -1 -13  -1   55.68    5.17
   1 -13   2   -0.45    2.75
  -1 -13  -2   -0.99    1.53
   1 -13   2   -1.18    2.18
  -1  13  -3    1.20    2.13
   1 -13   3    1.55    3.12
   1 -13   3    4.52    2.66
   1 -13   3    1.90    1.27
  -1  13  -4   59.71    6.19
   1 -13   4   63.93    5.63
  -1  13  -5   -1.06    2.97
   1 -13   5   11.63    2.08
   1  13   5   11.06    1.98
   1  13   6   91.47   11.00
  -1  13  -6  102.09    9.81
   1 -13   6  114.60   12.08
  -1  13  -6  102.91    9.95
   1  13   6  112.38    9.18
   1  13   6   90.27   11.04
   1  13   7    0.41    6.47
   1  13   7    5.84    2.30
   1 -13   7    8.97    7.64
  -1  13  -7    3.91    3.85
   1  13   7    5.20    6.34
   1 -13   7   11.23    7.77
   1 -13   8    3.94    7.05
   1  13   8    0.89    6.94
   1  13   8   -2.97    6.77
   1 -13   8    5.96    8.84
   1  13   8    8.44    2.50
   1 -13   8  -12.13    5.21
   1 -13   8    6.90    8.30
   1  13   8    6.12    5.95
   1 -13   8   -0.53    8.94
   1 -13   9   -6.89    9.84
   1  13   9    3.38    5.04
   1 -13   9   -6.90    5.74
   1  13   9   -1.41    7.32
   1  13   9   -4.71    6.74
   1 -13   9    4.99    9.38
   1 -13   9   12.70    5.63
   1  13   9    4.51    5.49
   1 -13   9   -1.52    8.81
   1  13   9   -5.18    6.78
   1 -13   9   -1.59    7.90
   1 -13  10    2.17   10.79
   1 -13  10   -0.76    9.86
   1 -13  10    7.47    9.54
   1 -13  10   10.84    6.45
   1  13  10    1.90    6.03
   1  13  10    4.47    7.34
   1 -13  10    7.69    6.44
   1  13  10    8.04    5.76
   1 -13  10    0.62    8.28
   1 -13  11   41.22   10.49
   1  13  11    6.19    8.27
   1  13  11   -9.41    6.56
   1 -13  11   20.44    7.30
   1 -13  11   22.30   12.05
   1 -13  11   39.55    9.28
   1 -13  11   33.35    7.72
   1  13  11   32.67    7.19
   1 -13  12   -4.04    9.07
   1  13  12    4.20    8.43
   1 -13  12   -3.70   13.04
   1  13  12    6.02    7.44
   1 -13  12   14.93    8.04
   1  13  12   14.36    8.11
   1  13  13    8.15   10.02
   1 -13  13    1.01   13.85
   1 -13  13   16.73    9.41
   1  13  13  -28.01    6.79
   1  13  13   -0.95    7.96
   1  13  13    1.01    6.75
   1  13  13   16.17    7.94
   1 -13  13   13.53    8.51
   1  13  13   -0.73    9.75
   1 -13  14   12.08    9.77
   1  13  14    7.78    8.20
   1 -13  14   11.84   14.26
   1  13  14   11.79   10.05
   1  13  14    7.70   10.54
   1 -13  15  -13.22    9.63
   1  13  15    5.00   10.04
   1  13  15    2.87    8.72
   1  13  15   -2.97   10.98
   1 -13  15   -4.44   14.67
   1 -13  16   -2.75    9.78
   1  13  16   -1.29    9.57
   1 -13  16   -1.10   14.77
   1  13  16    8.00    8.97
   1  13  16   12.66   10.96
   1  13  16    0.69    8.79
   1  13  17    9.98   10.54
   1 -13  17  -19.71   14.24
   1  13  17   -0.53    8.97
   1  13  17   -9.85    8.54
   1  13  18   -1.77    8.18
   1  13  18   -0.79   10.13
   1 -13  18   14.84   13.90
   1  13  19  -31.65    8.28
   1  13  19    0.63    9.07
   1 -13  19   -1.56   11.85
   1  13  20  -13.03    6.70
   1  13  20    9.68    7.35
  -1  14  20   -7.57    7.21
  -1  14  20   -1.38    7.51
  -1  14  19    8.66    7.75
  -1  14  19    5.77    9.06
  -1 -14  18    1.82   13.19
  -1  14  18   -9.51    8.39
  -1  14  18    6.35   10.24
  -1  14  17   -3.23    8.79
  -1 -14  17   12.03   14.22
  -1  14  17   15.23    8.69
  -1  14  17    8.09   10.35
  -1  14  16   -4.48    9.78
  -1 -14  16    1.04   14.16
  -1  14  16   18.63    8.82
  -1  14  16   -0.95   10.46
  -1  14  15    6.71   10.39
  -1 -14  15   11.44   14.37
  -1  14  15    1.39    9.88
  -1  14  15   27.36    9.07
  -1 -14  15   20.08    8.78
  -1  14  15    1.03    8.01
  -1  14  14  -10.19    9.87
  -1  14  14    1.04    7.78
  -1 -14  14   14.28    8.39
  -1  14  14   -1.71    8.20
  -1 -14  14   -5.98   13.65
  -1 -14  14    5.47    9.36
  -1  14  13   -2.62    8.64
  -1  14  13    3.01    7.62
  -1  14  13   13.91    9.44
  -1  14  13   10.51    7.72
  -1 -14  13    1.07    7.80
  -1 -14  13   14.79    9.09
  -1 -14  13   -7.42   12.95
  -1 -14  12   -4.75    8.93
  -1 -14  12   -0.84   11.90
  -1  14  12   -5.19    7.21
  -1 -14  12    4.34    7.38
  -1  14  12    6.36    8.07
  -1  14  12    6.61    7.45
  -1  14  11   -3.65    7.85
  -1 -14  11  -10.93    8.91
  -1 -14  11   -1.50   11.02
  -1  14  11    2.53    6.58
  -1 -14  11    6.91    9.31
  -1  14  11    1.65    6.44
  -1 -14  11   15.67    6.70
  -1  14  11   -6.09    7.02
  -1 -14  11   -2.57   10.10
  -1  14  10   16.65    7.24
  -1  14  10   -6.06    6.62
  -1 -14  10   -2.02    8.99
  -1 -14  10    3.71    8.13
  -1 -14  10    1.96   10.16
  -1 -14  10   -0.81    9.60
  -1  14  10    3.19    5.92
  -1 -14  10    3.99    6.01
  -1  14   9   61.12    8.63
  -1 -14   9   44.28   10.15
  -1 -14   9   57.50   10.34
  -1  14   9   46.25    8.44
  -1 -14   9   47.37   10.29
  -1 -14   9   54.51    7.10
  -1 -14   9   62.31    9.27
  -1  14   8   98.40   11.22
  -1 -14   8   63.72   10.80
  -1 -14   8   95.29   11.53
  -1  14   8   79.35    9.81
  -1  14   8   78.60    9.85
  -1 -14   7   -0.63    8.09
  -1 -14   7   -7.22    7.06
  -1  14   7    4.29    7.53
  -1  14   7    3.12    1.60
  -1  14   7   -7.22    6.52
  -1 -14   6    3.82    3.83
  -1  14   6    6.18    1.73
  -1  14   6    1.00    7.16
  -1 -14   6    8.72    2.47
  -1  14   6    2.24    6.24
   1  14  -6    9.44    3.41
  -1 -14   5   47.58    5.51
  -1 -14   5   48.12    4.37
  -1  14   5   30.59    7.12
   1  14  -5   48.15    5.02
   1 -14  -5   39.63    3.98
  -1 -14   4  146.43   13.37
  -1 -14   4  145.57   14.11
  -1 -14   4  149.53   13.91
   1 -14  -4  171.73   13.26
  -1 -14   3  124.97   11.48
  -1 -14   3  126.60   11.91
  -1 -14   3  136.71   12.17
   1 -14  -3  147.86   11.48
  -1 -14   2  145.65   12.82
   1 -14  -1    9.23    2.25
  -1 -14   1    7.01    2.50
  -1 -14   1    6.16    2.47
   1 -14   0   44.34    5.12
  -1 -14   0   44.92    5.03
  -1 -14   0   66.17    5.21
   1 -14   1   54.15    5.82
  -1 -14  -1   60.54    5.50
   1 -14   2    1.43    2.88
   1 -14   2   -0.42    2.45
  -1 -14  -2    0.28    1.80
   1 -14   3    3.05    1.41
   1 -14   3    2.38    2.76
   1 -14   3    1.63    3.40
  -1  14  -3   -0.40    2.12
  -1 -14  -3    3.52    1.57
   1 -14   4  171.02   14.35
  -1  14  -4  167.93   14.78
   1  14   5    3.11    1.87
  -1  14  -5    5.45    3.13
   1 -14   5    2.16    2.01
   1  14   5   -1.64    5.92
   1  14   6    4.16    6.41
   1  14   6   11.50    2.21
   1 -14   6    6.16    7.91
  -1  14  -6    9.04    3.52
   1 -14   6    5.86    2.41
   1  14   6    3.80    6.27
   1  14   7   12.95    6.69
   1  14   7    2.64    2.22
   1 -14   7   -4.10    7.71
   1 -14   7    9.46    8.11
   1  14   7    3.28    6.42
   1  14   8   22.43    7.13
   1  14   8    9.96    6.89
   1 -14   8    7.83    9.27
   1  14   8    9.08    6.37
   1 -14   8    7.07    5.07
   1 -14   8   17.83    8.74
   1 -14   8   14.70    7.46
   1 -14   8   19.43    8.85
   1 -14   9   16.42    9.90
   1 -14   9   16.99    5.87
   1  14   9   10.14    7.40
   1  14   9   11.96    6.86
   1 -14   9   30.48   10.24
   1 -14   9   26.37    5.80
   1 -14   9   21.16    9.04
   1  14   9   15.65    7.17
   1 -14   9   13.91    8.10
   1 -14  10   11.65   10.91
   1 -14  10   18.28    6.14
   1  14  10    5.91    5.93
   1 -14  10    9.81    6.33
   1  14  10    1.57    6.87
   1 -14  10   28.18   10.47
   1  14  10   -5.41    7.58
   1 -14  10   -4.42    9.47
   1 -14  10    6.89    8.43
   1  14  10   -1.60    7.46
   1  14  11   16.66    8.52
   1 -14  11   30.58   12.09
   1 -14  11   25.86   10.78
   1  14  11   38.48    7.34
   1 -14  11   24.66    7.47
   1 -14  11   13.62    9.36
   1 -14  12    0.92   12.95
   1 -14  12  -10.38    9.69
   1  14  12    6.22    8.51
   1  14  12    7.45    7.32
   1  14  12   10.65    7.39
   1 -14  12   10.99    7.69
   1 -14  13    8.63    9.31
   1  14  13   18.99    7.25
   1 -14  13   13.04   13.84
   1  14  13   18.59    7.71
   1  14  13   16.03   10.08
   1 -14  14    0.90    9.47
   1 -14  14    7.44   14.28
   1  14  14    6.92   10.73
   1  14  14   -1.55   10.08
   1  14  14    8.97    8.20
   1 -14  15  -18.08    9.89
   1  14  15   12.67   10.28
   1  14  15    1.01   10.99
   1 -14  15    1.09   14.48
   1  14  15    2.92    8.67
   1 -14  16   -1.73    9.50
   1  14  16   14.82    9.86
   1  14  16   -2.70    8.61
   1 -14  16    4.29   14.84
   1  14  16   -4.95   10.98
   1  14  16    2.70    8.82
   1  14  17   20.19   10.99
   1  14  17   -1.91    8.38
   1  14  17    0.55    9.10
   1 -14  17   14.08   14.48
   1  14  18   -1.58   10.09
   1  14  18    3.38    7.87
   1 -14  18   15.16   13.13
   1  14  19  -20.59    7.89
   1  14  19    5.00    9.05
   1  14  20   -5.93    6.39
   1  14  20    8.26    7.34
  -1  15  20  -19.83    7.11
  -1  15  20   -2.71    7.61
  -1  15  19   -6.67    7.51
  -1  15  19   12.77    9.14
  -1  15  18   -7.34    8.43
  -1  15  18    8.77    9.68
  -1  15  17   -8.18   10.63
  -1 -15  17    9.64   13.97
  -1  15  17   -6.09    8.96
  -1  15  17   -4.46    9.37
  -1 -15  16    6.08   14.31
  -1  15  16    4.00    9.87
  -1  15  16   -0.97   10.82
  -1  15  16    6.90    8.24
  -1 -15  15  -12.19   13.90
  -1  15  15    2.09    8.26
  -1  15  15   -3.94   11.16
  -1  15  15   -6.56   10.15
  -1  15  14   -7.41    7.57
  -1  15  14    2.87   10.22
  -1 -15  14   -0.98   13.28
  -1 -15  14    9.50    8.13
  -1  15  14   -6.43    7.87
  -1 -15  14   -3.69    9.29
  -1  15  13   -3.09    7.27
  -1  15  13    1.69    8.69
  -1 -15  13   -6.42   12.63
  -1  15  13   -5.00    7.47
  -1 -15  13   11.39    7.66
  -1 -15  13    4.23    9.28
  -1  15  12    0.98    6.93
  -1 -15  12   -1.67   11.85
  -1 -15  12    3.92    9.10
  -1  15  12    4.51    7.04
  -1 -15  12    3.14    6.98
  -1  15  12   -7.42    8.17
  -1  15  11   -7.31    7.79
  -1 -15  11    2.19    9.65
  -1  15  11    7.88    6.76
  -1 -15  11   -8.19   10.36
  -1 -15  11   -7.65    8.73
  -1 -15  11   -7.91    6.47
  -1 -15  11    2.99   11.06
  -1  15  10  -12.49    7.41
  -1 -15  10   -0.72    9.60
  -1  15  10   13.39    7.02
  -1 -15  10   -6.89    9.44
  -1  15  10    3.34    7.59
  -1 -15  10    0.66   10.13
  -1 -15  10   10.35    8.26
  -1 -15  10    4.40    5.68
  -1 -15   9    3.97    9.20
  -1 -15   9    0.80    8.89
  -1  15   9   -6.30    6.80
  -1 -15   9   -5.51    9.05
  -1  15   9    1.04    7.12
  -1 -15   8  -10.14    8.25
  -1 -15   8    7.39    8.43
  -1  15   8   -0.62    6.64
  -1  15   8   -3.44    6.73
  -1  15   7    7.03    6.48
  -1 -15   7    7.49    8.13
  -1 -15   7    5.68    7.32
  -1  15   7    9.27    8.13
  -1 -15   7   10.13    3.17
  -1  15   7    6.49    6.42
  -1  15   6    7.88    1.95
  -1  15   6   10.83    7.61
  -1 -15   6   12.01    2.84
  -1  15   6    1.41    6.37
   1 -15  -5   67.54    6.03
  -1 -15   5   60.29    7.27
  -1 -15   5   75.61    6.43
  -1  15   5   67.48    8.58
  -1  15   4    2.27    6.45
  -1 -15   4   10.72    1.92
   1 -15  -4    4.20    1.70
  -1 -15   4   -1.82    4.05
  -1 -15   4    2.10    3.12
  -1 -15   3   71.90    6.00
  -1 -15   3   58.36    6.83
  -1 -15   3   59.01    6.55
  -1 -15   2   -3.32    3.05
   1 -15  -1  306.53   25.38
  -1 -15   1  297.00   25.48
  -1 -15   0   -1.17    2.41
   1 -15   0    0.79    2.42
  -1 -15  -1    6.89    2.21
   1 -15   1    5.37    2.97
  -1 -15  -2   32.32    3.48
   1 -15   2   26.23    3.93
   1 -15   2   31.79    4.57
   1 -15   3   32.50    3.37
  -1 -15  -3   33.33    3.53
   1 -15   3   39.38    4.91
   1 -15   3   27.27    4.29
  -1 -15  -4   15.14    2.26
  -1  15  -4   16.38    3.17
   1  15   4   11.94    6.11
   1 -15   4   16.40    2.34
   1  15   4   16.07    5.92
   1  15   5   21.70    3.08
  -1  15  -5   28.10    4.07
   1 -15   5   28.62    3.28
   1  15   5   32.91    6.61
   1  15   6   -0.45    6.61
   1  15   6    4.50    2.19
   1  15   6    6.99    6.31
  -1  15  -6   14.61    3.79
   1 -15   6    8.98    2.61
   1 -15   6    9.40    7.96
   1  15   7    5.15    6.50
   1 -15   7   -0.46    7.93
   1 -15   7   -0.74    6.73
   1  15   7    0.48    6.62
   1 -15   7    7.31    8.93
   1 -15   7    1.46    8.31
   1  15   8   17.93    6.85
   1 -15   8    0.90    7.48
   1  15   8    1.30    6.83
   1 -15   8    4.79    8.63
   1  15   8    6.70    6.45
   1 -15   8   -1.09    8.90
   1 -15   9    5.07    9.92
   1 -15   9    3.77    8.21
   1  15   9   -3.26    7.04
   1 -15   9   10.54   10.37
   1  15   9    5.14    6.83
   1  15   9    2.51    7.22
   1 -15   9    6.95    8.91
   1 -15  10    0.73   10.75
   1 -15  10    7.51    8.69
   1  15  10   -4.58    7.57
   1  15  10   -4.09    6.70
   1 -15  10    9.36   10.66
   1  15  10   -0.70    7.66
   1 -15  10   -0.94    9.44
   1  15  11   16.08    8.37
   1 -15  11   12.06    9.62
   1  15  11   27.93    7.20
   1 -15  11   21.90   10.98
   1 -15  11   18.93   11.87
   1  15  11   12.52    8.65
   1  15  12    4.24    8.48
   1  15  12  -11.56    7.14
   1 -15  12    5.48   12.59
   1 -15  12   -3.13    9.47
   1  15  13   -6.03    7.47
   1  15  13   -8.28    7.49
   1 -15  13   -2.97   14.01
   1 -15  13   15.07    9.85
   1 -15  14   -6.91    9.81
   1 -15  14   10.43   14.13
   1  15  14   -8.08   10.66
   1  15  14   -1.02    7.83
   1 -15  15   26.49   10.46
   1  15  15   18.62   11.01
   1  15  15   33.52    9.17
   1  15  15   40.20   11.62
   1 -15  15   11.68   14.96
   1  15  16   -3.48   10.19
   1  15  16    3.96    8.58
   1 -15  16   -2.07   14.78
   1  15  16    0.91    8.70
   1  15  16    3.01   11.46
   1  15  17   -6.27    9.39
   1 -15  17   -6.75   13.53
   1  15  17    7.38    8.29
   1  15  17    3.69   10.96
   1  15  18   -0.54    7.76
   1 -15  18   18.64   12.79
   1  15  18   -3.95   10.07
   1  15  19   -3.71    9.23
   1  15  19  -19.53    7.68
   1  15  20   -0.42    7.21
   1  15  20   -3.82    5.84
  -1  16  20  -10.10    7.42
  -1  16  20  -14.85    6.74
  -1  16  19   -2.52    9.19
  -1  16  19    6.74    7.28
  -1  16  18    3.18   10.04
  -1  16  18  -12.87    8.25
  -1  16  17   -5.49   10.86
  -1 -16  17    5.51   13.47
  -1  16  17    3.44    9.36
  -1  16  17   -5.25    8.63
  -1 -16  16   12.65   13.75
  -1  16  16  -10.85   11.08
  -1  16  16    2.07   10.08
  -1  16  16   11.80    8.18
  -1  16  15   17.09   11.31
  -1 -16  15   -7.87   13.49
  -1  16  15   -2.28   10.28
  -1  16  15    7.37    7.95
  -1  16  14   10.82   10.60
  -1  16  14    4.30    7.41
  -1 -16  14   -5.47    9.28
  -1 -16  14    7.66   13.14
  -1  16  13    3.02    8.65
  -1 -16  13   -6.31   12.48
  -1 -16  13   17.25    9.09
  -1  16  13    3.17    7.30
  -1 -16  12   -6.61   11.77
  -1  16  12   -0.61    8.23
  -1 -16  12   -5.29    9.75
  -1  16  12    1.01    6.86
  -1 -16  12    6.20    6.67
  -1 -16  12    0.62    9.00
  -1  16  11   -1.21    7.88
  -1  16  11    4.53    6.61
  -1 -16  11   -3.08    9.78
  -1 -16  11    0.96    9.83
  -1 -16  11    2.22   11.01
  -1  16  11   -2.31    8.29
  -1 -16  11   14.60    6.34
  -1 -16  11    5.08    8.74
  -1 -16  10    2.74    9.71
  -1 -16  10   18.96   10.24
  -1  16  10   15.17    7.42
  -1 -16  10   30.36    9.97
  -1  16  10   17.16    6.79
  -1  16  10   11.89    7.72
  -1 -16   9   38.56    9.83
  -1  16   9   31.24    8.10
  -1  16   9   56.11    8.14
  -1 -16   9   41.91   10.40
  -1 -16   9   47.04   10.08
  -1 -16   8    3.39    8.45
  -1  16   8   10.59    7.03
  -1  16   8   18.04    6.93
  -1 -16   8   15.89    8.60
  -1 -16   7    0.74    8.14
  -1  16   7    6.87    8.45
  -1 -16   7   -3.26    7.46
  -1  16   7    4.53    6.60
  -1 -16   7   -2.66    3.22
  -1  16   7    0.50    6.52
  -1  16   6   -3.46    6.43
  -1 -16   6   -1.75    2.71
  -1  16   5   -6.03    6.42
  -1 -16   5    3.12    2.34
  -1 -16   4    2.75    3.31
  -1 -16   4   -3.17    4.01
  -1  16   4    7.41    6.82
  -1 -16   4    8.07    7.92
  -1 -16   4    3.09    2.09
  -1  16   4    5.62    6.30
  -1  16   3   55.06    7.96
  -1 -16   3   43.23    4.65
  -1 -16   3   52.88    5.52
  -1 -16   3   54.27    5.85
  -1 -16   2   15.66    3.78
  -1 -16   2   21.05    3.44
  -1 -16   1   39.14    4.40
   1 -16  -1   29.91    4.20
  -1 -16   0  111.58    9.95
   1 -16   0  114.77   10.04
  -1 -16   0  106.54    9.92
   1 -16   1   -0.48    3.25
  -1 -16  -1    1.47    2.42
   1 -16   2   16.66    3.72
   1 -16   2   12.21    3.05
  -1 -16  -2    8.43    2.45
  -1 -16  -3  146.50   11.53
   1 -16   3  122.90   14.07
   1  16   3  124.62   12.77
   1 -16   3  125.00   11.36
   1 -16   3  140.79   12.13
   1 -16   3  132.05   12.35
   1 -16   4   40.50    9.22
   1  16   4   44.41    7.18
  -1 -16  -4   44.91    4.38
   1  16   4   40.92    7.27
   1 -16   4   43.56    4.34
  -1  16  -5    2.13    3.15
   1 -16   5    0.48    8.61
   1  16   5   -2.73    6.28
   1 -16   5    4.85    2.31
   1 -16   6    2.71    7.12
   1 -16   6   10.09    2.67
   1  16   6    6.81    6.45
   1  16   6    3.11    2.28
   1 -16   6    8.66    9.05
   1 -16   7    2.83    9.26
   1 -16   7    8.33    8.17
   1 -16   7    7.89    7.02
   1 -16   7   -9.47    8.74
   1  16   7    2.40    6.82
   1  16   7   -2.06    6.67
   1 -16   8   10.90    8.91
   1  16   8   -2.74    6.97
   1 -16   8    9.10    7.82
   1  16   8   11.09    6.74
   1 -16   8   11.97    8.99
   1  16   8   12.24    6.86
   1 -16   9    9.49    9.85
   1 -16   9    8.32    9.07
   1  16   9   -1.74    7.16
   1 -16   9   -2.15    8.24
   1  16   9   -2.62    7.31
   1 -16   9    4.30   10.79
   1  16   9   -7.65    6.70
   1 -16  10    6.52   11.02
   1 -16  10    6.95    9.66
   1 -16  10   12.98    8.95
   1  16  10   13.88    8.04
   1 -16  10    0.90   11.06
   1  16  10   22.12    7.07
   1  16  10   16.52    7.90
   1 -16  11    3.26   12.11
   1  16  11   19.06    8.08
   1 -16  11   22.26    9.52
   1  16  11   10.52    9.11
   1 -16  11   38.46   12.01
   1  16  11   27.06    7.08
   1 -16  12   18.89   12.65
   1  16  12   14.91    7.06
   1  16  12    3.23    8.55
   1 -16  12   11.40    9.62
   1  16  12   -8.05    6.22
   1  16  12   -0.89    9.63
   1 -16  13    8.83    9.65
   1  16  13    7.21    7.09
   1 -16  13   15.51   13.38
   1 -16  14    4.90    9.75
   1  16  14   -3.36   10.85
   1  16  14    8.46    7.57
   1 -16  14   16.24   13.72
   1  16  14   -3.10    7.64
   1  16  15   -9.94    8.07
   1  16  15    4.18   11.43
   1 -16  15   -8.21   14.28
   1 -16  15   -0.79    9.58
   1  16  15   -5.62   11.13
   1  16  16  -13.61    8.47
   1  16  16  -18.62    8.73
   1  16  16    1.01   11.37
   1  16  16    2.87   10.69
   1 -16  16    1.99   14.10
   1  16  17   -1.17    9.39
   1  16  17  -12.38    8.27
   1 -16  17   -6.40   13.61
   1  16  17   14.74   11.12
   1  16  18    3.28    7.71
   1 -16  18    0.80   12.24
   1  16  18   15.65   10.14
   1  16  18  -12.57    7.56
   1  16  19    3.03    9.13
   1  16  19  -13.96    7.21
   1  16  20    1.23    6.91
  -1  17  20    0.84    7.15
  -1  17  20  -18.88    6.31
  -1  17  19   -3.69    9.05
  -1  17  19    2.67    7.09
  -1  17  18    5.01    7.98
  -1  17  18    4.44    7.86
  -1  17  18   12.57   10.28
  -1  17  17   -4.10    9.50
  -1  17  17   -6.34    8.61
  -1  17  17   -7.31   10.74
  -1  17  16   -0.99   11.04
  -1  17  16   -5.68   10.47
  -1 -17  16   23.14   13.57
  -1  17  16    6.83    8.03
  -1  17  15  -11.03   10.85
  -1 -17  15    6.62   13.39
  -1  17  15    1.02   11.36
  -1  17  15    9.49    7.40
  -1  17  14   -1.09    7.18
  -1 -17  14   -8.34   12.81
  -1  17  13    8.36    8.86
  -1  17  13   20.46    6.75
  -1 -17  13    6.16   12.60
  -1 -17  12  -12.18   11.77
  -1  17  12   -3.26    8.24
  -1 -17  12    9.44   10.39
  -1 -17  11    4.04   10.00
  -1  17  11   20.00    8.72
  -1 -17  11   24.92   10.96
  -1  17  11   14.17    8.06
  -1 -17  11   11.29   10.03
  -1 -17  10    9.67    9.37
  -1 -17  10   -5.19   10.45
  -1  17  10    1.25    7.44
  -1 -17  10    0.80   10.38
  -1  17  10   11.00    6.84
  -1  17  10    1.46    7.88
  -1 -17   9   28.85    9.73
  -1  17   9   45.44    7.83
  -1  17   9   20.42    7.58
  -1 -17   9   49.18   10.19
  -1 -17   8   26.18    8.92
  -1  17   8   42.59    7.76
  -1  17   8   40.91    8.01
  -1 -17   8   38.34    9.40
  -1 -17   7   -7.95    8.30
  -1 -17   7   -1.64    7.65
  -1  17   7   -4.70    8.88
  -1  17   7   15.35    6.71
  -1 -17   7    4.58    3.37
  -1  17   7    3.23    6.64
  -1  17   6   -3.11    6.63
  -1 -17   6    1.43    2.87
  -1  17   5    8.03    7.85
  -1  17   5   -0.45    6.36
  -1 -17   5    6.38    2.60
  -1  17   4   96.92   11.58
   1 -17  -4   84.54   12.47
  -1 -17   4   86.97   12.03
  -1  17   4  106.67   11.03
  -1 -17   4  108.10    9.11
  -1 -17   3   33.39    3.71
  -1  17   3   32.45    7.89
   1 -17  -3   27.18    8.63
  -1 -17   3   25.44    8.43
  -1 -17   3   34.27    5.15
  -1  17   2   -2.79    6.82
  -1 -17   2   -0.48    3.06
   1 -17  -2   -4.88    8.08
  -1 -17   2   -6.32    7.58
  -1 -17   2    3.76    3.52
   1 -17  -2    1.53    2.70
   1 -17  -1    7.34    7.89
  -1 -17   1    3.39    3.14
   1 -17  -1    5.02    2.94
   1 -17   0    2.95    7.59
  -1 -17   0    0.93    7.20
  -1 -17   0    1.32    3.02
   1 -17   0    2.29    3.18
  -1 -17  -1    9.26    2.71
   1 -17   1    6.67    3.60
  -1 -17  -1   12.62    3.04
   1  17   2    1.13    6.12
   1 -17   2   -6.27    3.87
   1 -17   2    3.96    3.09
   1 -17   2    4.12    7.89
  -1 -17  -2    3.09    2.46
   1 -17   3   32.38    3.42
  -1 -17  -3   27.13    3.65
   1 -17   3   36.86    8.76
   1  17   3   36.03    6.60
   1  17   3   40.15    6.79
   1 -17   3   26.83    5.19
   1 -17   4    3.92    2.06
   1  17   4    1.24    6.31
   1  17   4    6.97    6.06
   1 -17   4   -6.81    8.59
   1 -17   5    4.64    2.47
   1  17   5   -0.48    6.48
   1 -17   5   -2.63    8.94
   1 -17   6   -0.31    2.72
   1  17   6    1.64    6.61
   1 -17   6   -0.78    7.24
   1 -17   6    2.63    9.38
   1 -17   7   -7.65    8.36
   1  17   7   -8.27    6.95
   1  17   7   -1.25    6.64
   1 -17   7    9.26    8.10
   1 -17   7   -5.14    9.70
   1  17   8    3.52    6.88
   1  17   8   -1.22    6.88
   1 -17   8    8.23    8.88
   1  17   8    5.67    6.87
   1 -17   8   -0.54    9.09
   1 -17   9   -6.92   10.00
   1 -17   9    2.94    8.95
   1  17   9    3.72    7.09
   1 -17   9    9.04    8.59
   1  17   9    2.72    7.58
   1 -17   9    9.08   10.97
   1  17   9    2.39    6.72
   1 -17  10   -4.30   10.87
   1 -17  10    4.18    9.44
   1 -17  10    4.85    8.94
   1  17  10    2.27    8.28
   1  17  10    5.29    6.64
   1 -17  10   -7.53   11.63
   1  17  10   -8.47    7.71
   1 -17  11   49.75   12.91
   1  17  11   49.94    9.39
   1 -17  11   61.34   10.72
   1  17  11   55.98   10.29
   1 -17  11   59.12   12.71
   1  17  11   46.26    8.33
   1 -17  12   -1.76   12.85
   1  17  12   -6.14    7.17
   1  17  12    5.47    8.67
   1 -17  12    2.18    9.55
   1 -17  12  -13.10   11.35
   1  17  12    5.17    5.96
   1  17  12    0.91   10.16
   1 -17  13   -1.51    9.73
   1  17  13   13.66    6.79
   1 -17  13    4.71   13.16
   1 -17  14    0.76    9.72
   1  17  14  -12.90    7.96
   1  17  14    0.87   11.05
   1  17  14   -2.09    7.49
   1 -17  14   -0.98   13.42
   1  17  15   -6.60   11.33
   1 -17  15   -8.83   13.91
   1  17  15   -1.99    7.77
   1  17  16    5.41    8.12
   1  17  16  -11.80    8.70
   1  17  16  -14.64   10.68
   1  17  16   -8.07   11.47
   1 -17  16   14.11   13.90
   1  17  17   -4.13    9.64
   1  17  17  -10.08    8.22
   1 -17  17   20.60   13.04
   1  17  17   -8.21   10.78
   1  17  18   11.52   10.31
   1  17  18    6.59    7.90
   1  17  18   -3.73    7.23
   1  17  19  -13.87    6.90
   1  17  19    1.76    8.78
   1  17  20   -1.17    6.70
  -1  18  20   -1.99    6.78
  -1  18  19    9.34    6.74
  -1  18  19   -5.95    8.66
  -1  18  18   -0.42    7.86
  -1  18  18  -15.61    7.89
  -1  18  18   14.62   10.09
  -1  18  17    1.18    9.40
  -1  18  17    4.25    8.21
  -1  18  17    1.81   10.81
  -1  18  16  -16.89   11.52
  -1 -18  16   -2.61   12.93
  -1  18  16   -5.07   10.55
  -1  18  16    2.89    7.80
  -1 -18  15    7.19   12.93
  -1  18  15   -4.21    7.16
  -1  18  15    6.48   11.18
  -1  18  14  -13.13    6.82
  -1 -18  14   -2.67   12.64
  -1  18  13   -1.10    6.37
  -1 -18  13   -4.26   12.20
  -1  18  13    3.40    8.94
  -1 -18  12    8.96   10.10
  -1  18  12    8.06    9.30
  -1 -18  12   -8.73   11.81
  -1  18  12   18.69    8.43
  -1 -18  11    7.40    9.88
  -1 -18  11   10.95   10.57
  -1  18  11    2.49    8.85
  -1 -18  11    1.44   10.71
  -1  18  11   -6.17    7.66
  -1 -18  10    2.04    9.35
  -1  18  10   12.16    8.18
  -1 -18  10   21.17   10.28
  -1  18  10   -0.66    7.50
  -1  18  10   -2.62    6.80
  -1 -18  10   -5.91   10.64
  -1 -18   9    7.73    9.13
  -1  18   9   10.85    6.82
  -1  18   9    0.78    6.78
  -1 -18   9  -10.66    9.49
  -1 -18   8    8.20    8.75
  -1  18   8    7.90    6.87
  -1  18   8    3.48    6.91
  -1 -18   8   -3.38    8.72
  -1 -18   7   -6.85    8.53
  -1 -18   7   11.00    7.63
  -1  18   7    9.22    6.66
  -1  18   7    0.61    6.84
  -1  18   6   -1.08    6.77
  -1 -18   6   -3.28    3.09
  -1  18   5   -2.47    8.17
  -1  18   5    0.48    6.72
  -1 -18   5    1.97    2.66
  -1  18   4  276.98   24.73
  -1 -18   4  286.07   23.24
  -1  18   4  249.24   24.18
  -1  18   3   36.28    8.05
  -1 -18   3   19.67    3.07
  -1  18   3   26.98    7.01
  -1 -18   3   31.54    8.50
   1 -18  -3   19.14    8.62
  -1 -18   2    5.85    7.89
   1 -18  -2   16.61    8.35
   1 -18  -2   20.35    3.72
  -1  18   2   18.18    7.45
   1 -18  -1   17.24    8.11
  -1 -18   1   13.84    3.74
   1 -18  -1    9.49    3.63
  -1  18   1   29.18    7.21
   1  18   0   11.82    6.32
   1 -18   0    0.54    8.08
  -1  18   0   -0.44    6.78
  -1 -18   0    3.33    3.30
   1 -18   0    0.49    3.44
   1  18   1    1.88    6.19
   1 -18   1    6.53    4.02
  -1 -18  -1    2.63    3.00
  -1 -18  -2    1.42    2.64
   1 -18   2   -1.13    8.38
   1 -18   2    8.96    4.39
   1  18   2   -2.03    6.17
   1 -18   3    7.69    2.19
   1  18   3    0.76    6.56
   1  18   3    2.19    6.40
   1 -18   3   -0.57    8.81
   1 -18   4   10.33    2.48
   1  18   4    4.35    6.57
   1  18   4   11.25    6.28
   1 -18   4    1.15    9.35
   1 -18   5   12.81    2.88
   1  18   5   10.98    6.91
   1  18   5   10.53    6.34
   1 -18   5   16.08    9.19
   1  18   6   34.26    7.49
   1 -18   6   37.64   10.07
   1 -18   7    4.46    9.62
   1  18   7   -3.53    6.65
   1 -18   7   -0.92    8.25
   1  18   7   -3.25    6.80
   1 -18   7   16.44    8.62
   1  18   8   -1.25    6.68
   1 -18   8   -7.57    9.46
   1  18   8    9.56    6.80
   1 -18   8   -9.75    9.05
   1  18   8   -5.07    7.23
   1 -18   9    1.04    8.94
   1  18   9   -9.24    7.02
   1 -18   9  -18.68   10.27
   1 -18   9   -4.77   11.65
   1  18   9    5.77    6.81
   1  18   9   -3.53    7.97
   1 -18  10   15.36    9.88
   1 -18  10   -6.35   11.44
   1  18  10    3.46    7.52
   1 -18  10   -6.88   11.89
   1  18  10    2.73    6.92
   1  18  10   -6.26    8.55
   1 -18  11    7.07   11.56
   1 -18  11   -0.64    9.56
   1  18  11   -3.57    7.88
   1 -18  11   23.71   12.03
   1  18  11    4.96    6.40
   1  18  11    2.58    9.21
   1  18  12   14.71    6.82
   1 -18  12   -8.56   12.23
   1 -18  12    0.68    9.59
   1  18  12    1.86    9.85
   1 -18  12   10.57   11.80
   1  18  12    3.18    6.02
   1  18  12   -0.72    8.57
   1  18  13   -1.07    6.57
   1 -18  13    3.49    9.52
   1 -18  13    9.09   13.06
   1  18  13    2.97   10.28
   1  18  14   -1.05    7.16
   1 -18  14   -0.94   13.22
   1  18  14  -17.11    8.34
   1  18  14   -8.06   11.54
   1  18  15    3.98    7.46
   1 -18  15    7.43   13.38
   1  18  15   -5.91   11.30
   1  18  16    1.78    8.20
   1  18  16   -7.73    8.42
   1  18  16    2.97   10.77
   1 -18  16   -3.53   13.47
   1  18  17    3.55    9.66
   1  18  17  -10.52    7.85
   1 -18  17    2.38   12.49
   1  18  17   13.46   11.01
   1  18  18   -3.67    7.95
   1  18  18    5.11    6.94
   1  18  18   -0.75   10.09
   1  18  19   -7.24    6.15
   1  18  19   -2.25    8.64
  -1  19  19   -8.70    6.41
  -1  19  19   -8.50    8.62
  -1  19  18    7.46    9.91
  -1  19  18   -9.15    7.52
  -1  19  18   -7.81    7.88
  -1  19  17    6.22   10.54
  -1  19  17    6.50    9.59
  -1  19  17   -3.45    8.38
  -1  19  16   -5.92   11.41
  -1  19  16   -5.68    7.57
  -1  19  16   -2.20   10.91
  -1 -19  15   -2.54   12.72
  -1  19  15   15.66    7.25
  -1  19  15    5.80   11.27
  -1  19  14  -14.27    6.83
  -1 -19  14   -0.85   12.71
  -1 -19  13    1.64   11.89
  -1  19  13    3.57    9.07
  -1  19  13   -0.97   10.24
  -1 -19  12    3.08   11.25
  -1 -19  12    9.22   10.60
  -1  19  12   10.22    8.60
  -1  19  12    6.44    9.63
  -1  19  11    2.01    6.20
  -1 -19  11    8.79    9.70
  -1 -19  11   12.67   10.67
  -1 -19  11   19.26   11.14
  -1  19  11    0.73    7.90
  -1  19  11   -2.57    9.24
  -1 -19  10   11.75    9.51
  -1 -19  10   -0.88   11.03
  -1  19  10    0.79    8.32
  -1  19  10   -4.94    7.47
  -1 -19  10    2.52   10.27
  -1  19   9   -2.42    6.92
  -1 -19   9   -4.09    8.93
  -1  19   9   -0.68    6.99
  -1 -19   9    0.55    9.36
  -1  19   8    0.72    6.95
  -1 -19   8   -9.70    8.70
  -1  19   8   -7.14    6.69
  -1 -19   8   -5.73    8.33
  -1  19   7   -1.91    6.82
  -1 -19   7    2.76    8.44
  -1  19   6   -2.26    6.95
  -1  19   5    7.99    9.04
  -1 -19   5   26.27    3.69
  -1  19   5   13.94    7.09
  -1  19   4   15.01    8.55
  -1 -19   4   23.48    3.51
  -1  19   4   25.58    7.44
   1 -19  -3   50.43    9.65
  -1  19   3   49.78    9.35
  -1 -19   3   46.81    4.85
   1 -19  -3   45.99    5.50
  -1  19   3   35.32    8.23
  -1  19   2    4.38    7.66
   1 -19  -2    1.81    3.51
   1 -19  -2    8.79    8.54
   1  19  -2   -4.19    6.69
  -1  19   1    6.64    7.58
   1 -19  -1    8.78    3.84
   1 -19  -1    4.13    8.25
   1  19  -1    7.34    6.54
  -1  19   0    8.14    7.21
   1 -19   0   -3.17    3.92
   1 -19   0   -3.56    8.13
   1  19   0    4.54    6.50
  -1  19  -1   -7.21    7.01
   1  19   1   -0.41    6.36
   1 -19   2    3.09    9.05
   1  19   2   15.36    6.45
   1 -19   3    7.46    8.93
   1  19   3    7.17    6.80
   1 -19   3   10.83    2.54
   1  19   3    4.24    6.54
   1 -19   4   27.41    9.63
   1  19   4   30.95    7.23
   1 -19   4   31.55    3.73
   1  19   4   17.64    6.62
   1 -19   5    0.62    9.16
   1  19   5    4.84    6.30
   1  19   5    6.77    6.89
   1 -19   5   -0.85    8.18
   1  19   6    2.38    6.77
   1 -19   6   -0.62    9.43
   1  19   7   -0.67    6.80
   1  19   7    2.51    6.66
   1 -19   7  -11.74    8.78
   1  19   8    6.09    7.18
   1 -19   8   -6.39    9.19
   1  19   8   -3.33    6.64
   1 -19   8   -8.29    8.50
   1  19   8   -0.66    7.28
   1 -19   9    2.19    8.84
   1  19   9   13.60    7.10
   1 -19   9   -6.99   11.82
   1 -19   9   -3.67   10.22
   1  19   9   -4.20    6.89
   1  19   9   -0.73    8.27
   1 -19  10    3.44    9.85
   1 -19  10   -6.21   10.64
   1  19  10    8.44    6.75
   1 -19  10   -4.08   12.11
   1  19  10   -2.19    7.46
   1  19  10  -11.29    8.82
   1 -19  11   -6.10   11.63
   1 -19  11   13.24   12.04
   1  19  11   -9.15    6.42
   1  19  11   -6.17    9.07
   1  19  11    3.01    7.80
   1 -19  12    5.89   11.82
   1 -19  12  -10.73   12.31
   1  19  12  -13.63    8.39
   1  19  12   -2.85   10.01
   1  19  13    6.51    6.54
   1 -19  13   -5.22   12.81
   1  19  13    2.00   10.56
   1  19  14   -9.25   11.31
   1  19  14    7.40    7.10
   1 -19  14    3.54   13.38
   1  19  14   -8.00    8.48
   1  19  14   -0.92   11.59
   1  19  15   -9.42   11.92
   1 -19  15   -6.96   13.09
   1  19  15   -7.90    7.53
   1  19  16    0.75   10.93
   1  19  16    0.56    8.06
   1  19  16  -15.75    8.09
   1 -19  16   17.11   12.97
   1  19  17    7.79    7.60
   1  19  17   -2.62   10.85
   1  19  17    2.35    9.49
   1  19  18   -5.74    9.90
   1  19  18   12.74    7.78
   1  19  18   -6.09    6.68
   1  19  19   -7.42    8.35
  -1  20  19   -3.45    6.02
  -1  20  19  -11.18    8.47
  -1  20  18  -14.00    7.19
  -1  20  18    6.43    9.72
  -1  20  18    5.59    7.69
  -1  20  17   -9.69    8.04
  -1  20  17   -7.60    9.56
  -1  20  17    6.91   10.89
  -1  20  16  -14.71   10.84
  -1  20  16    9.23    7.34
  -1  20  15   -6.72   11.47
  -1  20  15    1.03    6.91
  -1 -20  15    8.65   11.95
  -1 -20  14   -7.98   11.95
  -1  20  14    3.29    6.34
  -1 -20  13   -7.80   11.55
  -1  20  13    0.98   10.31
  -1  20  13    7.43    9.12
  -1 -20  12  -12.86   10.27
  -1  20  12   -4.59    8.27
  -1 -20  12    3.69   11.32
  -1  20  12    6.57    9.65
  -1 -20  11   18.10   11.01
  -1  20  11   -3.05    7.49
  -1  20  11    2.07    5.87
  -1 -20  11    1.14    9.87
  -1 -20  11   10.91   10.88
  -1  20  11   -5.27    9.10
  -1 -20  10    6.45   11.38
  -1  20  10   -6.71    7.08
  -1 -20  10    8.92    9.02
  -1 -20  10    3.07    9.81
  -1  20  10    9.77    8.72
  -1 -20   9    3.25    9.22
  -1 -20   9   29.05    9.39
  -1  20   9    5.04    7.10
  -1  20   8   -2.23    7.02
  -1 -20   8   -1.03    8.71
  -1  20   8    3.45    6.69
  -1  20   7    7.26    7.13
  -1 -20   7   -0.98    8.42
  -1  20   6   -2.34    7.13
  -1  20   5   -2.87    6.25
  -1  20   5   -0.52    7.12
  -1  20   4   18.16    9.15
  -1  20   4   14.38    7.46
  -1 -20   4   17.66    3.37
  -1  20   3   -1.26    8.45
  -1  20   3    3.74    7.42
  -1 -20   3    2.60    2.78
   1 -20  -2   -1.28    8.72
  -1  20   2    3.55    8.19
   1  20  -2   -3.18    7.11
   1 -20  -1   16.72    8.76
  -1  20   1   27.68    8.22
   1  20  -1   16.37    7.15
   1 -20   0   34.29    9.14
  -1  20   0   45.73    8.56
   1  20   0   38.54    7.64
   1  20   1   -6.61    6.61
   1 -20   2    3.36    8.85
   1  20   2    7.09    6.63
   1 -20   3   12.81    9.38
   1  20   3    7.54    7.11
   1 -20   3   11.06    2.76
   1  20   3   10.13    6.52
   1  20   4    6.18    7.06
   1 -20   4   -4.72    9.14
   1  20   4    0.54    6.27
   1 -20   5    4.69    9.27
   1  20   5    4.61    6.18
   1 -20   5   -4.59    8.33
   1  20   5    3.25    6.78
   1 -20   6    6.61    9.58
   1  20   6   -3.08    7.08
   1  20   7   -4.92    6.98
   1  20   7   -6.97    7.03
   1  20   8   13.34    7.36
   1 -20   8   20.83    9.19
   1  20   8    7.05    6.64
   1 -20   8    1.10    8.66
   1  20   8    8.20    7.68
   1 -20   9  -13.79    8.76
   1 -20   9   -7.28   12.09
   1  20   9   13.98    6.82
   1 -20   9    4.17    9.85
   1  20   9    0.74    6.90
   1  20   9   -0.76    8.03
   1 -20  10   11.92    9.43
   1 -20  10    9.37   10.67
   1  20  10    8.64    7.09
   1 -20  10   -1.06   12.35
   1  20  10   17.41    8.90
   1  20  10   -3.85    7.43
   1 -20  11    6.26   12.81
   1  20  11    6.23    6.24
   1 -20  11   11.04   11.28
   1  20  11    4.50    9.48
   1  20  11   18.13    7.91
   1 -20  12    9.95   11.95
   1 -20  12   10.26   12.01
   1  20  12    9.47    8.60
   1  20  12    5.78   10.20
   1  20  13  -11.08   10.64
   1 -20  13   -0.82   12.09
   1  20  13   -4.38    6.25
   1  20  14    6.14   10.96
   1  20  14    9.31   12.07
   1 -20  14   -0.83   12.75
   1  20  14   25.35    7.35
   1  20  14   -7.00    8.80
   1  20  15   -1.95    7.63
   1  20  15    1.72   11.70
   1 -20  15    6.43   12.25
   1  20  16  -30.65    8.20
   1 -20  16    1.48   12.05
   1  20  16   -4.27    7.87
   1  20  16   -1.48   11.04
   1  20  17    5.76    7.08
   1  20  17   -2.89    9.71
   1  20  18    6.50    7.69
   1  20  18    2.72    9.76
   1  20  19    4.92    7.91
  -1  21  19    6.39    7.88
  -1  21  18   -0.78    6.62
  -1  21  18    1.90    7.62
  -1  21  18    7.43    9.44
  -1  21  17  -14.39    7.81
  -1  21  17    4.57    9.54
  -1  21  16    8.94    7.88
  -1  21  16    7.30   10.85
  -1  21  15   21.23    6.98
  -1  21  15    5.06   11.29
  -1  21  14   -3.01   10.85
  -1 -21  14    0.74   11.84
  -1  21  13   -6.14    9.17
  -1 -21  13   13.94   11.63
  -1  21  13    4.95   10.32
  -1 -21  12    4.36   10.79
  -1  21  12   -0.80    8.31
  -1  21  12  -13.06    5.50
  -1 -21  12   22.47   11.10
  -1  21  12   10.47   10.00
  -1 -21  11   -3.71   11.16
  -1  21  11   18.35    7.66
  -1 -21  11   -4.68    9.50
  -1  21  11   -1.06    5.56
  -1 -21  11   -3.27   10.40
  -1  21  11  -11.68    9.60
  -1 -21  10   14.32   11.28
  -1  21  10   -7.84    7.43
  -1 -21  10   -2.32    8.99
  -1 -21  10  -12.44    9.82
  -1  21  10   -8.37    8.63
  -1  21   9   -0.77    8.20
  -1 -21   9  -13.54    8.84
  -1  21   9    2.28    6.86
  -1 -21   8   -3.27    8.51
  -1  21   8   10.98    6.49
  -1  21   7    8.17    7.40
  -1 -21   7   -6.28    8.30
  -1  21   6    1.82    7.52
  -1  21   6   -3.87    6.17
  -1  21   5   -0.54    7.38
  -1  21   5    3.68    6.42
  -1  21   4    2.92    7.61
  -1  21   4    2.90    6.47
  -1  21   3    4.75    8.98
  -1  21   2   45.81    9.50
   1 -21  -2   57.30    9.77
  -1  21   1    0.60    8.49
   1 -21  -1    9.06    8.43
   1  21  -1   -4.54    7.09
   1 -21   0   25.96    8.84
   1  21   0    8.86    6.98
   1  21   1   -3.33    6.74
   1  21   2   -2.03    6.89
   1 -21   3   30.56    9.88
   1  21   3   25.54    6.99
   1  21   3   28.94    7.92
   1 -21   4   83.38   11.79
   1  21   4   74.34   10.21
   1  21   4   79.33    9.52
   1 -21   5   -7.19    9.42
   1  21   5    7.99    6.27
   1 -21   5    3.95    8.47
   1  21   5    3.93    7.12
   1  21   6   20.83    6.62
   1  21   6   15.25    7.46
   1  21   7    1.92    7.24
   1  21   7   15.07    7.28
   1  21   8   -9.70    6.68
   1 -21   8  -11.57    8.86
   1  21   8    2.12    7.61
   1  21   8    8.05    7.14
   1  21   9   -3.57    7.09
   1 -21   9   -6.47   12.89
   1  21   9   12.47    6.68
   1  21   9    0.78    8.34
   1 -21   9   -6.90    9.67
   1 -21   9   25.22    8.95
   1 -21  10  -15.19   12.58
   1  21  10   12.72    7.16
   1  21  10    8.87    7.19
   1  21  10    5.09    8.84
   1 -21  10  -10.92   10.74
   1 -21  10    4.94    8.67
   1  21  11    5.75    7.64
   1  21  11    0.91    9.55
   1 -21  11    7.72   11.02
   1 -21  11    7.43   12.43
   1  21  12    3.27    8.41
   1 -21  12  -10.44   11.42
   1  21  12    9.71   10.14
   1 -21  12   -3.01   12.03
   1  21  13  -10.06   10.96
   1 -21  13   12.31   12.05
   1  21  13    5.83   12.22
   1  21  14   -0.94   12.30
   1  21  14   12.59    6.82
   1  21  14   11.13   11.24
   1 -21  14   19.16   12.10
   1  21  14    2.60    8.99
   1  21  15   -1.72   11.69
   1  21  15   13.38    7.31
   1  21  15  -10.74   10.85
   1 -21  15   13.19   12.01
   1  21  15    5.03    7.95
   1  21  16   -1.65    7.93
   1  21  16  -25.32    7.72
   1  21  16    2.93   10.82
   1  21  17    6.30    6.75
   1  21  17  -10.63    9.65
   1  21  18    0.36    7.31
   1  21  18   -5.73    9.26
   1  21  19   -0.45    7.38
  -1  22  19   -2.66    7.33
  -1  22  18   -4.70    6.10
  -1  22  18   -7.12    7.27
  -1  22  18    0.63    8.89
  -1  22  17   -0.55    9.50
  -1  22  17   -3.59    7.38
  -1  22  16    1.72    7.42
  -1  22  16    1.43   10.85
  -1  22  15    4.57    7.96
  -1  22  15   12.58   11.37
  -1  22  15   -2.96    7.16
  -1  22  15    0.96   10.95
  -1  22  14   10.89   10.64
  -1  22  13    8.65    9.27
  -1  22  13   -3.95   10.64
  -1  22  12    8.63    9.80
  -1 -22  12  -12.30   10.73
  -1 -22  12    4.61   10.76
  -1  22  12   15.59    8.30
  -1  22  12   -1.10    4.97
  -1  22  11   10.94    9.51
  -1 -22  11    2.84   11.55
  -1 -22  11    4.33   10.17
  -1  22  11    4.97    7.36
  -1  22  11   -4.32    5.69
  -1 -22  11   11.97    9.48
  -1  22  10    8.55    8.98
  -1  22  10    1.64    6.76
  -1 -22  10   13.17    8.88
  -1  22  10   -5.18    6.36
  -1 -22  10    3.93   11.76
  -1  22   9   -6.35    8.77
  -1 -22   9   -3.53    8.54
  -1  22   9   -0.80    6.85
  -1 -22   8    8.02    8.55
  -1  22   8   -2.32    6.68
  -1 -22   7    5.55    8.41
  -1  22   6   12.36    6.25
  -1  22   5   -1.31    6.39
  -1  22   4   -0.62    6.47
  -1  22   3    4.69    6.80
   1  22  -2    7.10    7.65
   1 -22  -1   -0.75    8.62
   1  22  -1   10.70    7.31
   1 -22   0    9.09    8.74
   1  22   0   17.64    7.19
   1  22   1    0.51    6.81
  -1  22  -2   -4.25    7.84
   1  22   2   -3.82    6.62
   1 -22   3    3.12    9.27
   1  22   3   11.46    7.60
   1  22   3    8.14    6.63
   1 -22   4    3.10    9.61
   1  22   4   -7.72    7.63
   1  22   4    2.47    6.49
   1  22   5   32.47    7.99
   1  22   5   33.38    7.00
   1 -22   5   34.87    9.09
   1  22   6   33.97    8.01
   1  22   6   25.58    6.76
   1  22   7   14.69    7.77
   1  22   7   15.18    7.63
   1  22   8    3.28    7.46
   1  22   8   18.08    6.72
   1 -22   8   -3.64    8.25
   1  22   8    8.72    7.94
   1  22   9    8.99    6.78
   1 -22   9   -8.74    8.62
   1  22   9   12.73    8.47
   1 -22   9   -8.90   12.69
   1  22   9   -3.63    7.21
   1 -22  10  -12.19   12.74
   1  22  10  -12.88    7.01
   1  22  10    3.36    6.89
   1  22  10   -0.86    9.17
   1 -22  10  -13.40   10.10
   1 -22  10    1.27    8.65
   1 -22  11   -8.59   12.72
   1  22  11    3.40    7.46
   1  22  11   17.55    9.76
   1 -22  11    7.26   10.73
   1  22  11    3.26    5.21
   1  22  12    5.88    8.65
   1 -22  12    5.57   11.30
   1  22  12    2.91   10.35
   1 -22  12   19.02   12.49
   1  22  13    3.99   10.86
   1 -22  13    7.09   11.45
   1  22  13    5.88   12.10
   1  22  14   -0.94   12.24
   1  22  14   -3.11    6.91
   1  22  14   -1.98   11.01
   1 -22  14   18.12   11.72
   1  22  14  -23.05    9.16
   1  22  15  -11.34   10.84
   1  22  15   -3.73    7.43
   1  22  15   -4.24   11.70
   1  22  15   13.55    8.00
   1  22  16   -9.96   10.71
   1  22  16    2.38    7.81
   1  22  16   -6.16    7.24
   1  22  16    9.43   10.77
   1  22  17    0.53    9.32
  -1  23  17  -11.87    6.83
  -1  23  17   -3.13    9.19
  -1  23  16   12.30    7.55
  -1  23  16   -6.93   10.79
  -1  23  15    0.92   10.66
  -1  23  15   -6.59   11.40
  -1  23  15  -11.07    7.95
  -1  23  14   -8.20   11.87
  -1  23  14  -12.58   11.23
  -1  23  13    1.08    5.70
  -1  23  13   14.35    8.93
  -1  23  13    2.93   10.64
  -1  23  12    0.84    8.21
  -1 -23  12   -1.76   10.92
  -1  23  12   -4.41    4.98
  -1  23  12    4.79   10.02
  -1  23  11    1.71    7.19
  -1 -23  11   27.83   11.44
  -1 -23  11    4.86    9.29
  -1  23  11    1.09    5.41
  -1  23  11   14.70    9.62
  -1  23  10    2.56    7.02
  -1 -23  10   13.08   11.94
  -1  23  10   10.59    6.26
  -1 -23  10    4.92    8.70
  -1  23  10    7.81    9.08
  -1  23   9    4.18    6.45
  -1  23   9   15.41    8.62
  -1 -23   9   15.88    8.84
  -1 -23   8   22.79    8.40
  -1  23   6    5.08    5.97
  -1  23   5    0.69    6.06
  -1  23   4    5.27    6.70
  -1  23   3   35.55    7.55
   1  23  -2   -4.96    7.91
  -1  23   2    1.18    7.04
  -1  23   1   -8.83    7.31
   1  23  -1   -5.75    7.58
   1  23   0   -2.56    7.13
  -1  23   0   -7.24    7.46
   1  23   1   -2.18    7.01
  -1  23  -1   -8.23    7.71
  -1  23  -2   -2.72    8.05
   1  23   2   -6.99    6.83
   1  23   3   20.44    7.10
   1  23   4    1.07    8.01
   1 -23   4   -4.35    8.56
   1  23   5   14.91    7.97
   1  23   5   18.06    6.29
   1 -23   5    5.62    8.25
   1  23   6   -1.34    7.47
   1  23   6    2.93    5.92
   1  23   6    3.69    7.16
   1 -23   6  -12.77    7.97
   1  23   7   45.65    8.30
   1  23   7   12.22    8.12
   1  23   8    0.83    7.43
   1 -23   8   13.94    8.45
   1  23   8    1.49    8.31
   1  23   9  -14.48    6.70
   1  23   9   -0.92    7.35
   1 -23   9   -4.56   13.08
   1 -23   9   11.61    8.26
   1  23   9   13.77    8.54
   1  23  10    8.71    7.08
   1 -23  10  -12.37   13.13
   1 -23  10   20.78    8.87
   1  23  10    0.87    9.19
   1  23  11   -3.50    7.69
   1  23  11   -5.56    9.97
   1  23  11    4.42    5.18
   1 -23  11   -4.31   12.55
   1  23  12    3.86   10.35
   1 -23  12    2.98   11.94
   1 -23  12   10.20   10.91
   1  23  12    4.39    5.26
   1 -23  13   12.21   10.95
   1  23  13    0.98   10.78
   1  23  13    5.87   12.14
   1  23  14    6.73   10.79
   1  23  14    2.78   12.26
   1  23  14   -5.26    9.17
   1  23  15    8.14   10.62
   1  23  15   -7.20    7.64
   1  23  15   16.26    7.93
   1  23  15   -7.45   12.04
   1  23  16   -4.78   10.49
   1  23  16    1.51    7.63
   1  23  16    6.46   10.03
   1  23  17   -6.02    8.83
  -1  24  17    2.03    6.12
  -1  24  17    1.46    8.74
  -1  24  16    5.49    9.77
  -1  24  16   -1.98   10.36
  -1  24  15    5.60   11.16
  -1  24  15   19.34   10.42
  -1  24  15  -16.17    7.95
  -1  24  14    5.38   11.63
  -1  24  14  -14.93    9.14
  -1  24  14   -6.55   10.81
  -1  24  13   17.61    9.39
  -1  24  13   -0.96   11.00
  -1  24  13    6.38    6.09
  -1  24  12    7.58   10.37
  -1  24  12   13.63    8.15
  -1  24  12    1.10    5.45
  -1 -24  12   -1.74   10.60
  -1  24  11    3.67    9.52
  -1  24  11    6.13    7.36
  -1 -24  11   14.71    9.26
  -1  24  11    2.20    5.76
  -1 -24  11   15.41   11.91
  -1  24  10   -5.25    9.30
  -1  24  10   -2.64    6.59
  -1 -24  10    6.27    8.41
  -1  24  10    4.30    5.99
  -1  24   9   -6.07    6.14
  -1 -24   9    5.04    8.30
  -1  24   9   10.69    8.73
  -1  24   8   -4.60    8.48
  -1 -24   8   23.72    8.23
  -1  24   6   -5.35    5.99
  -1  24   5   35.14    7.00
  -1  24   4   -6.27    6.50
  -1  24   3   14.53    6.99
  -1  24   2   -1.87    7.04
   1  24  -2   -0.48    8.22
  -1  24   1    5.27    7.08
   1  24  -1   -8.20    8.23
   1  24   0    4.36    7.55
  -1  24   0    0.55    7.31
   1  24   1   -2.32    7.14
  -1  24  -1   -4.62    7.82
  -1  24  -2   -7.21    8.41
   1  24   2    2.48    6.85
   1  24   3   11.18    6.81
   1  24   4   15.32    6.61
   1 -24   4   24.23    9.00
   1  24   4   18.09    8.23
   1  24   5    5.14    6.11
   1  24   5    5.13    6.85
   1 -24   5   -4.75    8.23
   1  24   5    4.88    7.87
   1  24   6   -3.85    5.84
   1  24   6    6.32    7.38
   1 -24   6   -1.22    7.74
   1  24   6    8.85    7.87
   1  24   7   18.76    8.07
   1  24   7   15.92    7.73
   1  24   8   -8.34    8.69
   1  24   9    4.92    9.02
   1  24   9    9.71    6.19
   1 -24   9   14.57    8.14
   1 -24   9   -8.14   13.24
   1  24  10   10.51    9.43
   1  24  10    2.69    6.71
   1 -24  10    2.64    8.30
   1 -24  10   -2.27   12.99
   1  24  11   -0.92   10.30
   1  24  11    8.03    7.64
   1  24  11   14.48    5.60
   1 -24  11   -6.44   12.82
   1  24  12   -6.65   10.58
   1 -24  12   25.31   12.04
   1  24  12   14.24    6.05
   1  24  13  -24.01   10.02
   1  24  13   15.51   12.21
   1  24  13    6.66   10.62
   1  24  14   15.56    9.19
   1  24  14   -2.72   12.10
   1  24  14   -8.30   10.98
   1  24  15    5.98   10.69
   1  24  15    7.60    7.87
   1  24  15   -2.39   11.68
   1  24  15  -16.76    7.19
   1  24  15  -16.39    7.67
   1  24  16   -7.11   10.47
   1  24  16    3.56    7.59
   1  24  16   17.25    9.96
   1  24  17    2.78    8.44
   1  24  17   -0.61    8.67
  -1  25  17    2.66    8.28
  -1  25  17    0.59    8.43
  -1  25  16  -22.96    6.98
  -1  25  16   -7.45   10.16
  -1  25  15   -0.77   11.25
  -1  25  15   -4.68    7.84
  -1  25  15   -5.78   10.19
  -1  25  14    2.87    6.76
  -1  25  14   -0.87   11.67
  -1  25  14   -3.17    8.94
  -1  25  14   -8.93   10.69
  -1  25  13    6.48   10.71
  -1  25  13   -4.16    6.45
  -1  25  12   -2.57    8.16
  -1  25  12    0.93   10.41
  -1  25  12   -7.61    6.14
  -1  25  11    6.37    9.78
  -1  25  11   -2.66    7.34
  -1  25  11    1.10    6.04
  -1 -25  11   -1.23    9.30
  -1 -25  11  -19.17   11.84
  -1  25  10    7.86    9.28
  -1  25  10    0.90    6.44
  -1 -25  10  -11.44    8.65
  -1  25  10   23.80    6.78
  -1 -25  10   -1.03   12.17
  -1  25   9    3.58    5.95
  -1  25   9    4.14    8.92
  -1  25   9    4.16    6.51
  -1 -25   9   -3.87    8.01
  -1 -25   8    2.58    7.79
  -1  25   8    2.33    8.40
  -1  25   7   15.74    5.82
  -1  25   6   -0.80    5.54
  -1  25   5   10.00    6.12
  -1 -25   5   -5.94    7.60
  -1  25   4    2.93    6.48
  -1  25   3    5.57    6.73
   1  25  -2   -0.52    8.58
  -1  25   2    3.94    6.96
   1  25  -1    2.18    7.94
  -1  25   1   -4.93    7.34
   1  25   0   -2.31    7.54
  -1  25   0   -2.31    7.75
   1  25   1   -1.85    7.33
  -1  25  -1  -15.14    8.18
   1  25   2    1.97    6.79
  -1  25  -2    4.05    8.58
   1  25   3   43.07    8.11
   1 -25   3   49.40   10.15
   1  25   4   -9.54    6.31
   1 -25   4   -6.07    8.40
   1  25   4   -1.57    6.74
   1  25   5    6.94    5.85
   1 -25   5   -1.25    7.71
   1  25   5   -2.92    7.19
   1  25   6   10.49    5.78
   1 -25   6   10.20    7.61
   1  25   6    5.16    7.53
   1  25   7    7.54    5.63
   1  25   7   12.00    7.93
   1  25   8   -0.77    8.37
   1  25   9   18.93    9.14
   1  25   9   17.28    6.29
   1 -25   9   16.20    8.32
   1 -25   9   12.94   13.46
   1  25  10   -2.62    9.68
   1  25  10    0.91    6.53
   1 -25  10   -2.66    8.31
   1  25  10   -1.11    5.91
   1 -25  10    1.13   13.15
   1  25  11    6.36   10.50
   1  25  11   22.55    7.78
   1 -25  11   18.00   12.72
   1  25  11   23.40    6.43
   1  25  12    4.62   10.35
   1  25  12    3.25    6.32
   1 -25  12   -3.78   11.71
   1  25  13    7.32   10.65
   1  25  13   -1.02    6.91
   1  25  13   -9.49   12.07
   1  25  13   -6.88    9.89
   1  25  14   -3.50   12.48
   1  25  14  -17.63    9.10
   1  25  14   -1.75   10.41
   1  25  15  -18.88    7.66
   1  25  15   -3.79   11.08
   1  25  15    2.45    7.83
   1  25  15    3.18    9.72
   1  25  16    9.58    9.23
   1  25  16   -6.62   10.01
   1  25  17   -2.72    8.33
   1  25  17    0.42    8.09
  -1  26  17   -3.55    7.74
  -1  26  17    4.68    7.79
  -1  26  16   -3.28    8.93
  -1  26  16   -1.15    9.67
  -1  26  15    9.17    9.82
  -1  26  15   27.15    7.71
  -1  26  15    3.61   10.91
  -1  26  14   10.08   10.03
  -1  26  14    5.47    7.22
  -1  26  14   -7.53   11.47
  -1  26  13    2.65   10.36
  -1  26  13   -3.01    6.70
  -1  26  12    7.64    8.43
  -1  26  12   -4.50   10.13
  -1  26  12   -6.38    6.46
  -1  26  11    1.78    9.67
  -1  26  11   -7.13    7.43
  -1 -26  11   -1.22    8.82
  -1  26  11   -9.78    6.59
  -1 -26  11    3.78   11.49
  -1  26  10   -7.78    9.37
  -1  26  10    6.37    6.25
  -1  26  10   -1.08    6.66
  -1 -26  10    5.10    8.23
  -1 -26  10    4.12   12.28
  -1  26   9   -4.18    7.03
  -1 -26   9   14.41    7.83
  -1  26   9    9.08    9.04
  -1 -26   9   10.87   12.49
  -1  26   8   17.14    8.52
  -1 -26   8    5.29    8.06
  -1  26   7    0.86    5.30
  -1  26   7   -8.74    8.28
  -1  26   6  -14.15    5.88
  -1 -26   6   -5.06    7.16
  -1  26   5   -2.41    5.93
  -1 -26   5  -26.08    7.98
  -1  26   4   -2.30    6.32
  -1  26   3   -9.47    6.96
  -1  26   2    6.87    7.18
   1  26  -2   13.05    9.03
  -1  26   1   -6.46    7.60
   1  26  -1    5.75    8.43
   1  26   0   -4.27    7.68
  -1  26   0   -1.81    7.72
   1  26   1   -1.95    7.45
  -1  26  -1   -7.35    8.32
   1  26   2  -11.71    7.08
  -1  26  -2    0.53    8.74
   1  26   3   10.94    6.82
   1  26   3   10.35    6.44
   1  26   4   23.07    6.62
   1  26   4    8.49    6.90
   1 -26   4   20.28    8.58
   1  26   5  -15.32    6.10
   1  26   5    2.37    7.27
   1 -26   5   -1.30    7.64
   1  26   6  -20.15    5.94
   1  26   6   -5.21    7.56
   1  26   7    8.67    5.40
   1  26   7    2.13    8.08
   1  26   8   -6.91    8.79
   1 -26   9   -1.36    7.64
   1  26   9    9.01    9.02
   1 -26   9    1.18   13.34
   1  26  10   -6.02    9.95
   1  26  10   -0.92    6.51
   1  26  10    3.34    6.32
   1 -26  10    9.28    8.08
   1 -26  10   -1.12   13.17
   1  26  11   -7.97   10.02
   1  26  11   10.83    7.88
   1  26  11   -3.31    6.65
   1 -26  11    2.07   12.59
   1  26  12   -3.56   10.35
   1 -26  12    9.99   11.15
   1  26  12   -2.12    6.55
   1  26  13   -4.34   10.27
   1  26  13    0.98    7.18
   1  26  13  -11.02   12.04
   1  26  14    1.63    9.99
   1  26  14  -13.83    8.89
   1  26  14    6.67   11.70
   1  26  15   16.76    9.77
   1  26  15  -14.55    7.40
   1  26  15    6.38   10.76
   1  26  16    7.13    9.19
   1  26  16    4.90    8.62
   1  26  17   -0.94    7.42
  -1  27  17    3.57    6.96
  -1  27  16    5.24    8.54
  -1  27  16    3.10    8.86
  -1  27  15    3.47    9.27
  -1  27  15   17.59    7.21
  -1  27  15   11.73    7.59
  -1  27  15    1.34   10.28
  -1  27  14    7.79    9.65
  -1  27  14   -2.31    8.64
  -1  27  14   -5.16    7.55
  -1  27  14    4.74   10.94
  -1  27  13    9.60    6.94
  -1  27  13   -5.00    9.83
  -1  27  12    4.16    8.10
  -1  27  12  -11.30    7.31
  -1  27  12    2.58   10.07
  -1 -27  11  -11.04   11.35
  -1  27  11   -3.54    7.30
  -1  27  11   -7.43    6.87
  -1 -27  11  -13.13    9.14
  -1  27  11    5.17    9.78
  -1 -27  10   15.29   12.63
  -1  27  10   -1.83    6.45
  -1 -27  10   -1.27    8.65
  -1  27  10   -4.26    7.03
  -1  27  10  -10.15    9.49
  -1 -27   9    6.59    7.66
  -1  27   9   14.54    7.39
  -1 -27   9   -3.27   12.79
  -1  27   9    0.81    9.07
  -1  27   8   -2.97    7.39
  -1  27   8   -3.10    9.00
  -1  27   7    1.76    4.87
  -1  27   7    2.91    8.32
  -1  27   6   -0.86    5.32
  -1 -27   6   -7.82    7.09
  -1  27   6    0.68    7.89
  -1  27   5    7.47    5.80
  -1 -27   5    3.86    7.31
  -1  27   4   -6.36    6.25
  -1  27   3  -10.59    6.94
   1  27  -2    9.10    9.30
  -1  27   2    5.00    7.32
   1  27  -1   -6.01    8.47
  -1  27   1  -10.74    7.74
  -1  27   0   -5.65    7.88
   1  27   0   -5.74    8.13
   1  27   1   -0.68    7.63
  -1  27  -1   -8.20    8.28
   1  27   2   11.51    7.39
  -1  27  -2   -3.83    8.88
   1 -27   2   -3.69    8.95
   1  27   3    3.04    6.68
   1 -27   3   -2.55    8.60
   1  27   4   16.81    6.52
   1  27   4   26.09    7.36
   1 -27   4   10.49    8.12
   1  27   5    5.02    5.74
   1  27   5   -8.31    7.30
   1  27   6   -0.87    5.19
   1  27   6    1.31    7.72
   1 -27   6    1.36    6.90
   1  27   7   -2.67    4.93
   1 -27   7   -4.08    6.95
   1  27   7   -5.68    8.41
   1  27   8   -5.33    8.73
   1 -27   9    6.82    7.57
   1 -27   9   -7.05   13.18
   1  27   9   -2.42    9.93
   1 -27  10    2.21   13.45
   1  27  10    7.41    6.53
   1  27  10  -17.62    6.85
   1 -27  10   20.97    8.49
   1  27  10   -4.19    9.87
   1 -27  11   -5.00   12.34
   1  27  11   -3.24    6.78
   1  27  11    1.71    9.82
   1  27  12    1.03    6.77
   1  27  12    6.76    9.94
   1  27  13   -4.86    9.73
   1  27  13   12.87    9.67
   1  27  13    8.46    7.15
   1  27  14   -1.49    9.57
   1  27  14   -6.59    7.83
   1  27  14  -17.47    8.69
   1  27  14   11.73   11.24
   1  27  15    5.89    9.13
   1  27  15   22.45    6.99
   1  27  15    5.86   10.10
   1  27  16   -9.79    8.72
   1  27  16   15.51    8.25
  -1  28  16   15.59    7.60
  -1  28  16   -0.46    8.25
  -1  28  15   -4.33    8.44
  -1  28  15   -5.49    9.74
  -1  28  14   -6.37    9.05
  -1  28  14    9.58    7.64
  -1  28  14    3.68   10.88
  -1  28  13   -1.55    9.41
  -1  28  13   15.37    7.88
  -1  28  12  -15.39    9.99
  -1  28  12   -1.96    7.40
  -1  28  11   25.17    7.66
  -1  28  11    9.05    9.69
  -1  28  11    1.02    7.30
  -1  28  10    1.63    9.72
  -1 -28  10    4.99   12.29
  -1  28  10  -19.05    6.47
  -1  28  10    8.29    7.38
  -1 -28  10    3.75    8.31
  -1  28   9   -7.13    7.66
  -1 -28   9    5.25    7.74
  -1  28   9    5.56    8.96
  -1 -28   9   -1.08   12.87
  -1  28   8   -1.81    4.65
  -1  28   8   -6.84    9.07
  -1  28   8   11.74    7.87
  -1  28   7    4.48    4.73
  -1  28   7   -8.61    8.33
  -1  28   7   -8.31    7.79
  -1  28   6    7.02    5.28
  -1  28   6    8.70    8.04
  -1 -28   6   -3.99    6.16
  -1  28   5   14.48    6.25
  -1 -28   5    2.64    6.82
  -1  28   5    4.93    7.36
  -1  28   4  -10.64    6.57
  -1 -28   4   -5.19    7.62
  -1  28   3   23.37    7.34
   1  28  -2  -11.76    9.81
  -1  28   2   -9.57    7.10
   1  28  -1   -4.35    9.00
  -1  28   1    5.53    7.61
  -1  28   0   14.19    8.47
   1  28   0   -0.66    8.32
  -1  28  -1   -1.80    8.61
   1  28   1    4.21    7.70
   1 -28   1   -1.21    9.14
   1  28   2    0.74    7.17
  -1  28  -2    0.56    9.11
   1 -28   2   -7.57    8.75
   1  28   3   11.00    6.84
   1 -28   3   10.46    8.35
   1  28   4    6.60    6.62
   1  28   4   13.70    6.97
   1 -28   4   29.53    8.35
   1  28   5    0.86    5.89
   1 -28   5    6.83    7.11
   1  28   5  -12.34    7.60
   1  28   6    5.32    5.45
   1  28   6    1.29    7.95
   1  28   7   11.78    4.86
   1 -28   7   17.83    6.69
   1  28   8   -8.23    4.93
   1  28   8    0.75    8.89
   1  28   9    4.30    7.16
   1  28   9   -3.91    9.58
   1 -28   9    4.63   13.29
   1  28  10    2.42    9.84
   1 -28  10    5.36   12.84
   1  28  10   -7.34    6.79
   1  28  10   -6.45    7.09
   1  28  11   -1.04    7.07
   1  28  11   -2.43    9.60
   1 -28  11   -3.82   11.86
   1  28  12   -8.69    9.42
   1  28  12    0.98    7.26
   1  28  13   -5.95    9.51
   1  28  13    1.77    7.63
   1  28  13  -24.27    9.34
   1  28  14  -19.13    8.25
   1  28  14    2.17   10.78
   1  28  14    6.87    7.56
   1  28  14   -1.34    9.02
   1  28  15    5.28    9.46
   1  28  15    3.45    8.27
   1  28  16   -4.08    7.22
   1  28  16    0.42    7.79
  -1  29  16    6.31    6.81
  -1  29  15    5.43    8.96
  -1  29  15   -9.66    7.73
  -1  29  14  -11.44   10.60
  -1  29  14   -3.16    8.66
  -1  29  14   -2.19    7.58
  -1  29  14   -3.39    7.78
  -1  29  13    2.81    9.21
  -1  29  13  -10.18    8.97
  -1  29  13    1.68    7.56
  -1  29  12  -13.50    9.28
  -1  29  12    3.69    7.63
  -1  29  11   -1.55    9.39
  -1  29  11    0.84    7.65
  -1  29  11    5.84    7.66
  -1  29  10   -2.33    9.31
  -1 -29  10    9.72    8.59
  -1  29  10   -4.97    7.53
  -1  29  10   10.67    6.80
  -1 -29  10    8.68   11.94
  -1 -29   9   10.33    8.13
  -1  29   9   -0.99    7.75
  -1  29   9    6.10    8.78
  -1 -29   9    5.31   12.84
  -1  29   8   -3.68    8.54
  -1  29   8   -4.51    4.94
  -1  29   8    1.91    7.93
  -1  29   7    1.40    8.45
  -1  29   7    9.01    5.03
  -1  29   7    4.52    8.05
  -1 -29   6    4.03    6.09
  -1  29   6    0.65    7.90
  -1  29   6   -2.67    5.35
  -1  29   6   -6.74    8.31
  -1  29   5    1.20    7.57
  -1 -29   5   -1.34    6.59
  -1  29   5    7.79    5.89
  -1 -29   4   -6.60    7.30
  -1  29   4    1.64    7.03
  -1  29   4   -5.00    6.42
  -1 -29   3   -1.29    7.57
  -1  29   3  -14.30    6.91
  -1  29   2    3.75    7.37
   1  29  -2    2.39   10.05
  -1  29   1    9.15    7.68
   1  29  -1    9.53    8.95
   1 -29   0    9.25    9.69
   1  29   0    3.38    8.41
  -1  29   0    8.53    8.30
   1 -29   1    8.56    9.21
  -1  29  -1    4.88    8.55
   1  29   1   -3.59    7.97
   1 -29   2   -2.56    9.05
   1  29   2  -16.77    7.51
   1 -29   3    1.33    8.41
   1  29   3    9.66    6.80
   1 -29   4   -8.15    8.15
   1  29   4   -4.21    6.41
   1 -29   5    6.89    7.04
   1  29   5    9.18    7.17
   1  29   5   -6.13    6.07
   1 -29   6    1.38    6.46
   1  29   6    3.15    7.83
   1  29   6  -11.69    5.38
   1  29   7    3.39    8.43
   1  29   7   12.78    5.27
   1 -29   7   12.30    6.36
   1  29   8   -2.16    9.15
   1  29   8    1.02    7.74
   1  29   8   10.05    5.15
   1 -29   8    1.21   13.69
   1  29   9   10.42    7.49
   1  29   9   -2.24    9.24
   1 -29   9    1.13   12.97
   1  29  10    1.52    9.33
   1 -29  10   -2.06   12.80
   1  29  10    5.17    7.61
   1  29  10   10.77    6.94
   1  29  11    3.02    9.63
   1  29  11    0.87   11.40
   1  29  11   -2.98    7.60
   1 -29  11    6.30   11.59
   1  29  12   -0.82   11.04
   1  29  12   -2.17    9.30
   1  29  12  -10.14    8.00
   1  29  13    4.69    8.91
   1  29  13   -6.56    8.02
   1  29  13    4.37    8.88
   1  29  14  -11.11   10.25
   1  29  14    9.46    8.37
   1  29  14   -3.48    7.56
   1  29  14    2.77    7.58
   1  29  15    1.96    7.45
   1  29  15   -0.52    8.74
  -1  30  15   -2.35    8.25
  -1  30  15    4.52    6.94
  -1  30  14   -6.84    7.29
  -1  30  14    2.41    9.69
  -1  30  14    3.29    7.97
  -1  30  13    5.63    8.43
  -1  30  13   -6.39    8.42
  -1  30  13   15.28    8.26
  -1  30  12    9.17   10.99
  -1  30  12   -4.09    8.95
  -1  30  12    0.85    8.08
  -1  30  11    2.14    9.03
  -1  30  11   12.03    7.97
  -1  30  11    9.09    7.82
  -1  30  10   -6.56    7.77
  -1 -30  10  -18.70    8.84
  -1  30  10    2.90    8.96
  -1 -30  10   12.87   11.40
  -1 -30   9    5.03    8.00
  -1  30   9  -10.30    7.89
  -1  30   9   -1.44    9.01
  -1 -30   9   -6.18   12.63
  -1  30   8   -0.70    8.55
  -1  30   8  -20.48    5.94
  -1  30   8   -0.91    8.09
  -1  30   7   -3.34    8.13
  -1 -30   7    3.96    6.94
  -1  30   7    8.96    5.20
  -1  30   7  -12.19    8.24
  -1  30   6   -0.63    7.98
  -1 -30   6    8.03    5.98
  -1  30   6   -0.89    5.70
  -1  30   6  -15.53    8.22
  -1  30   5   -2.31    7.41
  -1 -30   5   -4.02    6.71
  -1  30   5    3.48    6.03
  -1  30   5   -3.03    8.31
  -1 -30   4   -5.31    7.41
  -1  30   4    7.55    6.43
  -1 -30   3  -10.39    7.49
  -1  30   3    1.60    7.08
  -1 -30   2   12.59    8.33
   1 -30  -2   -7.94    9.94
  -1  30   2   -3.03    7.25
   1  30  -1   25.61    9.56
  -1  30   1   12.05    8.03
   1 -30   0   -2.32    9.54
   1  30   0   -0.68    8.58
  -1  30   0    0.66    8.44
   1 -30   1    6.13    9.51
   1  30   1   -7.28    8.00
  -1  30  -1   -0.61    8.92
   1 -30   2    3.85    8.80
   1  30   2  -14.67    7.67
   1 -30   3  -11.94    8.49
   1  30   3    8.96    7.14
   1 -30   4    1.36    7.87
   1  30   4   -1.70    6.75
   1 -30   5    6.86    7.58
   1  30   5   -7.05    6.15
   1  30   6    1.20    8.00
   1  30   6    5.40    5.91
   1 -30   6    1.37    6.51
   1  30   7    0.65    8.41
   1 -30   7  -14.80    6.96
   1  30   8   -4.77    8.78
   1  30   8    1.97    7.88
   1  30   8  -13.53    5.93
   1 -30   8   -3.53   13.48
   1  30   9  -16.85    9.07
   1 -30   9   -8.70   13.19
   1  30   9  -12.93    7.87
   1  30  10    0.71    9.04
   1  30  10   -8.80    8.02
   1 -30  10    0.97   12.36
   1  30  11   -7.44    7.84
   1  30  11    2.45   10.84
   1  30  11   -3.45    9.21
   1  30  12   -3.78   10.35
   1  30  12  -17.46    9.48
   1  30  12   -0.85    8.04
   1  30  12    2.60    8.77
   1  30  13    2.94    8.33
   1  30  13  -23.74    8.59
   1  30  13   -7.46    8.03
   1  30  14   12.62    7.86
   1  30  14   23.28    7.15
   1  30  14    4.95    7.77
   1  30  15   -0.80    6.69
   1  30  15    2.64    7.97
  -1  31  14   -0.53    8.80
  -1  31  14   -0.46    7.03
  -1  31  13    5.97    7.96
  -1  31  13    3.40    7.95
  -1  31  13   -5.71    7.96
  -1  31  12    2.80    9.90
  -1  31  12   -3.85    8.18
  -1  31  12   -2.42    8.36
  -1  31  11   -5.80    8.68
  -1  31  11   -2.50    8.27
  -1  31  10  -13.30    8.79
  -1  31  10   -8.67    8.40
  -1 -31  10   -8.86    9.21
  -1  31   9    0.87    8.17
  -1  31   9   -3.34    8.92
  -1 -31   9   -2.95   12.35
  -1  31   8    3.92    8.52
  -1  31   8   10.30    8.26
  -1  31   8    1.73    5.76
  -1 -31   8   21.69   12.93
  -1  31   7   -4.39    8.12
  -1  31   7    7.92    5.91
  -1  31   7    4.95    8.29
  -1 -31   7    1.29    7.08
  -1  31   6   -2.95    7.64
  -1  31   6    7.02    5.96
  -1  31   6    4.67    8.49
  -1 -31   5    7.96    7.01
  -1  31   5   14.66    7.65
  -1  31   5   18.96    6.44
  -1  31   5    8.69    8.78
  -1 -31   4    3.95    7.37
   1 -31  -4    1.53   10.24
  -1  31   4    9.18    7.02
  -1  31   4    6.00    8.53
  -1 -31   3    1.29    7.81
   1 -31  -3   -8.76   10.38
  -1  31   3    3.98    7.37
   1 -31  -2    6.82   10.29
  -1 -31   2   -3.76    8.42
  -1  31   2    8.28    7.89
  -1 -31   1    8.44    8.80
   1 -31  -1  -19.15   10.40
  -1  31   1   -4.22    8.19
   1  31  -1   -6.34    9.78
   1 -31   0   12.58   10.01
  -1  31   0    7.16    8.78
   1 -31   1    6.06    9.63
   1  31   1   -0.73    8.45
  -1  31  -1    1.80    9.08
   1 -31   2  -11.41    8.91
   1  31   2   -5.40    8.01
   1 -31   3    9.18    8.76
   1  31   3   -0.81    7.60
   1 -31   4    6.69    8.15
   1  31   4  -10.18    7.01
   1 -31   5    9.43    7.95
   1  31   5   -7.00    6.61
   1  31   6   -7.32    7.94
   1  31   6   -1.78    5.85
   1 -31   6    6.68    7.46
   1  31   7   -3.02    8.30
   1  31   7    5.35    5.86
   1  31   7   -2.71    8.68
   1 -31   7    9.14    7.29
   1  31   8   15.15    8.70
   1  31   8    6.51    8.15
   1 -31   8   11.27    8.03
   1  31   8    7.90    6.27
   1 -31   8    6.81   13.23
   1  31   9    7.08    8.62
   1  31   9    7.45    8.40
   1 -31   9    4.13   12.63
   1  31  10   -4.48    8.62
   1  31  10    4.81   10.70
   1  31  10    9.98    8.21
   1 -31  10   -0.91   11.89
   1  31  11   -3.41    8.19
   1  31  11   -0.76   10.60
   1  31  11    6.13    8.49
   1  31  12  -10.33    9.97
   1  31  12    1.27    8.81
   1  31  12   -2.31    8.08
   1  31  12    7.37    8.25
   1  31  13    5.50    7.77
   1  31  13    7.99    7.86
   1  31  13    8.62    7.86
   1  31  14    2.48    6.84
  -1  32  13  -25.71    7.50
  -1  32  13   -0.45    7.12
  -1  32  12   -8.17    9.66
  -1  32  12   -9.34    7.90
  -1  32  12   -6.79    8.16
  -1  32  12  -21.52    8.42
  -1  32  11   -4.88    9.86
  -1  32  11    5.96    8.44
  -1  32  11    0.57    8.06
  -1  32  10   -1.78    8.17
  -1  32  10    0.79    8.38
  -1  32   9   -9.05    8.49
  -1  32   9   -8.00    8.44
  -1  32   9   -3.19    6.80
  -1 -32   9   12.97   12.16
  -1  32   8   -6.56    8.25
  -1  32   8    9.49    8.73
  -1  32   8   -0.83    6.37
  -1 -32   8    8.29   12.76
  -1  32   7   -5.17    8.12
  -1  32   7    1.70    6.17
  -1  32   7    5.36    8.61
  -1 -32   7   11.17    7.93
  -1  32   6   -7.03    7.39
  -1 -32   6   -3.83    7.63
  -1  32   6   10.24    6.52
  -1  32   6   -0.73    8.50
  -1 -32   5    5.17    7.33
  -1  32   5   11.79    6.96
  -1  32   5   -2.04    8.83
  -1 -32   4   -1.29    7.93
  -1  32   4    1.64    7.12
  -1  32   4    5.01    8.76
   1 -32  -3  -12.60   10.52
  -1 -32   3  -16.47    7.98
  -1  32   3   10.16    7.81
   1 -32  -2   -3.77   10.55
  -1 -32   2    4.93    8.65
  -1  32   2   -2.21    8.05
  -1 -32   1   -5.92    8.91
   1 -32  -1    1.03   10.06
   1  32  -1  -13.51   10.14
  -1  32   1   18.56    8.42
   1 -32   0   -1.11    9.88
  -1 -32   0  -11.24    9.35
  -1  32   0    3.17    8.96
   1  32   0   -4.65    9.44
   1 -32   1   -8.26    9.50
   1  32   1   -2.85    8.66
  -1  32  -1    4.04    9.49
   1 -32   2   12.35    9.49
   1  32   2   21.26    8.51
   1 -32   3   19.13    8.86
   1  32   3    2.40    7.72
   1 -32   4    3.89    8.37
   1  32   4   -7.50    7.53
   1  32   5   15.42    6.92
   1 -32   5   -2.60    7.86
   1  32   5   -0.76    8.65
   1  32   6    4.34    6.51
   1  32   6    5.65    8.48
   1 -32   6   -9.00    8.00
   1  32   7   -3.28    7.95
   1 -32   7   -1.25    7.87
   1  32   7  -12.63    8.98
   1  32   7    4.31    6.34
   1 -32   7    7.03   14.06
   1  32   8    1.70    8.03
   1 -32   8   -4.31   13.02
   1  32   8   -2.58    8.39
   1 -32   8    1.19    7.95
   1  32   9    2.30    8.19
   1  32   9   -0.85    8.39
   1 -32   9  -11.60   12.20
   1  32  10    8.98    8.27
   1  32  10    6.66   10.13
   1  32  10   -8.24    8.57
   1 -32  10   25.85   11.71
   1  32  11    1.37    9.74
   1  32  11    1.59    7.97
   1  32  11    0.76    8.15
   1  32  12   -6.12    9.68
   1  32  12   -0.96    7.38
   1  32  12    2.84    8.22
   1  32  12    7.48    8.13
   1  32  13   -8.28    8.72
   1  32  13    0.41    6.68
   1  32  13   17.96    7.15
   1  32  13    5.72    7.73
  -1  33  13   -3.69    8.15
  -1  33  12   -9.38    8.68
  -1  33  12   -0.43    6.90
  -1  33  12    5.22    8.19
  -1  33  12    6.64    7.67
  -1  33  11    7.68    7.44
  -1  33  11   -1.30    8.33
  -1  33  11    2.50    9.44
  -1  33  10   -9.70    8.52
  -1  33  10   -4.10    7.80
  -1  33   9   -6.87    7.76
  -1  33   9   16.41    8.48
  -1  33   9   -2.97    7.15
  -1 -33   9   -7.70   11.52
  -1  33   8   -1.58    7.65
  -1  33   8    5.70    8.54
  -1  33   8   -0.78    6.82
  -1 -33   8    4.87   12.32
  -1  33   7   -3.06    7.50
  -1  33   7   14.57    6.86
  -1  33   7   -0.69    8.84
  -1 -33   7  -10.59    8.02
  -1  33   6    1.64    6.85
  -1 -33   6   13.41    7.69
  -1  33   6    9.27    8.72
  -1 -33   5   16.12    7.84
  -1  33   5   -5.67    7.00
  -1  33   5   -7.45    8.76
  -1 -33   4    7.44    7.99
  -1  33   4    1.58    7.18
  -1 -33   3   -2.45    8.40
   1 -33  -3  -14.23   10.30
  -1  33   3    7.54    7.65
   1 -33  -2    3.58   10.30
  -1 -33   2   13.09    8.51
  -1  33   2  -17.05    8.26
  -1 -33   1   17.15    9.00
   1 -33  -1    9.86   10.30
  -1  33   1   -0.66    8.75
   1 -33   0   -5.32   10.59
  -1 -33   0   -9.76    9.66
   1  33   0   -1.91    9.51
  -1  33   0    3.62    9.06
  -1 -33  -1   13.20   10.11
   1 -33   1    3.39    9.66
   1  33   1    8.93    9.11
   1 -33   2  -10.65    9.29
  -1 -33  -2   11.24   10.13
   1  33   2   -0.73    8.46
   1 -33   3    3.66    9.03
  -1 -33  -3    8.47   10.31
   1  33   3    2.32    7.98
  -1 -33  -4    5.95   10.43
   1  33   4   22.55    7.97
   1 -33   4   -1.24    8.88
   1  33   4    3.27    8.86
   1  33   5   -8.25    7.55
   1 -33   5   -6.20    8.30
   1  33   5   10.51    8.86
   1  33   6    9.13    7.15
   1  33   6    1.48    8.58
   1 -33   6   19.49    8.77
   1  33   7   -3.83    8.95
   1 -33   7    2.35    8.28
   1 -33   7   -6.67   13.15
   1  33   8    3.88    8.51
   1 -33   8   14.40    8.38
   1 -33   8    4.04   12.78
   1  33   9   -3.44    7.57
   1  33   9    3.55    9.89
   1  33   9    8.42    8.45
   1 -33   9   -6.22   11.87
   1  33  10    9.47    8.46
   1  33  10    1.34    9.71
   1  33  10   -8.53    7.39
   1  33  11  -10.37    9.52
   1  33  11    4.37    7.06
   1  33  11   -0.61    8.58
   1  33  11    6.00    8.21
   1  33  12    0.38    6.66
   1  33  12   -1.06    8.68
   1  33  12  -21.14    7.76
   1  33  12    4.64    8.26
   1  33  13   -5.21    7.64
  -1  34  12   29.51    7.11
  -1  34  12   -7.53    8.00
  -1  34  11    0.55    8.60
  -1  34  11   -0.39    6.58
  -1  34  11    1.64    8.22
  -1  34  10    4.65    6.95
  -1  34  10   -8.29    8.59
  -1  34  10   10.88    9.17
  -1  34   9   -4.94    8.52
  -1  34   9    2.66    7.15
  -1 -34   8   -6.30   12.19
  -1  34   8   -0.73    7.05
  -1  34   8   -3.11    8.60
  -1 -34   7    3.03   12.39
  -1  34   7   -3.05    8.63
  -1 -34   7   -2.20    8.23
  -1  34   7    9.08    7.38
  -1  34   6   -6.45    8.72
  -1 -34   6   -4.58    8.25
  -1  34   6   10.00    7.28
  -1 -34   5    5.85    8.25
  -1  34   5   21.43    7.57
  -1  34   4   14.18    7.86
  -1 -34   4   -1.18    8.44
  -1  34   3    0.71    8.21
   1 -34  -3   11.64   10.20
  -1 -34   3   -1.16    8.71
  -1  34   2    8.06    8.66
   1 -34  -2   10.80   10.30
  -1 -34   2    6.78    9.23
  -1  34   1   -1.86    8.72
  -1 -34   1   17.37    9.52
   1 -34  -1   10.14   10.46
  -1  34   0    3.94    9.12
   1 -34   0   18.00   10.12
  -1 -34   0    8.23    9.56
  -1 -34  -1    8.64    9.99
   1 -34   1    9.58    9.99
   1  34   2   15.28    8.82
   1 -34   2   -6.69    9.51
  -1 -34  -2   -9.67   10.29
   1 -34   3   -8.04    9.04
   1  34   3    8.08    8.29
  -1 -34  -3   -4.72   10.49
   1  34   4   -6.11    7.86
   1 -34   4    4.66    9.24
   1  34   5   -6.24    7.54
   1  34   5   -1.26    8.77
   1 -34   5    3.48    8.49
   1 -34   6    1.13    8.30
   1  34   6   -4.62    8.93
   1 -34   7    4.15   12.50
   1  34   7    0.68    8.73
   1 -34   7    5.43    8.59
   1  34   8    0.67    9.57
   1 -34   8   11.13   12.17
   1  34   8    8.88    8.87
   1  34   9   -1.91    9.39
   1 -34   9   -5.61   10.96
   1  34   9   -6.65    8.88
   1  34  10   -5.62    8.54
   1  34  10    0.59    8.98
   1  34  11    0.53    8.67
   1  34  11   -2.24    8.35
   1  34  12   -1.34    7.69
   1  34  12    5.35    6.68
   1  34  12    4.28    7.65
  -1  35  12   -8.49    7.15
  -1  35  11   -5.09    8.05
  -1  35  11  -32.19    7.50
  -1  35  10    4.86    8.10
  -1  35  10   -5.24    8.40
  -1  35   9    3.60    8.44
  -1  35   9   -0.57    8.73
  -1 -35   8   -1.87    8.91
  -1 -35   8   -7.31   11.40
  -1  35   8   -6.82    8.41
  -1 -35   7   -4.02    8.64
  -1 -35   7    6.49   12.18
  -1  35   7   -2.59    8.58
  -1 -35   6   22.15    8.83
  -1  35   6    7.81    7.71
  -1 -35   5   -3.25    8.46
  -1  35   5    5.67    7.71
  -1  35   4   10.39    8.31
  -1 -35   4    1.09    8.80
  -1  35   3   -5.96    8.40
  -1 -35   3   -3.25    9.13
  -1  35   2    5.58    8.55
  -1 -35   2    4.22    9.31
   1 -35  -2    1.51   10.37
  -1  35   1   -0.57    8.94
   1 -35  -1   -8.45   10.14
  -1 -35   1  -10.12    9.59
   1 -35   0   -1.84   10.09
  -1 -35   0   12.43    9.83
   1 -35   1   22.61   10.34
  -1 -35  -1    2.66   10.00
   1 -35   2   16.47    9.77
  -1 -35  -2   15.33   10.49
   1 -35   3   -5.30    9.20
  -1 -35  -3   -2.85   10.49
   1 -35   4    2.14    9.06
   1 -35   5   19.17    8.82
   1 -35   6  -20.72    9.13
   1  35   6   -5.13    8.75
   1  35   7   -9.67    9.49
   1 -35   7   -0.95   12.16
   1  35   7   -1.17    8.61
   1  35   8   -7.65    9.35
   1 -35   8   -5.84   11.18
   1  35   8   -6.96    8.63
   1  35   9    0.56    8.89
   1  35   9   -7.81    8.40
   1 -35   9    9.85   10.42
   1  35  10    0.51    8.18
   1  35  10  -20.33    8.09
   1  35  10   -5.06    8.54
   1  35  11   -6.72    7.04
   1  35  11    3.95    7.62
  -1  36  11  -13.53    6.96
  -1  36  10   -9.58    7.29
  -1  36  10   -8.77    7.60
  -1  36   9    0.49    8.18
  -1  36   8   -6.23    8.36
  -1 -36   8    6.43   10.46
  -1 -36   7   -9.02    8.75
  -1 -36   7    6.67   11.35
  -1 -36   6    8.58    8.70
  -1 -36   6   -8.43   12.14
  -1 -36   5   -6.89    8.80
  -1  36   4    1.88    8.10
  -1 -36   4   11.94    8.80
  -1 -36   3   -9.88    9.40
  -1 -36   2  -10.60    9.74
   1 -36  -2   -1.33   10.23
  -1 -36   1   10.16    9.65
   1 -36  -1   10.57   10.16
  -1 -36   0    0.87    9.64
   1 -36   0   -9.95    9.96
  -1 -36  -1   11.23   10.13
   1 -36   1    0.89    9.60
  -1 -36  -2  -10.10   10.15
   1 -36   2   -9.32    9.47
   1 -36   3   -7.67    9.54
   1 -36   4  -11.62    9.18
   1  36   4    0.97    8.35
   1 -36   5    1.92    9.02
   1  36   5   -3.07    8.52
   1 -36   6   14.25   12.25
   1 -36   6    9.28    9.14
   1  36   6    1.05    8.71
   1 -36   7    6.80   11.20
   1  36   7   -6.70    8.45
   1  36   7   -6.80    8.73
   1 -36   8    5.86   10.45
   1  36   8   -9.41    8.38
   1  36   8   -2.52    8.56
   1  36   9  -10.23    8.16
   1  36   9   -2.34    8.15
   1  36  10   21.31    7.25
   1  36  10    1.25    7.48
  -1  37  10    7.87    6.30
  -1  37   9    0.40    7.19
  -1  37   8   -7.79    7.74
  -1  37   7   -2.71    7.80
  -1 -37   7    5.83   10.65
  -1  37   6  -14.58    8.00
  -1 -37   6    1.69    8.70
  -1 -37   6   -6.67   11.46
  -1 -37   5   10.50    8.95
  -1 -37   4   -3.55    9.11
  -1 -37   3   -4.41    9.14
  -1 -37   2   -0.86    9.41
   1 -37  -1    3.93   10.13
  -1 -37   1    5.76    9.54
   1 -37   0    2.18   10.01
  -1 -37   0   -6.17    9.98
   1 -37   1   -1.57    9.83
  -1 -37  -1   -5.64   10.02
   1 -37   2    6.59    9.55
  -1 -37  -2   -0.62   10.17
   1 -37   3    6.78    9.41
   1 -37   4   -3.42    9.42
   1  37   5   -5.12    7.75
   1 -37   5   11.15   11.64
   1 -37   5   18.55    9.23
   1  37   6   -7.88    7.95
   1 -37   6    1.69   11.41
   1  37   7   -5.63    7.76
   1 -37   7   -7.41   10.59
   1  37   8   -8.73    7.52
   1  37   8    0.82    7.61
   1 -37   8  -10.58    9.64
   1  37   9   -7.49    7.05
  -1  38   8  -11.35    6.74
  -1  38   7   -7.22    6.92
  -1 -38   7    1.23    9.69
  -1  38   6    1.10    6.86
  -1 -38   6   -5.76   10.45
  -1  38   5   -8.88    6.93
  -1 -38   5   -8.11   11.10
  -1 -38   5    8.34    9.06
  -1 -38   4  -16.22    9.16
  -1 -38   3   -0.77    9.21
  -1 -38   2    0.75    9.49
  -1 -38   1   -0.71    9.62
   1 -38   0    4.32    9.59
  -1 -38   0    7.96    9.78
  -1 -38  -1    2.39    9.64
   1 -38   1  -12.08    9.68
   1 -38   2    2.84    9.39
   1 -38   3   -8.04    9.50
   1 -38   4   -8.83   11.58
   1 -38   5   -1.63   11.35
   1  38   6   -2.06    7.49
   1  38   6   -1.71    6.90
   1 -38   6    5.09   10.35
   1  38   7    5.73    7.15
   1 -38   7   16.24    9.47
   1  38   8   -8.49    6.59
  -1  39   7  -15.86    6.43
  -1 -39   6   -4.19    9.25
  -1 -39   5   17.22   10.54
  -1 -39   4    3.26    8.89
  -1 -39   3    3.24    9.15
  -1 -39   2    7.56    9.36
  -1 -39   1    7.75    9.41
  -1 -39   0    0.55    9.45
   1  39   1  -19.66    6.57
   1  39   2  -26.79    7.17
   1  39   3  -28.95    7.49
   1 -39   4   -3.80   10.55
   1  39   4   -9.44    7.02
   1 -39   5   -4.14   10.12
   1  39   5  -22.22    7.06
   1 -39   6    3.63    9.18
   1  39   6   15.22    6.75
   1  39   7   -3.46    6.15
  -1 -40   4   -9.49    9.33
   1 -40   4   -1.89    9.22
  -2   0  22   14.01    6.41
  -2   0  21    5.08    7.52
  -2   0  20   -0.63    8.42
  -2   0  19   17.63   10.80
  -2   0  19    5.05    9.27
  -2   0  18    7.68   12.61
  -2   0  18    9.80   11.04
  -2   0  18  -17.91    9.89
  -2   0  17   12.40   12.62
  -2   0  17    1.79   10.70
  -2   0  17   -5.57    9.78
  -2   0  16    7.01   12.00
  -2   0  16   -0.77    8.62
  -2   0  16    2.60   10.27
  -2   0  15   -7.21    8.27
  -2   0  15   -4.84    9.90
  -2   0  15   -0.83   11.45
  -2   0  15    3.98    7.03
  -2   0  14   48.30    9.87
  -2   0  14   34.46    8.55
  -2   0  14   40.05   11.86
  -2   0  14   33.21    7.68
  -2   0  13    5.14    7.03
  -2   0  13   -9.03   10.56
  -2   0  13    8.02    6.58
  -2   0  13    1.30    8.26
  -2   0  13    5.91    6.14
  -2   0  12  112.96   11.82
  -2   0  12  124.05   12.59
  -2   0  12  108.24   13.93
  -2   0  12   97.87   11.46
  -2   0  12  111.68   12.47
  -2   0  11    7.77    6.66
   2   0 -11    0.36    2.97
  -2   0  11   -5.36    8.50
  -2   0  11    1.57    6.51
   2   0 -11   -3.85    4.05
  -2   0  11   -0.97    6.52
  -2   0  11    0.32    4.69
   2   0 -10   42.25    4.40
   2   0 -10   36.21    5.33
  -2   0  10   39.92    6.83
   2   0 -10   35.19    5.08
  -2   0  10   37.77    8.26
  -2   0  10   30.79    7.08
   2   0 -10   40.35    4.60
   2   0  -9   -6.26    3.43
   2   0  -9   -2.87    2.34
  -2   0   9   -5.05    5.98
   2   0  -9   -5.20    2.88
   2   0  -9   -5.73    2.38
   2   0  -8  244.02   20.68
   2   0  -8  231.88   20.49
   2   0  -8  256.17   20.44
   2   0  -8  236.63   20.77
   2   0  -7    2.76    1.97
   2   0  -7    4.42    1.75
   2   0  -6   37.06    4.02
   2   0  -6   43.89    3.88
   2   0  -5   -0.27    1.24
   2   0  -5    0.93    1.01
   2   0  -4  114.35    9.73
   2   0  -3    0.48    0.82
   2   0  -2   -0.74    0.75
   2   0  -2    1.87    0.75
   2   0  -2    1.31    0.65
   2   0  -2    0.32    0.72
  -2   0   1   -0.08    0.49
  -2   0   0 1618.68  128.18
  -2   0   0 1533.84  128.13
  -2   0  -1    1.45    0.92
   2   0   2 4641.30  383.15
  -2   0  -2 4713.66  383.25
  -2   0  -3   -0.17    0.89
   2   0   3    0.16    0.43
   2   0   4 1412.80  119.52
  -2   0  -4 1488.40  119.51
  -2   0  -5   -1.54    1.36
  -2   0  -6    0.30    1.74
  -2   0  -7   -1.16    3.07
  -2   0  -7    3.00    2.19
  -2   0  -8    5.18    2.40
  -2   0  -8   -7.16    3.69
   2   0   9  -10.08    6.23
  -2   0  -9   -0.40    2.74
  -2   0  -9   -5.70    4.49
   2   0   9    3.71    7.41
   2   0   9  -10.68    6.19
   2   0   9   -5.55    4.40
   2   0  10   -0.39    5.22
  -2   0 -10    1.11    2.84
   2   0  10   -2.98    5.20
  -2   0 -10    8.56    3.31
   2   0  10    7.94    7.01
   2   0  10    4.93    8.58
   2   0  10   -8.29    6.99
   2   0  10   -6.30    6.60
   2   0  10   -1.21    6.57
   2   0  11    3.67    7.44
   2   0  11    1.33    5.85
   2   0  11    9.23    7.35
   2   0  11    4.07    7.64
   2   0  11    2.53    9.55
   2   0  11    1.14    7.72
   2   0  11   -5.79    6.06
   2   0  12   31.23    8.75
   2   0  12   19.15    6.96
   2   0  12    4.91    7.20
   2   0  12   18.17    7.05
   2   0  12    7.19   10.47
   2   0  13  -23.57    9.01
   2   0  13   11.16   11.55
   2   0  13  -12.43    9.33
   2   0  13   -1.68    7.54
   2   0  13   -4.74    7.07
   2   0  14   -0.86    9.53
   2   0  14   -8.64   12.17
   2   0  14   10.47   10.18
   2   0  14   -4.20    8.10
   2   0  14    2.65    7.80
   2   0  15   -0.93    9.79
   2   0  15  -10.91   12.75
   2   0  15   19.01   10.92
   2   0  15    0.62    8.26
   2   0  15   -7.17    8.91
   2   0  16  -15.40   10.48
   2   0  16    7.29    8.32
   2   0  16  -14.16    9.28
   2   0  16    7.38   12.72
   2   0  17  -11.12    9.38
   2   0  17   -0.56    8.18
   2   0  17   -8.07   12.87
   2   0  18   11.18    9.11
   2   0  18    7.42   12.25
   2   0  19    1.85    8.43
   2   0  19    5.69   11.51
   2   0  20   11.77    7.78
  -2  -1  22   27.62    6.57
  -2   1  22   13.58    6.46
  -2   1  21   14.21    7.73
  -2  -1  21   11.68    7.43
  -2  -1  20   15.03    8.82
  -2   1  20   11.29    8.56
  -2  -1  19    2.17    9.20
  -2   1  19    3.60    9.20
  -2   1  19   30.34   10.75
  -2  -1  18    0.78    9.73
  -2   1  18  -14.00    9.80
  -2   1  18   17.86   11.37
  -2  -1  18   10.61   12.83
  -2  -1  17  -15.14    9.66
  -2   1  17    3.17    8.92
  -2   1  17    0.90   10.81
  -2  -1  17    1.83   12.88
  -2   1  17   -2.56   12.18
  -2  -1  16    6.98    8.90
  -2   1  16   16.92    9.04
  -2   1  16   16.04   12.09
  -2  -1  16   18.13   12.68
  -2   1  16   15.52    7.89
  -2   1  16    7.79   10.31
  -2  -1  15    8.70    8.38
  -2   1  15    3.58    8.30
  -2   1  15    0.80   11.43
  -2  -1  15    6.05   12.20
  -2   1  15    4.83    9.98
  -2   1  15   -3.69    7.20
  -2  -1  14   11.99   11.69
  -2   1  14   11.86   11.07
  -2  -1  14    8.83    6.64
  -2   1  14    6.90    6.92
  -2  -1  14    6.30    6.86
  -2   1  14   17.43    7.62
  -2  -1  14   12.45    7.69
  -2   1  14   18.20    9.07
  -2   1  13   59.97    9.95
  -2   1  13   54.27    8.28
  -2  -1  13   57.70    8.24
  -2  -1  13   76.81    9.59
  -2  -1  13   55.58   12.02
  -2   1  13   61.72    8.71
  -2  -1  13   64.58    9.10
  -2   1  13   46.06   11.68
  -2  -1  12   -5.96    6.30
  -2  -1  12    4.88    6.82
  -2  -1  12    4.22    5.32
  -2   1  12   -3.51    5.62
  -2  -1  12    1.28    9.73
  -2   1  12    4.13    9.25
  -2   1  12   11.79    7.47
  -2   1  12   10.86    7.30
  -2  -1  11    9.24    5.86
  -2  -1  11   22.71    7.06
  -2   1  11   15.80    5.21
  -2   1  11   37.47    8.59
  -2  -1  11   13.95    9.05
  -2   1  11   34.81    6.97
   2  -1 -11   20.82    4.51
   2   1 -11   12.72    4.53
   2   1 -11   25.35    3.89
  -2   1  11   23.59    6.71
   2   1 -10    2.96    2.65
   2  -1 -10    2.54    3.73
   2   1 -10   -2.45    3.62
   2  -1 -10   -0.31    2.42
   2  -1 -10   -3.34    3.52
  -2   1  10   13.24    5.71
   2   1 -10   -4.28    3.56
  -2   1  10   -0.44    7.54
  -2  -1  10   -2.88    7.87
  -2  -1  10    0.50    6.30
   2  -1 -10    1.77    2.81
   2   1 -10    3.58    2.50
   2   1  -9   83.81    7.70
   2  -1  -9   80.54    7.79
  -2  -1   9   93.49    9.14
   2  -1  -9   76.25    7.48
  -2   1   9   55.09    8.43
   2   1  -9   66.83    7.53
   2  -1  -9   78.08    7.08
   2   1  -9   79.30    7.25
   2   1  -9   84.04    7.25
   2  -1  -8  120.54    9.82
   2   1  -8  110.96    9.90
   2   1  -8  115.93    9.92
   2  -1  -8  102.21   10.06
   2   1  -8  113.67   10.18
   2   1  -8  112.12   10.24
   2   1  -7   13.30    2.07
   2  -1  -7    8.24    2.24
   2   1  -7   11.18    2.50
   2   1  -7   16.69    2.26
   2   1  -7   10.51    2.55
   2  -1  -7   12.46    1.99
   2   1  -6   46.49    4.34
   2   1  -6   48.84    4.35
   2  -1  -6   48.37    4.24
   2   1  -6   37.98    4.46
   2   1  -6   50.78    4.61
   2   1  -5  130.71   10.77
   2  -1  -5  127.04   10.68
  -2   1   5  131.24   10.61
   2   1  -5  124.11   10.86
   2   1  -5  114.77   10.87
  -2   1   4  387.22   30.71
   2   1  -4  371.95   30.67
   2  -1  -4  382.32   30.71
   2   1  -4  386.26   30.80
   2   1  -4  354.49   30.86
   2  -1  -4  339.37   30.80
   2   1  -4  362.72   30.86
   2   1  -3  659.94   52.95
  -2   1   3  653.02   52.90
   2   1  -3  614.12   52.88
   2   1  -3  666.90   53.00
   2  -1  -3  642.53   52.94
   2   1  -3  630.68   52.97
   2   1  -3  646.55   52.98
   2   1  -2  143.55   11.37
  -2   1   2  135.49   11.34
   2   1  -2  140.07   11.40
   2  -1  -2  132.20   11.33
   2   1  -2  139.66   11.36
   2   1  -2  130.97   11.35
  -2   1   1 5281.81  452.20
   2   1  -1 5668.75  452.17
   2  -1   0  282.88   22.39
  -2   1   0  288.38   22.41
   2  -1   0  253.87   22.37
  -2   1  -1 2341.07  189.47
  -2   1  -1 2256.67  189.50
  -2  -1  -2  554.19   44.00
  -2   1  -2  521.43   44.01
  -2   1  -2  529.33   43.90
  -2   1  -3  379.71   31.43
  -2  -1  -3  379.42   31.40
   2   1   4  120.50   10.39
  -2  -1  -4  145.49   10.67
  -2   1  -4  133.24   10.69
   2   1   4  122.35   10.65
  -2  -1  -5   11.92    1.90
  -2   1  -5   13.87    2.32
  -2   1  -5   14.88    1.99
  -2  -1  -6  222.77   18.63
  -2   1  -6  227.48   18.69
   2   1   6  211.57   18.66
  -2   1  -6  226.54   18.98
  -2   1  -7  189.03   16.37
  -2  -1  -7  187.72   16.30
  -2   1  -7  204.86   16.78
  -2   1  -8   47.10    5.81
  -2   1  -8   45.02    5.12
  -2  -1  -8   52.35    5.05
   2  -1   9   62.51    7.55
   2   1   9   57.08    8.87
   2  -1   9   51.06    9.73
   2   1   9   66.90    9.46
   2   1   9   88.70    8.56
  -2  -1  -9   70.25    6.85
  -2   1  -9   57.29    7.58
  -2   1  -9   74.87    6.98
  -2  -1  -9   78.06    7.88
  -2   1  -9   79.22    6.69
   2  -1  10    1.84    5.21
   2   1  10    8.51    5.58
   2   1  10    1.29    7.09
   2   1  10    4.22    8.21
   2  -1  10    6.26    8.75
   2   1  10   11.45    6.69
  -2   1 -10    5.62    2.76
   2  -1  10   13.92    5.21
   2   1  10   11.07    5.08
  -2   1 -10    5.42    3.41
  -2  -1 -10   23.74    3.59
   2   1  10    7.27    6.59
   2   1  10    9.56    6.74
   2   1  11   45.41    8.28
   2   1  11   59.10    8.53
   2  -1  11   31.69    6.83
   2   1  11   25.93    6.78
   2   1  11   42.74    7.98
   2  -1  11   58.88    8.47
   2   1  11   53.19    8.77
   2   1  11   34.69    6.74
   2  -1  11   33.58    7.07
   2  -1  11   26.32   10.59
   2   1  11   36.02   10.24
   2   1  11   35.06    7.40
   2   1  11   34.68    8.13
   2  -1  12    6.74    6.64
   2   1  12   -3.46   10.24
   2  -1  12    3.73   10.75
   2   1  12    4.92    8.17
   2   1  12   21.47    8.32
   2   1  12    0.82    6.95
   2   1  12   -0.51    6.66
   2   1  12    9.01    7.01
   2   1  12    6.40    8.29
   2  -1  12    6.25    6.59
   2   1  13   -1.77    7.14
   2   1  13    9.97    7.74
   2  -1  13    5.32    7.30
   2   1  13   -7.78    8.94
   2  -1  13    7.14    7.37
   2   1  13    2.16    9.11
   2   1  13    5.57    6.94
   2   1  13   -0.77   10.98
   2  -1  13   -4.13   11.68
   2  -1  14   33.04    8.63
   2   1  14   29.64    8.98
   2   1  14   49.61   10.31
   2  -1  14   18.59    8.77
   2   1  14   41.59    8.59
   2   1  14   65.95   11.05
   2   1  14   31.71    7.42
   2  -1  14   28.66   12.96
   2   1  14   16.66   12.31
   2   1  15  -22.15    9.06
   2  -1  15   16.50    8.80
   2   1  15  -28.41   10.08
   2   1  15   -5.47    6.12
   2   1  15   19.67   10.66
   2  -1  15   -9.38    8.42
   2   1  15   -4.57    8.80
   2   1  15    0.88   12.42
   2  -1  15  -21.65   13.21
   2  -1  16   -7.64   13.05
   2   1  16   -8.92    9.33
   2  -1  16   -5.97    9.15
   2   1  16  -16.18    9.96
   2   1  16    6.23   12.59
   2  -1  16   -2.29    8.10
   2   1  16    4.50    8.66
   2   1  16   17.83   11.01
   2   1  16    1.13    5.31
   2  -1  17    4.46    9.29
   2   1  17    1.48    9.23
   2   1  17    6.53    8.48
   2  -1  17    0.93   12.82
   2   1  17  -12.08   12.58
   2  -1  18   -9.09    8.93
   2   1  18   13.23    9.21
   2   1  18    4.52    7.80
   2   1  18    1.58   12.02
   2  -1  18    9.41   12.81
   2   1  19   20.92    8.86
   2  -1  19   16.12    8.83
   2   1  19   25.81   11.45
   2  -1  19   20.72   11.77
   2  -1  20   23.64    7.80
   2   1  20    8.13    7.73
  -2   2  22    4.86    6.21
  -2  -2  21   19.71    7.51
  -2   2  21   -7.57    7.52
  -2  -2  20   14.35    8.61
  -2   2  20    1.87    8.41
  -2   2  19  -20.82    9.42
  -2  -2  19   -5.76    9.14
  -2  -2  18    1.56    9.53
  -2   2  18  -12.39    9.73
  -2   2  18   14.27   11.20
  -2  -2  18    0.91   12.80
  -2  -2  17   13.55    9.91
  -2   2  17    7.89    9.26
  -2   2  17   26.24   12.49
  -2  -2  17    4.73   12.94
  -2   2  17   11.43    8.39
  -2   2  17   18.81   10.96
  -2  -2  16   -8.56    9.28
  -2   2  16    1.53    8.63
  -2   2  16    2.44   11.50
  -2  -2  16    6.56   12.84
  -2   2  16    9.10    7.94
  -2   2  16   -5.17   10.10
  -2  -2  15   -0.73    8.46
  -2   2  15   16.69    7.42
  -2   2  15   -9.25    8.11
  -2   2  15    3.20    9.83
  -2  -2  15    8.05   12.09
  -2   2  15   -3.86   11.37
  -2   2  14    4.98   10.59
  -2  -2  14    4.97   11.86
  -2  -2  14   -2.64    7.92
  -2   2  14    4.34    9.19
  -2   2  14   -7.26    7.11
  -2  -2  14  -15.22    7.18
  -2   2  14   -2.56    7.58
  -2  -2  13  114.13   12.49
  -2  -2  13  101.08   15.17
  -2   2  13  106.18   12.16
  -2   2  13  138.27   13.17
  -2  -2  13  134.76   12.90
  -2   2  13   95.99   14.36
  -2  -2  12   13.93    7.08
  -2   2  12    7.34    9.09
  -2  -2  12   -0.66   10.23
  -2  -2  12    9.34    5.33
  -2   2  12    5.76    5.72
  -2   2  12  -10.18    7.23
  -2   2  12    7.24    7.26
  -2  -2  11   -8.97    6.85
  -2   2  11    1.35    7.08
   2   2 -11   -3.35    3.41
  -2   2  11   -2.94    8.12
  -2  -2  11   -2.32    9.22
  -2   2  11   -3.56    4.86
  -2   2  11   -4.29    6.46
   2  -2 -11  -12.21    3.98
  -2   2  11    2.58    6.44
  -2   2  10   18.50    6.60
  -2  -2  10   17.70    6.77
   2   2 -10   12.78    3.38
   2  -2 -10   21.36    3.04
   2   2 -10   19.76    4.07
   2   2 -10   12.76    4.48
   2  -2 -10   23.39    4.36
   2   2 -10   24.51    3.25
   2   2 -10   30.23    4.23
  -2   2  10   18.41    5.99
   2  -2 -10   16.39    3.86
  -2   2  10   13.03    7.33
  -2  -2  10   28.45    8.28
   2   2  -9  125.91   11.91
   2   2  -9  136.84   12.17
  -2  -2   9  155.88   13.00
   2  -2  -9  126.65   11.40
   2   2  -9  129.59   11.62
   2   2  -9  140.66   11.56
   2   2  -9  132.05   11.96
  -2   2   9  136.01   12.43
   2  -2  -9  128.37   11.78
   2   2  -8    1.92    1.89
   2   2  -8   -2.98    2.44
   2  -2  -8    2.49    2.33
   2   2  -8   -2.44    2.20
   2   2  -8   -0.49    2.72
   2  -2  -8   -1.43    1.70
   2   2  -7   98.75    7.67
   2   2  -7   86.37    7.55
   2  -2  -7   85.89    7.40
   2   2  -7   76.94    7.80
   2   2  -7   74.33    7.80
   2   2  -6   31.02    3.33
  -2   2   6   37.52    3.16
   2  -2  -6   34.17    3.23
   2   2  -6   32.23    3.61
   2   2  -6   42.09    3.54
   2   2  -6   28.24    3.60
  -2   2   5 2366.85  191.02
   2  -2  -5 2324.04  191.02
   2   2  -5 2360.25  191.13
   2   2  -5 2308.54  190.98
   2   2  -5 2276.75  191.25
   2   2  -5 2293.00  191.24
   2   2  -5 2299.62  191.24
   2   2  -4   18.07    1.86
   2  -2  -4   16.70    1.83
   2   2  -4   24.71    2.07
   2   2  -4   22.10    2.24
   2   2  -4   27.08    2.33
   2   2  -4   17.54    2.27
   2   2  -3  827.47   66.96
   2  -2  -3  813.91   66.85
   2  -2  -3  806.91   66.93
   2   2  -3  838.74   67.04
   2   2  -3  789.30   66.98
   2   2  -3  806.53   67.01
   2   2  -2   43.90    4.01
   2  -2  -2   48.56    3.96
   2   2  -2   50.28    4.06
   2   2  -2   44.68    4.02
  -2   2   1   10.27    1.15
   2  -2  -1   15.51    1.16
   2  -2   0 1571.31  128.34
   2  -2   0 1552.54  128.33
   2  -2   1 2911.87  239.30
  -2   2  -2  229.13   19.03
  -2   2  -3  397.05   33.10
  -2  -2  -3  402.20   33.04
   2   2   3  412.68   33.07
  -2   2  -3  395.29   32.91
  -2   2  -4   57.91    5.49
   2   2   4   65.55    5.48
  -2  -2  -4   62.05    5.43
  -2   2  -5  359.52   31.25
  -2  -2  -5  389.42   31.19
  -2   2  -5  376.43   31.42
  -2   2  -6    0.66    1.96
  -2  -2  -6    1.60    1.63
   2   2   6   -3.42    1.78
  -2   2  -7  127.55   11.49
  -2   2  -7  127.00   11.20
  -2  -2  -7  133.05   11.34
  -2   2  -7  146.48   11.91
  -2   2  -8    1.94    1.94
  -2   2  -8    3.27    2.70
  -2  -2  -8   10.63    2.44
  -2   2  -8    5.59    3.55
  -2   2  -9    1.54    2.27
   2  -2   9    3.18    4.51
  -2   2  -9    2.64    3.12
  -2  -2  -9   15.39    2.82
  -2   2  -9   -0.68    4.20
   2   2   9    3.03    6.16
   2  -2   9    9.01    7.84
   2   2   9    8.06    4.93
   2   2   9    3.16    5.82
   2   2  10    0.43    5.51
   2  -2  10    1.77    9.06
   2   2  10    3.55    8.07
   2   2  10    5.45    6.77
   2  -2  10    3.88    5.03
   2   2  10   -1.03    6.50
  -2   2 -10    4.05    2.68
   2  -2  10    4.96    5.11
  -2  -2 -10    8.70    3.15
  -2   2 -10    0.94    3.43
   2   2  10    0.47    6.55
   2   2  10   -2.76    7.23
   2  -2  11   52.39    8.08
   2   2  11   51.46    7.98
   2   2  11   61.07   10.88
   2  -2  11   62.82   11.62
   2   2  11   55.53    8.63
   2   2  11   73.45    9.10
   2   2  11   68.51    9.61
   2   2  11   80.98    9.49
   2   2  11   42.00    7.78
   2   2  11   79.92    9.44
   2   2  11   78.04    9.23
   2  -2  11   59.47    8.05
   2   2  12   10.56    7.13
   2   2  12   12.00    9.91
   2  -2  12   12.38   11.16
   2   2  12   11.32    7.73
   2   2  12    2.47    6.89
   2  -2  12    7.80    6.60
   2   2  12    0.75    6.47
   2   2  12   11.94    8.50
   2   2  12   -0.51    6.74
   2  -2  12   -6.81    6.66
   2   2  12   14.65    8.28
   2   2  13   -0.93    6.79
   2  -2  13   -5.38    7.61
   2   2  13   -7.06    7.51
   2  -2  13    4.05    7.16
   2  -2  13   -0.86   11.81
   2   2  13    9.62   10.90
   2   2  13   -0.62    7.50
   2   2  13    7.09    9.04
   2   2  13   -7.70    8.66
   2  -2  14   -5.40    7.74
   2   2  14   11.26    8.46
   2  -2  14   -5.56   13.05
   2   2  14  -11.23   11.99
   2  -2  14   15.32    8.30
   2   2  14   -2.63    7.89
   2   2  14    7.19    6.68
   2   2  14   10.97    9.65
   2   2  14   12.68    9.76
   2   2  15   -0.71    8.40
   2  -2  15  -10.78    9.03
   2  -2  15    4.87   13.31
   2   2  15   20.25   12.21
   2   2  15   -5.44    9.61
   2   2  15    0.69    8.84
   2  -2  15    3.32    7.88
   2   2  15    6.60    5.99
   2   2  16    6.68    9.11
   2  -2  16    2.99    9.06
   2   2  16  -13.69   12.71
   2  -2  16   10.70    8.17
   2   2  16   -1.36    8.74
   2  -2  16    6.92   13.54
   2   2  16   29.99   11.31
   2   2  17   16.36    9.03
   2   2  17   -6.62    9.36
   2  -2  17   20.80    9.39
   2  -2  17    0.96   13.24
   2   2  17  -11.59   12.42
   2   2  18   20.98    8.20
   2   2  18   -4.85    9.15
   2  -2  18    6.29    8.94
   2   2  18   -6.81   11.87
   2  -2  18   -3.54   12.79
   2   2  19   -9.78    8.58
   2  -2  19    4.34    8.33
   2  -2  19    3.83   11.87
   2   2  20    5.03    7.61
   2  -2  20    6.68    7.80
   2   2  21   14.06    6.51
  -2   3  22   11.82    6.31
  -2  -3  21    2.01    7.63
  -2   3  21  -11.52    7.37
  -2  -3  20   21.07    8.74
  -2   3  20    0.62    8.54
  -2   3  19   26.79   11.16
  -2   3  19    0.71    9.23
  -2  -3  19    2.86    9.02
  -2   3  18    4.43   11.02
  -2   3  18   -7.20    8.14
  -2   3  18   -6.17    9.28
  -2  -3  18    6.22    9.61
  -2  -3  18   -2.82   12.93
  -2   3  17  -14.25   10.59
  -2  -3  17    3.90   13.05
  -2   3  17    7.07   11.44
  -2   3  17    3.48    8.18
  -2   3  17    8.63    9.20
  -2  -3  17   -4.78    9.56
  -2   3  16   -6.61    7.87
  -2   3  16   17.99   10.41
  -2  -3  16    0.78    9.38
  -2  -3  16    3.87   12.76
  -2   3  16   17.12   11.59
  -2   3  16   -2.28    8.55
  -2   3  15   11.69    7.84
  -2   3  15    4.77    9.79
  -2  -3  15    6.59    8.89
  -2   3  15   15.57    8.24
  -2   3  15    7.40   10.88
  -2  -3  15    9.23   12.65
  -2  -3  14   14.26    7.39
  -2   3  14   -7.63    7.21
  -2   3  14   -9.34    9.13
  -2   3  14  -10.19    7.80
  -2  -3  14  -18.82   12.20
  -2   3  14    0.68   10.56
  -2  -3  13  115.41   14.81
  -2  -3  13  102.62   12.07
  -2   3  13  104.03   13.40
  -2   3  13  101.78   11.41
  -2   3  13  111.81   12.50
  -2  -3  12    5.56    7.20
  -2   3  12    1.62    7.69
  -2   3  12   -4.31    8.77
  -2  -3  12   10.32   10.41
  -2   3  12   11.55    6.75
  -2   3  12  -13.64    7.42
  -2   3  12    8.27    7.11
  -2  -3  12    1.79    8.07
  -2   3  12    2.17    5.97
   2  -3 -11   38.79    5.45
  -2   3  11   46.49    7.63
  -2  -3  11   50.47    8.06
   2   3 -11   42.03    5.40
  -2   3  11   41.74    8.13
  -2  -3  11   56.80    8.23
  -2   3  11   37.86    8.49
  -2   3  11   46.49    7.38
  -2   3  11   36.27    6.45
  -2  -3  11   43.38    8.17
  -2   3  11   52.43    7.57
  -2  -3  10    6.16    6.15
  -2   3  10    6.79    5.45
   2   3 -10    6.22    2.49
   2   3 -10    5.58    3.11
   2   3 -10   12.67    4.13
   2  -3 -10    4.14    2.33
   2   3 -10   11.09    3.64
  -2  -3  10    9.11    6.57
  -2  -3  10    6.89    6.04
   2   3 -10    7.81    3.88
  -2   3  10   11.73    5.75
   2  -3 -10    8.01    3.27
  -2   3  10    1.20    6.87
  -2   3  10    5.89    5.73
  -2   3  10    9.64    6.39
  -2   3  10    5.56    4.41
   2   3  -9   36.79    4.63
  -2   3   9   29.55    5.89
   2  -3  -9   27.39    4.12
  -2  -3   9   58.66    6.35
   2   3  -9   37.91    3.91
  -2   3   9   35.05    6.31
  -2  -3   9   40.49    7.00
   2   3  -9   24.65    4.34
   2  -3  -9   34.43    3.70
   2   3  -9   39.55    4.27
   2   3  -9   38.58    4.96
   2   3  -8   56.53    7.10
   2   3  -8   82.78    7.18
   2   3  -8   77.04    7.08
   2   3  -8   79.68    6.72
   2   3  -8   71.27    6.86
   2  -3  -8   72.60    6.52
   2   3  -7    1.68    2.26
   2   3  -7    6.16    2.21
   2   3  -7    6.63    2.61
   2  -3  -7   -1.46    1.37
   2   3  -7    1.80    2.12
  -2   3   7   -0.58    1.15
   2   3  -7    1.68    1.63
   2   3  -6   -1.14    1.98
   2   3  -6   -0.72    1.61
   2  -3  -6    1.92    1.01
   2   3  -6    1.17    1.73
  -2   3   6    2.71    0.98
   2   3  -6    1.04    0.73
   2   3  -6    3.19    1.33
   2   3  -5    8.51    1.83
   2  -3  -5   13.59    1.42
   2   3  -5   13.22    1.97
   2   3  -5   10.25    1.87
   2   3  -5   17.25    1.70
   2   3  -4   57.90    4.98
   2   3  -4   50.97    4.90
   2   3  -4   55.64    4.97
   2  -3  -4   54.18    4.61
   2   3  -4   55.72    4.77
   2   3  -3    3.02    0.96
   2   3  -3    2.41    0.89
  -2  -3   3    2.20    1.09
   2   3  -3    4.13    0.77
   2   3  -2  153.86   12.47
  -2  -3   2  135.50   12.45
  -2  -3   2  157.98   12.54
   2   3  -2  153.92   12.43
  -2   3   1 4735.82  388.98
   2  -3   1  231.55   19.21
  -2   3  -2   13.60    1.36
   2  -3   2    6.43    1.41
  -2   3  -2    9.21    0.87
   2   3   3  171.47   13.63
  -2   3  -3  162.27   13.47
  -2   3  -3  153.54   13.67
  -2   3  -4  143.66   12.54
  -2   3  -4  146.60   12.26
  -2   3  -4  150.55   12.33
   2   3   4  151.97   12.48
  -2   3  -5    3.65    1.71
  -2   3  -5    2.78    1.80
  -2   3  -5    1.59    1.03
  -2  -3  -6    3.02    1.56
  -2   3  -6    0.69    1.95
  -2   3  -6    2.82    2.30
   2   3   6    3.03    1.71
  -2   3  -6    2.16    1.25
  -2  -3  -7    4.55    1.97
  -2   3  -7   -1.62    2.81
   2   3   7    2.43    2.11
  -2   3  -7    0.70    1.59
  -2   3  -8    3.84    2.88
  -2   3  -8    9.08    3.56
  -2  -3  -8   13.47    2.45
  -2   3  -8    4.78    2.04
   2   3   8    4.15    6.01
   2  -3   8    7.54    5.93
   2   3   9   97.94    9.99
   2   3   9   87.00    9.23
   2  -3   9  103.71    9.85
  -2   3  -9   79.74    7.55
  -2   3  -9   88.04    8.59
  -2   3  -9   87.23    8.10
   2  -3   9   75.06    8.41
   2   3   9   70.86    8.81
   2  -3   9   73.52    9.70
   2   3   9   86.37    9.73
   2  -3  10   50.82    7.08
   2   3  10   46.17    7.20
   2   3  10   63.82    9.47
   2   3  10   50.04    7.67
   2   3  10   59.29    8.24
   2  -3  10   48.87    8.75
  -2   3 -10   48.98    5.48
   2   3  10   61.69    8.19
   2  -3  10   56.87    8.94
   2  -3  10   62.34    7.16
   2   3  10   63.29    9.01
   2  -3  10   48.16    8.49
   2   3  10   59.31    8.51
   2   3  10   62.95    8.54
   2   3  11   30.53    7.60
   2   3  11   25.39    9.45
   2  -3  11   50.32   11.14
   2  -3  11   34.16    7.93
   2   3  11   30.65    7.46
   2   3  11   34.52    8.49
   2   3  11   13.66    7.72
   2   3  11   30.51    6.54
   2  -3  11   45.94    9.12
   2   3  11   38.69    7.98
   2   3  11   22.09    6.77
   2  -3  11   30.33    6.55
   2  -3  11   30.52    6.72
   2   3  11   26.58    8.08
   2   3  12    0.58    7.17
   2  -3  12   -2.41   11.36
   2   3  12   -0.64    9.80
   2   3  12   -8.11    8.31
   2  -3  12   -3.50    6.49
   2   3  12   -3.20    6.49
   2  -3  12   -5.03    7.43
   2   3  12   -7.42    6.97
   2   3  12   23.08    8.03
   2   3  12    4.60    6.55
   2  -3  12  -15.85    7.13
   2   3  12   -8.41    7.91
   2   3  12   -3.71    8.18
   2  -3  13   -1.92    6.90
   2   3  13   12.10   10.76
   2  -3  13    3.55   12.10
   2   3  13    2.58    7.63
   2   3  13    3.37    6.89
   2   3  13   -8.80    7.26
   2  -3  13  -11.42    7.69
   2   3  13   -0.69    8.49
   2   3  13   11.85    8.79
   2   3  13   -2.28    8.62
   2   3  13   -3.73    6.75
   2  -3  13    0.94    7.23
   2   3  13    5.78    8.36
   2  -3  14    1.04    6.96
   2   3  14    9.27    6.92
   2   3  14   -4.59    7.91
   2   3  14  -10.03   11.51
   2  -3  14  -10.56   13.21
   2  -3  14   -1.34    8.36
   2   3  14   -4.86    8.63
   2  -3  14   -1.02    7.56
   2   3  14   -7.71    9.54
   2   3  14  -10.04    9.27
   2   3  15   10.74    9.61
   2   3  15    8.52    8.41
   2  -3  15   -1.44    8.73
   2   3  15   -6.48    9.08
   2  -3  15   -4.16    7.61
   2   3  15   -6.63    5.92
   2   3  15    1.66   10.03
   2  -3  15   15.45    6.91
   2  -3  15   -1.01   13.90
   2   3  15   -2.43   11.78
   2  -3  16   24.99    6.96
   2   3  16   10.69    9.15
   2   3  16    9.02   12.35
   2   3  16   21.76   11.02
   2   3  16    1.48    8.99
   2  -3  16    4.49    9.07
   2  -3  16    9.18   13.96
   2   3  17    5.86    9.41
   2  -3  17   -0.74    9.22
   2  -3  17   -7.92   14.16
   2   3  17   12.65   12.03
   2  -3  17   26.90    6.78
   2   3  17   -0.66    8.98
   2   3  18    2.86    8.41
   2  -3  18    1.82   13.15
   2   3  18   -9.34   11.57
   2  -3  18   20.95    9.27
   2   3  18    3.44    8.96
   2  -3  19   -9.48   11.95
   2  -3  19   12.39    8.69
   2   3  19   -4.84    8.70
   2   3  20    2.48    7.50
   2   3  21   12.29    6.49
  -2   4  22   11.60    6.24
  -2  -4  21   36.69    7.80
  -2   4  21   -7.92    7.33
  -2  -4  20   23.97    8.72
  -2   4  20   -4.31    8.51
  -2   4  19  -20.57    9.50
  -2  -4  19   16.34    9.24
  -2  -4  19    7.28   10.64
  -2   4  19    1.65   10.89
  -2   4  18   -7.71    8.17
  -2  -4  18    4.82   13.41
  -2   4  18   12.26    9.02
  -2  -4  18    0.77    9.46
  -2   4  18    6.14   10.69
  -2  -4  18   13.98   11.07
  -2   4  17   12.29    8.44
  -2  -4  17   22.04   13.60
  -2   4  17    9.36    8.87
  -2  -4  17  -16.71    9.90
  -2   4  17    7.06   10.66
  -2  -4  17   20.56   11.10
  -2   4  16   -0.76    8.70
  -2  -4  16  -12.26   10.65
  -2   4  16   -0.85   10.13
  -2   4  16    1.26    7.98
  -2  -4  16   -5.97   13.30
  -2   4  16    5.20   11.03
  -2   4  15   -6.33    8.10
  -2  -4  15   22.83   13.23
  -2   4  15    2.12   10.56
  -2   4  15   -3.07    7.58
  -2   4  15   -3.95    9.63
  -2  -4  15  -10.75   10.14
  -2   4  14   10.30    7.33
  -2   4  14   11.06   10.06
  -2  -4  14    4.43    7.34
  -2  -4  14    1.52    9.73
  -2   4  14   -1.42    9.11
  -2  -4  13    0.68    8.83
  -2   4  13   -1.89    8.37
  -2   4  13    2.58    6.62
  -2   4  13   14.00    9.46
  -2   4  13    5.09    8.16
  -2  -4  13    4.76    7.18
  -2   4  12   18.98    9.25
  -2  -4  12   62.51    8.75
  -2   4  12   82.71    8.39
  -2   4  12   25.94    8.74
  -2  -4  12   44.49    8.34
  -2   4  12   25.70    8.10
  -2  -4  12   36.61    8.70
  -2   4  12   20.15    6.81
  -2   4  11    0.44    7.68
  -2   4  11    1.75    5.97
  -2   4  11    1.60    5.24
   2   4 -11    8.98    3.67
  -2  -4  11    6.59    6.90
   2  -4 -11   -2.05    3.58
  -2  -4  11   14.07    6.86
  -2   4  11   -3.54    6.45
  -2   4  11    8.19    7.19
  -2   4  11   -3.28    6.66
  -2  -4  11    0.52    7.17
  -2  -4  10   -0.44    6.36
  -2   4  10   -8.31    5.51
   2   4 -10   -1.41    2.31
   2   4 -10   -8.09    4.10
   2   4 -10   -2.88    3.44
   2   4 -10   -3.20    3.07
  -2  -4  10    5.07    6.65
   2   4 -10   -1.34    3.38
   2  -4 -10    5.64    2.93
  -2  -4  10    4.12    6.07
  -2   4  10    9.89    5.64
  -2   4  10   -5.25    4.58
  -2   4  10    3.95    5.59
  -2   4  10    0.76    6.58
  -2   4  10   -0.45    6.48
   2   4  -9   16.05    3.16
   2   4  -9   14.74    3.34
   2  -4  -9   13.42    2.24
   2   4  -9   22.57    3.92
  -2  -4   9   13.95    6.34
   2   4  -9   16.95    2.57
  -2  -4   9   19.85    5.51
  -2   4   9   31.44    5.25
   2  -4  -9   13.58    2.96
   2   4  -9    7.19    3.44
  -2   4   9   12.49    5.69
  -2   4   9   23.59    6.64
  -2   4   8   18.36    2.13
   2   4  -8   14.30    2.44
   2  -4  -8   19.17    2.25
   2   4  -8   26.70    3.17
   2   4  -8   20.65    3.52
   2   4  -8   14.12    3.07
   2   4  -8   13.84    3.26
   2   4  -7   21.57    2.50
   2   4  -7   18.67    1.92
  -2   4   7   18.05    2.21
   2   4  -7   17.36    3.20
   2  -4  -7   20.34    2.18
   2   4  -7   17.33    3.04
   2   4  -7   23.53    2.97
   2   4  -7   18.69    3.05
   2  -4  -6  400.34   34.14
   2   4  -6  412.55   34.14
   2   4  -6  438.33   34.31
   2   4  -6  408.88   34.46
   2   4  -6  409.11   34.51
   2   4  -6  431.50   34.56
   2   4  -5   27.51    2.38
   2   4  -5   14.54    2.60
   2   4  -5   25.97    2.60
   2   4  -5   22.15    2.74
  -2  -4   4  171.28   14.03
   2   4  -4  167.32   13.97
   2   4  -4  173.14   14.07
   2   4  -4  162.26   14.12
  -2  -4   4  160.17   14.15
   2   4  -3   53.47    4.52
   2   4  -3   52.69    4.67
  -2  -4   3   50.93    4.70
   2   4  -3   52.49    4.59
  -2  -4   3   51.43    4.74
  -2  -4   2    3.91    0.93
  -2  -4   2    7.38    1.11
  -2  -4   1 8168.63  671.02
   2  -4   0  145.99   11.75
  -2   4   0  143.19   11.72
  -2   4   0  134.20   11.74
   2  -4   1  820.55   67.59
   2  -4   2  110.76    8.98
   2  -4   2   98.32    9.22
   2   4   3   52.30    4.26
  -2   4  -3   44.46    4.00
  -2   4  -3   52.29    4.39
   2  -4   3   50.17    4.53
  -2   4  -4    7.95    0.93
  -2   4  -4    2.79    1.49
   2   4   4    3.80    1.24
  -2   4  -5   10.64    1.24
  -2   4  -5    7.17    0.96
  -2   4  -5    8.74    1.94
  -2   4  -5    7.39    2.04
  -2   4  -6    6.42    1.46
  -2   4  -6    5.04    2.52
   2   4   6   10.65    1.91
  -2   4  -6    7.66    2.16
   2   4   7  208.93   17.27
  -2   4  -7  195.20   17.36
  -2   4  -7  198.99   17.03
  -2   4  -7  216.66   17.61
  -2   4  -8    3.51    1.90
   2   4   8   -6.21    6.04
   2  -4   8    2.09    5.97
  -2   4  -8    1.77    3.43
  -2   4  -8   -0.45    3.01
   2   4   9    8.19    5.33
   2   4   9   -3.00    5.61
  -2   4  -9   10.39    2.30
  -2   4  -9   10.14    3.41
  -2   4  -9    2.59    4.01
   2   4   9    4.58    5.77
   2  -4   9    4.46    6.59
   2  -4   9   10.64    4.68
   2   4   9   11.81    6.82
   2   4   9    5.04    6.36
   2  -4   9   12.31    6.40
   2   4  10   58.14    8.33
   2   4  10   63.53   10.03
   2   4  10   64.60    9.05
   2  -4  10   85.36    9.68
   2   4  10   86.16    9.22
  -2   4 -10   67.14    6.77
   2   4  10   78.23    9.08
   2  -4  10  100.28   10.08
   2  -4  10   74.02    8.26
   2   4  10   50.69    8.97
   2  -4  10   77.70    9.63
   2   4  10   78.04    9.86
   2   4  11   12.81    7.16
   2  -4  11    1.45    7.29
   2   4  11   27.10    8.02
   2   4  11   21.19    7.44
   2  -4  11    2.60    8.18
   2   4  11   22.84    7.16
   2   4  11    9.20    8.99
   2   4  11   17.42    7.61
   2  -4  11   25.92    8.91
   2   4  11   14.13    6.66
   2  -4  11   15.28    6.02
   2  -4  11   20.28    6.50
   2   4  11   15.66    7.90
   2   4  12   29.36    8.17
   2   4  12   46.08   10.28
   2   4  12   31.64    8.93
   2  -4  12   25.08    6.93
   2   4  12   29.92    7.32
   2  -4  12   22.58    7.90
   2   4  12   41.17    8.17
   2  -4  12    8.17    9.10
   2   4  12   43.01    8.55
   2   4  12   24.48    7.06
   2  -4  12   20.78    7.36
   2   4  12   30.09    8.38
   2  -4  12   58.37   10.16
   2   4  12   57.04    8.94
   2   4  13   10.55    8.63
   2  -4  13    0.83    9.44
   2   4  13   23.92    8.84
   2  -4  13   30.58   10.52
   2   4  13    9.60    8.85
   2   4  13   -5.26    7.54
   2   4  13    1.72    8.43
   2   4  13    4.67    6.90
   2  -4  13   20.71    7.33
   2   4  13    5.41    8.09
   2   4  13    7.51   10.47
   2  -4  13    7.35   12.70
   2   4  13    2.25    7.15
   2  -4  13   14.62    7.08
   2  -4  13   11.48    7.60
   2  -4  14    4.34    7.31
   2  -4  14    6.94   13.36
   2   4  14   -5.18   11.23
   2   4  14    4.36    8.63
   2   4  14    8.17    7.42
   2   4  14  -14.38    7.84
   2  -4  14   -5.36    8.32
   2   4  14    8.25    6.64
   2   4  14   -1.52    9.24
   2  -4  14  -11.10   10.70
   2   4  14   -6.61    9.19
   2  -4  14    9.17   10.35
   2  -4  14    1.03    6.97
   2   4  14    9.36    8.71
   2   4  15   17.86   11.91
   2  -4  15   13.52   13.93
   2  -4  15   20.90    9.02
   2   4  15    9.90    8.53
   2  -4  15   23.52   11.49
   2   4  15   38.50   10.82
   2   4  15   22.61    9.59
   2  -4  15   12.07    7.12
   2   4  15   49.47   10.06
   2  -4  15   36.30   10.93
   2   4  16   -0.73    8.71
   2  -4  16   25.41    9.06
   2   4  16   26.87    9.48
   2  -4  16   -9.02    6.62
   2   4  16   10.28   10.58
   2  -4  16   15.75   11.66
   2   4  16    3.13   12.00
   2  -4  16    3.15   14.10
   2  -4  17   -3.05   13.75
   2   4  17   -6.01   11.68
   2  -4  17    8.88    9.40
   2   4  17   -5.82    9.39
   2   4  17   -2.79    9.29
   2  -4  17    5.54    6.81
   2  -4  18    7.49   13.10
   2   4  18   11.50   11.19
   2   4  18    1.81    8.79
   2   4  18  -10.21    9.09
   2  -4  18   -7.66    8.82
   2  -4  19    3.24   12.06
   2   4  19    3.30    7.51
   2  -4  19   28.39    8.98
   2   4  19   -4.18    8.37
   2   4  20   -2.92    7.33
   2   4  21   13.42    6.57
  -2   5  22   -6.02    5.94
  -2   5  21    0.97    7.25
  -2  -5  20   41.31    8.83
  -2   5  20   -7.29    8.51
  -2   5  19   17.03   10.74
  -2  -5  19   14.91   10.42
  -2   5  19   -0.95    7.82
  -2  -5  19    6.33    9.30
  -2   5  19   -9.84    9.53
  -2  -5  18   -1.97   13.41
  -2   5  18   12.09   10.97
  -2  -5  18   12.79   11.04
  -2   5  18   -2.34    8.53
  -2   5  18    9.12    8.96
  -2   5  17    0.78    8.88
  -2   5  17   10.45   10.58
  -2  -5  17    9.65   10.67
  -2   5  17    7.11    8.60
  -2  -5  17   -8.22   13.51
  -2   5  16    0.71   10.80
  -2   5  16    9.28    8.41
  -2  -5  16    2.59   10.51
  -2   5  16   -6.72   10.13
  -2   5  16    9.78    8.52
  -2   5  15   -4.20    8.24
  -2   5  15   -5.46   10.03
  -2  -5  15    2.46    9.97
  -2   5  15    5.15    7.94
  -2   5  15    1.34   10.45
  -2  -5  15    6.71    7.63
  -2  -5  14  -11.33   10.17
  -2   5  14  -11.29    9.23
  -2   5  14   -5.40    7.67
  -2   5  14   -0.62    9.65
  -2  -5  14    1.76    7.56
  -2  -5  13   -2.72    8.98
  -2   5  13   -9.98    8.23
  -2   5  13    1.35    8.04
  -2  -5  13    5.53    7.53
  -2   5  13   -2.22    9.22
  -2   5  13   -0.54    6.79
  -2   5  12   96.37   14.00
  -2   5  12  150.16   13.63
  -2  -5  12  138.24   13.95
  -2   5  12  138.14   14.03
  -2  -5  12  156.88   14.01
  -2   5  12  104.00   12.78
  -2   5  12  128.94   13.65
  -2  -5  12  149.01   14.03
  -2   5  11   -0.42    7.32
  -2  -5  11   -2.40    7.18
  -2   5  11   13.98    6.48
  -2  -5  11   10.23    6.92
   2  -5 -11    0.48    3.44
  -2   5  11    2.18    7.27
  -2   5  11    0.46    6.53
  -2  -5  11   -4.70    7.32
  -2   5  11    7.25    5.45
  -2  -5  10   24.56    6.43
  -2   5  10   11.75    5.73
   2   5 -10   19.95    2.93
  -2  -5  10   20.82    6.88
  -2  -5  10   14.09    6.23
   2   5 -10    4.81    3.89
   2  -5 -10   10.14    3.21
  -2   5  10    6.80    5.74
   2   5 -10   19.21    4.46
   2   5 -10   12.20    3.71
   2   5 -10   20.30    3.81
  -2   5  10   17.19    7.11
  -2   5  10   12.61    7.02
  -2   5  10   13.49    4.95
  -2  -5  10   12.31    8.25
  -2   5  10   10.76    6.55
  -2   5   9   42.57    6.81
  -2   5   9   55.00    7.64
   2   5  -9   57.47    4.68
  -2   5   9   40.94    4.17
  -2  -5   9   58.03    7.65
  -2  -5   9   47.10    6.07
   2   5  -9   57.33    5.36
   2   5  -9   52.27    5.29
   2   5  -9   28.19    5.39
  -2   5   9   34.66    7.35
  -2  -5   9   70.03    8.55
  -2   5   9   38.58    6.41
   2   5  -9   60.46    5.63
  -2  -5   9   28.43    6.61
   2  -5  -9   35.73    4.78
   2   5  -8  100.95    7.63
  -2   5   8   79.88    7.34
   2   5  -8   83.09    7.97
   2   5  -8   72.55    8.10
   2   5  -8   88.17    7.95
   2   5  -8   84.24    8.16
   2   5  -7  130.48   10.53
   2   5  -7  118.75   10.28
   2   5  -7  126.25   10.82
   2   5  -7  113.69   10.90
   2   5  -7  129.38   10.97
   2   5  -6   28.14    2.85
   2   5  -6   26.66    3.37
   2   5  -6   27.43    3.18
   2   5  -6   30.50    3.39
   2   5  -5  343.92   27.78
  -2  -5   5  342.60   28.05
   2   5  -5  339.65   27.92
   2   5  -5  323.72   27.96
   2   5  -5  318.86   27.99
   2   5  -4   51.95    4.04
   2   5  -4   42.97    4.25
   2   5  -4   37.24    4.10
  -2  -5   4   48.32    4.33
  -2  -5   3   43.13    3.86
  -2  -5   3   38.39    3.98
   2   5  -3   42.33    3.96
  -2  -5   3   53.59    4.19
  -2  -5   2    6.57    1.12
  -2  -5   2    3.81    1.19
  -2   5   1  705.29   59.16
  -2  -5   1  782.36   59.34
   2  -5   0   82.08    6.95
   2  -5   1  258.64   21.21
  -2   5  -1  252.09   21.18
   2  -5   2   90.24    7.61
   2  -5   2   98.22    7.96
  -2   5  -3  123.61   10.35
   2   5   3  118.91   10.20
   2  -5   3  122.40   10.44
  -2   5  -4   23.66    2.18
   2  -5   4   22.17    2.93
   2   5   4   26.06    2.48
  -2   5  -4   23.88    2.80
  -2   5  -5   83.98    6.92
  -2   5  -5   73.94    6.46
  -2   5  -5   74.40    6.92
  -2   5  -6   59.37    4.10
  -2   5  -6   36.92    3.76
   2   5   6   58.45    4.46
  -2   5  -6   51.90    4.75
  -2   5  -6   52.42    4.83
   2   5   7  814.29   63.25
  -2   5  -7  733.22   63.02
  -2   5  -7  785.51   63.37
  -2   5  -7  749.76   63.46
   2   5   8    0.41    5.77
   2  -5   8    1.25    5.82
  -2   5  -8    4.45    1.77
  -2   5  -8   -0.93    3.02
  -2   5  -8   -0.58    3.27
   2   5   8   -2.59    2.50
   2   5   9   10.58    6.83
   2  -5   9    6.61    6.26
   2   5   9   12.77    5.67
  -2   5  -9   14.21    2.44
  -2   5  -9   13.13    4.27
  -2   5  -9   10.57    3.80
  -2   5  -9   15.92    4.07
   2   5   9    6.93    5.73
   2  -5   9   12.31    6.39
   2   5   9   17.05    6.45
   2  -5   9   -4.77    5.07
   2  -5   9   26.08    8.43
   2  -5   9   -0.45    6.57
   2   5   9    9.01    5.71
   2   5  10    0.38    5.93
   2   5  10    8.92    7.72
   2   5  10  -15.07    6.46
   2  -5  10  -15.64    7.23
   2   5  10   -4.45    6.46
   2  -5  10   -4.78    7.54
   2  -5  10    1.20    5.62
   2   5  10   -0.60    6.64
   2  -5  10   -0.62    6.91
   2   5  10   -4.00    6.27
   2   5  10    9.89    7.17
   2  -5  11   23.99    5.91
   2   5  11   12.15    6.70
   2   5  11   12.93    8.71
   2   5  11  -26.23    7.47
   2  -5  11  -13.00    8.13
   2  -5  11   24.12    8.95
   2   5  11   15.06    7.26
   2  -5  11    6.08    6.32
   2   5  11   10.56    7.82
   2   5  11   22.67    7.21
   2  -5  11    5.81    7.44
   2   5  11    6.28    7.15
   2   5  11   17.99    8.07
   2  -5  12   10.77    6.05
   2   5  12    6.38    7.18
   2   5  12   10.57    9.47
   2   5  12    8.32    8.12
   2   5  12    2.46    6.91
   2  -5  12   -7.53    7.91
   2   5  12  -17.96    7.92
   2  -5  12   40.88    8.94
   2   5  12   -2.90    8.27
   2  -5  12    3.76    7.01
   2   5  12    1.92    7.67
   2   5  12   14.92    8.08
   2  -5  12   28.16    9.29
   2   5  13    3.85    7.47
   2  -5  13    3.46    6.63
   2   5  13    8.05    8.51
   2  -5  13   -0.78    9.95
   2   5  13   20.23    8.77
   2   5  13   -0.58    7.18
   2  -5  13   13.16    7.42
   2   5  13   10.25    7.10
   2   5  13   -6.86    8.50
   2  -5  13    4.26    7.61
   2   5  13   -5.65    8.49
   2   5  13   -3.92   10.71
   2   5  13   11.18    8.49
   2  -5  13   13.35    9.66
   2   5  14   18.36   11.08
   2   5  14    8.77    7.73
   2   5  14   17.13    9.07
   2  -5  14   14.40    7.83
   2   5  14   -3.09    6.80
   2   5  14   16.30    7.80
   2   5  14   27.77    9.50
   2  -5  14   22.90   10.35
   2  -5  14    9.42    8.27
   2   5  14    5.31    8.91
   2   5  14   35.08    9.74
   2  -5  14   32.34   11.15
   2   5  15   -0.70    8.52
   2  -5  15   15.26   10.90
   2   5  15   20.13   10.23
   2  -5  15  -10.10    8.74
   2   5  15  -12.57   11.40
   2   5  15    1.57    9.10
   2  -5  15   -2.18    7.02
   2  -5  15   24.48   10.86
   2   5  15   28.77    9.67
   2  -5  16   -6.71    7.01
   2   5  16   -6.24    9.65
   2   5  16    8.92   11.68
   2  -5  16   25.62   11.54
   2   5  16   12.62   10.52
   2  -5  16    1.49    9.07
   2   5  16    2.92    8.64
   2  -5  16    2.16   14.26
   2  -5  17   -5.22   14.04
   2   5  17   -0.71   11.35
   2   5  17  -12.26    9.39
   2  -5  17   16.23    9.27
   2  -5  17    9.86    7.37
   2   5  17    0.73    9.38
   2   5  18   15.20    9.12
   2  -5  18   44.37    9.55
   2   5  18    8.07    9.26
   2   5  18   21.42   11.20
   2  -5  18    1.92   13.79
   2   5  19    8.48    7.79
   2  -5  19   -9.93   12.31
   2  -5  19   15.33    8.53
   2   5  19   -4.71    8.51
   2   5  20   10.47    7.54
   2   5  21    4.92    6.16
  -2   6  22   15.82    6.14
  -2   6  21    4.78    7.37
  -2   6  20  -12.57    8.45
  -2   6  19   10.62    7.99
  -2  -6  19   -3.03   10.00
  -2   6  19    9.49   10.66
  -2   6  19  -11.12    9.10
  -2   6  18   -8.62    8.58
  -2  -6  18    1.01   14.02
  -2  -6  18    8.28   10.43
  -2   6  18    7.61   10.86
  -2   6  18   -9.79    9.17
  -2  -6  17    6.86   10.54
  -2   6  17   15.40   10.78
  -2   6  17   -1.54    8.82
  -2   6  17    7.46    8.49
  -2   6  16   -2.48    9.84
  -2  -6  16   13.59   10.70
  -2   6  16    0.69    8.28
  -2   6  16    5.99    8.49
  -2   6  15   24.81   10.13
  -2   6  15    2.79    8.30
  -2  -6  15   41.73    8.76
  -2   6  15    9.25    9.76
  -2  -6  15   10.53   10.29
  -2   6  15    2.70    8.37
  -2   6  14    3.15    7.63
  -2   6  14    2.93    9.46
  -2  -6  14    5.25    7.91
  -2  -6  14   -9.74    9.93
  -2   6  14   -4.19    8.83
  -2   6  14    6.17    8.54
  -2   6  13    4.31    8.18
  -2  -6  13   -0.79    7.96
  -2   6  13   16.26    8.89
  -2   6  13    3.43    6.96
  -2  -6  13  -14.21    8.95
  -2   6  13   -1.24    7.97
  -2   6  13   -2.69    6.27
  -2   6  12   -1.38    7.96
  -2  -6  12    5.55    7.84
  -2  -6  12    0.73   10.67
  -2   6  12    2.56    6.44
  -2   6  12    8.49    7.77
  -2   6  12   -0.54    7.22
  -2  -6  12  -10.19    8.28
  -2   6  11    0.40    6.94
  -2  -6  11    1.92    9.66
  -2   6  11   -6.35    5.85
  -2  -6  11   -3.59    7.52
  -2  -6  11   -1.07    6.76
  -2   6  11   12.31    6.41
  -2   6  11    0.92    6.25
  -2  -6  11   -3.13    7.21
  -2   6  11   -6.97    7.28
  -2  -6  10   12.12    8.52
  -2   6  10   11.74    6.92
  -2   6  10    8.55    5.68
  -2  -6  10    1.34    6.47
   2   6 -10    8.30    2.62
   2   6 -10   14.38    3.61
   2   6 -10    3.35    3.52
   2   6 -10   11.16    4.52
  -2  -6  10    8.65    6.87
   2  -6 -10   11.89    3.00
  -2   6  10   23.04    5.77
  -2  -6  10   17.59    6.22
  -2   6  10    8.42    5.22
  -2  -6  10    8.01    5.46
  -2   6  10    4.08    6.82
  -2   6   9    1.77    6.37
   2   6  -9   -3.67    2.03
  -2   6   9    1.29    1.66
  -2  -6   9   -2.69    4.63
  -2   6   9   11.49    6.48
  -2  -6   9    0.47    7.21
   2   6  -9   -5.66    3.80
   2   6  -9    3.43    3.22
   2   6  -9    1.02    2.96
   2   6  -9    6.91    3.38
  -2  -6   9  -14.65    5.27
  -2   6   9   -1.76    4.81
  -2  -6   9    0.42    6.59
   2   6  -8  117.30    9.05
   2   6  -8   98.45    8.67
   2   6  -8  102.78    9.36
   2   6  -8  111.67    9.65
   2   6  -8   97.30    9.41
   2   6  -8  101.29    9.60
   2   6  -7    0.25    1.49
   2   6  -7    1.61    2.19
   2   6  -7   -4.55    2.65
   2   6  -6   12.92    1.77
   2   6  -6   17.28    2.33
   2   6  -6    7.12    2.44
   2   6  -6   13.61    2.47
   2   6  -5  302.71   25.07
   2   6  -5  292.96   25.27
  -2  -6   5  318.77   25.39
   2   6  -5  292.35   25.19
   2   6  -5  308.27   25.33
   2   6  -4  300.97   24.94
  -2  -6   4  301.14   25.00
  -2   6   4  298.28   24.61
  -2  -6   3   22.26    2.10
  -2  -6   3   19.58    2.40
  -2  -6   3   20.15    2.46
  -2  -6   2   90.45    7.44
  -2  -6   2   84.00    7.50
  -2  -6   2   84.55    7.52
  -2  -6   1    5.31    1.15
   2  -6   0  252.41   21.03
  -2   6   0  254.28   20.99
  -2   6  -1  104.13    8.63
   2  -6   1  100.35    8.68
   2  -6   1   99.57    8.63
   2  -6   2   -0.14    0.52
   2  -6   2    2.61    1.40
  -2   6  -2    2.40    1.29
   2  -6   3 2590.39  209.77
   2  -6   3 2437.21  210.05
   2   6   4   35.53    3.14
   2  -6   4   35.15    3.63
  -2   6  -4   24.90    3.27
  -2   6  -4   34.17    3.46
  -2   6  -5    6.05    1.07
  -2   6  -5    8.65    1.97
  -2   6  -5    5.81    2.00
  -2   6  -6   17.28    2.06
  -2   6  -6   21.21    3.09
   2   6   6   18.98    2.61
  -2   6  -6   21.12    3.16
  -2   6  -7   34.11    3.43
  -2   6  -7   29.54    4.57
  -2   6  -7   36.55    4.41
   2   6   7   37.45    3.95
  -2   6  -7   40.23    4.57
  -2   6  -8   41.37    5.08
   2   6   8   39.33    4.49
  -2   6  -8   44.31    5.03
  -2   6  -8   33.23    5.25
   2   6   8   40.74    6.92
   2  -6   8   46.37    7.04
   2  -6   8   38.02    5.60
   2   6   8   38.98    6.04
   2  -6   8   32.91    8.15
   2   6   8   30.87    7.38
  -2   6  -8   40.79    3.91
   2   6   9    0.51    6.85
   2   6   9  -20.25    5.70
   2  -6   9  -15.56    6.22
  -2   6  -9    1.21    1.99
  -2   6  -9    2.10    3.56
  -2   6  -9   -3.11    3.81
  -2   6  -9   -1.32    4.34
   2   6   9   -0.91    5.91
   2   6   9   -2.99    6.22
   2  -6   9   -3.60    6.33
   2  -6   9   -0.70    5.08
   2  -6   9   -8.45    8.33
   2  -6   9    2.66    6.39
   2   6   9   -1.48    5.58
   2   6  10    6.46    6.16
   2  -6  10   14.55    9.88
   2   6  10    6.78    7.46
   2   6  10    2.49    6.33
   2  -6  10   -3.90    7.18
   2  -6  10   13.75    7.68
   2   6  10    8.76    6.40
   2  -6  10   11.87    5.58
   2   6  10    1.79    6.61
   2  -6  10    3.09    7.08
   2   6  10    4.21    6.42
   2   6  10   15.04    7.46
   2   6  11   14.32    6.94
   2  -6  11   24.74    6.03
   2   6  11   12.77    8.27
   2  -6  11   28.18   11.30
   2   6  11  -12.70    7.40
   2  -6  11   14.91    8.31
   2  -6  11   30.78    9.04
   2   6  11   31.18    7.57
   2  -6  11   23.74    6.49
   2   6  11   15.65    8.16
   2   6  11   15.51    7.11
   2  -6  11   29.83    7.86
   2   6  11   21.54    7.72
   2   6  11   27.88    8.38
   2   6  12   -2.92    7.44
   2   6  12   -1.68    9.25
   2   6  12   13.08    7.10
   2   6  12    2.18    7.92
   2  -6  12   -4.18    7.60
   2   6  12  -11.85    7.74
   2  -6  12  -11.11    8.82
   2   6  12   -9.98    8.30
   2  -6  12   -2.18    7.19
   2   6  12    6.71    7.90
   2   6  12   11.16    7.91
   2  -6  12    4.20    9.18
   2   6  13    3.08    7.94
   2   6  13    1.24   10.27
   2   6  13    6.38    8.68
   2   6  13   -2.79    6.83
   2   6  13    0.74    8.62
   2   6  13   -0.66    8.72
   2  -6  13   -0.78    9.87
   2   6  13  -12.83    7.59
   2  -6  13    2.82    7.48
   2   6  13   -3.69    8.41
   2  -6  13   11.63    9.68
   2   6  13   -5.99    8.53
   2  -6  13   15.32    7.82
   2  -6  14    7.59   10.97
   2   6  14    2.20    9.30
   2   6  14   -2.60    7.70
   2  -6  14   -4.10    7.50
   2   6  14    3.41    8.90
   2  -6  14   -1.35    8.34
   2   6  14    4.75    9.24
   2   6  14    1.34   10.75
   2   6  14    0.52    7.96
   2   6  14    3.23    9.13
   2  -6  14  -16.40   10.37
   2   6  15   16.46    8.13
   2   6  15    6.30   11.17
   2   6  15   26.63    8.72
   2   6  15   20.50    9.57
   2  -6  15   16.60    9.02
   2  -6  15   12.40   11.42
   2   6  15   33.97   10.42
   2  -6  15   22.36   10.99
   2   6  15   42.98    9.90
   2  -6  15    1.09    7.58
   2   6  16   -6.50    9.78
   2  -6  16   12.66    8.95
   2   6  16   10.15    8.55
   2  -6  16    2.22    7.13
   2   6  16   -6.29   11.53
   2   6  17   -0.76    9.71
   2  -6  17    7.36    9.33
   2   6  17  -14.99    9.28
   2  -6  17   20.54    7.87
   2  -6  17   13.89   14.81
   2   6  17   -9.23   11.10
   2  -6  18   16.61   13.92
   2   6  18   -0.66    8.98
   2  -6  18   16.54    9.15
   2   6  18    6.61    9.27
   2  -6  19   12.62   12.55
   2   6  19    5.76    8.02
   2   6  19   -8.08    8.47
   2   6  20    4.63    7.20
   2   6  21    0.34    6.07
  -2   7  22    2.65    5.86
  -2   7  21   -5.59    7.16
  -2   7  20   -0.59    8.23
  -2   7  19   -3.74    8.15
  -2   7  19   -0.69    8.72
  -2  -7  18   24.00   10.77
  -2   7  18    9.04   10.93
  -2   7  18    0.75    8.88
  -2   7  18    3.22    8.48
  -2   7  17   -2.29    8.72
  -2  -7  17   14.18   10.50
  -2   7  17    8.37   10.61
  -2   7  17   -1.42    8.91
  -2   7  16   18.63    8.67
  -2  -7  16   20.77   10.84
  -2   7  16   32.50   10.44
  -2   7  16   28.27    9.01
  -2  -7  15    0.80    9.88
  -2   7  15    1.52    9.43
  -2  -7  15   17.81    8.48
  -2   7  15    3.53    8.42
  -2   7  15   16.74    9.66
  -2  -7  14    5.92    9.73
  -2   7  14   11.73    8.75
  -2   7  14   -3.96    7.87
  -2  -7  14   -4.63   12.58
  -2   7  14    3.31    8.96
  -2   7  14   -2.45    8.52
  -2  -7  14   -2.60    7.98
  -2   7  14   -0.86    6.93
  -2   7  13   15.23    8.46
  -2  -7  13   20.37    8.63
  -2   7  13   12.65    7.56
  -2  -7  13   25.22   12.44
  -2  -7  13   30.19    9.04
  -2   7  13   28.73    8.33
  -2   7  13   21.73    8.59
  -2   7  12   31.17    8.59
  -2  -7  12   38.75    8.72
  -2  -7  12   29.96   11.28
  -2   7  12   41.64    7.77
  -2   7  12   50.56    8.17
  -2  -7  12   36.35    8.90
  -2   7  12   47.79    8.83
  -2   7  11    5.61    6.73
  -2  -7  11    8.98    7.62
  -2  -7  11   25.36    7.02
  -2   7  11    6.30    6.24
  -2  -7  11   -1.97    9.92
  -2  -7  11    2.40    6.83
  -2   7  11    0.48    5.90
  -2   7  11    9.58    6.44
  -2  -7  11    6.24    7.37
  -2   7  11    6.18    7.50
   2   7 -10    6.47    2.51
  -2   7  10    0.34    1.85
  -2  -7  10    2.04    7.05
   2  -7 -10    1.90    2.73
  -2   7  10   -5.36    5.57
  -2  -7  10   11.16    6.01
  -2  -7  10    0.82    5.87
  -2  -7  10   -1.79    6.56
  -2   7  10   -4.24    5.63
  -2   7  10   -4.51    6.86
  -2  -7  10   -5.65    8.70
  -2   7  10   -3.26    6.89
  -2  -7   9   -2.40    7.51
  -2   7   9    2.44    6.52
  -2   7   9    0.66    1.87
   2   7  -9   -3.92    2.08
  -2  -7   9   -1.28    6.56
   2   7  -9   -2.57    3.39
   2   7  -9   -0.50    2.77
   2   7  -9    2.82    3.73
  -2  -7   9    3.40    5.60
  -2  -7   9   -9.70    5.32
  -2   7   9   -5.66    6.37
  -2  -7   9    7.43    5.14
  -2   7   9   18.08    4.90
   2   7  -9   -1.92    3.35
   2   7  -8    3.08    3.13
   2   7  -8   -0.48    3.08
   2   7  -8    5.47    2.56
   2   7  -8    0.85    1.22
   2   7  -8    3.55    1.82
   2   7  -8   -0.58    2.91
   2   7  -7    5.61    2.25
   2   7  -7    3.21    2.67
   2   7  -7    2.46    1.52
   2   7  -7   -2.04    2.56
  -2  -7   6   40.12    4.26
   2   7  -6   31.50    3.87
   2   7  -6   29.47    3.59
   2   7  -6   35.59    3.35
   2   7  -6   31.90    3.77
   2   7  -5  170.03   15.05
  -2  -7   5  170.14   15.22
   2   7  -5  176.38   15.15
  -2  -7   5  189.51   15.02
   2   7  -5  181.13   15.20
  -2  -7   4   -0.66    1.58
  -2   7   4   -0.33    0.52
   2   7  -4    1.45    1.24
  -2  -7   3  242.09   20.02
  -2  -7   3  241.67   19.92
  -2  -7   3  229.96   19.99
  -2  -7   2    3.54    1.44
  -2  -7   2    2.74    1.34
  -2  -7   1  214.63   17.93
  -2   7   0  118.84    9.70
   2  -7   0  111.08    9.76
  -2   7  -1  239.65   19.95
   2  -7   1  233.96   19.98
   2  -7   1  249.86   20.02
  -2   7  -1  235.99   19.93
   2  -7   2    3.28    0.64
   2  -7   2    0.57    1.39
   2  -7   3   -1.04    0.75
   2  -7   3    3.46    1.81
  -2   7  -4   10.21    1.84
   2  -7   4    5.39    2.26
  -2   7  -4   16.03    2.22
  -2   7  -5  150.95   12.41
   2  -7   5  142.53   12.59
  -2   7  -5  135.87   12.32
  -2   7  -6  159.90   15.20
   2   7   6  173.16   14.95
  -2   7  -6  201.52   15.30
  -2   7  -7   23.53    2.68
   2   7   7   27.42    3.26
  -2   7  -7   27.75    3.81
  -2   7  -7   20.76    3.83
   2   7   8   39.09    4.25
  -2   7  -8   36.38    5.18
  -2   7  -8   38.27    4.88
  -2   7  -8   30.05    4.67
   2  -7   8   43.88    8.30
  -2   7  -8   37.64    3.63
   2  -7   8   29.84    6.88
   2   7   8   32.09    6.68
   2  -7   8   29.90    5.40
   2   7   8   46.16    7.41
   2   7   9    4.33    5.92
   2  -7   9    6.12    6.48
   2   7   9    9.49    5.61
   2  -7   9    5.77    5.08
   2  -7   9    7.57    8.69
  -2   7  -9    9.93    2.26
   2   7   9   19.39    6.32
   2  -7   9   10.34    6.63
   2  -7   9    2.35    6.35
   2   7   9   -4.18    5.55
   2   7   9   12.84    6.82
   2  -7  10   34.82   10.08
   2   7  10   26.36    7.59
   2   7  10   34.56    6.60
   2  -7  10   23.50    7.86
   2  -7  10   21.80    6.09
   2  -7  10    0.55    7.40
   2   7  10    3.45    6.59
   2   7  10   22.58    6.94
   2  -7  10   14.92    7.19
   2   7  10   24.82    7.03
   2   7  10   15.20    7.41
   2   7  11    1.91    6.95
   2  -7  11  -30.24    8.39
   2   7  11   10.84    7.12
   2  -7  11   -0.73    7.56
   2   7  11   -2.01    7.02
   2  -7  11   10.35    8.71
   2  -7  11    8.22    6.48
   2   7  11   -3.42    7.53
   2   7  11    1.40    6.93
   2   7  11    9.27    8.31
   2  -7  11   -3.14   11.14
   2   7  11    2.50    7.66
   2   7  12   -3.62    7.83
   2   7  12  -12.12    9.46
   2  -7  12   11.51   12.09
   2   7  12    7.59    7.87
   2   7  12   10.57    7.00
   2  -7  12    2.21    8.67
   2   7  12    1.33    8.37
   2   7  12    0.65    7.61
   2  -7  12   -7.55    7.89
   2   7  12   10.51    8.17
   2  -7  12   11.08    9.45
   2   7  12   18.51    7.96
   2  -7  12   18.74    7.16
   2   7  13   -5.22    8.39
   2  -7  13   22.29   10.38
   2   7  13    6.40    8.66
   2  -7  13    4.94    9.43
   2   7  13   28.39    8.56
   2   7  13   -6.47    7.02
   2   7  13    2.49    8.15
   2  -7  13    3.09    7.69
   2  -7  13   -8.46    7.69
   2   7  13  -21.06   10.17
   2  -7  13    5.86   13.28
   2   7  13    1.54    8.75
   2   7  13   -3.27    8.07
   2   7  14   14.40    9.20
   2  -7  14   -1.66   10.69
   2   7  14   -2.52   10.33
   2   7  14   -7.78    8.04
   2  -7  14   11.27    7.96
   2   7  14   20.70    9.00
   2  -7  14    1.80    9.97
   2   7  14   -2.47    9.51
   2  -7  14   -4.07    8.36
   2   7  14   17.53    9.06
   2   7  14   16.64    8.64
   2   7  15    2.13    8.35
   2   7  15   15.74   10.70
   2   7  15    0.70    8.43
   2   7  15    5.97    9.96
   2  -7  15   -0.72    8.71
   2  -7  15   31.26   11.37
   2   7  15   20.11   10.07
   2   7  15   31.33    9.69
   2  -7  15   45.11   10.93
   2   7  15    4.29    9.02
   2  -7  15  -15.12    7.63
   2   7  16    4.22   10.01
   2   7  16   15.60   10.91
   2  -7  16   10.97    7.98
   2  -7  16    1.49    9.18
   2   7  16    1.44    8.66
   2   7  17   -2.37   10.06
   2   7  17   18.76   10.83
   2  -7  17    4.40    9.26
   2   7  17   -2.12    9.06
   2  -7  17   24.47    8.08
   2   7  18    0.69    9.29
   2   7  18   -3.92    8.87
   2   7  19    4.37    8.03
   2  -7  19   17.01   12.57
   2   7  19   -1.13    8.30
   2   7  20    5.68    6.73
   2   7  20   -5.84    7.17
   2   7  21    5.15    5.82
  -2   8  22    5.71    5.65
  -2   8  21    3.62    7.03
  -2   8  20   -1.62    7.08
  -2   8  20   -2.88    8.30
  -2   8  19    1.67    8.37
  -2   8  19    7.42    8.38
  -2   8  18    1.59   10.35
  -2  -8  18    9.98   10.13
  -2   8  18   -2.95    8.80
  -2   8  18   -4.71    8.76
  -2   8  17   -8.12    9.15
  -2  -8  17   16.94   10.56
  -2   8  17   18.71   10.63
  -2   8  17    2.28    8.84
  -2  -8  16    1.05   13.88
  -2   8  16   -5.19    8.64
  -2   8  16   -6.05    8.88
  -2   8  16   13.51    9.88
  -2  -8  16    6.47   10.19
  -2  -8  15    6.24    9.78
  -2   8  15    4.48    9.40
  -2   8  15    4.16    7.49
  -2   8  15   -9.59    8.53
  -2  -8  15   -3.70    8.34
  -2  -8  15    9.10   13.53
  -2  -8  14   -1.89   12.90
  -2   8  14    6.70    8.75
  -2   8  14   -0.86    8.65
  -2   8  14   -3.46    8.28
  -2   8  14    4.64    7.35
  -2  -8  14    2.18    9.48
  -2   8  14    4.08    8.77
  -2  -8  14    0.86    8.20
  -2   8  13   10.77    7.42
  -2   8  13   22.49    8.50
  -2  -8  13   14.01    8.11
  -2   8  13   16.64    8.24
  -2   8  13   14.50    8.07
  -2  -8  13   10.59    9.05
  -2  -8  13    2.58   12.19
  -2  -8  12   -1.53   10.99
  -2   8  12   -5.13    7.87
  -2  -8  12   -6.20    7.90
  -2   8  12   -2.29    6.77
  -2   8  12    5.68    7.38
  -2  -8  12   -5.05    7.54
  -2   8  12   -1.05    7.50
  -2  -8  12  -20.05    8.60
  -2   8  11   33.02    7.10
  -2  -8  11   51.55    8.02
  -2   8  11   26.96    7.35
  -2   8  11   22.40    7.32
  -2  -8  11   27.50   10.37
  -2   8  11   30.19    7.06
  -2   8  11   41.95    8.46
  -2  -8  11   32.90    8.33
  -2  -8  11   52.15    7.47
  -2   8  10    6.31    2.19
  -2   8  10    8.90    6.98
  -2  -8  10    0.84    6.05
  -2  -8  10    8.81    8.19
  -2   8  10   -0.58    7.00
  -2  -8  10   -4.05    9.10
  -2  -8  10    8.81    6.04
  -2   8  10   29.62    5.65
  -2   8  10   -4.59    5.72
  -2  -8  10   -0.44    6.59
  -2  -8  10   -1.53    7.16
   2   8  -9    0.57    3.64
   2   8  -9    1.51    2.94
   2   8  -9    7.00    3.63
  -2  -8   9   -7.84    5.28
  -2   8   9   -3.02    6.61
  -2  -8   9   -4.92    7.80
  -2  -8   9   -5.63    5.85
  -2   8   9   -0.64    4.87
   2   8  -9    4.56    3.54
  -2   8   9   -5.48    4.80
  -2  -8   9   18.00    5.26
  -2  -8   9   -0.43    6.89
   2   8  -8   11.92    3.53
   2   8  -8    6.36    2.63
   2   8  -8    9.14    3.34
   2   8  -8    7.04    3.22
   2   8  -7    4.64    2.72
   2   8  -7    5.77    2.65
   2   8  -7    2.01    2.18
  -2  -8   6   -3.95    2.75
   2   8  -6   -1.40    2.28
  -2  -8   5    5.03    2.37
   2   8  -5   12.35    2.22
  -2   8   5    9.82    1.14
  -2  -8   5    9.85    1.74
  -2  -8   4   38.72    3.88
   2   8  -4   41.99    3.75
  -2   8   4   36.07    3.21
  -2  -8   3   29.37    2.74
  -2  -8   3   24.51    2.37
   2  -8  -3   16.77    1.69
  -2  -8   3   25.00    2.59
  -2  -8   2  758.15   61.86
  -2  -8   2  738.82   61.89
  -2  -8   1 4378.25  359.88
   2  -8   0  608.36   52.24
  -2   8   0  653.58   52.20
   2  -8   1  251.10   20.83
  -2   8  -1  247.25   20.76
   2  -8   2   33.35    3.46
   2  -8   3   19.74    1.74
  -2   8  -3   15.51    2.29
   2  -8   3   10.30    2.31
  -2   8  -3   15.89    2.26
  -2   8  -4   12.66    2.46
   2  -8   4   17.43    2.68
   2  -8   4   16.39    1.82
  -2   8  -5  121.58   10.53
   2  -8   5  113.40   10.79
  -2   8  -5  123.31   10.61
   2   8   6    3.03    1.90
  -2   8  -6    6.36    2.82
  -2   8  -6    3.48    2.49
  -2   8  -7  246.22   23.16
   2   8   7  292.01   22.95
  -2   8  -7  272.65   23.26
  -2   8  -8   31.79    4.32
  -2   8  -8   29.57    4.55
   2   8   8   26.48    3.66
   2  -8   8   32.27    8.68
   2  -8   8   33.51    6.46
   2   8   8   21.45    6.46
   2  -8   8   41.84    6.28
   2   8   8   23.07    5.51
   2   8   8   22.65    7.04
   2  -8   8   39.44    7.70
   2  -8   8   10.89    5.14
   2  -8   9    3.40    7.97
   2   8   9   -2.81    6.91
   2   8   9    1.49    6.39
   2  -8   9    7.82    6.61
   2  -8   9   -0.60    8.87
   2   8   9   -7.21    5.63
   2  -8   9   -2.14    6.41
   2   8   9    3.30    5.52
   2  -8   9   -1.86    6.37
   2   8   9    1.52    6.26
   2  -8   9    5.59    5.20
   2   8  10   22.46    6.95
   2   8  10   24.87    7.80
   2  -8  10   36.33    8.15
   2   8  10   39.23    6.86
   2  -8  10   29.42    7.83
   2   8  10   26.84    7.36
   2  -8  10   36.56   10.87
   2   8  10    9.72    6.71
   2  -8  10   11.51    7.51
   2   8  10   17.33    7.54
   2  -8  10   27.12    6.21
   2   8  11    7.20    7.87
   2   8  11    3.46    7.92
   2  -8  11    6.46   11.46
   2   8  11   19.33    7.35
   2  -8  11   -7.63    8.19
   2   8  11    9.58    7.19
   2  -8  11   15.43    7.67
   2   8  11   27.85    7.21
   2   8  11   15.01    7.78
   2   8  11   -7.51    5.28
   2  -8  11   19.12    8.53
   2   8  11   18.37    7.10
   2  -8  11    5.92    6.56
   2  -8  12   16.99    9.46
   2   8  12    7.97    7.76
   2   8  12    5.66    8.26
   2   8  12  -12.20    7.82
   2  -8  12    5.08    8.62
   2   8  12   33.90    7.63
   2   8  12   16.62    7.81
   2  -8  12   19.39    8.11
   2   8  12    8.77    8.34
   2  -8  12   -1.12    7.30
   2  -8  12   17.27   12.21
   2   8  12    7.88    8.68
   2   8  12    6.05    8.04
   2  -8  13   -3.01    9.75
   2   8  13   12.82    8.47
   2   8  13   12.82    8.97
   2  -8  13    7.30    9.60
   2   8  13   19.39    8.48
   2   8  13   -2.59    7.95
   2  -8  13   -1.25    7.84
   2  -8  13   -3.77    8.18
   2  -8  13   17.01   13.36
   2   8  13   -5.46    9.53
   2   8  13   -2.32    8.47
   2   8  13   -4.00    9.15
   2   8  14    2.36    8.82
   2   8  14    9.88    9.39
   2  -8  14   12.97   10.89
   2   8  14   -2.94    9.94
   2   8  14    3.88    7.86
   2  -8  14   -2.04    8.07
   2  -8  14   -1.77   10.07
   2   8  14   40.01    9.23
   2  -8  14   12.96    8.61
   2   8  14    5.98    9.63
   2   8  14    6.20    9.25
   2  -8  14   18.24   14.32
   2   8  15    0.57    8.57
   2   8  15   -1.82   10.29
   2   8  15    0.69    8.40
   2  -8  15   -1.07    8.18
   2   8  15    1.52    9.18
   2   8  15   12.37   10.18
   2   8  15   12.85    9.75
   2  -8  15   32.12   11.40
   2  -8  15   10.04   14.67
   2  -8  15   16.68    8.95
   2  -8  16   31.23    9.62
   2   8  16   11.36   10.46
   2   8  16   -2.85    8.60
   2   8  16    1.53    8.29
   2  -8  16   15.17    8.54
   2   8  16    0.59   10.55
   2   8  17   -7.35   10.39
   2   8  17   -4.18    8.71
   2  -8  17   11.49    8.28
   2   8  18    1.42    9.65
   2   8  18    1.28    8.98
   2   8  19   -1.13    8.40
   2   8  19   -3.29    8.23
   2   8  20   -0.79    6.99
   2   8  20   -0.86    7.14
   2   8  21   10.32    5.84
  -2   9  22   -5.11    5.54
  -2   9  21   10.90    7.02
  -2   9  20   -0.43    7.21
  -2   9  20    0.56    8.22
  -2   9  19    6.97    8.59
  -2   9  19    3.98    8.34
  -2   9  18    4.89    9.00
  -2   9  18  -13.10    8.79
  -2   9  18   21.31   10.24
  -2  -9  18    6.58    9.92
  -2  -9  18   -8.02   13.71
  -2   9  17    7.86   10.09
  -2  -9  17   10.07   10.20
  -2   9  17   -0.77    9.30
  -2   9  17    9.78    8.78
  -2  -9  17   17.96   14.46
  -2   9  16   25.50    9.92
  -2  -9  16   16.43   10.15
  -2  -9  16   16.99   14.13
  -2   9  16   11.04    9.45
  -2   9  16    4.44    8.58
  -2   9  15    3.08    8.84
  -2  -9  15   -2.05   13.21
  -2   9  15   -1.49    7.86
  -2   9  15    3.70    8.88
  -2  -9  15    0.91    8.53
  -2  -9  15    3.03    9.70
  -2   9  15    2.19    9.29
  -2  -9  14   -1.42    9.44
  -2   9  14   10.69    8.59
  -2  -9  14   -1.92   12.71
  -2   9  14   13.48    8.51
  -2  -9  14    9.93    8.94
  -2   9  14    0.50    7.69
  -2  -9  14   -1.70    8.75
  -2   9  14   -2.18    8.51
  -2   9  13   -0.67    7.47
  -2   9  13   -2.53    8.25
  -2  -9  13   -3.86    8.36
  -2  -9  13  -12.33    8.99
  -2   9  13   -6.55    8.45
  -2  -9  13    5.78    8.13
  -2  -9  13   -2.62   12.02
  -2  -9  12   81.12   13.90
  -2   9  12   91.85   11.74
  -2  -9  12   94.57   11.87
  -2   9  12   72.46   10.96
  -2   9  12   99.53   11.12
  -2  -9  12   95.60   11.73
  -2  -9  12  118.94   11.27
  -2   9  12   87.70   10.87
  -2   9  11    9.81    6.44
  -2   9  11    2.28    7.08
  -2  -9  11   -5.47   10.18
  -2   9  11    5.54    7.37
  -2  -9  11   12.52    7.88
  -2  -9  11    4.97    6.78
  -2   9  11    0.54    6.65
  -2  -9  11    3.05    7.31
  -2   9  11    1.79    6.43
  -2   9  10   -2.49    7.23
  -2   9  10   -3.85    6.71
  -2  -9  10  -10.72    6.29
  -2  -9  10   -1.02    7.46
  -2  -9  10   -5.91    9.42
  -2  -9  10    0.44    6.46
  -2   9  10   -1.52    5.74
  -2   9  10  -14.09    7.33
  -2  -9  10    1.02    8.61
   2   9  -9   -1.70    3.75
   2   9  -9    6.20    3.98
  -2  -9   9   10.28    5.44
  -2  -9   9    2.56    6.90
  -2  -9   9    5.66    7.75
   2   9  -9    6.04    3.17
  -2  -9   9  -10.51    5.19
   2  -9  -9    2.60    2.14
  -2   9   9    0.32    4.93
  -2  -9   9   -1.48    5.63
  -2  -9   9    2.01    7.93
  -2  -9   8   29.92    5.55
   2   9  -8   31.79    4.69
   2   9  -8   38.47    4.66
  -2  -9   8   32.08    7.76
   2   9  -7   63.29    5.65
   2   9  -7   41.05    5.46
  -2  -9   6   80.83    7.65
   2   9  -6   78.29    7.30
  -2  -9   6   76.79    7.07
   2   9  -5   73.62    7.19
  -2  -9   5   86.11    7.52
  -2  -9   5   84.10    7.06
  -2   9   5   78.43    6.66
  -2  -9   4    4.75    1.96
  -2   9   4    7.85    1.05
  -2  -9   4    1.78    2.36
  -2  -9   4   11.96    1.56
  -2  -9   3    1.51    1.51
  -2  -9   3    6.99    2.09
  -2  -9   3    5.44    1.09
  -2  -9   3    2.97    1.68
   2  -9  -3    2.69    0.71
  -2  -9   2   23.41    2.61
  -2  -9   2   20.17    2.56
  -2  -9   1   20.68    2.36
   2  -9   0    4.67    1.46
  -2  -9   0   10.37    1.40
  -2   9   0    7.28    1.22
   2  -9   1   40.99    4.16
  -2   9  -1   44.61    4.02
  -2   9  -2   56.29    5.15
   2  -9   2   57.25    5.28
  -2   9  -3  170.69   15.15
   2  -9   3  183.64   15.30
   2  -9   3  180.47   14.86
  -2   9  -3  177.85   15.21
   2  -9   4   11.03    2.51
  -2   9  -4    9.62    2.38
   2  -9   4    3.45    1.26
  -2   9  -4    0.43    1.99
  -2   9  -5   -5.66    2.75
  -2   9  -5   -0.90    2.63
   2  -9   5   -1.06    2.81
  -2   9  -5   -2.95    2.46
  -2   9  -6  150.15   12.70
   2  -9   6  126.59   13.00
  -2   9  -6  155.76   12.87
   2   9   6  151.05   12.39
  -2   9  -6  130.83   12.82
  -2   9  -7  102.50    8.95
  -2   9  -7   86.51    8.68
   2  -9   7  111.19    9.15
   2   9   7   76.80    9.45
   2   9   7   89.89    8.31
  -2   9  -8   18.55    3.85
  -2   9  -8   12.35    4.21
   2   9   8   18.03    3.11
   2  -9   8   20.01    5.05
   2  -9   8   16.74    7.95
   2  -9   8    8.32    8.49
   2  -9   8   15.15    7.67
   2   9   8   15.78    6.16
   2   9   8   11.87    5.10
   2  -9   8    3.44    5.74
   2  -9   8   22.37    6.29
   2  -9   9   69.63    9.24
   2   9   9   89.82    8.21
   2  -9   9   86.15    8.96
   2   9   9   61.69    9.30
   2  -9   9   83.58    8.19
   2   9   9   38.98    8.10
   2  -9   9   58.61    8.85
   2  -9   9   66.12   11.31
   2   9   9   63.51    6.76
   2  -9   9   68.62   10.22
   2   9   9   68.69    9.32
   2   9   9   72.89    8.88
   2   9  10   14.71    7.30
   2   9  10    5.89    6.64
   2   9  10    1.51    7.44
   2  -9  10   10.12    7.51
   2  -9  10   21.04    7.32
   2   9  10  -11.01    6.33
   2  -9  10    8.40    6.22
   2   9  10    3.09    6.74
   2  -9  10    0.72   10.45
   2   9  10    2.42    7.37
   2   9  10   -0.84    6.18
   2  -9  10   20.40    7.44
   2   9  11   51.81   10.04
   2   9  11   41.58    9.36
   2  -9  11   47.18   12.95
   2   9  11   86.53    9.34
   2  -9  11   62.52    9.90
   2  -9  11   41.48    9.84
   2   9  11   66.48    9.75
   2   9  11   52.34    7.91
   2   9  11   71.96    9.24
   2  -9  11   65.69   10.23
   2  -9  11   98.77    9.15
   2  -9  12    7.27    9.16
   2   9  12   -2.80    7.74
   2   9  12    1.50    8.25
   2   9  12   -3.79    7.57
   2  -9  12  -15.66    8.63
   2   9  12   -0.82    7.41
   2  -9  12    0.85    8.11
   2   9  12   -0.76    8.48
   2  -9  12   16.49    7.37
   2   9  12    3.64    8.27
   2  -9  12   19.53   12.77
   2   9  12   10.52    8.26
   2   9  13    0.62    8.86
   2  -9  13    6.13   13.34
   2   9  13   13.42    7.79
   2   9  13    5.03    8.35
   2  -9  13    6.58    9.91
   2   9  13   -3.52    8.87
   2   9  13   -9.54    8.88
   2  -9  13   19.09    9.40
   2   9  13    2.83    8.16
   2  -9  13   -4.72    8.36
   2  -9  13   13.26    8.07
   2   9  13   -0.83    9.32
   2   9  14   -3.12    9.06
   2  -9  14   -6.56   14.51
   2  -9  14   17.88    8.43
   2  -9  14    3.14   10.49
   2   9  14   20.70    9.48
   2   9  14   -3.23    9.49
   2   9  14    1.94    7.86
   2  -9  14    5.10    8.28
   2  -9  14  -19.94   10.01
   2   9  14   28.51    9.13
   2   9  14   19.49   10.28
   2   9  14   17.97    8.81
   2   9  15  -15.16    8.29
   2  -9  15    6.38    8.02
   2   9  15   12.01    9.15
   2   9  15   -2.74   10.22
   2   9  15    2.41    8.81
   2   9  15    0.55   10.07
   2  -9  15   13.59   14.72
   2  -9  15   -8.00    8.69
   2  -9  16   15.58    9.24
   2  -9  16  -19.20   14.73
   2   9  16    0.54    8.61
   2   9  16    0.90   10.32
   2   9  16   14.80    8.71
   2  -9  16   12.80    8.60
   2   9  17   -5.05   10.35
   2  -9  17   17.22   14.64
   2   9  17    0.68    8.47
   2  -9  17    7.15    8.36
   2   9  18    7.32    9.69
   2   9  18   -1.88    9.18
   2   9  19   -2.91    8.48
   2   9  19    7.43    7.91
   2   9  20    2.45    6.88
   2   9  20   -4.13    6.89
   2   9  21    4.53    5.57
  -2  10  22    1.13    5.33
  -2  10  21   10.45    6.82
  -2  10  20   -8.37    7.60
  -2  10  20  -22.34    8.26
  -2  10  19   -3.00    8.49
  -2  10  19   17.51    8.33
  -2 -10  18    8.99    9.64
  -2  10  18   17.35   10.26
  -2  10  18    0.72    9.11
  -2  10  18    8.60    8.80
  -2 -10  18   19.00   14.04
  -2  10  17    6.79   10.37
  -2 -10  17   11.09   10.01
  -2 -10  17   -1.06   13.90
  -2  10  17   -3.97    9.62
  -2  10  17    4.48    8.51
  -2 -10  16   12.83   13.95
  -2  10  16    3.47    8.15
  -2 -10  16    3.76    9.74
  -2  10  16   17.20    9.74
  -2 -10  16    9.51    9.97
  -2  10  16   -4.92    9.31
  -2  10  15    7.82    9.19
  -2 -10  15   11.73    9.76
  -2 -10  15   23.67    9.60
  -2 -10  15   -9.33   13.73
  -2  10  15   -1.06    8.18
  -2  10  15    4.81    8.72
  -2 -10  15    3.54    8.58
  -2  10  15    5.63    9.11
  -2 -10  14    1.94   12.89
  -2  10  14    0.94    8.11
  -2 -10  14   10.68    8.97
  -2 -10  14    7.50    8.90
  -2  10  14   -3.80    8.68
  -2  10  14  -11.13    8.72
  -2 -10  14   -4.15    9.28
  -2 -10  13   -5.32   12.20
  -2  10  13    2.65    7.87
  -2 -10  13   -3.81    8.57
  -2 -10  13   10.35    8.43
  -2  10  13    6.31    7.73
  -2  10  13   -8.79    8.08
  -2 -10  13    6.96    8.75
  -2  10  12    3.99    7.42
  -2 -10  12    3.96   11.28
  -2  10  12   12.15    7.89
  -2 -10  12    2.72    8.32
  -2 -10  12    8.65    7.58
  -2  10  12   -2.55    7.30
  -2 -10  12   -9.05    8.46
  -2  10  12   -8.23    7.68
  -2  10  11   -1.44    7.16
  -2 -10  11   -1.39   10.42
  -2  10  11   -0.73    7.52
  -2 -10  11    2.96    7.95
  -2 -10  11   -1.01    6.86
  -2  10  11   -4.60    7.02
  -2 -10  11  -13.40    7.59
  -2  10  11   -1.33    6.64
  -2 -10  10   58.13    7.92
  -2  10  10   40.30    7.15
  -2  10  10   41.79    8.12
  -2 -10  10   75.12    7.87
  -2 -10  10   43.12    8.82
  -2 -10  10   51.19    8.40
  -2 -10  10   47.26    9.90
  -2  10  10   43.43    8.49
  -2 -10  10   31.24   10.20
  -2  10   9  -15.05    6.85
  -2 -10   9    0.38    5.48
  -2 -10   9    5.11    6.98
  -2 -10   9    1.56    8.24
  -2 -10   9   -7.59    5.80
  -2  10   9   -3.47    5.16
  -2 -10   9   -1.54    8.21
  -2  10   9   -2.20    6.87
   2  10  -8   74.84    8.33
  -2 -10   8   88.28   10.46
  -2 -10   8  113.10    9.06
   2  10  -8   84.86    8.59
  -2  10   8   84.00    9.79
  -2  10   7  100.41   10.32
   2  10  -7  103.78    9.08
  -2 -10   7   87.46    9.31
  -2 -10   6  164.61   13.37
  -2  10   6  151.34   12.90
  -2 -10   6  176.01   13.83
   2  10  -6  155.74   13.51
  -2  10   5  695.00   57.60
  -2 -10   5  727.43   57.88
  -2 -10   5  682.88   58.11
   2 -10  -4   14.26    1.52
   2  10  -4   12.95    2.38
  -2 -10   4   20.50    2.09
  -2 -10   4   18.11    2.69
  -2 -10   4   17.37    3.07
   2 -10  -3   80.29    6.30
  -2 -10   3   55.21    6.77
  -2 -10   3   75.13    6.49
  -2 -10   3   64.04    6.88
  -2 -10   3   79.74    6.79
  -2 -10   2   61.85    5.60
  -2 -10   2   57.94    5.56
  -2 -10   1    6.37    1.48
   2 -10  -1    2.31    1.24
  -2 -10   1    5.07    1.58
   2 -10   0   20.05    2.72
  -2 -10   0   30.09    2.66
   2 -10   1   44.21    4.60
  -2  10  -1   50.50    4.40
   2 -10   2   30.26    3.66
   2 -10   2   39.12    3.88
  -2  10  -3  941.42   75.26
   2 -10   3  883.92   74.92
   2 -10   3  896.51   75.29
  -2  10  -3  955.85   75.19
  -2  10  -4    7.58    2.52
   2 -10   4   13.61    1.72
  -2  10  -4    5.84    2.48
   2 -10   4   12.53    3.03
  -2  10  -5   11.17    2.96
  -2  10  -5   16.68    3.20
   2  10   5   20.39    2.39
   2 -10   5   16.62    3.66
  -2  10  -6    2.29    3.04
   2 -10   6   -3.12    3.43
   2  10   6    1.36    1.97
  -2  10  -6    0.51    3.11
  -2  10  -6    1.02    3.18
   2  10   7   48.12    4.83
  -2  10  -7   54.71    5.83
   2 -10   7   33.07    8.55
   2  10   7   35.54    6.58
  -2  10  -7   50.12    5.85
   2 -10   7   60.58    8.63
   2 -10   8   44.71    8.96
   2  10   8   60.94    7.48
   2 -10   8   29.30    6.93
   2  10   8   36.87    6.41
   2  10   8   48.24    7.96
   2  10   8   45.10    4.96
   2 -10   8   37.83    8.91
   2  10   8   43.16    6.95
   2 -10   8   60.95    9.59
   2 -10   8   72.25    6.59
   2 -10   8   44.18    7.55
   2 -10   9   -4.82    7.08
   2  10   9   -0.39    7.11
   2 -10   9    6.80    5.44
   2  10   9    8.10    5.64
   2 -10   9    0.80    6.19
   2 -10   9    3.17    9.79
   2 -10   9    1.35    6.34
   2  10   9   -4.78    5.60
   2 -10   9    1.28    8.71
   2  10   9   -2.04    3.03
   2 -10  10   23.77    7.41
   2  10  10    7.50    6.48
   2  10  10    9.93    7.83
   2 -10  10   16.42    6.62
   2  10  10   16.61    6.51
   2 -10  10   25.90    7.65
   2 -10  10   15.37    9.67
   2  10  10   18.90    7.54
   2 -10  10   27.31   11.29
   2 -10  10   16.65    7.72
   2 -10  11   62.80    9.83
   2 -10  11   70.71   10.14
   2  10  11   58.36    8.89
   2  10  11   47.53    9.56
   2  10  11   48.26   10.13
   2 -10  11   59.93    9.64
   2  10  11   56.62    8.97
   2 -10  11   32.93   13.33
   2 -10  11   78.04    8.94
   2  10  12    0.62    8.62
   2 -10  12   14.21   12.83
   2  10  12    2.48    7.52
   2 -10  12   26.42    8.80
   2 -10  12   17.89    8.46
   2  10  12   -5.30    5.99
   2 -10  12   22.97    9.27
   2  10  12    9.91    7.95
   2  10  12   15.42    7.56
   2 -10  12   15.08    7.62
   2  10  12    4.71    8.15
   2  10  12    8.68    8.80
   2  10  13   -9.17    8.70
   2  10  13   -2.08    8.11
   2  10  13   -1.85    7.62
   2 -10  13    4.23    9.74
   2  10  13   25.89    8.71
   2  10  13   -6.90    9.36
   2 -10  13    2.84    8.61
   2 -10  13   -3.85    7.99
   2  10  13    0.65    9.14
   2 -10  13    4.15   13.53
   2 -10  14    8.31   10.64
   2  10  14    7.41    8.83
   2  10  14   -2.64    9.61
   2 -10  14  -15.52   14.51
   2 -10  14   11.10    8.39
   2 -10  14   -7.11    8.74
   2 -10  14  -18.52   10.04
   2  10  14    9.81    8.88
   2  10  14   -5.50   10.05
   2  10  14   -0.86    8.98
   2 -10  15    2.11    8.86
   2  10  15   -9.21    8.92
   2 -10  15   28.47    9.11
   2  10  15   -1.27    9.33
   2 -10  15   16.02   14.65
   2  10  15   -1.89   10.51
   2  10  15    3.42    8.28
   2  10  16   -5.57    8.52
   2  10  16   -3.44    8.91
   2  10  16   -1.86   10.68
   2 -10  16   20.95    8.82
   2  10  16   -0.77    9.10
   2 -10  16   -9.09   15.06
   2 -10  17   13.89    9.18
   2 -10  17   10.78   14.70
   2  10  17    9.40    8.72
   2  10  17    2.59   10.43
   2 -10  18   -9.68   13.83
   2  10  18    1.50   10.09
   2  10  18  -17.02    8.89
   2  10  19   -5.35    8.74
   2  10  19    1.53    7.97
   2  10  20   10.43    7.01
   2  10  20   -8.20    6.75
  -2  11  21    0.40    6.67
  -2  11  20   -2.71    7.45
  -2  11  20  -17.89    8.11
  -2  11  19    3.69    8.79
  -2  11  19   10.12    8.17
  -2  11  18  -10.58    8.75
  -2  11  18    2.23    9.12
  -2  11  17   13.93    9.72
  -2 -11  17   16.08    9.80
  -2  11  17    0.72    9.69
  -2  11  17    2.95    8.80
  -2 -11  17   -4.22   14.43
  -2 -11  17   25.74   10.44
  -2  11  16    7.90    9.42
  -2 -11  16   10.76    9.57
  -2  11  16    0.85    9.62
  -2  11  16   -2.11    8.53
  -2 -11  16   11.76   14.26
  -2 -11  16   18.91    9.94
  -2  11  15    1.98    8.70
  -2  11  15   16.53    9.32
  -2 -11  15   -9.85    9.52
  -2  11  15   10.04    9.20
  -2 -11  15    7.28   14.00
  -2 -11  15   34.39    9.61
  -2  11  15  -10.18    8.57
  -2  11  14    4.77    8.94
  -2 -11  14   27.92    9.27
  -2 -11  14   -5.87   13.16
  -2  11  14   11.67    8.26
  -2 -11  14    5.70    8.79
  -2  11  14   -6.38    8.69
  -2 -11  14   -5.33    9.07
  -2 -11  13   25.96   12.48
  -2  11  13   13.33    8.28
  -2 -11  13   23.87    8.91
  -2  11  13   26.45    8.27
  -2 -11  13   25.43    9.29
  -2  11  13   12.88    7.89
  -2  11  13   13.26    8.60
  -2 -11  13   53.62    9.12
  -2  11  12    0.40    7.55
  -2 -11  12   -4.39    7.86
  -2  11  12   -3.04    7.75
  -2 -11  12    1.34    8.47
  -2 -11  12   -8.01   11.49
  -2  11  12   14.42    7.78
  -2  11  12   -1.35    7.47
  -2 -11  12   22.83    8.01
  -2 -11  11   21.83    7.76
  -2  11  11   -4.78    7.50
  -2  11  11    1.31    7.04
  -2 -11  11    2.89    7.60
  -2 -11  11   34.06    8.49
  -2 -11  11   15.49   10.79
  -2  11  11   10.73    7.42
  -2 -11  11   20.89    9.60
  -2  11  11    7.31    7.16
  -2 -11  11   44.89    7.58
  -2 -11  10   23.24    7.67
  -2  11  10    6.62    7.41
  -2  11  10   22.73    6.05
  -2 -11  10   11.20    6.79
  -2 -11  10   23.67    8.05
  -2 -11  10   21.33    9.73
  -2  11  10   21.87    7.47
  -2 -11  10   28.27    9.36
  -2 -11  10   25.66    6.67
  -2  11   9    7.50    6.71
  -2 -11   9    1.17    5.81
  -2 -11   9    0.85    7.40
  -2 -11   9  -16.65    8.56
  -2  11   9    2.40    7.18
  -2 -11   9    4.63    6.95
  -2  11   9    7.56    6.62
  -2  11   9   -1.56    5.22
  -2 -11   9    1.40    5.70
  -2 -11   9    3.40    8.28
  -2  11   8   47.53    7.88
   2  11  -8   51.22    5.76
  -2  11   8   32.51    8.11
  -2 -11   8   36.37    8.61
  -2 -11   8   51.60    9.14
  -2 -11   8   57.14    6.65
  -2  11   7   13.12    6.08
  -2 -11   7    3.70    3.70
   2  11  -7    8.52    3.03
  -2  11   6    3.07    0.96
  -2 -11   6    1.64    3.20
  -2 -11   6   -1.32    2.07
  -2 -11   5    2.37    2.79
  -2  11   5    5.90    1.21
   2  11  -5   10.48    2.50
  -2 -11   5    9.12    1.96
  -2 -11   4   16.21    4.27
  -2 -11   4   35.87    4.17
   2 -11  -4   39.75    3.25
  -2 -11   4   38.88    3.66
  -2 -11   3  146.49   12.34
  -2 -11   3  148.32   12.51
  -2 -11   3  138.98   12.07
  -2 -11   2   17.37    2.53
  -2 -11   2   12.07    2.43
  -2 -11   1    5.24    1.72
   2 -11  -1    8.32    1.62
  -2 -11   1    2.94    1.68
   2 -11   0    7.81    1.93
  -2 -11   0    9.78    1.71
   2 -11   1   17.34    2.59
   2 -11   2   17.96    3.11
   2 -11   2   20.74    2.72
  -2  11  -2   16.95    2.43
   2 -11   3  100.10    8.27
  -2  11  -3   88.31    8.01
  -2  11  -3   84.19    8.02
   2 -11   3   88.65    7.59
   2 -11   4    1.51    2.78
  -2  11  -4    0.39    2.23
  -2  11  -4    5.05    2.53
  -2  11  -5   -0.45    2.62
   2 -11   5    4.06    3.25
   2  11   5   -1.21    1.67
  -2  11  -5   -1.57    2.69
   2 -11   6    0.50    7.20
  -2  11  -6    2.94    3.10
   2 -11   6    0.65    3.65
  -2  11  -6    4.10    3.23
   2  11   6   -0.54    2.06
  -2  11  -6   -4.30    3.60
   2  11   7    9.39    6.61
  -2  11  -7    4.61    3.89
  -2  11  -7   10.24    3.72
   2  11   7    6.75    2.36
   2 -11   7    7.82    7.54
   2  11   7    3.43    5.20
  -2  11  -7    0.65    3.75
   2 -11   7   16.96    7.70
   2 -11   7    1.83    7.64
   2  11   8   15.21    5.35
   2 -11   8   24.60    6.01
   2  11   8   18.11    7.23
   2 -11   8   27.68    7.00
   2  11   8   32.52    3.64
   2  11   8   25.53    6.61
   2 -11   8   34.96    8.81
   2  11   8   24.58    7.31
   2 -11   8   15.89    9.04
   2 -11   8   27.55    8.80
   2  11   9   94.56    8.37
   2 -11   9   86.62    8.73
   2 -11   9   71.82   11.35
   2 -11   9   76.33   11.66
   2  11   9   48.12    8.11
   2 -11   9   47.77    8.63
   2 -11   9   66.37    9.55
   2  11   9   59.46    9.44
   2  11  10   10.07    6.29
   2  11  10    7.65    7.61
   2 -11  10   13.24    6.60
   2 -11  10   -2.06    7.09
   2 -11  10    6.43    7.16
   2  11  10    8.59    6.39
   2 -11  10   -2.26   11.08
   2 -11  10    1.30    7.97
   2 -11  10    6.66    9.66
   2 -11  11    3.77    8.18
   2  11  11   -0.47    6.81
   2 -11  11    1.61    7.97
   2  11  11    4.87    7.38
   2  11  11  -13.82    7.02
   2 -11  11   -1.19    7.82
   2 -11  11   -0.86   12.16
   2 -11  11   11.71    6.96
   2  11  12    5.25    8.92
   2 -11  12    0.96   12.93
   2  11  12   26.67    7.61
   2 -11  12   -9.44    8.45
   2 -11  12   -2.57    8.36
   2  11  12  -19.97    6.40
   2  11  12   23.22    8.17
   2 -11  12    8.55    8.77
   2  11  12    1.78    7.21
   2 -11  12    5.93    7.44
   2  11  12    0.82    7.93
   2  11  12   -2.45    9.34
   2  11  13    1.74    8.48
   2  11  13   25.71    8.41
   2 -11  13    2.25    9.08
   2 -11  13   14.83    9.42
   2  11  13    6.02    8.42
   2 -11  13   -3.78    8.76
   2 -11  13   18.89    8.40
   2  11  13   -0.89   10.07
   2 -11  13    8.40   13.81
   2  11  13   -1.38    9.40
   2  11  13    2.87    7.23
   2 -11  14   -1.01    8.70
   2 -11  14   24.52    8.96
   2 -11  14    7.82   14.58
   2  11  14   -8.36    9.85
   2  11  14   -5.34    8.88
   2  11  14    1.89   10.38
   2  11  15    9.51    8.38
   2 -11  15   -1.04    8.92
   2  11  15   13.59   11.14
   2 -11  15    9.19   15.28
   2  11  15   11.41    9.41
   2  11  15   -6.96    9.31
   2  11  16    2.74    8.58
   2 -11  16   -4.54   15.41
   2  11  16    0.95   10.81
   2  11  16   -0.60    9.21
   2 -11  16   15.33    9.30
   2  11  16    4.00    8.92
   2  11  17    3.28    8.50
   2  11  17   -1.97    8.31
   2 -11  17   -2.87    9.02
   2  11  17    2.65   10.58
   2 -11  17    9.64   14.53
   2  11  18  -10.69   10.28
   2  11  18  -21.80    9.05
   2  11  19   -4.84    8.87
   2  11  19    2.44    7.63
   2 -11  19   17.64   12.77
   2  11  20   -4.23    7.17
   2  11  20    6.58    6.49
  -2  12  21  -14.23    6.80
  -2  12  20   -0.92    7.55
  -2  12  20   -4.54    8.00
  -2  12  19   16.95    9.00
  -2  12  19    8.60    8.04
  -2  12  18    6.84    9.41
  -2 -12  18   13.63   14.21
  -2  12  18   -5.53    8.70
  -2  12  17   22.95    9.67
  -2 -12  17    5.90    9.50
  -2  12  17   -2.19    8.87
  -2  12  17   -0.84    9.88
  -2 -12  17   -1.04   14.29
  -2 -12  16   14.90    9.42
  -2  12  16   13.00    9.38
  -2  12  16   -8.40    8.77
  -2  12  16   -0.88    9.96
  -2 -12  16   17.00   14.28
  -2 -12  16   18.79    9.90
  -2  12  15  -22.43    8.58
  -2 -12  15   -5.36    9.14
  -2  12  15   -1.99    8.84
  -2  12  15   -4.80    8.77
  -2 -12  15   18.34    9.64
  -2  12  15    6.96    9.62
  -2 -12  15    1.04   13.76
  -2  12  14   -0.83    9.16
  -2 -12  14   17.30    8.91
  -2 -12  14   -2.94   13.40
  -2 -12  14  -10.19    8.91
  -2  12  14    0.62    8.65
  -2 -12  14    0.79    9.07
  -2  12  14   12.04    8.14
  -2 -12  13    2.70   12.43
  -2  12  13    6.04    8.29
  -2  12  13    7.63    8.27
  -2 -12  13   24.09    9.17
  -2 -12  13   20.52    8.84
  -2  12  13   16.23    8.51
  -2 -12  13    9.40    8.47
  -2  12  13   14.03    7.85
  -2  12  12    5.28    7.76
  -2 -12  12   -6.46   11.69
  -2  12  12    9.72    7.83
  -2 -12  12    7.89    8.55
  -2 -12  12   28.58    8.33
  -2  12  12   -0.71    7.75
  -2  12  12    1.99    7.46
  -2 -12  12    2.11    7.99
  -2 -12  11   -5.10    7.37
  -2  12  11  -12.92    6.97
  -2  12  11   -9.16    7.60
  -2 -12  11    0.53    7.21
  -2 -12  11    8.10    8.25
  -2 -12  11    4.97    7.93
  -2  12  11   -8.03    7.34
  -2 -12  11  -14.16    9.82
  -2  12  11   -3.86    7.53
  -2 -12  11    2.84   10.63
  -2 -12  10   23.52    7.03
  -2  12  10   25.71    6.51
  -2  12  10   21.28    7.93
  -2 -12  10   47.70    7.50
  -2 -12  10   46.35    8.77
  -2  12  10   25.63    7.67
  -2 -12  10   50.96    8.62
  -2 -12  10   57.38    9.96
  -2  12  10   38.84    8.31
  -2 -12  10   25.27   10.09
  -2  12   9    4.87    6.74
  -2 -12   9   -1.51    7.42
  -2 -12   9   -0.34    5.83
  -2  12   9    0.93    5.22
  -2 -12   9    2.94    7.57
  -2 -12   9    4.31    8.77
  -2 -12   9    4.22    8.70
  -2  12   9    7.30    7.77
  -2 -12   9    6.04    5.83
  -2  12   9    4.09    6.93
  -2  12   8   -1.06    6.46
  -2 -12   8    6.19    7.99
  -2  12   8   -0.49    7.21
  -2 -12   8   -1.78    7.72
  -2 -12   8    8.34    5.26
  -2  12   7   -3.23    6.26
   2  12  -7    1.17    3.12
  -2  12   7    4.12    6.82
  -2 -12   7    7.15    4.62
  -2 -12   7    0.63    3.65
  -2  12   6    3.18    6.00
  -2  12   6    1.60    1.05
  -2 -12   6   10.76    3.46
   2  12  -6   -0.52    2.67
  -2 -12   6   -1.01    2.12
  -2  12   5    1.89    1.14
  -2 -12   5    3.97    2.88
   2  12  -5    3.24    2.44
   2 -12  -5    0.92    0.80
  -2 -12   5    0.58    1.80
  -2 -12   4  100.16    9.17
  -2 -12   4  101.78    9.52
  -2 -12   4  102.10    8.80
  -2 -12   3  153.72   13.19
  -2 -12   3  154.12   13.39
  -2 -12   3  151.34   12.90
  -2 -12   2   57.04    5.59
  -2 -12   2   57.24    5.59
  -2 -12   1  242.22   20.43
   2 -12  -1  236.57   20.36
  -2 -12   1  251.54   20.48
   2 -12   0  108.13    9.47
  -2 -12   0  107.95    9.41
   2 -12   1    3.01    2.37
  -2 -12  -1    6.99    1.64
   2 -12   2   62.02    6.76
   2 -12   2   74.11    6.73
  -2  12  -2   74.57    6.49
   2 -12   3    8.23    2.74
  -2  12  -3   -2.82    2.08
   2 -12   4    6.84    3.14
  -2  12  -4   10.63    2.65
  -2  12  -4    4.24    2.54
   2 -12   5    1.80    3.40
   2  12   5    5.39    1.88
  -2  12  -5    4.98    2.84
  -2  12  -5   -1.08    2.80
   2  12   6  139.45   12.18
   2 -12   6  122.65   11.52
  -2  12  -6  111.45   11.03
   2 -12   6  118.63   12.75
  -2  12  -6  127.31   11.19
   2  12   6  119.54   10.51
   2 -12   7   99.36   12.05
   2  12   7  138.37   10.72
   2  12   7  120.83   12.43
  -2  12  -7  128.98   11.43
   2  12   7  109.15   11.85
  -2  12  -7  114.18   11.47
   2 -12   7  123.08   13.19
   2 -12   7  116.03   13.21
   2  12   7  112.41   12.43
   2 -12   8   47.60    9.43
   2  12   8   28.21    7.29
   2 -12   8   32.46    6.29
   2  12   8   30.09    5.70
   2  12   8   22.15    7.55
   2 -12   8   43.79    7.70
   2  12   8   30.79    6.86
   2 -12   8   45.85    9.51
   2 -12   8   37.06    9.07
   2  12   8   34.28    4.09
   2  12   9    1.17    6.85
   2  12   9   -9.40    5.56
   2 -12   9    1.32   10.12
   2  12   9   -0.92    7.43
   2 -12   9    2.18    5.96
   2  12   9   10.60    5.73
   2 -12   9   16.05    9.62
   2 -12   9   17.20    8.96
   2 -12   9    2.77    7.51
   2  12  10   80.38    8.18
   2 -12  10   59.79    8.55
   2  12  10   57.39    9.32
   2  12  10   30.21    7.72
   2 -12  10   41.39    8.38
   2 -12  10   58.04   11.57
   2 -12  10   54.87   12.45
   2 -12  10   58.55    9.71
   2  12  11   20.66    8.52
   2 -12  11   32.95   12.42
   2 -12  11   19.02    9.05
   2  12  11   30.98    7.44
   2 -12  11    6.32    7.96
   2 -12  11   48.99    8.51
   2  12  11   48.79    7.78
   2  12  12    7.63    9.27
   2 -12  12   12.58   13.15
   2 -12  12    3.43    8.83
   2  12  12  -10.60    6.72
   2  12  12    2.11    7.54
   2 -12  12   25.50    8.95
   2  12  12   -3.69    7.18
   2  12  12   16.49    7.44
   2 -12  12   36.42    8.49
   2  12  12    5.14    7.93
   2 -12  12   22.47    8.10
   2  12  13    4.35    9.64
   2 -12  13   26.38   14.10
   2 -12  13   30.25    9.08
   2 -12  13   18.82    9.20
   2  12  13    7.80    6.91
   2  12  13   34.51    8.60
   2  12  13    7.91    7.17
   2 -12  13   42.42    8.61
   2  12  13   17.18    8.41
   2  12  13   11.97   10.19
   2  12  14  -13.64   10.77
   2 -12  14   -8.95   14.83
   2 -12  14    6.98    9.39
   2  12  14   -9.21    8.51
   2  12  14  -10.26   10.06
   2  12  15    1.35    8.39
   2 -12  15   10.15    9.18
   2  12  15   11.94   10.95
   2 -12  15   -9.17   15.49
   2  12  15    7.75   10.02
   2  12  15    6.28    9.25
   2  12  16   -4.05    8.61
   2 -12  16    1.13   15.04
   2  12  16   16.55   11.10
   2  12  16    3.16    9.69
   2 -12  16   -0.99    9.52
   2  12  16   -4.95    8.98
   2  12  17    4.50   10.68
   2  12  17   -1.03    8.60
   2  12  17   -0.64    8.55
   2 -12  17   -3.17   14.84
   2  12  18    5.42   10.36
   2  12  18  -11.34    8.40
   2 -12  18    7.49   13.37
   2  12  19   -1.83    8.74
   2  12  19  -17.11    7.68
   2  12  20   -2.12    7.21
   2  12  20   -7.43    6.28
  -2  13  21   -1.74    6.22
  -2  13  20   -7.87    7.60
  -2  13  20  -20.68    7.88
  -2  13  19   18.46    9.05
  -2  13  19    6.53    8.11
  -2  13  18    5.42    9.90
  -2  13  18   -5.41    8.65
  -2  13  17   -3.46   10.03
  -2  13  17    1.50    8.39
  -2 -13  17   -2.05   14.11
  -2  13  17    1.44    8.82
  -2  13  16    4.53   10.43
  -2  13  16    1.18    9.32
  -2  13  16   36.78    9.62
  -2 -13  16   17.74    9.36
  -2  13  16   23.12    9.12
  -2 -13  16   31.46   14.55
  -2  13  15    5.41   10.35
  -2 -13  15   10.10    9.14
  -2  13  15   11.38    8.75
  -2  13  15    8.90    9.19
  -2 -13  15   19.58   14.11
  -2  13  15   20.82    8.38
  -2 -13  14   26.84    9.24
  -2 -13  14   15.63   13.42
  -2 -13  14   12.68    8.56
  -2  13  14   13.71    8.39
  -2  13  14    8.25    7.95
  -2 -13  14   12.13    9.18
  -2  13  14    0.87    9.60
  -2  13  13  -13.81    7.69
  -2 -13  13  -10.80   12.96
  -2  13  13    0.47    8.36
  -2 -13  13    8.04    8.57
  -2 -13  13    0.71    8.85
  -2  13  13    0.81    8.55
  -2  13  13   -1.63    7.71
  -2 -13  13   12.29    8.00
  -2  13  12   15.86    7.99
  -2  13  12    3.73    8.17
  -2 -13  12   14.08    8.62
  -2 -13  12    8.05    7.33
  -2  13  12   -8.71    7.35
  -2 -13  12   11.53    8.06
  -2 -13  12   12.15   11.51
  -2  13  12   -0.92    7.60
  -2  13  11  -10.12    6.91
  -2 -13  11  -17.24    7.22
  -2 -13  11   24.36    7.46
  -2 -13  11    3.96    8.38
  -2  13  11   -5.23    7.70
  -2 -13  11    5.88    8.38
  -2 -13  11    9.30   10.96
  -2 -13  11   19.07    9.80
  -2  13  11  -10.06    7.40
  -2  13  10   -5.77    6.09
  -2 -13  10    1.52    6.15
  -2  13  10    6.48    7.21
  -2 -13  10   27.69    6.84
  -2 -13  10   14.68    7.94
  -2  13  10    9.39    6.65
  -2 -13  10    5.13    8.17
  -2 -13  10    1.87    9.78
  -2 -13  10   -0.72    9.36
  -2 -13   9  191.38   18.63
  -2 -13   9  195.10   17.76
  -2 -13   9  184.45   16.81
  -2  13   9  176.21   16.73
  -2 -13   9  176.23   18.01
  -2  13   9  179.77   17.66
  -2  13   9  157.74   17.46
  -2  13   9  174.35   18.26
  -2 -13   9  171.61   18.31
  -2  13   8   23.46    7.06
  -2 -13   8   10.40    8.49
  -2  13   8   12.77    8.09
  -2 -13   8   24.35    7.98
  -2 -13   7   10.45    4.04
  -2 -13   7    4.23    2.84
  -2  13   7    8.46    7.14
   2  13  -7   13.51    3.35
  -2  13   7   10.20    6.33
  -2  13   6    0.32    1.10
  -2 -13   6    4.11    3.47
  -2 -13   6    0.34    2.27
  -2  13   6    7.41    6.69
  -2  13   6    3.37    6.03
   2  13  -6    3.17    2.75
  -2 -13   5   46.10    5.65
  -2 -13   5   53.16    4.93
  -2  13   5   50.92    4.50
  -2 -13   4    7.24    2.76
  -2 -13   4    1.08    3.34
  -2 -13   4    4.15    1.74
  -2 -13   3  114.62   11.40
  -2 -13   3  128.83   11.27
  -2 -13   3  134.19   10.96
  -2 -13   2   86.49    7.80
  -2 -13   2   82.43    7.80
  -2 -13   1   88.53    8.52
   2 -13  -1  104.15    8.53
  -2 -13   1   94.61    8.61
   2 -13   0    1.38    2.21
  -2 -13   0    2.68    1.90
   2 -13   1   24.67    3.54
  -2 -13  -1   24.38    2.86
   2 -13   2   70.43    7.07
   2 -13   2   63.96    6.73
  -2  13  -2   78.23    6.59
   2 -13   3   53.19    5.48
  -2  13  -3   48.99    5.09
   2 -13   4   19.73    3.50
  -2  13  -4   11.53    3.04
   2 -13   5    4.18    1.81
  -2  13  -5    5.77    3.74
  -2  13  -5    7.69    2.99
   2 -13   5   -4.36    3.65
   2  13   5    1.75    1.91
  -2  13  -5    5.97    3.01
   2 -13   6   45.40    9.36
  -2  13  -6   76.17    6.81
  -2  13  -6   68.05    6.56
   2  13   6   56.02    5.71
   2 -13   6   61.06    7.07
   2  13   6   45.33    8.14
   2  13   7    3.05    6.71
   2  13   7    2.56    2.44
   2 -13   7    1.31    7.85
   2  13   7    7.99    5.71
  -2  13  -7    2.01    3.84
   2 -13   7   -0.96    7.98
   2 -13   7    2.67    6.17
   2  13   7    4.89    6.63
   2 -13   8   -2.17    8.41
   2 -13   8  -10.34    5.35
   2 -13   8    1.87    6.94
   2  13   8    3.27    6.93
   2  13   8    5.05    2.78
   2 -13   8    8.33    5.01
   2  13   8    4.28    6.36
   2  13   8   -1.24    6.77
   2 -13   8   -2.16    9.40
   2 -13   8   -8.52    9.18
   2 -13   9    2.00   10.48
   2  13   9   -8.33    5.33
   2 -13   9    8.62    5.95
   2  13   9   -0.50    7.50
   2 -13   9    7.01    9.88
   2  13   9   14.61    6.73
   2  13   9   19.74    5.85
   2 -13   9    5.49    5.90
   2 -13   9   13.59    8.97
   2  13   9    7.90    7.05
   2 -13   9   14.66    7.72
   2 -13  10   35.05    7.13
   2  13  10   27.09    6.56
   2 -13  10   29.90   11.09
   2  13  10   21.25    7.83
   2  13  10   -4.28    6.18
   2 -13  10   25.97    8.70
   2 -13  10   21.53   11.40
   2  13  10   22.00    7.82
   2 -13  11   40.99   13.43
   2  13  11   45.07    9.52
   2 -13  11   78.97    9.20
   2  13  11   89.23    8.78
   2 -13  11   49.49   12.20
   2 -13  11   48.98   10.03
   2  13  11   23.91    8.07
   2 -13  11   42.56    8.76
   2  13  12   40.89    7.89
   2 -13  12   21.83    8.46
   2 -13  12   23.29   13.86
   2 -13  12   13.73    9.76
   2  13  12   40.44    8.28
   2 -13  13    5.27   14.06
   2 -13  13   13.99    9.35
   2  13  13    4.07    7.04
   2  13  13    2.81    7.99
   2  13  13    7.64   10.02
   2 -13  14   11.75    9.56
   2  13  14   -4.75    8.40
   2 -13  14    3.34   14.89
   2  13  14    2.00   10.74
   2  13  14    8.45   10.30
   2  13  15   28.01   10.93
   2 -13  15   23.81   15.26
   2 -13  15   34.55   10.52
   2  13  15   34.97    9.85
   2  13  15   19.98    8.88
   2  13  15   55.95   12.57
   2 -13  16   18.99    9.64
   2  13  16   -3.96    9.88
   2  13  16    1.68    9.12
   2 -13  16    8.87   15.19
   2  13  16   -2.97   11.21
   2  13  16  -12.56    8.79
   2 -13  17    9.29   14.20
   2  13  17    5.91    8.98
   2  13  17   12.40    8.31
   2  13  17   13.67   10.59
   2 -13  18   10.90   13.69
   2  13  18   -6.50    8.16
   2  13  18  -17.94   10.38
   2 -13  19   17.96   11.98
   2  13  19    0.61    8.91
   2  13  19    4.77    7.38
   2  13  20   -0.42    7.07
   2  13  20   -1.84    5.91
  -2  14  21   -9.91    5.97
  -2  14  20   -6.01    7.67
  -2  14  20  -10.90    7.48
  -2  14  19   14.73    8.99
  -2  14  19    2.28    7.78
  -2  14  18   -4.71    9.58
  -2  14  18   -9.87    8.67
  -2  14  17    5.29   10.29
  -2  14  17   -7.87    8.93
  -2  14  17    2.84    8.73
  -2 -14  17   28.84   14.42
  -2  14  16   18.25    8.53
  -2  14  16    9.31   10.58
  -2 -14  16   11.29   14.45
  -2  14  16    3.10    9.48
  -2  14  16   24.64    9.10
  -2  14  15   -4.23    7.99
  -2 -14  15   -3.04   13.93
  -2  14  15    4.66   10.38
  -2  14  15   -2.01    9.60
  -2 -14  15    2.94    8.60
  -2  14  15   -7.16    8.55
  -2  14  14    1.06    7.55
  -2 -14  14    5.80   13.25
  -2  14  14    1.80    9.53
  -2 -14  14   -4.31    8.94
  -2  14  14    6.82    8.13
  -2 -14  14   -2.27    8.03
  -2  14  13   24.59    8.15
  -2 -14  13   27.90    8.20
  -2  14  13   19.29    7.50
  -2  14  13   12.83    8.65
  -2  14  13   13.53    9.16
  -2 -14  13   20.59   12.50
  -2 -14  13   24.34    9.32
  -2  14  12   -2.09    8.13
  -2 -14  12   -3.70    8.67
  -2  14  12    3.81    7.19
  -2  14  12    3.13    8.72
  -2 -14  12   -7.28   11.74
  -2  14  12   -6.56    7.32
  -2 -14  12    3.80    7.22
  -2 -14  11   12.49    8.70
  -2 -14  11    6.58    8.34
  -2 -14  11   -9.80   10.15
  -2  14  11   11.35    7.68
  -2 -14  11    5.74   10.46
  -2  14  11    4.51    6.54
  -2 -14  11   -6.27    6.69
  -2 -14  11   29.46    7.62
  -2  14  10   14.04    7.54
  -2 -14  10   10.99    8.51
  -2  14  10   27.83    7.19
  -2 -14  10   10.40    6.03
  -2  14  10    8.43    6.00
  -2 -14  10   15.01    9.85
  -2 -14  10   21.44    8.15
  -2 -14  10    1.55    9.42
  -2 -14   9   11.50    9.04
  -2  14   9    7.22    7.05
  -2  14   9   18.88    8.84
  -2 -14   9   10.75    8.94
  -2 -14   9    3.60    5.46
  -2  14   9   14.65    7.02
  -2 -14   9   21.16    8.30
  -2  14   8    5.75    8.26
  -2 -14   8    5.01    7.88
  -2 -14   8   12.58    8.53
  -2  14   8    8.19    6.86
  -2 -14   7    1.17    2.82
  -2  14   7    1.53    6.32
  -2  14   7   -2.16    7.58
  -2 -14   7    4.19    6.77
  -2 -14   6   41.32    5.62
  -2 -14   6   50.76    4.80
  -2  14   6   43.10    3.89
  -2  14   6   39.52    7.37
  -2  14   6   39.80    8.15
  -2 -14   5   70.72    7.51
  -2  14   5   85.42    9.08
  -2  14   5   71.05    6.40
  -2 -14   5   82.68    6.86
  -2 -14   4  223.84   19.90
  -2 -14   4  232.18   20.12
  -2 -14   4  237.51   19.54
  -2 -14   3   41.43    5.71
  -2 -14   3   56.33    5.45
  -2 -14   3   55.43    4.93
  -2 -14   2  243.79   20.33
  -2 -14   2  233.16   20.33
   2 -14  -1   87.55    8.30
  -2 -14   1  109.87    8.46
  -2 -14   1   82.51    8.40
   2 -14   0  150.86   12.31
  -2 -14   0  132.25   12.15
   2 -14   1    6.50    2.87
  -2 -14  -1    9.35    2.18
   2 -14   2  130.37   12.14
   2 -14   2  143.35   12.42
  -2 -14  -2  132.62   11.79
  -2  14  -2  146.41   11.91
  -2  14  -3  203.28   16.63
   2 -14   3  195.68   16.82
   2 -14   3  189.45   16.22
  -2  14  -4   70.05    6.78
   2 -14   4   64.68    7.10
   2 -14   4   69.70    6.14
  -2  14  -5    1.10    3.03
   2 -14   5    0.73    1.92
   2  14   5   -2.03    1.97
  -2  14  -5   -0.61    4.05
   2 -14   5   -5.16    3.98
  -2  14  -6   10.44    3.62
   2 -14   6    8.35    7.85
  -2  14  -6    2.53    3.54
   2  14   6    8.67    2.35
   2  14   6    3.48    6.70
   2  14   7    2.81    6.69
   2  14   7    1.40    2.52
   2 -14   7   -1.41    7.95
   2  14   7   -3.44    6.15
   2 -14   7   -3.89    8.24
   2  14   7    4.00    6.65
   2 -14   7   -5.49    6.52
   2  14   8   11.02    7.21
   2  14   8   14.26    7.03
   2 -14   8   27.69   10.14
   2  14   8   10.60    6.66
   2 -14   8   16.87    5.38
   2 -14   8    4.66    8.60
   2 -14   8    4.60    9.22
   2 -14   8    9.54    7.50
   2  14   9    1.07    7.38
   2 -14   9   12.42   10.34
   2  14   9   -1.46    6.90
   2  14   9    6.95    7.29
   2 -14   9   11.04    5.82
   2 -14   9    5.97    8.86
   2 -14   9    8.73   10.29
   2 -14   9    5.16    7.90
   2  14  10   13.32    6.48
   2  14  10    4.97    7.93
   2 -14  10   17.96    6.40
   2  14  10  -12.72    5.86
   2  14  10   -1.12    7.80
   2  14  10    5.66    6.91
   2 -14  10   -9.65   10.92
   2 -14  10   -0.67    8.47
   2 -14  10    4.63   11.36
   2  14  11   -2.38    8.80
   2  14  11    1.16    8.37
   2 -14  11   10.93   11.73
   2 -14  11  -10.47   12.06
   2 -14  11   -5.37    8.90
   2 -14  11    8.45    7.09
   2  14  11    6.20    6.59
   2 -14  12    1.71    9.32
   2 -14  12    2.90   13.31
   2 -14  13    2.09   14.17
   2 -14  13   -6.44    9.54
   2  14  13  -17.12    7.45
   2  14  13   22.01    6.91
   2  14  13   -0.96    7.94
   2  14  13    9.61   10.08
   2 -14  14   -7.63   10.09
   2  14  14  -10.70    8.35
   2 -14  14   -4.39   15.27
   2  14  14    6.14   11.15
   2  14  14   -7.23   10.68
   2  14  15    2.30   10.62
   2 -14  15   13.35   14.76
   2 -14  15    0.95    9.85
   2  14  15    6.57    8.97
   2  14  15   -4.60    8.51
   2  14  15   11.39   11.34
   2 -14  16    5.40    9.74
   2  14  16   -0.68   10.12
   2  14  16    1.71    8.93
   2 -14  16  -10.81   14.73
   2  14  16   -9.03   11.29
   2  14  16  -14.84    8.54
   2 -14  17    7.99   14.18
   2  14  17   14.43    9.17
   2  14  17   16.52   11.21
   2  14  17    7.17    8.55
   2  14  18   -5.14    7.91
   2  14  18    3.12   10.24
   2 -14  18   -5.23   13.07
   2  14  19   -4.42    7.08
   2  14  19    6.08    8.98
   2 -14  19  -14.91   11.24
   2  14  20   -2.08    7.06
  -2  15  20   -8.91    7.32
  -2  15  20  -10.05    7.67
  -2  15  19    2.18    7.78
  -2  15  19    3.84    8.82
  -2  15  18  -12.74    8.50
  -2  15  18    0.79    9.72
  -2  15  17  -15.82    9.09
  -2  15  17   17.93   10.32
  -2  15  17   10.43    8.66
  -2 -15  17    2.87   13.71
  -2  15  16    3.89    9.67
  -2 -15  16    3.99   13.70
  -2  15  16    8.14    8.06
  -2  15  16   -4.76   10.34
  -2  15  15  -18.24   11.07
  -2 -15  15   -9.92   13.63
  -2  15  15   -0.70   10.03
  -2  15  15    4.44    8.27
  -2 -15  15    6.50    8.26
  -2  15  15   -6.42    7.82
  -2  15  14   -8.60    7.10
  -2  15  14   -2.09    9.07
  -2  15  14   10.18    8.03
  -2 -15  14    7.88    7.91
  -2 -15  14   -0.95   12.99
  -2  15  14    1.86    9.83
  -2 -15  13   12.77    9.19
  -2  15  13   19.81    7.46
  -2  15  13    2.77    8.52
  -2  15  13   19.41    7.69
  -2 -15  13   13.74    7.76
  -2 -15  13   13.29   12.41
  -2  15  13    7.93    9.30
  -2 -15  12    0.65    8.89
  -2  15  12    2.95    6.75
  -2  15  12  -11.27    7.95
  -2 -15  12    3.11    6.78
  -2  15  12    5.83    6.95
  -2 -15  12   -1.17    8.81
  -2 -15  12    9.66   11.41
  -2 -15  11   15.90    9.05
  -2 -15  11   -0.87   10.32
  -2  15  11   15.03    7.94
  -2 -15  11   12.89    6.52
  -2 -15  11   23.14    8.64
  -2 -15  11    2.15   10.57
  -2  15  10   14.85    7.17
  -2 -15  10    1.31    8.96
  -2 -15  10   14.04    9.53
  -2 -15  10   -6.27   10.18
  -2 -15  10    7.37    5.74
  -2  15  10    7.04    7.44
  -2 -15   9   11.89    8.98
  -2  15   9   10.49    9.15
  -2  15   9   12.49    6.94
  -2 -15   9    4.63    8.70
  -2  15   9    7.79    7.11
  -2 -15   8   -0.92    8.20
  -2  15   8    5.59    8.52
  -2 -15   8   15.00    8.70
  -2  15   8   10.39    6.72
  -2 -15   7    2.36    3.09
  -2  15   7    0.54    6.55
  -2 -15   7    0.38    6.89
  -2  15   7   -1.75    8.10
  -2  15   6    3.74    6.33
  -2 -15   6    3.62    2.48
  -2  15   6   -0.52    1.27
  -2  15   6   -4.37    7.60
  -2  15   5  127.42   11.86
  -2 -15   5  128.39   10.24
  -2  15   5  109.81    9.83
  -2 -15   5  121.11   10.93
  -2  15   4   18.84    6.70
  -2 -15   4   11.22    4.08
  -2 -15   4   15.01    3.56
  -2 -15   4   16.94    2.52
  -2 -15   3    0.45    2.69
  -2 -15   3   -1.57    3.34
  -2 -15   3   -0.54    1.78
  -2 -15   2    2.30    2.95
   2 -15  -2    8.41    2.39
  -2 -15   1    6.17    2.74
   2 -15  -1    7.27    2.57
  -2 -15   1    6.97    2.65
   2 -15   0   14.34    3.14
  -2 -15   0   16.79    2.94
  -2 -15   0   16.82    2.86
   2 -15   1   55.73    6.59
  -2 -15  -1   71.59    6.17
   2 -15   2   11.56    3.66
   2 -15   2   17.71    3.09
  -2 -15  -2    7.10    2.24
  -2  15  -3   -3.72    2.37
  -2 -15  -3    5.20    1.86
   2 -15   3   -1.05    3.24
   2 -15   3    1.81    1.52
   2  15   3   -2.13    5.85
  -2  15  -4   24.58    3.73
   2 -15   4   16.57    4.19
   2 -15   4   21.81    2.66
   2  15   4   20.08    6.22
   2 -15   5   42.01    4.54
   2  15   5   39.91    4.63
   2  15   6   -4.20    6.54
   2  15   6   -0.27    2.34
   2 -15   6   -4.12    7.27
   2 -15   6    4.11    8.81
  -2  15  -6   -3.11    3.74
   2  15   6   -2.10    6.38
   2  15   7    9.52    6.79
   2  15   7    6.94    2.71
   2 -15   7    6.35    9.31
   2 -15   7    7.64    6.83
   2  15   7    0.51    6.31
   2 -15   7   17.52    8.60
   2 -15   7   12.31    8.37
   2  15   7   12.59    6.89
   2 -15   8    6.96    9.26
   2  15   8   -6.97    7.07
   2 -15   8   -9.02   10.32
   2  15   8   10.86    6.81
   2 -15   8    1.30    9.55
   2 -15   8   -1.94    7.57
   2  15   8    5.23    6.83
   2 -15   8   -5.83    8.81
   2 -15   9    4.64    8.25
   2 -15   9   -7.02   10.95
   2  15   9   -9.13    6.77
   2  15   9   -7.21    7.51
   2 -15   9   -7.51    5.65
   2  15   9    2.85    7.30
   2 -15   9    1.35   10.47
   2 -15   9    1.82    9.03
   2  15  10   -0.74    7.94
   2 -15  10   22.82    6.42
   2  15  10   -3.60    7.64
   2  15  10   -5.06    6.65
   2 -15  10   -7.40   11.46
   2 -15  10    6.17   11.15
   2 -15  10   -4.06    8.75
   2  15  11   -1.24    8.16
   2  15  11   11.06    6.91
   2 -15  11   -2.86   11.47
   2 -15  11   -3.83    9.42
   2  15  11   -1.64    8.85
   2 -15  11    0.87   12.24
   2 -15  12   -7.59    9.40
   2 -15  12   -4.79   13.24
   2 -15  13    1.03   14.15
   2 -15  13    2.69    9.81
   2  15  13  -12.03    7.83
   2  15  13   -0.99    7.57
   2  15  13    2.51   10.67
   2 -15  14   -7.52   14.41
   2  15  14   17.78    7.46
   2  15  14   -3.35   10.85
   2  15  14   -3.97    7.78
   2 -15  14   -3.68   10.02
   2  15  15   -2.10   11.81
   2  15  15   13.32    8.75
   2  15  15   -9.54   10.95
   2 -15  15   19.48   15.03
   2  15  15   -6.46    8.34
   2 -15  15    9.02   10.01
   2 -15  16   17.65    9.82
   2  15  16   -0.71   10.46
   2  15  16   15.51    8.99
   2  15  16   -3.13    8.57
   2  15  16    1.01   11.73
   2 -15  16    9.39   14.68
   2 -15  17    3.82   13.74
   2  15  17   -1.71    9.20
   2  15  17    0.57    8.19
   2  15  17   18.37   11.31
   2  15  18   -0.78   10.24
   2  15  18    3.86    7.69
   2 -15  18    1.65   13.16
   2  15  19    3.66    6.79
   2  15  19    5.99    8.84
   2  15  20    1.21    6.82
  -2  16  20    1.17    6.91
  -2  16  20    7.58    7.44
  -2  16  19   -6.69    7.53
  -2  16  19   17.71    9.03
  -2  16  18   -0.79   10.11
  -2  16  18   -9.80    8.23
  -2  16  17    3.37    9.35
  -2  16  17    7.46    8.63
  -2  16  17    7.23   10.80
  -2 -16  16    8.63   13.40
  -2  16  16  -10.65   10.99
  -2  16  16   -1.02    8.11
  -2  16  16   -6.06   10.15
  -2 -16  15    1.93   13.59
  -2  16  15   -0.74   10.15
  -2  16  15   10.77    7.53
  -2  16  15   -5.90   10.96
  -2  16  14    3.27    7.04
  -2 -16  14   12.97    7.63
  -2 -16  14   10.23   12.89
  -2  16  14   -3.85   10.21
  -2  16  14   -7.28    9.20
  -2 -16  13    9.60   12.20
  -2  16  13  -17.07    7.26
  -2  16  13    8.92    8.81
  -2 -16  13    1.35    7.05
  -2 -16  12   -0.68    9.13
  -2 -16  12    5.58   11.42
  -2 -16  12   18.85   10.72
  -2  16  12  -19.36    8.31
  -2 -16  12    0.41    6.49
  -2 -16  11   -2.76    9.92
  -2 -16  11    3.50    9.27
  -2 -16  11    8.55   10.79
  -2  16  11   -1.80    7.92
  -2 -16  10   10.54    9.53
  -2 -16  10    6.96    9.44
  -2 -16  10    6.26    9.69
  -2  16  10    1.74    7.43
  -2 -16   9   56.90   10.72
  -2  16   9   83.71    9.51
  -2 -16   9   67.68   11.16
  -2  16   9   52.49    9.42
  -2 -16   8   29.12    8.30
  -2  16   8   33.41    9.41
  -2  16   8   22.96    7.16
  -2  16   8   19.14    7.22
  -2 -16   8   12.31    9.01
  -2 -16   7   24.26    3.97
  -2  16   7   22.42    7.02
  -2 -16   7   14.36    7.38
  -2  16   7   23.95    8.72
  -2 -16   6    0.37    2.73
  -2  16   6   -8.35    6.54
  -2 -16   5   24.43    3.38
  -2  16   5   35.26    6.98
  -2  16   4   14.51    7.17
  -2 -16   4    8.07    4.07
  -2 -16   4    8.95    3.46
  -2 -16   4    3.55    2.17
  -2  16   3   45.19    7.54
  -2 -16   3   43.68    4.13
  -2 -16   3   29.21    4.62
  -2 -16   3   39.20    5.11
  -2 -16   2    4.38    3.18
   2 -16  -2    8.91    2.67
  -2 -16   1    2.75    2.75
  -2 -16   1    0.44    2.82
   2 -16  -1   -0.40    2.63
  -2 -16   0   34.59    4.26
   2 -16   0   29.65    4.54
  -2 -16   0   41.15    4.28
  -2 -16  -1   34.75    4.14
   2 -16   1   37.51    4.85
   2  16   2   19.01    6.49
   2 -16   2   19.40    4.55
   2 -16   2   33.36    4.17
   2 -16   2   25.38    8.49
  -2 -16  -2   32.41    3.52
  -2 -16  -3    3.30    2.12
   2 -16   3   -4.36    8.32
   2  16   3    2.30    5.90
   2 -16   3    3.20    1.75
   2 -16   3    4.40    3.41
  -2  16  -4    4.85    2.96
   2 -16   4    5.90    8.29
   2  16   4    0.83    5.96
   2 -16   4    5.86    1.99
  -2  16  -4    3.18    4.26
   2 -16   5   18.93    8.95
  -2  16  -5   20.53    3.99
   2  16   5    6.23    6.59
   2  16   5   15.24    2.89
   2 -16   5   19.26    2.78
   2  16   6   -0.55    6.67
   2  16   6    3.59    2.60
   2 -16   6   -3.51    9.35
   2 -16   6   -8.33    7.58
   2 -16   7   -0.50    9.70
   2 -16   7   -1.65    6.91
   2  16   7   11.30    6.92
   2  16   7  -12.86    6.93
   2 -16   7    3.47    8.45
   2 -16   7   -9.02    8.36
   2  16   7    4.81    6.45
   2 -16   8    2.38    9.97
   2 -16   8    2.33    9.36
   2 -16   8    3.56    8.79
   2  16   8    0.57    6.93
   2 -16   8    3.46    7.65
   2  16   8   10.87    6.93
   2 -16   8    0.87   10.82
   2  16   8   -6.38    6.99
   2 -16   9    9.42   10.17
   2 -16   9   -3.85    8.73
   2  16   9    4.86    7.26
   2 -16   9    4.10    8.49
   2  16   9   -0.68    7.48
   2  16   9   13.49    6.90
   2 -16   9   -6.49   11.14
   2 -16  10   25.30   11.65
   2 -16  10    8.29    9.65
   2  16  10   17.24    8.30
   2  16  10   22.80    8.98
   2 -16  10   41.75   12.24
   2  16  10   35.94    7.46
   2 -16  10   31.01    9.38
   2 -16  11    2.58   12.47
   2  16  11   25.78    8.09
   2  16  11   13.48    9.21
   2 -16  11   15.88   11.94
   2  16  11   16.23    6.75
   2 -16  11    4.54    9.59
   2  16  12    3.68    9.66
   2 -16  12   -0.82    9.91
   2 -16  12   -4.71   13.46
   2  16  12   -3.06    6.27
   2  16  13  -26.86    8.16
   2  16  13   -1.74   10.94
   2  16  13    4.06    7.33
   2 -16  13   10.39    9.85
   2 -16  13   -4.03   13.98
   2  16  14    5.94    7.57
   2 -16  14    4.18   14.40
   2 -16  14   -2.62   10.15
   2  16  14   10.09    8.02
   2  16  14    0.87   11.03
   2  16  15   -6.56   11.28
   2  16  15    7.68    8.34
   2 -16  15    7.30   14.51
   2  16  15    2.53    8.45
   2 -16  15   -1.69    9.96
   2  16  16    0.86    8.57
   2  16  16   -7.85    8.53
   2  16  16   -3.04   11.53
   2  16  16    0.72   10.85
   2 -16  16   12.97   14.40
   2  16  17    1.74    9.41
   2  16  17   -0.54    7.85
   2 -16  17    6.33   13.65
   2  16  17   -2.74   11.11
   2  16  18   -6.70    7.51
   2 -16  18    5.41   11.93
   2  16  18   -8.42   10.34
   2  16  19   -5.84    8.62
   2  16  19   -7.84    6.47
   2  16  20    9.67    6.71
  -2  17  20   -2.58    7.33
  -2  17  20  -13.09    6.67
  -2  17  19    4.34    8.74
  -2  17  19    0.96    7.27
  -2  17  18   -2.92    8.36
  -2  17  18    0.78    9.92
  -2  17  17  -10.93    9.55
  -2  17  17  -17.10    8.82
  -2  17  17  -12.67   10.48
  -2  17  16   -6.86   11.08
  -2 -17  16    2.74   13.16
  -2  17  16    4.03    7.80
  -2  17  16  -11.10   10.38
  -2  17  15    3.01   10.98
  -2  17  15   -9.96   10.51
  -2 -17  15   12.04   12.96
  -2  17  15    3.24    7.21
  -2  17  14   10.73    9.30
  -2  17  14    1.10    6.97
  -2 -17  14    8.13   12.72
  -2  17  13    0.63    8.80
  -2  17  13   -7.61    6.44
  -2 -17  13   17.90   12.03
  -2 -17  12   -0.99   10.84
  -2 -17  12   -6.28   11.51
  -2  17  12    5.17    8.34
  -2 -17  12   14.29    9.49
  -2 -17  11   -5.82    9.73
  -2 -17  11   -3.53   10.67
  -2  17  11    0.79    8.40
  -2  17  11  -10.87    8.02
  -2 -17  11   -5.90    9.73
  -2  17  10    9.59    6.86
  -2 -17  10    2.79    9.42
  -2 -17  10   -1.48    9.55
  -2 -17  10    3.12    9.97
  -2  17  10   -5.61    7.48
  -2 -17   9   24.64    9.01
  -2  17   9   -0.60    7.28
  -2  17   9   20.96    7.34
  -2 -17   9    5.41    8.99
  -2 -17   8    6.60    8.61
  -2  17   8    2.15    9.29
  -2  17   8    5.97    6.85
  -2 -17   8   -2.78    8.05
  -2  17   8    0.57    6.99
  -2  17   7   16.28    9.19
  -2 -17   7   -3.22    3.37
  -2 -17   7   -3.89    7.18
  -2  17   7   -1.17    6.78
  -2 -17   6   -1.52    2.90
  -2  17   6    2.58    6.85
  -2  17   5    6.39    7.74
  -2 -17   5    8.08    2.70
  -2  17   5    6.34    6.68
   2 -17  -5    2.44    8.74
  -2  17   4  104.33   11.83
  -2 -17   4  103.67    9.30
  -2  17   4  111.95   11.29
   2 -17  -4  102.26   12.80
  -2 -17   3   11.24    2.44
  -2  17   3    4.06    7.30
  -2 -17   3    3.47    4.16
  -2 -17   3    2.53    3.39
   2 -17  -3   15.50    3.09
   2 -17  -3   -5.54    8.57
  -2  17   2   -3.31    6.88
  -2 -17   2    4.70    3.49
   2 -17  -2   -1.56    2.81
   2 -17  -2   -3.54    8.05
  -2 -17   1  185.17   16.88
   2 -17  -1  192.62   16.85
   2 -17  -1  194.19   18.53
  -2  17   1  229.03   17.91
  -2 -17   1  192.37   16.88
  -2 -17   0    8.75    2.87
   2 -17   0    7.63    7.87
  -2 -17   0   11.36    3.15
   2 -17   0    0.95    3.34
  -2 -17  -1   -3.96    2.58
   2 -17   1    0.96    2.91
   2 -17   1    1.58    3.62
   2  17   1   -2.10    6.11
   2  17   2   21.74    6.27
   2 -17   2   12.28    4.40
  -2 -17  -2   20.58    3.07
   2 -17   2   13.80    8.31
   2  17   3   11.17    6.16
   2 -17   3   12.63    2.25
   2 -17   3    2.14    8.79
  -2 -17  -3   15.80    2.77
  -2  17  -4    8.65    3.20
   2 -17   4    3.79    8.96
   2  17   4   12.07    6.17
   2 -17   4    7.10    2.24
   2  17   4    5.22    6.47
   2 -17   5   14.75    9.29
  -2  17  -5   29.96    4.23
   2  17   5   21.08    6.98
   2  17   5   25.28    3.40
   2 -17   5   18.78    3.29
   2 -17   6    2.19    9.72
   2 -17   6    7.12    7.62
   2  17   6    8.63    6.86
   2 -17   7  144.82   16.20
   2 -17   7  143.51   14.51
   2  17   7  140.84   14.62
   2  17   7  162.89   14.50
   2 -17   7  155.04   15.25
   2 -17   7  131.48   15.49
   2  17   7  136.38   14.30
   2 -17   8    7.22   10.21
   2 -17   8   20.90    9.48
   2 -17   8   11.41    8.65
   2  17   8   13.40    7.09
   2 -17   8   11.48    7.96
   2  17   8    8.15    7.10
   2 -17   8   11.07   11.12
   2  17   8   15.52    6.95
   2 -17   9   -0.67   10.31
   2 -17   9   10.21    9.19
   2  17   9    8.39    7.32
   2 -17   9   -2.92    8.67
   2  17   9   -1.41    7.62
   2 -17   9    8.78   11.51
   2  17   9    9.90    6.75
   2 -17  10    9.85   11.95
   2 -17  10   40.30   10.57
   2  17  10   28.44    8.16
   2  17  10   28.23    9.06
   2  17  10   26.36    7.45
   2 -17  10   48.72   12.98
   2 -17  10   52.04   10.01
   2 -17  11    4.22   12.51
   2  17  11    2.80    8.42
   2  17  11   -1.73    9.45
   2 -17  11   -6.18   12.44
   2  17  11    2.96    6.41
   2 -17  11   15.54    9.67
   2  17  12    1.88    9.90
   2 -17  12    3.18    9.83
   2 -17  12  -18.39   13.19
   2  17  12    4.20    6.32
   2 -17  13   -2.47    9.84
   2  17  13   11.00    8.50
   2  17  13   -4.15    7.02
   2 -17  13  -12.70   13.59
   2  17  13   -7.23   11.43
   2  17  13  -11.00   10.55
   2  17  14    1.71    8.05
   2 -17  14    2.45   10.13
   2 -17  14   -6.03   14.25
   2  17  14   -1.02    7.77
   2  17  14   10.72   11.63
   2  17  15   -0.96    7.99
   2  17  15  -14.12    8.44
   2 -17  15   -4.98   14.03
   2  17  15  -10.08   11.45
   2  17  16  -11.16    8.42
   2  17  16  -19.65    8.39
   2  17  16   16.12   11.78
   2  17  16    2.94   10.75
   2 -17  16   -0.94   13.93
   2  17  17   -4.68    9.46
   2  17  17    0.51    7.63
   2  17  17   -3.60   10.75
   2 -17  17   -5.92   12.80
   2  17  18    8.42    7.81
   2  17  18  -10.59    7.22
   2 -17  18    8.56   11.55
   2  17  18   -8.22   10.11
   2  17  19   -2.82    8.76
  -2  18  20  -10.02    6.15
  -2  18  20   -4.08    7.02
  -2  18  19    1.77    6.96
  -2  18  19   -3.61    8.58
  -2  18  18   -5.39    9.79
  -2  18  18  -15.47    8.25
  -2  18  18    6.23    7.85
  -2  18  17    0.90   10.52
  -2  18  17    4.44    8.62
  -2  18  17    5.83    9.49
  -2  18  16    2.95   10.99
  -2  18  16   10.93    8.01
  -2  18  16   -8.52   10.74
  -2  18  15    9.14   11.25
  -2  18  15    2.37   10.80
  -2 -18  15   -5.30   12.71
  -2  18  15   -2.15    6.98
  -2 -18  14   -0.87   12.18
  -2  18  14  -12.22    6.61
  -2  18  14   -1.26    9.43
  -2  18  13    3.36    8.62
  -2 -18  13   -7.45   11.73
  -2 -18  12   12.33   10.62
  -2 -18  12   21.48   11.61
  -2  18  12   25.72    9.88
  -2  18  12   28.82    8.61
  -2 -18  12   26.72    9.79
  -2  18  11    0.98    6.39
  -2 -18  11   -5.08   10.05
  -2 -18  11    2.09   10.42
  -2  18  11   -2.48    8.69
  -2  18  11    0.68    7.72
  -2 -18  11    3.09    9.98
  -2  18  10    6.34    6.59
  -2 -18  10  -11.78    9.35
  -2 -18  10   17.17   10.00
  -2  18  10   20.59    7.40
  -2 -18  10   11.11    9.83
  -2  18   9   23.04    7.25
  -2 -18   9   15.07    9.14
  -2 -18   9   10.28    9.05
  -2 -18   8   28.25    9.38
  -2  18   8   49.15   10.93
  -2  18   8   43.39    8.05
  -2  18   8   52.63    8.16
  -2 -18   8   39.24    9.07
  -2  18   7   16.03    9.71
  -2  18   7    7.31    6.90
  -2  18   6    0.54    7.02
  -2 -18   6    5.04    3.29
  -2  18   5    6.27    8.24
   2 -18  -5    7.98    9.31
  -2  18   5    6.20    7.03
  -2 -18   5   10.44    2.90
  -2  18   4   28.23    8.84
   2 -18  -4   32.76    9.64
  -2  18   4   41.08    7.79
  -2 -18   4   39.08    4.35
  -2 -18   3   27.40    3.40
  -2  18   3   31.88    8.37
   2 -18  -3   21.87    3.91
   2 -18  -3   15.49    9.04
  -2  18   2   12.31    7.39
   2 -18  -2   11.91    3.45
   2 -18  -2    7.24    8.55
  -2  18   1   -5.74    6.99
   2 -18  -1    2.24    8.24
   2 -18  -1   -4.62    3.47
  -2 -18   0   25.56    3.83
   2  18   0   21.29    6.60
  -2  18   0   30.42    7.34
  -2 -18   0   23.59    4.11
   2 -18   0   23.90    4.62
   2 -18   0   19.10    8.55
   2  18   1    4.18    6.23
   2 -18   1    1.68    3.96
  -2 -18  -1   -1.78    3.00
  -2 -18  -1   -3.73    2.98
  -2 -18  -2   -0.75    2.74
   2 -18   2    4.68    8.76
   2 -18   2    3.06    4.35
   2  18   2    4.53    6.25
   2 -18   3   55.56    5.07
   2  18   3   39.14    7.85
   2  18   3   46.79    7.76
   2 -18   3   56.57   10.25
   2 -18   4   15.42    9.29
   2 -18   4   11.45    2.50
   2 -18   4    9.19    8.33
   2  18   4   14.40    6.32
   2  18   4    0.46    6.73
   2  18   5    6.70    6.47
   2 -18   5   11.33    9.32
   2  18   5    9.44    6.83
   2 -18   5    2.43    8.17
   2 -18   6    6.55    9.78
   2  18   6   10.79    7.03
   2  18   6   -0.51    6.43
   2  18   7   15.64    7.20
   2  18   7   14.31    7.28
   2  18   7   12.18    6.83
   2 -18   7   21.76    8.85
   2 -18   7   22.79   10.35
   2 -18   8   -0.58    9.27
   2 -18   8   -3.03    8.76
   2  18   8    4.53    6.70
   2 -18   8    0.50    8.17
   2  18   8   -1.30    7.20
   2  18   8   -3.07    6.89
   2 -18   9    2.64   10.40
   2 -18   9   -2.16    8.89
   2  18   9   -8.21    7.18
   2 -18   9    5.21    8.93
   2  18   9   -4.36    7.81
   2 -18   9   -2.04   12.06
   2  18   9    1.71    6.84
   2 -18  10    6.70   11.30
   2 -18  10   10.26    9.15
   2 -18  10   -4.56    9.45
   2  18  10   -0.81    8.86
   2 -18  10   -5.28   12.44
   2  18  10  -12.22    7.20
   2  18  10   -5.01    7.76
   2 -18  11    5.77   12.08
   2  18  11   16.24    8.41
   2 -18  11   -1.43    9.77
   2  18  11   -5.08    6.47
   2 -18  11  -15.95   12.46
   2  18  11    5.31    9.51
   2  18  12   10.53    9.86
   2  18  12  -10.45    6.49
   2 -18  12   -3.02   10.01
   2 -18  12   -0.89   12.91
   2  18  12   -4.30    5.61
   2 -18  13   13.08    9.97
   2  18  13   -6.33    7.09
   2  18  13    3.04   10.60
   2  18  13   -4.76    8.71
   2 -18  13   -1.88   13.19
   2  18  13    1.86   11.59
   2  18  14   -0.92   11.95
   2 -18  14    2.87   13.78
   2  18  14   27.79    8.33
   2  18  15   -7.11    8.31
   2  18  15   -2.88    7.79
   2 -18  15   -0.94   13.63
   2  18  15    3.42   11.71
   2  18  16   16.12    8.13
   2  18  16  -13.68    7.88
   2  18  16    6.68   11.01
   2 -18  16    0.88   13.18
   2  18  17   -3.51    9.50
   2  18  17  -12.21    7.37
   2  18  17   16.75   11.08
   2 -18  17    9.36   12.55
   2  18  18   -5.14    7.72
   2  18  18  -15.26    7.06
   2  18  18  -10.13   10.20
   2  18  19   -3.22    8.35
  -2  19  19   10.45    6.61
  -2  19  19   -0.58    8.38
  -2  19  18   17.23    9.96
  -2  19  18   -2.58    7.64
  -2  19  18    2.87    7.88
  -2  19  17    6.20   10.78
  -2  19  17  -16.33    8.60
  -2  19  17   -5.85    9.49
  -2  19  16    0.98   11.42
  -2  19  16    3.90    7.60
  -2  19  16    2.16   10.58
  -2  19  15  -16.20   11.26
  -2 -19  15    5.82   12.53
  -2  19  15    8.53    7.04
  -2 -19  14    4.14   12.24
  -2  19  14    7.80    6.33
  -2  19  14   -0.66    9.57
  -2  19  13    7.76    8.87
  -2 -19  13   -0.80   11.99
  -2 -19  12  -10.62   10.37
  -2 -19  12   14.91   11.19
  -2  19  12    0.91    9.28
  -2  19  12   -3.62    8.31
  -2 -19  12    9.98    9.97
  -2 -19  11   12.71    9.75
  -2  19  11    1.01    6.24
  -2 -19  11    4.08   10.39
  -2  19  11   -4.27    8.86
  -2  19  11   -7.21    7.76
  -2 -19  11   -3.23   10.41
  -2  19  10   45.10    7.83
  -2 -19  10   40.24   10.68
  -2 -19  10   36.09   10.87
  -2 -19  10   51.59   10.68
  -2  19  10   33.83    8.21
  -2 -19   9    5.85    9.05
  -2 -19   9    4.95    8.88
  -2  19   9   19.07    7.05
  -2 -19   8   24.68    8.37
  -2 -19   8   15.06    8.73
  -2  19   8   23.51    7.19
  -2  19   7   -2.53    7.01
  -2  19   6    5.62    7.13
  -2  19   5   41.83   10.21
  -2 -19   5   54.15    5.70
  -2  19   5   59.60    8.76
  -2  19   4    1.90    8.52
  -2 -19   4   12.58    2.97
   2 -19  -4    8.80    3.62
   2 -19  -4    5.94    9.10
  -2  19   3   19.60    8.41
  -2 -19   3   15.35    3.14
   2 -19  -3   16.60    3.90
   2 -19  -3   21.15    9.27
   2  19  -2   18.31    6.76
   2 -19  -2    9.17    3.75
   2 -19  -2   12.21    8.71
  -2  19   2   10.56    8.00
   2  19  -1    0.35    6.47
   2 -19  -1    5.99    3.85
   2 -19  -1   -1.23    8.53
  -2  19   1    7.27    7.66
   2  19   0   -0.38    6.45
  -2  19   0    2.43    7.31
   2 -19   0    2.18    4.17
   2 -19   0    0.62    8.31
  -2  19  -1    4.11    7.30
   2  19   1    9.88    6.45
   2 -19   1    4.76    4.41
  -2 -19  -1   11.53    3.21
  -2  19  -2    0.86    7.70
   2  19   2   14.45    6.70
   2  19   2    9.79    6.60
   2 -19   2   29.51    9.31
   2 -19   3    2.75    2.25
   2  19   3   -0.41    6.76
   2  19   3   -4.31    6.48
   2 -19   3   -3.22    9.18
   2  19   4    1.03    6.30
   2  19   4   -1.43    6.93
   2 -19   4   -4.17    8.80
   2 -19   4    1.94    9.38
   2  19   5   -3.31    6.27
   2 -19   5    7.02    8.49
   2 -19   5    0.65    9.51
   2  19   5   10.37    6.92
   2  19   6    9.64    6.46
   2 -19   6    8.99    9.82
   2  19   6    5.60    7.01
   2  19   7    4.24    7.08
   2 -19   7   -4.39    8.65
   2  19   7    4.53    6.75
   2 -19   7    1.88   10.31
   2  19   7    1.20    7.05
   2  19   8   21.96    7.20
   2 -19   8    7.52    8.61
   2  19   8    7.94    7.07
   2 -19   8    3.97    9.54
   2  19   8    0.67    7.48
   2  19   9    5.78    7.10
   2 -19   9    6.81    8.81
   2  19   9   -1.76    7.01
   2 -19   9   -9.59   12.58
   2  19   9   -1.50    8.06
   2 -19   9  -10.36   10.56
   2 -19  10   -0.73   11.33
   2 -19  10    8.32    9.39
   2  19  10    8.70    6.61
   2 -19  10   -1.09   13.01
   2  19  10   -4.14    8.71
   2 -19  10   11.26    9.54
   2  19  10   12.07    7.52
   2 -19  11   15.16   11.92
   2  19  11   13.17    8.18
   2  19  11   15.62    6.45
   2 -19  11   18.55   13.09
   2 -19  11   14.86    9.77
   2  19  11    9.95    9.75
   2  19  12   -4.86   10.19
   2  19  12   -3.21    6.40
   2  19  12  -14.25    5.98
[truncated: 2,605,537 more chars]
