# Supplementary material for: Driving Forces in the Formation of Paracetamol Cocrystals and Solvate with Naphthalene, Quinoline and Acridine
Source: Molecules. 2024 Sep 18;29(18):4437. doi: 10.3390/molecules29184437 (PMC11434482; doi:10.3390/molecules29184437)
Supplement: Supplementary file 1 [file molecules-29-04437-s001.zip › molecules-3187401-SM/emiliab6-3D-2b.cif]

 
data_emiliab6-3D

_audit_creation_method           SHELXL-2018/1
_shelx_SHELXL_version_number     2018/1
_chemical_name_systematic        ?
_chemical_name_common            ?
_chemical_formula_moiety         '(C8 H9 N O2)2, (C10 H8)'
_chemical_formula_sum            'C26 H26 N2 O4'
_chemical_melting_point          ?

_exptl_crystal_description       block
_exptl_crystal_colour            colourless
_diffrn_ambient_temperature      100(2)
_chemical_formula_weight         430.49

loop_
_atom_type_symbol
_atom_type_description
_atom_type_scat_dispersion_real
_atom_type_scat_dispersion_imag
_atom_type_scat_source
C C 0.0181 0.0091 'International Tables Vol C Tables 4.2.6.8 and 6.1.1.4'
H H 0.0000 0.0000 'International Tables Vol C Tables 4.2.6.8 and 6.1.1.4'
N N 0.0311 0.0180 'International Tables Vol C Tables 4.2.6.8 and 6.1.1.4'
O O 0.0492 0.0322 'International Tables Vol C Tables 4.2.6.8 and 6.1.1.4'

_space_group_crystal_system      monoclinic
_space_group_IT_number           14
_space_group_name_H-M_alt        'P 21/c'
_space_group_name_Hall           '-P 2ybc'
_chemical_absolute_configuration .

loop_
_space_group_symop_operation_xyz
'x, y, z'
'-x, y+1/2, -z+1/2'
'-x, -y, -z'
'x, -y-1/2, z-1/2'

_shelx_space_group_comment       
;
The symmetry employed for this shelxl refinement is uniquely defined
by the following loop, which should always be used as a source of
symmetry information in preference to the above space-group names.
They are only intended as comments.
;

_cell_length_a                   11.0038(5)
_cell_length_b                   8.4799(3)
_cell_length_c                   11.7078(3)
_cell_angle_alpha                90
_cell_angle_beta                 100.814(3)
_cell_angle_gamma                90
_cell_volume                     1073.07(7)
_cell_formula_units_Z            2
_cell_measurement_temperature    100(2)
_cell_measurement_reflns_used    4967
_cell_measurement_theta_min      4.1080
_cell_measurement_theta_max      77.8340
_exptl_crystal_density_meas      ?
_exptl_crystal_density_method    ?
_exptl_crystal_density_diffrn    1.332
_exptl_crystal_F_000             456
_exptl_transmission_factor_min   ?
_exptl_transmission_factor_max   ?
_exptl_crystal_size_max          0.150
_exptl_crystal_size_mid          0.100
_exptl_crystal_size_min          0.080
_exptl_absorpt_coefficient_mu    0.730
_shelx_estimated_absorpt_T_min   0.898
_shelx_estimated_absorpt_T_max   0.944
_exptl_absorpt_correction_type   multi-scan
_exptl_absorpt_correction_T_min  0.75180
_exptl_absorpt_correction_T_max  1.00000
_exptl_absorpt_process_details   
;
CrysAlisPro 1.171.42.89a (Rigaku Oxford Diffraction, 2023)
Empirical absorption correction using spherical harmonics,
implemented in SCALE3 ABSPACK scaling algorithm.
;
_exptl_absorpt_special_details   ?
_diffrn_radiation_probe          x-ray
_diffrn_radiation_type           CuK\a
_diffrn_radiation_wavelength     1.54184
_diffrn_source                   'micro-focus sealed X-ray tube'
_diffrn_source_type              'PhotonJet (Cu) X-ray Source'
_diffrn_measurement_device_type  'XtaLAB Synergy, Dualflex, HyPix'
_diffrn_measurement_method       '\w scans'
_diffrn_detector_area_resol_mean 10.0000
_diffrn_reflns_number            11388
_diffrn_reflns_av_unetI/netI     0.0369
_diffrn_reflns_av_R_equivalents  0.0496
_diffrn_reflns_limit_h_min       -13
_diffrn_reflns_limit_h_max       13
_diffrn_reflns_limit_k_min       -10
_diffrn_reflns_limit_k_max       10
_diffrn_reflns_limit_l_min       -14
_diffrn_reflns_limit_l_max       10
_diffrn_reflns_theta_min         4.090
_diffrn_reflns_theta_max         80.078
_diffrn_reflns_theta_full        67.684
_diffrn_measured_fraction_theta_max 0.967
_diffrn_measured_fraction_theta_full 0.999
_diffrn_reflns_Laue_measured_fraction_max 0.967
_diffrn_reflns_Laue_measured_fraction_full 0.999
_diffrn_reflns_point_group_measured_fraction_max 0.967
_diffrn_reflns_point_group_measured_fraction_full 0.999
_reflns_number_total             2271
_reflns_number_gt                1852
_reflns_threshold_expression     'I > 2\s(I)'
_reflns_Friedel_coverage         0.000
_reflns_Friedel_fraction_max     .
_reflns_Friedel_fraction_full    .

_reflns_special_details          
;
 Reflections were merged by SHELXL according to the crystal
 class for the calculation of statistics and refinement.
 
 _reflns_Friedel_fraction is defined as the number of unique
 Friedel pairs measured divided by the number that would be
 possible theoretically, ignoring centric projections and
 systematic absences.
;

_computing_data_collection       'CrysAlisPro 1.171.42.89a (Rigaku OD, 2023)'
_computing_cell_refinement       'CrysAlisPro 1.171.42.89a (Rigaku OD, 2023)'
_computing_data_reduction        'CrysAlisPro 1.171.42.89a (Rigaku OD, 2023)'
_computing_structure_solution    'SHELXT 2018/2 (Sheldrick, 2018)'
_computing_structure_refinement  'SHELXL-2018/1 (Sheldrick, 2018)'
_computing_molecular_graphics    'OLEX2 1.3 (Dolomanov, 2009)'
_computing_publication_material  ciftab
_refine_special_details          ?
_refine_ls_structure_factor_coef Fsqd
_refine_ls_matrix_type           full
_refine_ls_weighting_scheme      calc
_refine_ls_weighting_details     
'w=1/[\s^2^(Fo^2^)+(0.0818P)^2^+0.2391P] where P=(Fo^2^+2Fc^2^)/3'
_atom_sites_solution_primary     ?
_atom_sites_solution_secondary   ?
_atom_sites_solution_hydrogens   mixed
_refine_ls_hydrogen_treatment    mixed
_refine_ls_extinction_method     none
_refine_ls_extinction_coef       .
_refine_ls_number_reflns         2271
_refine_ls_number_parameters     151
_refine_ls_number_restraints     0
_refine_ls_R_factor_all          0.0611
_refine_ls_R_factor_gt           0.0499
_refine_ls_wR_factor_ref         0.1403
_refine_ls_wR_factor_gt          0.1340
_refine_ls_goodness_of_fit_ref   1.095
_refine_ls_restrained_S_all      1.095
_refine_ls_shift/su_max          0.000
_refine_ls_shift/su_mean         0.000

loop_
_atom_site_label
_atom_site_type_symbol
_atom_site_fract_x
_atom_site_fract_y
_atom_site_fract_z
_atom_site_U_iso_or_equiv
_atom_site_adp_type
_atom_site_occupancy
_atom_site_site_symmetry_order
_atom_site_calc_flag
_atom_site_refinement_flags_posn
_atom_site_refinement_flags_adp
_atom_site_refinement_flags_occupancy
_atom_site_disorder_assembly
_atom_site_disorder_group
C1 C 0.12065(17) 0.82849(19) 0.46857(14) 0.0267(4) Uani 1 1 d . . . . .
H1A H 0.032161 0.853056 0.457089 0.040 Uiso 1 1 calc R U . . .
H1B H 0.139594 0.782042 0.397282 0.040 Uiso 1 1 calc R U . . .
H1C H 0.168741 0.925472 0.487084 0.040 Uiso 1 1 calc R U . . .
C2 C 0.15353(15) 0.71329(19) 0.56710(13) 0.0231(3) Uani 1 1 d . . . . .
O2 O 0.17074(12) 0.75460(13) 0.67036(9) 0.0283(3) Uani 1 1 d . . . . .
N3 N 0.15812(13) 0.56138(15) 0.53522(11) 0.0235(3) Uani 1 1 d . . . . .
H3 H 0.157(2) 0.542(3) 0.458(2) 0.034(5) Uiso 1 1 d . . . . .
C3 C 0.17458(15) 0.42809(18) 0.60976(12) 0.0222(3) Uani 1 1 d . . . . .
C4 C 0.24062(15) 0.29984(19) 0.57858(13) 0.0234(3) Uani 1 1 d . . . . .
H4 H 0.280010 0.307404 0.513200 0.028 Uiso 1 1 calc R U . . .
C5 C 0.24913(15) 0.16091(18) 0.64268(13) 0.0229(3) Uani 1 1 d . . . . .
H5 H 0.294945 0.074137 0.621686 0.027 Uiso 1 1 calc R U . . .
C6 C 0.19033(15) 0.14946(18) 0.73760(13) 0.0227(3) Uani 1 1 d . . . . .
O6 O 0.19264(12) 0.01166(13) 0.79978(9) 0.0265(3) Uani 1 1 d . . . . .
H6 H 0.184596 -0.065400 0.753893 0.040 Uiso 1 1 calc R U . . .
C7 C 0.12776(16) 0.27863(19) 0.77119(13) 0.0236(3) Uani 1 1 d . . . . .
H7 H 0.090179 0.271731 0.837740 0.028 Uiso 1 1 calc R U . . .
C8 C 0.12000(15) 0.41814(19) 0.70756(13) 0.0233(4) Uani 1 1 d . . . . .
H8 H 0.077478 0.506481 0.730878 0.028 Uiso 1 1 calc R U . . .
C11 C 0.42086(17) 0.8399(2) 0.40386(16) 0.0340(4) Uani 1 1 d . . . . .
H11 H 0.378730 0.825824 0.325944 0.041 Uiso 1 1 calc R U . . .
C12 C 0.43518(18) 0.7144(2) 0.47906(18) 0.0374(4) Uani 1 1 d . . . . .
H12 H 0.403154 0.614079 0.452689 0.045 Uiso 1 1 calc R U . . .
C13 C 0.49684(19) 0.7328(2) 0.59490(17) 0.0371(5) Uani 1 1 d . . . . .
H13 H 0.505972 0.645160 0.646309 0.045 Uiso 1 1 calc R U . . .
C14 C 0.54369(18) 0.8766(2) 0.63373(15) 0.0341(4) Uani 1 1 d . . . . .
H14 H 0.585004 0.887899 0.712170 0.041 Uiso 1 1 calc R U . . .
C15 C 0.53139(16) 1.0091(2) 0.55841(15) 0.0298(4) Uani 1 1 d . . . . .

loop_
_atom_site_aniso_label
_atom_site_aniso_U_11
_atom_site_aniso_U_22
_atom_site_aniso_U_33
_atom_site_aniso_U_23
_atom_site_aniso_U_13
_atom_site_aniso_U_12
C1 0.0352(9) 0.0207(7) 0.0228(8) 0.0002(6) 0.0019(6) 0.0008(6)
C2 0.0272(8) 0.0221(7) 0.0199(7) -0.0007(6) 0.0044(6) -0.0003(6)
O2 0.0445(8) 0.0197(5) 0.0209(6) -0.0023(4) 0.0065(5) -0.0008(5)
N3 0.0346(8) 0.0186(7) 0.0170(6) -0.0003(5) 0.0040(5) -0.0002(5)
C3 0.0275(8) 0.0192(7) 0.0187(7) -0.0007(6) 0.0009(6) -0.0022(6)
C4 0.0284(8) 0.0242(8) 0.0174(7) -0.0028(6) 0.0039(6) -0.0015(6)
C5 0.0279(8) 0.0193(7) 0.0205(7) -0.0030(6) 0.0025(6) 0.0000(6)
C6 0.0293(9) 0.0199(7) 0.0174(7) 0.0003(6) 0.0009(6) -0.0013(6)
O6 0.0426(7) 0.0173(5) 0.0198(5) 0.0004(4) 0.0064(5) -0.0011(5)
C7 0.0302(9) 0.0231(8) 0.0177(7) -0.0017(6) 0.0049(6) -0.0009(6)
C8 0.0289(8) 0.0201(7) 0.0204(7) -0.0016(6) 0.0030(6) -0.0001(6)
C11 0.0282(9) 0.0446(11) 0.0282(9) -0.0052(8) 0.0024(7) 0.0008(8)
C12 0.0325(10) 0.0377(10) 0.0425(10) -0.0047(8) 0.0082(8) -0.0021(8)
C13 0.0370(11) 0.0403(11) 0.0361(10) 0.0072(8) 0.0122(8) 0.0050(8)
C14 0.0323(10) 0.0448(11) 0.0243(8) 0.0013(7) 0.0034(7) 0.0058(8)
C15 0.0249(8) 0.0389(10) 0.0258(8) -0.0013(7) 0.0049(7) 0.0028(7)

_geom_special_details            
;
 All esds (except the esd in the dihedral angle between two l.s. planes)
 are estimated using the full covariance matrix.  The cell esds are taken
 into account individually in the estimation of esds in distances, angles
 and torsion angles; correlations between esds in cell parameters are only
 used when they are defined by crystal symmetry.  An approximate (isotropic)
 treatment of cell esds is used for estimating esds involving l.s. planes.
;

loop_
_geom_bond_atom_site_label_1
_geom_bond_atom_site_label_2
_geom_bond_distance
_geom_bond_site_symmetry_2
_geom_bond_publ_flag
C1 C2 1.503(2) . ?
C1 H1A 0.9800 . ?
C1 H1B 0.9800 . ?
C1 H1C 0.9800 . ?
C2 O2 1.2387(19) . ?
C2 N3 1.345(2) . ?
N3 C3 1.419(2) . ?
N3 H3 0.91(2) . ?
C3 C8 1.392(2) . ?
C3 C4 1.394(2) . ?
C4 C5 1.391(2) . ?
C4 H4 0.9500 . ?
C5 C6 1.390(2) . ?
C5 H5 0.9500 . ?
C6 O6 1.3745(18) . ?
C6 C7 1.389(2) . ?
O6 H6 0.8400 . ?
C7 C8 1.392(2) . ?
C7 H7 0.9500 . ?
C8 H8 0.9500 . ?
C11 C12 1.371(3) . ?
C11 C15 1.423(3) 3_676 ?
C11 H11 0.9500 . ?
C12 C13 1.407(3) . ?
C12 H12 0.9500 . ?
C13 C14 1.368(3) . ?
C13 H13 0.9500 . ?
C14 C15 1.419(3) . ?
C14 H14 0.9500 . ?
C15 C15 1.420(3) 3_676 ?

loop_
_geom_angle_atom_site_label_1
_geom_angle_atom_site_label_2
_geom_angle_atom_site_label_3
_geom_angle
_geom_angle_site_symmetry_1
_geom_angle_site_symmetry_3
_geom_angle_publ_flag
C2 C1 H1A 109.5 . . ?
C2 C1 H1B 109.5 . . ?
H1A C1 H1B 109.5 . . ?
C2 C1 H1C 109.5 . . ?
H1A C1 H1C 109.5 . . ?
H1B C1 H1C 109.5 . . ?
O2 C2 N3 122.34(15) . . ?
O2 C2 C1 122.41(14) . . ?
N3 C2 C1 115.20(14) . . ?
C2 N3 C3 126.84(13) . . ?
C2 N3 H3 116.9(15) . . ?
C3 N3 H3 116.0(15) . . ?
C8 C3 C4 119.65(14) . . ?
C8 C3 N3 121.96(14) . . ?
C4 C3 N3 118.24(14) . . ?
C5 C4 C3 120.35(14) . . ?
C5 C4 H4 119.8 . . ?
C3 C4 H4 119.8 . . ?
C6 C5 C4 119.75(15) . . ?
C6 C5 H5 120.1 . . ?
C4 C5 H5 120.1 . . ?
O6 C6 C7 118.77(14) . . ?
O6 C6 C5 121.17(14) . . ?
C7 C6 C5 120.06(14) . . ?
C6 O6 H6 109.5 . . ?
C6 C7 C8 120.17(14) . . ?
C6 C7 H7 119.9 . . ?
C8 C7 H7 119.9 . . ?
C3 C8 C7 119.94(14) . . ?
C3 C8 H8 120.0 . . ?
C7 C8 H8 120.0 . . ?
C12 C11 C15 120.52(17) . 3_676 ?
C12 C11 H11 119.7 . . ?
C15 C11 H11 119.7 3_676 . ?
C11 C12 C13 120.63(19) . . ?
C11 C12 H12 119.7 . . ?
C13 C12 H12 119.7 . . ?
C14 C13 C12 120.20(18) . . ?
C14 C13 H13 119.9 . . ?
C12 C13 H13 119.9 . . ?
C13 C14 C15 120.86(17) . . ?
C13 C14 H14 119.6 . . ?
C15 C14 H14 119.6 . . ?
C14 C15 C15 119.0(2) . 3_676 ?
C14 C15 C11 122.22(16) . 3_676 ?
C15 C15 C11 118.7(2) 3_676 3_676 ?

loop_
_geom_torsion_atom_site_label_1
_geom_torsion_atom_site_label_2
_geom_torsion_atom_site_label_3
_geom_torsion_atom_site_label_4
_geom_torsion
_geom_torsion_site_symmetry_1
_geom_torsion_site_symmetry_2
_geom_torsion_site_symmetry_3
_geom_torsion_site_symmetry_4
_geom_torsion_publ_flag
O2 C2 N3 C3 4.2(3) . . . . ?
C1 C2 N3 C3 -173.29(15) . . . . ?
C2 N3 C3 C8 38.4(2) . . . . ?
C2 N3 C3 C4 -146.04(17) . . . . ?
C8 C3 C4 C5 1.8(2) . . . . ?
N3 C3 C4 C5 -173.82(14) . . . . ?
C3 C4 C5 C6 0.7(2) . . . . ?
C4 C5 C6 O6 177.26(14) . . . . ?
C4 C5 C6 C7 -2.7(2) . . . . ?
O6 C6 C7 C8 -177.73(14) . . . . ?
C5 C6 C7 C8 2.3(2) . . . . ?
C4 C3 C8 C7 -2.3(2) . . . . ?
N3 C3 C8 C7 173.18(15) . . . . ?
C6 C7 C8 C3 0.3(2) . . . . ?
C15 C11 C12 C13 0.3(3) 3_676 . . . ?
C11 C12 C13 C14 -0.2(3) . . . . ?
C12 C13 C14 C15 -0.2(3) . . . . ?
C13 C14 C15 C15 0.5(3) . . . 3_676 ?
C13 C14 C15 C11 -179.97(18) . . . 3_676 ?

_refine_diff_density_max         0.263
_refine_diff_density_min         -0.294
_refine_diff_density_rms         0.057

_shelx_res_file                  
;
TITL emiliab6-3d_a.res in P2(1)/c
    emiliab6-3D.res
    created by SHELXL-2018/1 at 17:37:00 on 28-Jul-2024
REM Old TITL emiliab6-3D in P2(1)/c
REM SHELXT solution in P2(1)/c: R1 0.125, Rweak 0.058, Alpha 0.019
REM <I/s> 0.436 for 156 systematic absences, Orientation as input
REM Formula found by SHELXT: C13 N O2
CELL 1.54184 11.0038 8.4799 11.7078 90 100.814 90
ZERR 2 0.0005 0.0003 0.0003 0 0.003 0
LATT 1
SYMM -X,0.5+Y,0.5-Z
SFAC C H N O
UNIT 52 52 4 8

TEMP -173
SIZE 0.08 0.10 0.15
acta
CONF

OMIT -2
OMIT 0 2 0

L.S. 6 0 0
PLAN  20
BOND $H
list 4
fmap 2 53

WGHT    0.081800    0.239100
FVAR       0.48701
C1    1    0.120646    0.828488    0.468565    11.00000    0.03520    0.02069 =
         0.02278    0.00023    0.00194    0.00081
AFIX 137
H1A   2    0.032161    0.853056    0.457089    11.00000   -1.50000
H1B   2    0.139594    0.782042    0.397282    11.00000   -1.50000
H1C   2    0.168741    0.925472    0.487084    11.00000   -1.50000
AFIX   0
C2    1    0.153535    0.713288    0.567099    11.00000    0.02723    0.02213 =
         0.01990   -0.00066    0.00439   -0.00033
O2    4    0.170741    0.754604    0.670364    11.00000    0.04446    0.01973 =
         0.02091   -0.00234    0.00647   -0.00083
N3    3    0.158115    0.561378    0.535223    11.00000    0.03463    0.01862 =
         0.01704   -0.00032    0.00401   -0.00020
H3    2    0.157029    0.541820    0.458272    11.00000    0.03386
C3    1    0.174582    0.428094    0.609764    11.00000    0.02746    0.01917 =
         0.01871   -0.00067    0.00092   -0.00220
C4    1    0.240617    0.299840    0.578583    11.00000    0.02840    0.02424 =
         0.01744   -0.00281    0.00390   -0.00150
AFIX  43
H4    2    0.280010    0.307404    0.513200    11.00000   -1.20000
AFIX   0
C5    1    0.249126    0.160907    0.642677    11.00000    0.02793    0.01934 =
         0.02048   -0.00303    0.00248   -0.00001
AFIX  43
H5    2    0.294945    0.074137    0.621686    11.00000   -1.20000
AFIX   0
C6    1    0.190325    0.149459    0.737596    11.00000    0.02933    0.01991 =
         0.01739    0.00032    0.00085   -0.00130
O6    4    0.192636    0.011658    0.799779    11.00000    0.04258    0.01727 =
         0.01978    0.00037    0.00635   -0.00107
AFIX 147
H6    2    0.184596   -0.065400    0.753893    11.00000   -1.50000
AFIX   0
C7    1    0.127760    0.278627    0.771186    11.00000    0.03016    0.02313 =
         0.01765   -0.00169    0.00486   -0.00090
AFIX  43
H7    2    0.090179    0.271731    0.837740    11.00000   -1.20000
AFIX   0
C8    1    0.119997    0.418143    0.707561    11.00000    0.02894    0.02009 =
         0.02038   -0.00161    0.00302   -0.00012
AFIX  43
H8    2    0.077478    0.506481    0.730878    11.00000   -1.20000
AFIX   0

C11   1    0.420861    0.839857    0.403858    11.00000    0.02821    0.04456 =
         0.02815   -0.00518    0.00242    0.00078
AFIX  43
H11   2    0.378730    0.825824    0.325944    11.00000   -1.20000
AFIX   0
C12   1    0.435180    0.714407    0.479060    11.00000    0.03247    0.03775 =
         0.04246   -0.00469    0.00825   -0.00210
AFIX  43
H12   2    0.403154    0.614079    0.452689    11.00000   -1.20000
AFIX   0
C13   1    0.496841    0.732837    0.594897    11.00000    0.03704    0.04030 =
         0.03607    0.00722    0.01223    0.00496
AFIX  43
H13   2    0.505972    0.645160    0.646309    11.00000   -1.20000
AFIX   0
C14   1    0.543689    0.876592    0.633735    11.00000    0.03229    0.04482 =
         0.02434    0.00130    0.00340    0.00575
AFIX  43
H14   2    0.585004    0.887899    0.712170    11.00000   -1.20000
AFIX   0
C15   1    0.531389    1.009054    0.558409    11.00000    0.02492    0.03886 =
         0.02576   -0.00132    0.00486    0.00277
HKLF 4


REM  emiliab6-3d_a.res in P2(1)/c
REM R1 =  0.0499 for    1852 Fo > 4sig(Fo)  and  0.0611 for all    2271 data
REM    151 parameters refined using      0 restraints

END

WGHT      0.0813      0.2414

REM Highest difference peak  0.263,  deepest hole -0.294,  1-sigma level  0.057
Q1    1   0.0949  0.4189  0.6262  11.00000  0.05    0.26
Q2    1   0.1288  0.0067  0.8514  11.00000  0.05    0.25
Q3    1   0.2776  0.1483  0.7232  11.00000  0.05    0.25
Q4    1   0.2828  0.0154  0.8017  11.00000  0.05    0.25
Q5    1   0.1929  0.4259  0.6880  11.00000  0.05    0.24
Q6    1   0.0832  0.7976  0.3871  11.00000  0.05    0.24
Q7    1   0.2160  0.0022  0.8805  11.00000  0.05    0.23
Q8    1   0.0742  0.7510  0.6443  11.00000  0.05    0.23
Q9    1   0.1780  0.1501  0.6641  11.00000  0.05    0.23
Q10   1   0.1026  0.0201  0.7859  11.00000  0.05    0.23
Q11   1   0.1970  0.2611  0.7817  11.00000  0.05    0.23
Q12   1   0.2516  0.7524  0.6437  11.00000  0.05    0.22
Q13   1   0.2558  0.4226  0.6216  11.00000  0.05    0.21
Q14   1   0.0356  0.2774  0.8042  11.00000  0.05    0.21
Q15   1   0.0949  0.5553  0.4745  11.00000  0.05    0.19
Q16   1   0.2550  0.5435  0.5455  11.00000  0.05    0.18
Q17   1   0.2214  0.8589  0.4749  11.00000  0.05    0.18
Q18   1   0.5375  0.6777  0.7808  11.00000  0.05    0.16
Q19   1   0.4253  0.1940  0.6379  11.00000  0.05    0.15
Q20   1   0.0183  0.4915  0.7194  11.00000  0.05    0.15
;
_shelx_res_checksum              207

_shelx_hkl_file                  
;
   0   0  -1   -0.21    0.53
   0   0  -1    0.15    0.25
   0   0  -2   80.73    3.41
   0   0  -2   63.09    3.62
   0   0  -3    0.30    0.63
   0   0  -3    0.04    1.57
   0   0  -3    0.09    0.60
   0   0  -4   -0.63    1.67
   0   0   5    0.33    0.80
   0   0  -5   -0.26    1.95
   0   0  -6   69.00    4.14
   0   0  -7   -0.22    1.35
   0   0  -8   20.35    3.09
   0   0  -8   22.37    1.61
   0   0  -8   23.19    1.97
   0   0  -8   22.43    1.51
   0   0  -8   21.44    2.90
   0   0  -8   21.92    1.56
   0   0  -8   21.50    1.49
   0   0  -9   -0.10    0.83
   0   0  -9   -0.22    0.99
   0   0  -9   -0.21    1.14
   0   0  -9   -0.61    1.70
   0   0  -9   -5.22    6.36
   0   0  -9    3.71    5.27
   0   0  -9   -0.79    1.13
   0   0  -9    3.40    7.76
   0   0 -10   -0.12    1.10
   0   0 -10    2.62    1.89
   0   0 -10   -7.15   10.33
   0   0 -10   -0.05    0.85
   0   0 -10   -0.90    5.89
   0   0 -10   -0.04    1.23
   0   0 -11   -0.96    1.13
   0   0 -11   -0.38    1.96
   0   0 -11    0.23    0.71
   0   0 -11    0.29    1.27
   0   0 -12   10.53    1.27
   0   0 -12    9.96    1.44
   0   0 -13   -0.39    0.71
   0   0 -13    0.99    0.87
   0   0 -14    0.17    0.55
   0   1   0    1.00    0.47
   0   1  -1   24.76    1.42
   0  -1  -1   24.17    1.21
   0   1   1   22.87    1.29
   0  -1  -2    0.48    0.82
   0   1  -2   -0.02    1.17
   0   1  -3    5.84    1.54
   0   1   3    5.95    0.75
   0   1  -4  278.20   13.17
   0  -1  -4  302.46   13.00
   0  -1   5  204.06    9.48
   0   1  -5  200.48    9.65
   0  -1  -5  209.66    9.27
   0  -1  -6    1.41    1.24
   0  -1   6    1.17    1.08
   0   1  -6    1.69    0.79
   0   1  -6    1.53    2.00
   0  -1  -6    1.09    0.71
   0   1  -7   91.51    5.28
   0  -1  -7   97.35    4.49
   0  -1   7   89.61    4.73
   0  -1  -8    1.81    2.14
   0   1  -8   -1.78    4.24
   0   1  -8    1.38    6.23
   0  -1  -8    1.61    1.80
   0  -1  -8    2.15    2.65
   0   1  -8    1.80    0.99
   0  -1  -8    2.24    1.02
   0  -1  -8    1.53    0.90
   0   1  -8    1.25    0.90
   0  -1  -8    2.55    1.04
   0  -1  -8    3.31    1.68
   0  -1  -8    2.19    1.11
   0  -1  -8    1.82    1.51
   0  -1  -9   16.53    2.01
   0   1  -9   15.05    1.76
   0  -1  -9   15.45    3.19
   0   1  -9    6.38    9.97
   0   1  -9   14.85    1.31
   0   1  -9   17.52    1.38
   0  -1  -9   16.58    2.80
   0  -1  -9   16.31    1.51
   0   1  -9   13.38    1.25
   0  -1  -9   15.87    1.97
   0   1  -9   16.36    1.32
   0  -1  -9    8.59    7.27
   0   1  -9   13.38    1.42
   0  -1  -9   14.57    1.47
   0   1 -10   39.13    2.24
   0   1 -10   39.40    2.59
   0  -1 -10   35.62    6.32
   0  -1 -10   38.82    2.38
   0  -1 -10   35.29    2.04
   0   1 -10   35.91    2.14
   0   1 -10   34.83    2.06
   0  -1 -10   40.31    2.36
   0   1 -10   39.02    2.31
   0  -1 -10   34.58   10.53
   0   1 -11   18.46    1.54
   0  -1 -11   15.95    1.99
   0   1 -11   20.15    1.43
   0  -1 -11   18.14    1.72
   0  -1 -12   10.29    1.45
   0  -1 -12   10.32    1.73
   0   1 -12   10.26    1.23
   0   1 -12   10.27    0.94
   0  -1 -12    9.56    0.97
   0   1 -13   42.21    2.20
   0  -1 -13   42.84    2.17
   0  -1 -13   41.31    2.41
   0   1 -14    2.76    0.51
   0  -1 -14    1.60    0.87
   0   1 -14    0.99    0.61
   0   2   0 1117.83   48.48
   0  -2  -1    9.55    1.15
   0   2  -1   10.83    1.35
   0  -2  -2   53.22    2.56
   0  -2  -3   73.39    3.72
   0  -2  -4   92.37    4.55
   0   2  -5   87.42    5.06
   0  -2  -5   96.56    4.85
   0  -2   5   94.00    5.07
   0  -2  -5  102.63    4.52
   0  -2  -6    7.03    1.37
   0  -2   6    7.37    1.57
   0  -2  -6    6.38    1.10
   0   2  -6    6.68    1.96
   0  -2  -7   29.90    1.99
   0   2  -7   24.03    2.00
   0  -2   7   27.89    2.30
   0   2  -7   26.50    2.66
   0  -2  -8   13.21    2.53
   0   2  -8   12.89    1.55
   0  -2  -8   13.82    1.22
   0   2  -8   11.10    2.29
   0   2  -8   12.84    1.15
   0  -2  -8   12.10    1.16
   0  -2  -8   14.12    3.00
   0   2  -8   12.56    1.23
   0  -2  -8   13.25    1.27
   0  -2  -8   12.44    1.16
   0   2  -8   13.68    1.33
   0   2  -8   11.19    1.18
   0  -2  -8    9.89    1.61
   0  -2  -8   10.99    1.31
   0  -2  -8   13.95    1.66
   0  -2  -8   10.90    1.22
   0  -2  -9   29.55    1.94
   0  -2  -9   35.27    3.22
   0  -2  -9   32.44    7.68
   0  -2  -9   31.52    2.06
   0   2  -9   31.10    1.90
   0  -2  -9   31.47    1.93
   0   2  -9   30.08    1.92
   0   2  -9   31.17    1.97
   0  -2  -9   33.39    2.10
   0   2  -9   32.30    2.27
   0  -2  -9   33.35    6.17
   0  -2  -9   32.47    3.72
   0   2 -10   14.83    1.47
   0   2 -10   16.22    1.38
   0  -2 -10   17.12    1.42
   0  -2 -10   12.51    1.09
   0  -2 -10   14.33    1.59
   0   2 -10   14.13    1.33
   0  -2 -10   13.02    1.54
   0   2 -10   13.35    1.84
   0   2 -10   13.79    1.44
   0  -2 -11    8.96    1.39
   0  -2 -11   10.44    1.24
   0   2 -11    8.03    1.17
   0   2 -11    9.50    1.02
   0  -2 -11    8.30    1.48
   0   2 -11   11.75    1.29
   0  -2 -11    9.81    1.73
   0   2 -11   10.34    1.80
   0  -2 -12  141.59    6.13
   0   2 -12  135.93    6.09
   0  -2 -12  128.96    6.20
   0   2 -12  135.67    6.27
   0  -2 -12  124.24    6.03
   0   2 -12  130.23    6.06
   0  -2 -12  143.90    6.25
   0   2 -13   12.53    1.46
   0   2 -13   11.45    1.10
   0  -2 -13    9.33    1.30
   0  -2 -13   12.13    1.21
   0   2 -14   -1.15    0.54
   0   2 -14   -0.49    0.49
   0   3   0    0.19    1.28
   0  -3   0    2.33    1.34
   0   3  -1   99.50    5.17
   0   3   1  109.64    4.89
   0  -3  -1  103.82    5.11
   0   3  -2  399.63   18.57
   0  -3  -2  440.95   18.56
   0  -3  -3  646.78   27.07
   0  -3  -3  634.27   26.64
   0  -3  -4  143.93    6.50
   0  -3  -4  150.08    7.02
   0  -3   4  147.18    7.35
   0   3  -5  150.56    7.49
   0  -3  -5  153.23    6.93
   0  -3   5  170.53    7.91
   0  -3  -6    1.28    1.14
   0   3  -6   -0.08    1.76
   0  -3  -6    0.18    0.88
   0  -3   6    0.81    1.63
   0   3  -7   10.25    1.09
   0   3  -7   10.46    1.42
   0  -3  -7   11.81    1.77
   0  -3   7   11.94    1.98
   0  -3  -7   11.02    2.09
   0  -3  -7   12.01    1.04
   0   3  -7   10.84    1.69
   0  -3  -7   10.35    1.20
   0  -3  -7   11.69    1.07
   0  -3  -7    9.40    1.34
   0   3  -7    9.87    2.11
   0   3  -7   10.93    1.37
   0  -3  -7   11.77    1.17
   0  -3  -7    8.60    1.85
   0  -3  -8  100.49    5.89
   0   3  -8  103.42    4.91
   0  -3  -8  103.90    6.06
   0  -3  -8  107.72    4.89
   0   3  -8  101.43    4.99
   0  -3  -8  101.15    4.99
   0  -3  -8  103.17    4.78
   0  -3  -8  104.77    4.83
   0   3  -8   98.06    4.84
   0  -3   8   95.93    5.65
   0   3  -8   90.31    5.65
   0  -3  -8  104.77    4.76
   0   3  -8   96.97    4.73
   0  -3  -9   71.69    3.57
   0  -3  -9   66.62    4.47
   0   3  -9   68.47    3.85
   0   3  -9   69.29    3.43
   0  -3  -9   74.05    3.47
   0   3  -9   69.43    3.70
   0  -3  -9   54.18    8.63
   0   3  -9   68.58    3.49
   0   3  -9   69.02    3.57
   0  -3  -9   68.23    3.53
   0  -3  -9   73.50    3.68
   0   3 -10   12.10    1.48
   0   3 -10   12.39    1.35
   0   3 -10   13.31    2.02
   0   3 -10   11.77    1.49
   0   3 -10   12.51    1.18
   0  -3 -10   14.82    1.26
   0  -3 -10   12.30    1.33
   0   3 -10   14.68    1.86
   0  -3 -10   12.04    1.52
   0  -3 -10   11.50   12.47
   0   3 -11   32.59    2.09
   0  -3 -11   34.55    1.94
   0   3 -11   34.61    1.90
   0   3 -11   34.53    2.48
   0  -3 -11   35.75    2.17
   0   3 -11   31.62    2.37
   0  -3 -11   33.31    2.21
   0   3 -11   32.13    1.88
   0  -3 -11   34.69    2.23
   0  -3 -12    2.40    1.17
   0  -3 -12    2.09    1.19
   0   3 -12    2.40    1.45
   0   3 -12    0.68    1.51
   0   3 -12    2.54    0.97
   0   3 -12    2.61    1.01
   0   3 -13   11.32    0.98
   0   3 -13    9.77    0.89
   0  -3 -13   12.45    1.10
   0   3 -14    1.68    0.36
   0   4   0  396.60   17.68
   0  -4   0  389.27   17.79
   0  -4  -1  145.64    6.57
   0   4  -1  142.66    7.13
   0  -4   1  151.94    7.39
   0  -4  -1  152.45    7.10
   0  -4  -2    0.61    0.85
   0   4   2    0.77    0.80
   0  -4  -2    0.39    1.03
   0   4  -3   23.17    1.32
   0  -4   3   24.88    2.59
   0  -4  -3   25.40    1.56
   0   4  -3   20.87    1.29
   0  -4  -3   22.39    2.21
   0  -4   4   22.02    2.53
   0   4  -4   20.72    1.23
   0  -4  -4   21.58    1.46
   0  -4  -4   22.92    2.15
   0  -4  -5   26.70    1.68
   0  -4   5   30.22    2.80
   0  -4  -5   27.22    2.34
   0  -4  -6    1.04    1.01
   0  -4   6    1.02    1.81
   0  -4  -6   -0.75    1.00
   0  -4  -6    0.78    0.95
   0   4  -6    0.51    1.64
   0  -4  -6    0.32    1.30
   0  -4  -6   -0.39    3.73
   0  -4  -6    2.86    2.10
   0  -4  -6    1.62    0.96
   0   4  -6    1.39    0.84
   0  -4   7   67.36    4.39
   0   4  -7   64.73    3.50
   0   4  -7   63.33    3.42
   0  -4  -7   65.48    3.35
   0  -4  -7   58.58    3.81
   0   4  -7   68.77    3.36
   0  -4  -7   65.80    4.87
   0   4  -7   67.62    3.27
   0  -4  -7   63.81    3.33
   0  -4  -8  203.90    8.89
   0  -4  -8  226.05   12.20
   0  -4  -8  196.00    8.86
   0  -4  -8  196.85    8.85
   0   4  -8  192.63    8.84
   0  -4   8  199.98    9.95
   0   4  -8  193.67    8.81
   0   4  -8  188.73    8.87
   0   4  -8  184.60    8.77
   0  -4  -8  195.08    8.69
   0   4  -9    1.40    1.46
   0   4  -9    2.08    1.76
   0  -4  -9    2.11    0.81
   0  -4  -9    3.38    3.38
   0  -4  -9    3.19    1.22
   0   4  -9    1.49    1.44
   0  -4  -9    2.10    1.11
   0  -4  -9    2.00    1.29
   0   4 -10   11.99    1.29
   0  -4 -10    7.42    2.89
   0  -4 -10    9.54    1.25
   0  -4 -10    7.36    1.35
   0   4 -10   10.14    1.64
   0   4 -10    9.84    1.50
   0  -4 -10    9.48    1.40
   0   4 -10   10.07    1.83
   0   4 -11    1.39    0.99
   0  -4 -11   -1.11    6.15
   0   4 -11    0.38    1.15
   0   4 -11    1.91    1.19
   0   4 -11    2.10    1.57
   0  -4 -11    0.90    1.07
   0   4 -12    8.29    0.97
   0   4 -12    8.75    1.38
   0   4 -12    7.88    1.05
   0  -4 -12    8.63    9.88
   0   4 -13   -0.05    0.60
   0   4 -13    1.51    0.61
   0   4 -13    0.86    0.51
   0   5   0    0.45    1.33
   0  -5   0    0.28    0.95
   0  -5   0   -0.41    1.46
   0   5   1    7.98    1.56
   0   5  -1    9.31    1.64
   0  -5   1    5.66    1.03
   0  -5  -1    6.79    1.06
   0  -5   1    6.61    1.85
   0  -5  -1    4.98    1.40
   0   5   2  277.97   11.79
   0  -5   2  268.43   12.31
   0  -5  -2  265.46   11.67
   0  -5  -2  257.32   11.15
   0  -5   2  234.84   11.10
   0   5  -3    0.53    0.75
   0  -5  -3   -0.16    1.01
   0  -5  -3   -0.58    1.68
   0  -5  -3   -0.56    0.75
   0  -5  -4    2.51    0.94
   0  -5  -4    2.04    0.94
   0   5  -4    3.58    0.79
   0  -5  -4    5.01    1.64
   0  -5   4    5.93    2.09
   0  -5   5    1.66    2.02
   0  -5  -5    2.18    1.53
   0   5  -5    0.95    0.71
   0  -5  -5    1.07    1.01
   0  -5  -5    2.04    3.76
   0  -5  -5    0.86    1.09
   0   5  -5    2.04    0.91
   0  -5  -6   78.61    6.87
   0  -5  -6   71.21    3.56
   0   5  -6   69.53    3.50
   0  -5  -6   71.48    3.60
   0  -5  -6   75.45    3.59
   0  -5  -6   69.14    4.42
   0  -5   6   68.07    4.77
   0  -5  -7    3.84    1.25
   0   5  -7    4.16    1.70
   0  -5  -7    4.35    1.18
   0  -5   7    3.17    1.98
   0   5  -7    3.24    1.02
   0  -5  -7    4.39    1.26
   0  -5  -7    5.35    1.80
   0   5  -8    8.71    1.75
   0  -5  -8    9.16    1.37
   0  -5  -8   11.25    2.92
   0  -5   8    7.21    1.99
   0   5  -8   10.22    1.19
   0   5  -8    8.30    1.04
   0  -5  -8   10.26    1.43
   0   5  -9    0.11    1.30
   0   5  -9    2.59    1.65
   0  -5  -9    1.93    1.12
   0   5  -9    0.93    0.89
   0   5  -9    1.23    1.52
   0  -5  -9    1.71    1.25
   0  -5  -9    2.08    1.27
   0   5 -10    0.63    1.52
   0   5 -10    0.13    0.85
   0   5 -10   -0.83    1.28
   0  -5 -10   -1.59    1.20
   0   5 -10    0.72    1.07
   0  -5 -10   -2.39    1.23
   0  -5 -10   -0.98    2.64
   0  -5 -10   -1.04    1.01
   0   5 -10   -1.63    1.43
   0   5 -11   31.05    1.82
   0  -5 -11   29.73    1.82
   0   5 -11   28.40    1.58
   0  -5 -11   27.23    1.75
   0   5 -11   25.71    1.92
   0  -5 -11   27.49    5.69
   0  -5 -12    1.31    0.80
   0   5 -12   -0.29    0.65
   0   6   0    1.21    1.40
   0  -6   0   -0.11    1.07
   0  -6   0   -0.88    1.53
   0  -6   0   -1.15    1.95
   0  -6   0   -0.36    0.89
   0   6   1    5.46    1.57
   0  -6   1    3.76    1.12
   0  -6  -1    3.99    1.14
   0  -6  -1    5.50    1.49
   0  -6  -1    5.52    1.96
   0  -6   1    7.37    1.93
   0  -6   1    5.35    0.98
   0  -6  -1    3.25    1.02
   0   6   2    1.26    1.35
   0  -6  -2    0.84    0.95
   0  -6   2    2.07    0.90
   0  -6  -2    0.37    1.12
   0  -6   2   -0.48    1.83
   0  -6  -2    0.77    1.11
   0  -6   2    0.73    0.98
   0   6   3   40.39    2.93
   0  -6  -3   45.81    3.48
   0   6  -3   40.24    2.28
   0  -6   3   38.96    2.27
   0  -6  -3   48.18    2.46
   0  -6  -3   45.79    2.30
   0  -6  -3   45.64    2.40
   0   6  -4    9.39    1.06
   0  -6  -4    9.48    2.04
   0  -6  -4    9.50    1.27
   0   6   4   10.41    1.61
   0  -6  -4   12.47    1.26
   0  -6  -5   -0.67    1.16
   0   6  -5    0.92    0.79
   0  -6  -5    1.46    1.34
   0  -6   5    0.13    1.53
   0  -6   5   -0.76    2.10
   0   6  -5    0.36    0.96
   0   6  -6    8.56    1.16
   0  -6   6    7.23    2.20
   0  -6  -6   10.23    2.01
   0  -6  -6    7.61    1.22
   0  -6  -6    5.69    8.91
   0  -6  -6    9.42    1.87
   0  -6  -6    9.29    1.41
   0   6  -6    8.73    1.71
   0  -6  -6    9.39    1.39
   0   6  -7   22.05    1.92
   0  -6  -7   23.52    1.75
   0   6  -7   24.13    1.65
   0  -6   7   26.45    2.94
   0  -6  -7   26.81    3.05
   0   6  -7   24.96    2.12
   0   6  -8    0.54    1.42
   0   6  -8   -0.14    1.23
   0   6  -8    0.32    0.88
   0  -6  -8    2.03    1.14
   0   6  -9    2.47    1.18
   0  -6  -9    0.23    1.08
   0  -6  -9    1.44    1.07
   0  -6  -9    0.71    1.16
   0   6 -10   12.08    1.23
   0  -6 -10    9.85    1.18
   0  -6 -10    9.59    1.17
   0   6 -10   11.31    1.15
   0   6 -10   12.57    1.42
   0  -6 -10   10.76    1.12
   0  -6 -10   10.27    2.76
   0   6 -11    1.26    0.58
   0   6 -11    2.07    0.81
   0  -6 -11    1.02    0.79
   0  -6 -11   -1.03    5.30
   0   6 -12   -0.79    0.45
   0  -7   0   -0.10    1.21
   0  -7   0    0.07    1.09
   0  -7   0    0.17    1.94
   0  -7   0   -1.57    1.62
   0  -7  -1  390.78   17.25
   0  -7   1  346.31   17.09
   0  -7  -1  380.88   16.76
   0  -7   1  393.09   17.21
   0  -7  -1  378.22   15.88
   0  -7   1  350.05   15.83
   0  -7   1  332.16   15.81
   0  -7  -1  363.70   15.86
   0  -7   2  123.63    6.97
   0   7  -2  121.62    5.66
   0  -7   2  114.88    5.63
   0  -7  -2  136.54    5.77
   0  -7   2  110.87    5.62
   0  -7  -2  131.02    5.74
   0  -7   2  136.01    7.16
   0  -7  -3   29.43    1.97
   0   7  -3   25.13    1.72
   0  -7  -3   35.05    3.10
   0  -7   3   23.55    2.74
   0  -7   3   30.21    3.06
   0  -7  -3   27.76    1.89
   0  -7  -4    5.17    1.25
   0  -7  -4    7.64    1.94
   0  -7   4    5.08    1.79
   0   7  -4    3.94    0.98
   0  -7  -4    5.18    1.38
   0  -7  -4    6.19    1.63
   0   7  -5   56.25    3.20
   0  -7  -5   66.70    3.13
   0  -7   5   64.95    4.47
   0  -7  -5   55.46    3.46
   0  -7  -5   57.77    2.96
   0   7  -5   52.02    2.96
   0   7  -5   57.94    2.85
   0  -7  -5   58.13    4.19
   0  -7  -6   10.96    2.81
   0   7  -6    8.28    1.70
   0  -7  -6    7.06    1.35
   0  -7  -6    8.87    1.16
   0   7  -6    7.45    1.06
   0  -7   6   10.97    2.15
   0  -7  -7    2.73    3.79
   0  -7  -7    2.39    1.03
   0  -7  -7    2.18    1.21
   0   7  -7    2.90    1.56
   0   7  -7    1.98    1.10
   0   7  -7    3.78    0.82
   0   7  -8    6.40    1.52
   0  -7  -8    9.29    1.23
   0   7  -8    8.34    1.14
   0  -7  -8    7.53    1.08
   0  -7  -9    0.52    0.90
   0  -7  -9   -1.11    0.85
   0   7  -9    1.27    0.89
   0  -7  -9   -1.05    0.94
   0  -7  -9    0.41    1.73
   0   7 -10    0.73    0.70
   0  -7 -10    1.23    3.39
   0   7 -11    3.81    0.44
   0  -8   0    0.70    1.90
   0  -8   0   -0.68    1.36
   0   8   0   -0.68    1.11
   0  -8   0    1.52    1.16
   0  -8   0    0.39    1.02
   0  -8  -1  194.95    8.19
   0  -8   1  169.98    8.10
   0   8  -1  178.95    8.15
   0  -8   1  176.17    9.46
   0  -8  -1  188.99    9.54
   0  -8   1  171.84    8.09
   0  -8  -1  187.78    8.16
   0  -8   1  171.90    9.30
   0   8  -2   98.71    4.55
   0  -8  -2  111.01    4.67
   0  -8   2   86.95    4.47
   0  -8   2   88.22    5.69
   0  -8   2   89.50    4.47
   0  -8  -2  107.38    4.64
   0  -8   2   88.37    5.75
   0  -8  -3   13.80    2.24
   0  -8   3    6.99    2.02
   0  -8   3   10.63    2.11
   0  -8  -3   14.83    1.46
   0  -8  -3   11.32    1.35
   0   8  -3   11.94    1.20
   0   8  -4    5.95    0.94
   0  -8  -4    4.37    0.77
   0  -8  -4    6.55    1.27
   0   8  -4    4.76    1.46
   0  -8  -4    4.45    1.16
   0   8  -4    4.33    1.02
   0   8   5    7.96    0.89
   0   8  -5    4.70    0.91
   0   8  -5    5.69    1.47
   0  -8  -5    6.80    1.20
   0  -8  -5    9.03    1.29
   0   8  -6   10.94    1.52
   0  -8  -6    9.58    1.23
   0   8  -7    0.27    0.70
   0   8   7   -0.14    0.69
   0   8  -7    0.20    1.26
   0  -8  -7   -0.72    1.00
   0   8  -8    2.13    0.66
   0  -8  -8    4.70    0.89
   0   8  -8    3.43    1.09
   0  -8  -8    1.91    1.32
   0  -8  -8    4.55    0.85
   0   8  -9   11.52    0.72
   0  -8  -9   11.90    0.85
   0   8  -9   12.44    1.01
   0  -9   0    0.41    0.94
   0   9   0    1.17    0.91
   0  -9   0    0.30    0.85
   0  -9   1   14.79    1.12
   0  -9  -1   14.92    1.26
   0  -9  -1   15.20    1.16
   0  -9   1   14.80    1.16
   0  -9  -1   15.25    1.32
   0   9  -1   13.51    1.21
   0  -9  -2   51.52    2.65
   0   9  -2   52.62    2.66
   0  -9  -2   55.21    2.75
   0   9   2   53.16    2.68
   0   9  -3    1.41    0.76
   0   9   3   -0.91    0.84
   0   9   3    1.57    0.89
   0  -9  -3    0.51    0.87
   0   9  -3   -0.02    1.00
   0  -9  -3    1.06    0.99
   0   9  -4   15.26    1.23
   0   9   4   18.02    1.18
   0  -9  -4   18.51    1.28
   0   9  -4   14.86    1.35
   0   9   4   18.29    1.23
   0   9  -5   -0.04    1.00
   0  -9  -5    0.50    0.82
   0   9   5    0.02    0.71
   0  -9  -6    0.43    0.75
   0   9  -6   -0.11    0.89
   0   9   6    0.05    0.58
   0  -9  -7    2.39    0.63
   0   9  -7    2.31    0.76
   0  10   0    2.42    0.63
   0  10   0    3.78    0.78
   0  10  -1    1.90    0.61
   0  10   1    0.80    0.71
   0  10  -2    3.30    0.73
   0  10   2    3.67    0.68
   0  10   3    0.44    0.49
   0  10  -3    0.10    0.59
   0  10   3   -0.41    0.51
   1   0 -14   -0.32    0.63
   1   0 -14    0.19    1.00
   1   0 -13    0.53    0.79
   1   0 -13   -0.55    0.88
   1   0 -13    1.38    1.40
   1   0 -12   43.18    2.74
   1   0 -12   45.79    2.43
   1   0 -12   45.76    2.60
   1   0 -12   42.11    2.36
   1   0 -12   42.00    2.36
   1   0 -11   -0.04    1.08
   1   0 -11   -0.17    1.35
   1   0 -11    0.70    5.80
   1   0 -11    0.42    0.82
   1   0 -11   -0.03    0.91
   1   0 -11    2.52    1.73
   1   0 -10   38.80    2.20
   1   0 -10   40.10    2.34
   1   0 -10   27.88    8.20
   1   0 -10   37.09    2.03
   1   0 -10   32.91    2.16
   1   0 -10   23.50    7.88
   1   0 -10   35.89    2.52
   1   0 -10   30.29    6.22
   1   0  -9   -0.43    0.97
   1   0  -9    0.65    1.10
   1   0  -9   -0.36    2.64
   1   0  -9   -0.36    0.99
   1   0  -9    0.48    0.85
   1   0  -9    2.64    2.15
   1   0  -9    0.87    1.51
   1   0  -9    2.52    3.82
   1   0  -9   -0.46    1.10
   1   0  -8    1.61    0.86
   1   0  -8    1.48    1.20
   1   0  -8    0.71    2.16
   1   0  -8    0.70    2.13
   1   0  -8    1.55    0.92
   1   0  -7    1.17    2.12
   1   0  -6    5.33    1.99
   1   0  -5   -0.31    1.83
   1   0  -4  925.45   40.56
   1   0  -4  940.73   40.72
   1   0  -3   -0.03    1.47
   1   0  -3   -0.11    0.91
   1   0  -3   -0.51    1.05
   1   0  -2    0.85    0.75
   1   0  -2    1.45    0.86
   1   0  -1    0.32    0.43
   1   0   0   82.93    3.51
   1   0   0   73.89    3.50
   1   0   1   -0.12    0.51
   1   0   2 2395.59  103.61
   1   0   3   -0.81    0.71
   1   0   4  240.40   10.64
  -1   0  -5   -0.26    1.12
   1   0   5    1.44    1.16
   1   0   5    0.51    0.65
  -1   0  -6  114.62    5.37
   1   0   6  120.56    5.64
  -1   0  -7   -0.92    1.39
  -1   0  -8   41.11    6.91
  -1   0  -8   51.30    2.80
  -1   0  -8   53.23    2.80
  -1   0  -8   59.96    3.07
  -1   0  -8   56.43    2.91
  -1   0  -8   54.21    2.78
  -1   0  -8   42.91    4.95
  -1   0  -9   -0.58    1.05
  -1   0  -9   -0.59    1.79
  -1   0  -9   -3.65    8.04
  -1   0  -9    0.09    1.20
  -1   0  -9   -0.87    1.07
  -1   0  -9   -0.08    0.80
  -1   0  -9   -0.49    1.10
  -1   0 -10    8.47    2.01
  -1   0 -10   10.14    1.32
  -1   0 -10    9.07   13.59
  -1   0 -10   10.38    1.39
  -1   0 -11    0.39    1.12
  -1   0 -11   -0.30    1.86
  -1   0 -11    0.94    1.20
  -1   0 -12    2.78    1.17
  -1   0 -12    2.07    1.06
  -1   0 -13    0.05    0.81
  -1   0 -13    0.47    0.80
  -1   0 -14   11.76    0.77
   1   1 -14   51.72    2.47
   1   1 -14   52.30    2.50
   1  -1 -14   52.50    2.55
   1   1 -13    0.76    0.89
   1   1 -13    1.34    0.94
   1  -1 -13    3.11    1.32
   1  -1 -13    0.67    0.80
   1   1 -12    2.03    0.91
   1   1 -12    2.95    1.03
   1  -1 -12    3.12    1.55
   1  -1 -12    2.98    1.02
   1  -1 -12    2.44    0.87
   1  -1 -12    4.25    1.37
   1   1 -11   -0.40    1.03
   1   1 -11   -0.11    1.06
   1  -1 -11    0.65    1.60
   1  -1 -11    0.65    4.84
   1  -1 -11    0.22    0.86
   1  -1 -11    0.66    9.14
   1  -1 -11   -0.19    0.92
   1  -1 -11    1.66    1.03
   1  -1 -11    0.48    1.33
   1  -1 -10    8.84    1.31
   1  -1 -10    9.08    2.88
   1  -1 -10    7.21    1.65
   1  -1 -10    8.65    1.10
   1  -1 -10    8.08    4.37
   1   1 -10    8.40    1.21
   1   1 -10    8.74    1.22
   1  -1 -10    6.45    1.56
   1   1 -10    9.29    1.43
   1  -1 -10    7.40    1.43
   1   1 -10    9.46    1.28
   1  -1 -10    6.64    1.19
   1  -1  -9    3.56    1.09
   1  -1  -9    4.59    1.71
   1   1  -9    3.79    1.11
   1  -1  -9    5.08    1.27
   1   1  -9    3.93    1.09
   1   1  -9    3.39    3.60
   1  -1  -9    3.40    2.20
   1   1  -9    4.59    1.05
   1   1  -9    4.50    1.02
   1  -1  -9    3.20    1.78
   1   1  -9    6.42    1.21
   1  -1  -9    3.31    1.14
   1  -1  -9    3.92    2.16
   1  -1  -8  170.75    7.52
   1  -1  -8  170.07    7.47
   1  -1  -8  167.62    7.44
   1   1  -8  163.69    7.43
   1  -1  -8  157.30    7.42
   1   1  -8  171.60    7.39
   1   1  -8  162.04    7.45
   1  -1  -8  161.71    7.44
   1   1  -8  158.66    7.45
   1   1  -8  157.10    7.38
   1   1  -8  166.71    8.43
  -1  -1   7   56.19    3.15
   1   1  -7   52.07    2.85
   1  -1  -7   51.43    2.83
   1   1  -7   50.86    3.66
   1   1  -6   15.77    1.57
   1  -1  -6   19.82    1.60
   1  -1  -6   19.47    1.58
   1   1  -6   21.61    2.39
   1   1  -6   20.27    1.55
   1  -1  -5   52.12    2.88
   1   1  -5   51.37    3.32
   1   1  -5   49.97    2.76
   1   1  -4    6.15    1.77
   1  -1  -4    8.15    1.17
   1   1  -3  148.57    7.76
   1  -1  -3  189.78    7.76
   1  -1  -2  739.30   30.54
   1   1  -2  651.45   30.58
   1   1  -2  705.30   30.49
   1  -1  -1  477.98   20.40
   1  -1  -1  469.82   20.44
   1   1  -1  431.98   20.43
   1  -1  -1  480.80   20.33
   1  -1   0   11.36    0.95
   1   1   0   13.47    1.05
   1  -1   1  600.82   27.47
   1   1   1  652.08   27.41
   1  -1   2  519.03   23.56
   1   1   2  549.86   23.45
   1  -1   3 1072.68   45.58
  -1  -1  -3 1025.40   45.36
   1   1   3 1079.02   45.44
  -1   1  -3 1017.45   45.52
   1  -1   4    0.58    1.08
   1   1   4   -0.56    1.01
  -1   1  -4    0.54    1.60
  -1  -1  -4    0.76    0.63
   1  -1   5  105.46    4.68
  -1   1  -5  107.41    5.02
  -1  -1  -6  401.32   17.05
   1  -1   6  361.58   17.34
  -1  -1  -7   49.07    2.70
  -1   1  -8   28.50    8.25
  -1  -1  -8   41.89    2.23
  -1  -1  -8   37.41    2.25
  -1   1  -8   39.43    2.19
  -1  -1  -8   23.31    8.14
  -1   1  -8   39.91    2.19
  -1  -1  -8   44.09    2.53
  -1   1  -8   39.31    2.54
  -1  -1  -8   34.47    3.99
  -1   1  -8   39.03    2.23
  -1  -1  -8   39.95    2.22
  -1  -1  -8   38.11    2.33
  -1   1  -9    1.14    1.02
  -1  -1  -9    2.08    1.25
  -1   1  -9    0.18    1.05
  -1  -1  -9    1.61    1.16
  -1  -1  -9   -3.93    8.08
  -1  -1  -9    2.90    1.74
  -1   1  -9    1.36    1.81
  -1  -1  -9    1.92    1.09
  -1   1  -9    2.13    1.07
  -1   1 -10   13.17    1.42
  -1   1 -10   13.94    1.93
  -1  -1 -10   13.01    1.60
  -1  -1 -10   19.04    2.08
  -1   1 -10   13.76    2.15
  -1   1 -10   14.64    1.31
  -1  -1 -10   14.79    1.55
  -1   1 -10   15.16    1.48
  -1   1 -11   19.60    1.61
  -1   1 -11   19.80    2.22
  -1   1 -11   18.86    2.09
  -1  -1 -11   20.30    2.08
  -1   1 -11   20.62    1.40
  -1  -1 -11   19.75    1.73
  -1   1 -12   -0.76    1.60
  -1  -1 -12   -0.63    1.57
  -1   1 -12   -0.87    1.62
  -1  -1 -12    0.17    1.15
  -1   1 -12   -0.78    1.00
  -1   1 -13   16.15    1.15
  -1   1 -13   14.71    1.13
  -1  -1 -13   15.45    1.52
  -1   1 -13   18.66    1.55
  -1  -1 -13   15.86    1.11
  -1  -1 -14    6.45    0.80
  -1   1 -14    5.25    0.60
   1   2 -14    0.25    0.56
   1   2 -14    0.22    0.58
   1   2 -13   19.65    1.39
   1   2 -13   20.15    1.69
   1  -2 -13   18.09    1.50
   1  -2 -13   18.32    1.51
   1   2 -13   20.57    1.39
   1   2 -13   19.34    1.38
   1  -2 -12    1.22    1.41
   1  -2 -12    1.37    0.76
   1   2 -12    0.37    1.66
   1  -2 -12    0.71    1.27
   1   2 -12    0.36    1.00
   1   2 -12    1.78    1.16
   1   2 -11   49.46    3.17
   1  -2 -11   52.88    2.97
   1   2 -11   59.19    3.17
   1  -2 -11   47.21    2.62
   1  -2 -11   54.22    7.00
   1   2 -11   53.90    2.82
   1  -2 -11   57.91    2.83
   1   2 -11   54.89    2.78
   1  -2 -11   49.46    2.61
   1   2 -11   53.88    2.79
   1  -2 -11   58.38    3.01
   1  -2 -10  423.47   18.63
   1   2 -10  416.71   18.51
   1  -2 -10  404.51   18.57
   1   2 -10  426.95   18.40
   1   2 -10  412.56   18.51
   1  -2 -10  430.23   19.18
   1  -2 -10  409.71   18.45
   1  -2 -10  396.97   18.36
   1  -2 -10  442.43   18.72
   1   2 -10  417.87   18.44
   1  -2 -10  432.60   18.46
   1   2 -10  432.23   18.44
   1  -2 -10  403.03   18.33
   1  -2 -10  409.16   18.34
   1  -2 -10  428.14   18.51
   1  -2 -10  473.32   19.61
   1   2 -10  424.97   18.41
   1  -2  -9  152.29    6.91
   1   2  -9  152.34    6.99
   1  -2  -9  142.61    6.76
   1   2  -9  149.25    6.82
   1   2  -9  154.62    8.03
   1  -2  -9  143.80    6.89
   1  -2  -9  147.93    7.04
   1   2  -9  151.81    6.95
   1  -2  -9  145.91    6.78
   1  -2  -9  149.93    6.82
   1   2  -9  146.79    6.86
   1  -2  -9  151.57    6.85
   1   2  -9  156.72    6.84
   1  -2  -9  145.66    6.74
   1  -2  -9  155.19    6.92
   1  -2  -9  147.88    6.76
   1  -2  -9  151.74    7.10
   1   2  -9  149.21    6.82
   1  -2  -8   26.10    1.65
   1   2  -8   24.92    1.75
   1  -2  -8   24.12    1.57
   1  -2  -8   25.38    1.84
   1  -2  -8   25.50    1.82
   1   2  -8   25.61    1.88
   1   2  -8   23.34    3.34
   1  -2  -8   25.64    1.58
   1  -2  -8   26.32    1.59
   1   2  -8   22.58    1.81
   1   2  -8   25.60    1.60
   1  -2  -8   26.62    1.62
  -1  -2   8   23.06    2.27
   1   2  -8   25.78    1.73
   1   2  -8   27.25    2.08
   1   2  -8   27.17    2.87
   1  -2  -8   26.81    1.71
   1  -2  -8   28.18    1.60
   1   2  -7    4.49    1.43
   1   2  -7    4.26    1.21
  -1  -2   7    6.19    1.55
   1  -2  -7    5.27    1.16
   1   2  -7    5.84    2.07
   1   2  -6    6.07    2.06
   1  -2  -6    7.92    1.37
   1  -2  -5    1.03    0.79
   1  -2  -5    0.45    1.22
   1   2  -5    1.83    1.84
   1   2  -4   99.74    5.33
   1  -2  -4  113.63    5.33
   1   2  -3   18.11    1.99
   1  -2  -3   19.16    1.68
   1   2  -2  117.64    5.75
   1  -2  -2  122.37    5.53
   1   2  -1   -0.16    1.22
   1  -2  -1   -1.25    1.03
   1   2  -1   -0.76    1.21
   1  -2  -1   -0.20    1.22
  -1   2   0   22.17    1.43
   1   2   0   17.18    1.51
   1   2   1   30.08    1.94
   1  -2   1   25.72    2.02
   1   2   2  437.13   19.10
   1  -2   2  428.85   19.30
   1   2   3    8.79    1.25
   1  -2   3    8.91    1.59
   1   2   4  121.06    5.93
  -1  -2  -4  131.63    6.00
  -1   2  -4  124.04    6.12
   1  -2   4  139.74    6.36
   1   2   5   55.51    3.08
  -1  -2  -5   60.90    3.15
  -1   2  -5   60.00    3.54
   1  -2   6   17.33    1.83
  -1  -2  -6   15.39    1.09
   1  -2   7  124.15    6.44
  -1  -2  -7  120.37    6.02
  -1  -2  -7  126.35    5.85
  -1   2  -7  123.34    5.91
  -1  -2  -7  114.72    7.07
  -1  -2  -7  141.28    5.96
  -1  -2  -7  127.41    5.88
  -1  -2  -7  132.61    5.92
  -1  -2  -8   14.17    2.15
  -1  -2  -8   12.72    1.30
  -1  -2  -8   14.35    1.76
  -1   2  -8   11.37    1.33
  -1   2  -8   13.17    1.22
  -1  -2  -8   12.27    1.34
  -1   2  -8   12.01    1.63
  -1  -2  -8   13.22    1.24
  -1   2  -8   13.48    1.26
  -1  -2  -8   14.33    1.30
  -1  -2  -8   14.91    1.44
  -1  -2  -8   15.84    2.79
  -1  -2  -9   38.42    2.49
  -1   2  -9   42.63    2.33
  -1  -2  -9   42.19    2.32
  -1   2  -9   38.23    2.26
  -1  -2  -9   40.20    3.92
  -1  -2  -9   40.70    2.38
  -1   2  -9   42.30    2.62
  -1  -2  -9   37.82    2.41
  -1  -2  -9   45.85   10.81
  -1  -2  -9   41.12    2.35
  -1   2 -10    6.05    1.21
  -1  -2 -10    5.78    1.16
  -1   2 -10    5.65    1.15
  -1   2 -10    5.69    1.08
  -1   2 -10    4.64    1.70
  -1  -2 -10    1.68    7.07
  -1  -2 -10    6.37    1.41
  -1  -2 -10    6.08    1.42
  -1  -2 -11   57.37    3.29
  -1   2 -11   62.02    3.34
  -1   2 -11   57.49    3.01
  -1  -2 -11   57.75    3.03
  -1  -2 -11   62.94    3.18
  -1   2 -11   56.14    2.99
  -1  -2 -11   59.02    3.22
  -1  -2 -12   29.27    1.92
  -1   2 -12   28.53    1.71
  -1  -2 -12   28.18    1.72
  -1   2 -12   30.37    2.13
  -1  -2 -12   26.55    2.05
  -1   2 -12   28.00    1.66
  -1   2 -13    6.90    1.24
  -1  -2 -13    9.47    1.23
  -1   2 -13    7.16    0.93
  -1  -2 -13    7.43    1.03
  -1   2 -14    8.43    0.62
   1   3 -13   -0.02    0.78
   1   3 -13    0.52    0.75
   1   3 -13   -0.65    0.82
   1  -3 -13    2.61   10.88
   1   3 -12    9.78    1.63
   1   3 -12   10.52    1.21
   1   3 -12   10.82    1.19
   1  -3 -12    5.46    9.37
   1   3 -12    8.06    1.61
   1  -3 -11   36.34   12.11
   1   3 -11   40.23    2.31
   1   3 -11   41.02    2.38
   1  -3 -11   40.17    2.35
   1   3 -11   37.66    2.66
   1   3 -11   41.34    2.36
   1   3 -11   46.65    2.68
   1  -3 -11   37.99    2.37
   1  -3 -10   -1.72    1.16
   1  -3 -10   -2.43    3.11
   1   3 -10    1.83    1.37
   1   3 -10    2.70    1.77
   1  -3 -10    3.36    5.91
   1  -3 -10    5.22    7.05
   1  -3 -10    1.02    1.33
   1   3 -10    1.15    1.62
   1  -3 -10   -1.04    0.91
   1   3 -10    2.55    1.29
   1  -3 -10    0.54    0.95
   1   3 -10    3.23    0.94
   1   3 -10    2.89    1.27
   1  -3 -10   -4.45    9.13
   1  -3  -9   85.50    4.27
   1   3  -9   89.83    4.35
   1   3  -9   78.35    5.33
   1  -3  -9   90.80    4.82
   1  -3  -9   91.57    5.09
   1   3  -9   90.09    4.47
   1  -3  -9   85.68    4.23
   1  -3  -9   87.45    4.30
   1   3  -9   86.55    4.30
   1  -3  -9   92.09    4.40
   1   3  -9   87.81    4.20
   1  -3  -9   93.21    4.26
   1   3  -9   88.40    4.51
   1  -3  -9   91.99    4.46
   1  -3  -9   89.82    4.38
   1  -3  -8    6.17    1.06
   1   3  -8    5.41    1.30
   1   3  -8    2.83    2.12
   1  -3  -8    3.76    1.16
   1   3  -8    5.29    1.06
   1  -3  -8    3.87    1.44
   1   3  -8    5.40    1.46
   1  -3  -8    6.33    1.40
   1  -3  -8    4.98    1.03
   1  -3  -8    4.83    1.00
   1   3  -8    4.35    1.31
   1  -3  -8    5.61    0.93
   1   3  -8    5.08    0.89
  -1  -3   8    7.78    1.81
   1  -3  -8    5.83    1.14
   1   3  -8    5.36    1.64
   1   3  -7   52.35    2.79
   1  -3  -7   52.48    2.68
   1   3  -7   47.58    2.86
  -1  -3   7   57.74    3.75
   1   3  -7   55.37    2.72
   1  -3  -7   55.52    2.75
   1   3  -7   53.44    3.73
   1  -3  -7   49.09    3.25
   1  -3  -7   51.52    2.73
   1  -3  -7   54.16    2.77
   1   3  -7   51.39    2.82
   1   3  -6    7.85    1.37
   1   3  -6    6.32    2.03
   1  -3  -6    8.56    1.55
   1  -3  -6    7.66    1.02
   1  -3  -5   36.50    2.53
   1   3  -5   34.06    2.68
   1  -3  -5   32.32    1.84
   1   3  -4    3.19    1.85
   1  -3  -4    0.79    1.42
   1   3  -3   16.21    1.31
   1  -3  -3   15.67    1.29
   1  -3  -3   16.23    1.86
   1   3  -2  565.74   25.41
   1  -3  -2  579.17   25.21
   1   3  -1   47.24    3.09
  -1   3   1   57.25    2.87
   1  -3  -1   53.70    3.16
   1  -3  -1   52.84    2.97
  -1   3   0  347.67   14.50
   1  -3   0  318.05   14.64
   1   3   0  309.02   14.44
   1   3   1  446.27   19.69
  -1  -3  -2    9.58    1.18
   1  -3   2   12.99    1.85
  -1  -3  -3  175.37    8.04
   1  -3   3  224.54    8.96
   1  -3   4  575.32   24.36
  -1  -3  -4  590.68   24.04
  -1  -3  -4  539.06   23.53
  -1   3  -5  275.40   13.44
  -1   3  -5  295.18   12.97
  -1  -3  -5  296.05   13.02
  -1  -3  -5  317.53   13.51
   1  -3   5  313.18   13.92
  -1   3  -6   49.78    3.30
  -1  -3  -6   51.90    3.03
  -1  -3  -6   53.89    2.62
   1  -3   6   55.11    3.56
   1  -3   7   -0.48    1.46
  -1  -3  -7   -0.14    1.00
  -1  -3  -7    0.48    0.87
  -1   3  -7    0.92    1.19
  -1   3  -7   -0.03    0.80
  -1  -3  -7   -0.64    0.81
  -1   3  -7    0.17    1.20
  -1  -3  -7   -0.30    5.91
  -1  -3  -7    0.64    1.89
  -1  -3  -7    0.08    0.99
  -1   3  -8    1.45    0.91
  -1  -3  -8    2.24    0.91
  -1   3  -8    2.03    1.28
  -1  -3  -8    2.38    1.14
  -1  -3  -8    1.25    1.11
  -1   3  -8    2.54    1.42
  -1  -3  -8    2.58    1.15
  -1  -3  -8    1.69    2.92
  -1  -3  -8    2.62    1.02
  -1  -3  -9  138.21    6.17
  -1  -3  -9  133.04    5.95
  -1   3  -9  122.98    5.92
  -1   3  -9  129.18    5.97
  -1  -3  -9  128.26    6.09
  -1  -3  -9  126.85    6.51
  -1   3  -9  127.55    6.07
  -1   3  -9  121.06    5.87
  -1  -3  -9  125.18    6.06
  -1  -3  -9  135.95    5.99
  -1   3 -10   29.89    2.05
  -1  -3 -10   30.84    1.86
  -1   3 -10   27.24    1.81
  -1   3 -10   31.07    1.97
  -1  -3 -10   31.46    5.85
  -1   3 -10   32.16    2.28
  -1  -3 -10   31.41    2.13
  -1  -3 -10   31.74    2.18
  -1  -3 -11    0.58    0.88
  -1   3 -11   -0.75    0.86
  -1  -3 -11    0.06    1.47
  -1   3 -11    0.43    1.55
  -1  -3 -11    0.34    1.27
  -1  -3 -11   -5.02   10.78
  -1   3 -11    1.48    1.09
  -1  -3 -11   -0.76    1.23
  -1   3 -12    4.41    0.93
  -1  -3 -12   13.03   14.19
  -1   3 -12    5.69    1.36
  -1  -3 -12    3.63    1.23
  -1  -3 -12    2.37    1.13
  -1   3 -13    3.42    0.71
  -1  -3 -13    4.89    0.86
   1   4 -13    9.39    0.80
   1   4 -13   11.78    0.88
   1   4 -13   11.54    0.90
   1  -4 -13   10.41    0.98
   1  -4 -12    6.18    1.10
   1   4 -12    5.30    1.06
   1   4 -12    5.08    0.91
   1   4 -11   17.70    1.49
   1  -4 -11   20.36    1.63
   1   4 -11   18.90    1.42
   1   4 -11   18.45    1.86
   1   4 -11   18.76    1.63
   1  -4 -11   14.81    1.40
   1  -4 -10   51.85    3.01
   1   4 -10   60.81    3.22
   1  -4 -10   52.05    2.93
   1   4 -10   60.84    2.99
   1   4 -10   61.45    3.23
   1  -4 -10   51.35    3.06
   1   4 -10   60.22    3.07
   1  -4 -10   55.29    2.97
   1   4 -10   64.34    3.16
   1  -4 -10   53.12    4.55
   1  -4  -9   18.81    6.82
   1  -4  -9   22.39    1.79
   1  -4  -9   17.55    5.73
   1   4  -9   27.48    2.09
   1  -4  -9   19.19    1.62
   1   4  -9   24.66    1.90
   1  -4  -9   22.07    2.32
   1   4  -9   27.92    2.05
   1  -4  -9   20.55    1.71
   1   4  -9   25.10    2.13
   1   4  -8   51.71    2.99
   1  -4  -8   51.56    3.72
   1  -4  -8   49.44    2.82
  -1  -4   8   54.75    3.95
   1  -4  -8   50.20    2.79
   1   4  -8   54.79    2.97
   1   4  -8   45.54    3.68
   1  -4  -8   52.62    3.46
   1   4  -8   53.36    2.95
   1   4  -8   52.02    2.82
   1   4  -7   16.63    1.73
   1  -4  -7   19.67    2.17
   1   4  -7   17.49    1.44
   1   4  -7   20.97    2.42
   1  -4  -7   13.71    1.94
   1  -4  -7   18.61    1.45
   1  -4  -7   17.38    1.95
   1  -4  -7   16.40    1.42
   1  -4  -7   19.36    1.56
   1   4  -7   16.60    1.63
  -1  -4   7   14.91    2.43
   1  -4  -6    1.66    1.04
   1  -4  -6    1.51    0.94
   1  -4  -6    0.70    0.90
  -1  -4   6    1.80    1.79
   1   4  -6    1.26    0.87
   1   4  -6    1.66    1.15
   1  -4  -6    1.06    1.29
   1  -4  -6    3.81    0.98
   1   4  -6    2.89    1.88
   1  -4  -6    0.23    1.50
  -1  -4   5   -0.82    1.91
   1   4  -5    2.24    1.73
   1  -4  -5    0.86    0.96
   1  -4  -4    4.88    1.56
   1   4  -4    4.07    0.65
   1   4  -4    4.13    1.72
   1  -4  -3  279.30   12.41
   1  -4  -3  271.66   11.93
   1   4  -3  252.01   12.13
   1  -4  -3  261.62   11.63
   1   4  -3  263.41   11.85
   1  -4  -2  189.72    8.51
   1   4  -2  193.75    9.19
   1  -4  -2  198.20    8.94
   1  -4  -1   23.94    1.49
   1  -4  -1   28.26    2.35
   1   4  -1   24.43    2.21
  -1   4   1   27.29    2.00
   1  -4  -1   26.32    2.08
   1   4   0   26.92    2.29
  -1   4   0   29.14    2.09
   1  -4   0   27.30    2.31
  -1  -4  -1   16.56    1.25
   1  -4   1   14.93    2.02
  -1  -4  -1   16.88    1.70
   1   4   1   14.60    1.50
  -1   4  -2  174.04    7.77
  -1  -4  -2  178.44    8.18
   1   4   2  176.69    8.14
  -1   4  -3  171.93    7.86
  -1  -4  -3  191.38    7.94
  -1  -4  -3  166.48    8.01
   1  -4   3  193.39    8.96
  -1   4  -4  218.50   10.01
  -1  -4  -4  233.72   10.09
   1  -4   4  245.41   11.18
  -1  -4  -4  234.97   10.76
   1  -4   5   26.03    2.57
  -1  -4  -5   24.29    2.07
  -1   4  -5   22.38    1.36
  -1  -4  -5   24.04    1.55
  -1  -4  -5   22.31    1.59
  -1  -4  -6   83.47    4.03
  -1  -4  -6   86.23    4.28
  -1  -4  -6   82.64    4.70
  -1  -4  -6   88.52    8.22
  -1  -4  -6   91.24    4.12
   1  -4   6   89.44    5.23
   1  -4   7    2.95    1.79
  -1  -4  -7    1.68    1.13
  -1   4  -7    2.93    1.26
  -1  -4  -7    3.29    0.90
  -1  -4  -7    3.56    1.06
  -1   4  -8   26.63    1.97
  -1  -4  -8   29.84    1.98
   1  -4   8   27.83    2.66
  -1   4  -8   27.72    2.38
  -1  -4  -8   26.26    1.61
  -1  -4  -8   29.91    1.75
  -1  -4  -8   26.75    1.95
  -1   4  -8   26.64    2.08
  -1  -4  -9   54.85    2.98
  -1  -4  -9   48.83    2.53
  -1   4  -9   51.75    2.84
  -1   4  -9   51.74    3.11
  -1  -4  -9   50.56    3.56
  -1  -4  -9   51.60    2.87
  -1   4  -9   48.20    2.64
  -1  -4  -9   55.18    7.56
  -1   4  -9   47.35    2.83
  -1  -4  -9   48.70    2.81
  -1   4 -10   51.28    2.70
  -1   4 -10   51.50    2.79
  -1  -4 -10   47.24    5.39
  -1  -4 -10   49.21    2.74
  -1   4 -10   49.11    2.76
  -1  -4 -10   50.50    2.46
  -1   4 -10   43.79    2.45
  -1   4 -10   48.03    3.04
  -1  -4 -10   49.42    2.83
  -1   4 -11    0.83    1.09
  -1  -4 -11    0.10    1.18
  -1  -4 -11    1.67    1.14
  -1   4 -11    2.13    1.06
  -1  -4 -11    2.17    9.17
  -1   4 -11   -0.06    0.93
  -1   4 -11    1.50    1.59
  -1  -4 -11   -0.55    1.12
  -1   4 -12    2.05    0.76
  -1  -4 -12    1.39    0.95
  -1  -4 -12   -3.17   11.62
  -1   4 -12    2.69    0.89
  -1   4 -12    3.93    1.23
  -1   4 -13    0.28    0.37
  -1  -4 -13    0.03    0.57
  -1   4 -13    0.20    0.38
  -1   4 -13    0.09    0.50
   1   5 -13    3.23    0.47
   1   5 -12   42.85    2.08
   1  -5 -12   41.07    2.15
   1  -5 -11   34.41    4.01
   1   5 -11   38.56    2.15
   1   5 -11   36.53    1.96
   1   5 -11   40.92    2.22
   1   5 -11   36.69    2.09
   1  -5 -11   34.82    2.12
   1  -5 -10  146.61    6.44
   1   5 -10  148.10    6.49
   1  -5 -10  142.52    6.47
   1   5 -10  141.70    6.43
   1  -5 -10  131.09   11.93
   1  -5 -10  133.49    6.39
   1   5 -10  136.30    6.33
   1   5 -10  146.98    6.47
   1   5 -10  128.45    6.39
   1  -5 -10  135.81    6.42
   1  -5  -9   38.90    2.46
   1   5  -9   44.86    2.60
   1  -5  -9   46.63    2.56
   1  -5  -9   43.73    2.53
   1  -5  -9   50.71   11.56
   1   5  -9   45.16    2.65
   1   5  -9   46.84    2.39
   1   5  -8   74.56    3.53
   1  -5  -8   73.97    7.84
   1  -5  -8   67.19    3.65
   1   5  -8   74.06    3.72
   1  -5  -8   74.19    3.81
  -1  -5   8   72.95    4.94
   1   5  -8   67.49    3.70
   1   5  -8   74.66    3.66
   1  -5  -8   76.12    3.72
   1  -5  -7   73.10    3.54
  -1  -5   7   68.34    4.77
   1  -5  -7   68.55    3.53
   1   5  -7   66.73    3.61
   1   5  -7   69.32    3.48
   1  -5  -7   78.29    4.86
   1  -5  -7   68.80    3.47
   1   5  -6    7.49    1.13
   1  -5  -6    5.73    1.08
   1  -5  -6    8.90    2.02
   1  -5  -6    6.58    1.16
   1   5  -6    6.41    1.48
  -1  -5   6    7.46    2.13
   1  -5  -6    6.96    1.26
   1  -5  -6    5.70    1.16
   1  -5  -6    2.95    1.72
   1   5  -5   20.43    2.26
  -1  -5   5   27.48    2.93
   1  -5  -5   23.69    1.59
   1   5  -5   22.43    1.55
   1  -5  -5   22.87    1.86
   1  -5  -5   20.69    1.57
   1  -5  -4   11.99    1.25
   1   5  -4    9.79    0.95
   1   5  -4   10.32    1.88
   1  -5  -4   14.65    1.18
  -1  -5   4   10.21    2.31
   1  -5  -4   11.80    2.02
   1  -5  -3  103.88    5.47
  -1   5   3  101.79    4.95
   1  -5  -3   99.85    4.48
   1  -5  -3   96.19    4.83
   1   5  -3   84.80    5.00
   1   5  -3   88.09    4.66
   1  -5  -2   10.76    1.13
   1  -5  -2    9.70    1.42
  -1  -5   2   14.71    2.23
   1   5  -2    8.11    1.82
  -1   5   2    8.55    1.44
   1   5  -2   13.01    1.86
  -1  -5   1  113.25    6.01
   1  -5  -1  112.26    5.71
   1  -5  -1  104.56    4.97
  -1  -5   1  104.61    5.00
   1  -5  -1  113.35    5.93
  -1   5   1  123.41    5.60
   1   5  -1  107.36    5.79
  -1  -5   0  103.49    5.44
   1  -5   0  100.81    5.41
   1  -5   0   92.03    4.54
  -1  -5   0   98.59    4.62
   1  -5   0  107.01    5.57
   1   5   0  106.36    5.40
  -1   5   0  106.41    5.20
   1  -5   1    3.70    1.72
  -1  -5  -1   -0.89    1.27
   1  -5   1    1.57    1.64
  -1  -5  -1    0.38    0.99
   1   5   1    1.24    1.39
  -1  -5  -2    7.93    1.29
  -1  -5  -2    8.51    1.13
  -1   5  -2    7.37    0.95
  -1  -5  -3   35.80    2.80
  -1   5  -3   33.30    1.85
   1  -5   3   34.28    3.09
  -1   5  -4    1.21    0.82
  -1  -5  -4    5.10    1.14
   1  -5   4    0.94    1.44
  -1  -5  -4    4.10    1.64
   1  -5   4    1.56    1.90
  -1  -5  -4    1.53    1.08
  -1  -5  -4    2.37    0.94
  -1  -5  -5  135.88    6.10
  -1  -5  -5  129.05    6.16
  -1  -5  -5  137.78    6.06
  -1   5  -5  122.95    5.94
  -1  -5  -5  135.27    9.98
  -1  -5  -5  138.30    6.89
   1  -5   5  131.90    7.32
  -1  -5  -6  141.75    7.81
   1  -5   6  159.62    8.36
  -1  -5  -6  154.48    7.10
  -1   5  -6  148.44    6.89
  -1  -5  -6  162.19    7.04
  -1  -5  -6  173.53   11.70
  -1  -5  -6  154.28    7.31
   1  -5   7    3.41    1.80
  -1   5  -7    1.66    1.56
  -1  -5  -7    1.26    1.15
  -1  -5  -7    5.29    3.08
  -1  -5  -7    1.14    1.18
  -1  -5  -7    2.38    9.27
  -1  -5  -8   78.03    3.89
  -1  -5  -8   67.22    6.78
  -1   5  -8   70.62    4.01
  -1  -5  -8   74.75    5.47
   1  -5   8   75.48    4.91
  -1  -5  -8   80.98    3.96
  -1   5  -8   75.43    3.95
  -1  -5  -8   76.85    3.91
  -1   5  -9   21.41    1.44
  -1   5  -9   24.01    1.90
  -1  -5  -9   22.51    1.78
  -1  -5  -9   18.61    1.72
  -1  -5  -9   20.65    2.66
  -1   5  -9   20.36    2.07
  -1  -5 -10   28.54    1.95
  -1  -5 -10   30.07    4.84
  -1   5 -10   29.80    1.72
  -1   5 -10   32.29    2.02
  -1  -5 -10   30.41    2.02
  -1   5 -10   30.52    2.24
  -1  -5 -11   71.90    8.92
  -1   5 -11   75.83    3.74
  -1  -5 -11   83.13    3.94
  -1   5 -11   80.73    3.96
  -1   5 -11   91.17    3.87
  -1   5 -12    1.40    0.69
  -1  -5 -12    7.85    8.36
   1   6 -12   52.36    2.39
   1  -6 -12   16.80    5.81
   1   6 -11   13.30    0.90
   1   6 -11   14.56    1.10
   1  -6 -11   12.14    1.02
   1  -6 -11   11.49    3.68
   1   6 -10    1.62    1.08
   1  -6 -10   -0.03    0.96
   1  -6 -10    0.21    0.93
   1   6 -10    2.91    1.05
   1   6  -9    1.53    1.15
   1  -6  -9    0.28    0.97
   1  -6  -9    0.77    1.13
   1  -6  -9    0.51    1.03
   1  -6  -9    7.42    6.74
   1  -6  -9    1.72    3.91
   1  -6  -8    3.40    1.12
   1  -6  -8    8.99   10.51
   1   6  -8    6.25    1.28
   1  -6  -8    6.65    2.61
   1   6  -8    5.75    1.16
   1  -6  -8    3.80    1.25
   1   6  -8    4.62    1.64
   1   6  -7   24.94    1.77
   1   6  -7   24.64    1.75
   1  -6  -7   17.09    2.39
   1   6  -7   25.08    2.11
  -1  -6   7   22.70    2.86
   1  -6  -7   25.56    2.03
   1  -6  -7   24.33    1.67
   1   6  -6   40.69    2.43
  -1  -6   6   44.13    3.80
   1  -6  -6   43.30    3.56
   1   6  -6   41.40    2.66
   1  -6  -6   42.98    2.37
   1  -6  -6   49.71    7.23
   1  -6  -6   45.27    2.47
   1  -6  -5    2.26    1.10
  -1  -6   5    0.19    2.10
   1   6  -5    3.15    0.75
   1  -6  -5    3.08    1.92
   1   6  -5    2.84    1.09
   1  -6  -5    0.58    4.93
   1  -6  -5    1.79    0.97
   1   6  -5    1.99    1.47
   1   6  -4   24.60    1.56
   1  -6  -4   26.49    1.83
  -1  -6   4   25.29    1.69
   1  -6  -4   26.66    2.78
   1  -6  -4   27.01    1.77
   1  -6  -4   28.65    1.72
   1   6  -3   21.30    1.50
  -1  -6   3   22.37    1.63
   1  -6  -3   25.26    1.72
   1  -6  -3   26.57    2.75
  -1  -6   3   24.28    2.96
   1  -6  -3   25.17    1.53
   1  -6  -3   24.62    1.65
  -1  -6   2   79.67    4.12
   1  -6  -2   86.92    4.12
   1  -6  -2   83.69    4.70
  -1  -6   2   83.00    5.35
   1  -6  -2   92.85    4.15
  -1   6   2   85.66    4.66
  -1  -6   1   22.91    1.64
   1  -6  -1   21.32    1.57
  -1  -6   1   25.38    2.57
   1  -6  -1   24.74    2.24
  -1  -6   1   18.65    1.43
   1  -6  -1   20.83    1.53
  -1   6   1   23.44    2.02
   1  -6  -1   21.95    2.57
   1   6  -1   24.15    2.43
  -1  -6   0   42.00    2.39
   1  -6   0   42.56    2.31
   1  -6   0   44.47    3.28
  -1  -6   0   45.41    3.24
   1  -6   0   43.57    2.32
  -1  -6   0   39.83    2.27
   1   6   0   42.96    3.19
   1  -6   0   50.29    3.54
  -1   6  -1   22.65    1.55
   1  -6   1   19.56    1.47
  -1  -6  -1   22.89    1.67
  -1  -6  -1   19.75    2.12
   1  -6   1   21.64    2.56
   1  -6   1   23.64    2.55
   1  -6   1   23.10    1.51
  -1  -6  -1   21.46    1.50
   1   6   1   23.77    2.30
   1  -6   2  101.42    5.03
  -1  -6  -2  118.35    5.20
  -1   6  -2  110.51    5.12
   1  -6   2  121.62    6.50
  -1  -6  -2   99.13    5.58
   1  -6   2  115.74    6.29
   1   6   2  122.37    6.08
  -1  -6  -2  110.51    6.27
   1  -6   2  106.62    5.10
  -1  -6  -2  116.35    5.16
  -1   6  -3   74.35    3.55
  -1  -6  -3   81.41    4.74
   1  -6   3   70.01    4.54
   1   6   3   76.69    4.41
  -1  -6  -3   77.52    3.64
   1  -6   3   69.88    3.54
  -1  -6  -3   68.41    3.68
  -1  -6  -4    0.49    1.72
  -1  -6  -4    0.86    1.68
   1  -6   4    0.91    2.04
   1  -6   4    1.77    1.57
  -1   6  -4    0.09    0.95
  -1  -6  -4    0.54    1.09
  -1  -6  -5   21.08    2.58
  -1   6  -5   18.12    1.38
  -1  -6  -5   21.02    1.69
  -1   6  -5   18.47    1.39
  -1  -6  -5   21.66    2.36
   1  -6   5   16.92    2.72
  -1  -6  -5   22.49    1.66
   1  -6   6   43.47    3.85
  -1  -6  -6   46.64    3.68
  -1   6  -6   44.58    2.39
  -1  -6  -6   53.80    2.70
  -1  -6  -6   43.46    3.36
  -1  -6  -6   49.50    2.72
  -1  -6  -7   27.84    1.85
  -1  -6  -7   26.28    1.93
  -1  -6  -7   26.91    4.07
  -1  -6  -7   24.67    1.87
   1  -6   7   24.69    2.83
  -1  -6  -8    8.71    1.33
  -1   6  -8    5.78    1.66
  -1  -6  -8    7.88    1.37
  -1   6  -9    0.85    1.20
  -1   6  -9    1.92    1.42
  -1  -6  -9    2.31    1.13
  -1   6  -9    4.25    1.51
  -1  -6  -9    0.56    2.31
  -1  -6  -9    1.43    1.10
  -1   6 -10    0.80    1.00
  -1  -6 -10    2.29    0.98
  -1  -6 -10    0.36    4.83
  -1  -6 -10    0.49    0.91
  -1  -6 -10    1.64    1.00
  -1   6 -10    1.59    1.15
  -1   6 -11    0.08    0.72
  -1  -6 -11   -3.40    6.96
  -1  -6 -11    0.42    0.69
  -1  -6 -11   -0.19    0.73
   1  -7 -11   -1.05    3.70
   1   7 -11    0.60    0.44
   1  -7 -10   -0.10    1.94
   1   7 -10    0.51    0.72
   1   7 -10   -0.25    0.80
   1  -7  -9    7.26    0.98
   1   7  -9    6.96    0.98
   1   7  -9    6.52    1.31
   1  -7  -9    8.07    1.10
   1   7  -8   31.70    2.09
   1  -7  -8   26.75    1.69
   1   7  -8   30.75    1.78
   1   7  -8   28.47    1.74
   1   7  -7    3.56    1.54
   1   7  -7    4.88    1.06
  -1   7   7    3.31    0.86
   1  -7  -7    2.04    0.92
   1  -7  -7    6.80    2.72
   1   7  -7    3.96    1.06
   1   7  -6    1.63    1.07
   1  -7  -6    0.80    0.89
   1   7  -6    2.49    1.01
   1  -7  -6    0.31    1.21
   1   7  -6    0.24    1.52
   1   7  -6    1.96    0.74
  -1  -7   6   -0.19    1.86
   1  -7  -6    0.64    1.99
   1  -7  -6    3.89    1.74
   1  -7  -5   37.78    2.06
   1   7  -5   36.25    2.08
   1  -7  -5   35.82    2.29
   1   7  -5   39.51    2.28
   1   7  -5   36.00    1.97
   1  -7  -5   41.26    2.38
   1   7  -5   36.15    2.41
   1  -7  -5   41.25    3.51
   1  -7  -5   41.29    2.38
   1   7  -4    5.68    0.96
   1  -7  -4    5.34    1.17
   1   7  -4    7.06    1.50
   1  -7  -4    5.91    1.25
  -1  -7   4    3.94    2.09
   1  -7  -4    9.60    1.43
   1  -7  -3    0.56    1.28
  -1  -7   3    0.61    1.09
   1  -7  -3    1.53    1.13
   1   7  -3    2.66    0.94
   1  -7  -3    1.86    2.01
  -1  -7   3    2.47    2.03
  -1  -7   2    3.35    1.96
  -1  -7   2    5.19    1.24
   1  -7  -2    5.79    1.31
   1  -7  -2    6.18    1.22
  -1  -7   1  131.70    6.28
   1  -7  -1  140.20    6.27
   1  -7  -1  135.81    7.19
  -1  -7   1  129.49    7.40
   1  -7  -1  142.26    7.65
  -1  -7   1  127.15    6.18
   1  -7  -1  144.34    6.30
  -1  -7   0   17.20    1.62
   1  -7   0   17.16    1.51
  -1  -7   0   12.25    2.07
  -1  -7   0   14.25    2.52
   1  -7   0   13.84    2.55
   1  -7   0   17.83    2.28
   1   7   0   17.59    2.19
  -1  -7   0   15.62    1.37
   1  -7   0   17.22    1.48
  -1   7  -1  289.23   12.45
  -1  -7  -1  299.65   12.50
   1  -7   1  267.44   12.37
  -1  -7  -1  253.47   13.17
   1  -7   1  295.62   13.80
   1  -7   1  278.74   13.70
   1   7   1  299.23   13.46
   1  -7   1  261.81   12.42
  -1  -7  -1  285.96   12.44
  -1  -7  -2   73.91    3.57
  -1   7  -2   70.29    3.46
  -1  -7  -2   68.03    3.48
   1  -7   2   63.05    3.41
  -1  -7  -2   75.24    4.84
   1   7   2   67.53    4.30
   1  -7   2   69.24    4.70
   1  -7   2   70.28    4.80
   1   7   3    2.67    1.41
  -1  -7  -3    2.10    1.15
   1  -7   3    1.05    0.97
  -1  -7  -3    2.60    1.36
  -1   7  -3    0.43    1.02
   1  -7   3    1.08    1.71
  -1  -7  -3    2.98    1.81
   1  -7   3   -0.19    2.02
  -1  -7  -4   29.68    3.00
  -1   7  -4   32.64    1.97
  -1   7  -4   31.31    1.93
   1  -7   5   24.25    2.94
  -1   7  -5   22.45    1.50
  -1  -7  -5   28.67    1.86
  -1   7  -5   23.81    1.56
  -1  -7  -6   21.88    1.69
  -1  -7  -6   19.61    1.70
  -1   7  -6   20.02    2.01
  -1  -7  -6   21.20    1.61
  -1   7  -7    2.66    1.30
  -1  -7  -7    0.66    1.06
  -1  -7  -7    3.31    1.24
  -1   7  -7    1.64    1.57
  -1  -7  -8    1.62    1.07
  -1  -7  -8    2.00    1.01
  -1   7  -8    2.27    1.04
  -1  -7  -8    0.47    1.12
  -1  -7  -9   -1.05    3.03
  -1  -7  -9    0.17    0.87
  -1  -7  -9    0.94    0.85
  -1   7  -9    0.97    0.88
  -1  -7  -9    1.09    0.92
  -1  -7 -10    0.33    0.66
  -1  -7 -10    0.72    0.64
  -1  -7 -10    3.17    4.81
  -1   7 -10    1.26    0.67
  -1   7 -10    0.41    0.84
   1  -8  -9   -0.55    1.38
   1   8  -9    1.10    0.81
   1   8  -9    0.28    0.73
   1  -8  -8   10.57    1.05
   1   8  -8   12.29    0.85
   1  -8  -7   20.16    1.45
   1   8  -7   16.49    1.54
   1   8  -6   -1.52    0.96
  -1   8   6    1.37    0.84
   1  -8  -6    0.48    1.06
   1   8  -6   -0.16    1.34
  -1   8   5    6.25    1.04
   1   8  -5    6.76    1.11
   1   8  -5    8.33    1.02
   1  -8  -5    4.35    1.92
   1  -8  -5    5.62    1.21
   1   8  -5    5.36    1.41
   1   8  -4    3.41    1.35
   1   8  -4    1.84    1.09
   1  -8  -4    4.23    1.23
   1  -8  -4    4.26    1.27
   1   8  -4    4.23    0.82
  -1   8   4    2.93    1.05
   1  -8  -3    0.39    1.14
   1   8  -3    0.56    1.23
  -1  -8   3    0.69    0.91
   1  -8  -3    1.03    1.20
   1   8  -3    1.21    0.89
  -1   8   3    0.69    1.03
  -1  -8   3    0.70    1.70
  -1  -8   3   -1.61    1.73
  -1  -8   2  107.23    6.58
  -1  -8   2  100.01    5.33
   1   8  -2  112.96    5.34
  -1   8   2  126.41    5.43
   1  -8  -2  124.80    5.45
  -1  -8   2   92.95    6.44
   1  -8  -2  126.26    5.45
  -1  -8   1   27.42    2.91
   1  -8  -1   27.90    2.91
  -1  -8   1   26.77    2.61
   1  -8  -1   26.76    1.81
   1   8  -1   26.41    1.72
  -1  -8   1   23.99    1.78
   1  -8  -1   26.49    1.80
  -1  -8   1   24.73    1.61
   1  -8   0   34.39    3.25
   1  -8   0   37.15    2.95
   1  -8   0   35.41    2.07
  -1  -8   0   30.93    1.97
   1  -8   0   34.31    2.05
  -1  -8   0   34.15    2.14
  -1  -8   0   35.56    3.34
   1  -8   1    8.83    2.20
   1  -8   1   11.44    2.17
  -1  -8  -1   14.86    1.51
  -1   8  -1   14.47    1.37
   1  -8   1   12.83    1.25
   1  -8   1   13.69    1.32
  -1  -8  -1   15.27    1.35
  -1  -8  -1   14.24    1.25
  -1  -8  -2    1.94    1.08
  -1   8  -2    0.69    1.04
  -1  -8  -2    0.43    0.98
  -1  -8  -2    2.73    1.86
   1  -8   2   -1.20    1.78
   1  -8   2    1.77    1.78
  -1  -8  -2    0.92    1.27
   1  -8   2    1.45    0.97
   1   8   3   94.76    4.11
  -1  -8  -3   89.23    4.10
  -1   8  -3   73.93    3.98
   1  -8   3   78.13    3.96
  -1   8  -3   84.52    4.04
  -1  -8  -3   90.74    4.17
   1   8   4   16.97    1.31
  -1   8  -4   14.81    1.25
  -1  -8  -4   15.33    1.51
  -1  -8  -4   14.68    1.41
   1   8   5    2.16    0.76
  -1   8  -5    1.00    1.47
  -1  -8  -5    1.81    1.07
  -1   8  -5    0.60    0.66
  -1  -8  -5    2.11    0.91
  -1   8  -6   18.04    1.28
  -1  -8  -6   22.29    1.53
  -1   8  -6   20.45    1.78
  -1  -8  -6   19.99    1.38
  -1   8  -7    4.12    0.80
  -1  -8  -7    3.01    0.99
  -1   8  -7    3.30    1.27
  -1  -8  -7    4.29    0.82
  -1  -8  -7    2.11    1.34
  -1  -8  -8   18.97    1.25
  -1   8  -8   16.70    1.05
  -1   8  -8   17.63    1.34
  -1  -8  -9    1.53    0.51
  -1  -8  -9    0.53    0.50
   1   9  -8    0.13    0.46
   1  -9  -7   26.81    1.38
   1  -9  -7   23.32    1.36
   1   9  -7   23.84    1.36
   1   9  -6    4.16    0.87
   1  -9  -6    3.53    0.80
  -1   9   5    1.24    0.71
   1   9  -5   -1.04    0.91
   1  -9  -5   -0.05    0.82
  -1   9   4    3.71    0.81
   1   9  -4    3.33    0.87
  -1   9   4    2.61    0.83
   1   9  -4    3.55    0.90
   1   9  -4    2.50    0.95
   1  -9  -4    3.38    0.94
   1   9  -3    0.44    0.94
   1   9  -3    1.94    0.73
  -1   9   3    2.38    0.85
   1   9  -3    1.68    0.94
   1  -9  -3    1.58    0.91
   1  -9  -2    1.96    1.00
  -1   9   2    1.45    0.90
   1   9  -2    2.52    0.82
   1  -9  -2    2.72    1.00
   1   9  -2    2.45    1.06
   1  -9  -1    1.23    0.95
   1   9  -1    0.31    0.83
  -1  -9   1   -0.37    0.94
   1  -9  -1   -0.71    1.00
  -1  -9   0    2.12    1.02
   1  -9   0    2.18    0.87
   1   9   0    1.14    0.88
   1  -9   0    3.17    0.93
   1   9   0    3.19    1.10
  -1  -9  -1    2.85    1.05
   1   9   1    2.79    1.06
  -1   9  -1    4.07    0.95
   1  -9   1    3.52    0.88
  -1  -9  -2    7.02    1.12
  -1   9  -2    5.51    1.14
  -1  -9  -2    6.28    0.89
   1   9   2    5.96    1.06
  -1   9  -2    4.86    0.93
   1  -9   2    5.09    0.83
   1   9   3    3.14    0.88
  -1   9  -3    2.31    1.12
  -1  -9  -3    3.27    0.87
  -1  -9  -3    2.58    1.02
  -1   9  -3    3.72    0.83
   1   9   3    2.28    0.87
  -1   9  -4   46.97    2.61
  -1  -9  -4   51.45    2.54
  -1  -9  -4   52.10    2.59
   1   9   4   48.91    2.53
   1   9   4   52.93    2.48
  -1  -9  -5    0.72    0.81
  -1   9  -5    1.62    1.04
   1   9   5    0.37    0.69
  -1   9  -6    3.91    0.94
  -1   9  -7   17.98    1.13
   1 -10  -4   15.38    0.89
  -1  10   3   -0.06    0.53
   1  10  -3    0.36    0.60
   1 -10  -3    1.01    0.52
  -1  10   3    1.79    0.52
   1 -10  -2   19.18    1.09
  -1  10   2   22.14    1.18
  -1  10   2   20.89    1.22
   1  10  -2   20.60    1.26
   1  10  -1    0.62    0.67
   1  10  -1    1.61    0.58
  -1  10   1    1.19    0.69
  -1  10   0    2.32    0.63
   1  10   0    2.82    0.62
  -1  10   0    1.75    0.74
   1  10   0    2.54    0.75
  -1  10  -1   13.13    0.91
   1  10   1   12.91    0.91
  -1 -10  -1   13.04    0.96
   1  10   1   13.89    1.00
  -1  10  -2    0.73    0.67
   1  10   2    0.85    0.60
  -1  10  -3    1.94    0.57
   1  10   3    1.42    0.49
   1  10   3    0.70    0.47
  -1 -10  -4   56.47    2.65
  -1 -10  -5   12.82    0.76
   2   0 -14    1.49    0.64
   2   0 -13   -0.03    0.89
   2   0 -13   -0.05    1.33
   2   0 -13   -0.25    0.83
   2   0 -13   -0.60    0.94
   2   0 -12    1.64    1.02
   2   0 -12    2.38    1.14
   2   0 -12    3.75    1.07
   2   0 -12    2.91    1.21
   2   0 -12    0.95    1.60
   2   0 -11    0.36    0.91
   2   0 -11   -0.26    1.11
   2   0 -11   -0.31    1.65
   2   0 -11   -4.49    6.45
   2   0 -11    0.67    1.17
   2   0 -11    8.42    8.33
   2   0 -11   -0.09    1.34
   2   0 -11    7.28   11.45
   2   0 -11   -1.19    1.25
   2   0 -10    5.54    1.12
   2   0 -10    3.60    6.28
   2   0 -10    5.82    1.01
   2   0 -10    6.46    2.87
   2   0 -10    5.20    1.24
   2   0 -10    5.17    1.33
   2   0 -10    5.00    1.68
   2   0 -10    5.82    2.29
   2   0 -10    3.85    1.31
   2   0  -9    0.18    1.44
   2   0  -9   -1.81    1.38
   2   0  -9   -0.17    0.92
   2   0  -9    0.10    3.08
   2   0  -9   -1.26    1.21
   2   0  -9   -2.06    2.26
   2   0  -9    1.51    0.89
   2   0  -9    0.50    1.10
   2   0  -9   -2.06    1.10
   2   0  -8   25.06    1.88
   2   0  -8   28.21    1.82
   2   0  -8   28.33    1.70
   2   0  -8   24.73    1.68
   2   0  -8   25.33    1.61
   2   0  -8   27.78    2.86
   2   0  -7    0.19    2.01
   2   0  -6    9.77    1.43
   2   0  -5   -0.54    1.15
   2   0  -4   50.04    2.83
   2   0  -3    0.77    1.28
   2   0  -3   -0.16    1.16
   2   0  -2 3126.10  135.17
   2   0  -1   -1.15    0.94
   2   0  -1    0.03    0.89
   2   0   0  320.25   14.36
   2   0   0  334.16   14.36
   2   0   1    0.12    1.23
   2   0   2  154.39    6.99
   2   0   3   -0.09    1.32
   2   0   3    0.03    0.80
   2   0   4  160.08    6.99
   2   0   4  140.09    6.68
   2   0   5   -0.77    1.37
  -2   0  -5    0.73    1.14
   2   0   6   12.97    1.64
  -2   0  -6   17.87    1.57
  -2   0  -7    0.18    3.86
  -2   0  -7   -0.38    0.88
  -2   0  -7   -0.94    0.88
  -2   0  -7    0.95    1.41
  -2   0  -8    3.39    1.04
  -2   0  -8    3.36    1.03
  -2   0  -8    2.66    1.00
  -2   0  -8    4.32    1.65
  -2   0  -9    1.52    1.81
  -2   0  -9   -0.30    1.14
  -2   0  -9    1.14    1.14
  -2   0  -9   -0.51    1.07
  -2   0 -10   18.08    2.15
  -2   0 -10   16.30    1.50
  -2   0 -10   16.08    1.56
  -2   0 -10   16.00    1.55
  -2   0 -11   -1.39    1.11
  -2   0 -11   -1.51    1.78
  -2   0 -11   -0.19    1.15
  -2   0 -11    0.31    1.75
  -2   0 -12    5.31    1.09
  -2   0 -12    6.24    1.63
  -2   0 -13    0.27    0.71
   2   1 -14    4.30    0.73
   2   1 -14    4.07    0.70
   2   1 -13   26.61    1.67
   2  -1 -13   24.20    1.81
   2  -1 -13   25.65    1.51
   2   1 -13   26.51    1.63
   2   1 -13   25.31    1.65
   2   1 -12   15.25    1.52
   2  -1 -12   14.96    1.37
   2  -1 -12   15.12    1.29
   2   1 -12   17.47    1.45
   2  -1 -12   15.70    1.72
   2  -1 -12   16.71    1.33
   2   1 -12   15.98    1.32
   2  -1 -12   17.59    1.69
   2  -1 -12   12.63    8.06
   2  -1 -12   21.79   12.30
   2  -1 -12   16.24    1.26
   2  -1 -11   15.04    7.17
   2  -1 -11   16.22    1.42
   2   1 -11   15.76    1.41
   2   1 -11   18.83    1.47
   2  -1 -11   15.39    1.82
   2  -1 -11   17.23    1.42
   2  -1 -11   17.34    1.79
   2  -1 -11   15.42    1.46
   2  -1 -11   17.94    1.37
   2   1 -11   14.93    1.51
   2  -1 -10   61.19    3.60
   2   1 -10   61.81    3.56
   2   1 -10   63.10    4.78
   2  -1 -10   64.44    3.45
   2  -1 -10   62.10    3.24
   2  -1 -10   67.34    4.61
   2   1 -10   63.57    3.23
   2   1 -10   65.01    3.26
   2  -1 -10   62.07    3.35
   2  -1 -10   63.04    3.25
   2  -1 -10   63.37    3.20
   2   1 -10   66.12    3.29
   2  -1 -10   66.02    3.74
   2   1 -10   65.51    3.42
   2  -1  -9   26.88    1.74
   2   1  -9   30.67    1.92
   2   1  -9   30.47    1.98
   2  -1  -9   29.34    1.99
   2  -1  -9   29.93    2.10
   2   1  -9   30.14    2.08
   2   1  -9   25.43    7.52
   2  -1  -9   30.10    2.40
   2  -1  -9   28.62    1.68
   2   1  -9   29.31    1.83
   2  -1  -9   29.19    1.81
   2  -1  -9   30.16    1.85
   2   1  -9   32.39    3.27
   2   1  -9   29.38    2.26
   2   1  -9   28.58    1.81
   2  -1  -8    3.39    1.21
   2   1  -8    1.93    1.11
   2  -1  -8    2.38    1.28
   2   1  -8    3.35    1.01
   2   1  -8    1.79    0.93
   2   1  -8    2.36    1.31
   2   1  -8    2.57    0.88
   2  -1  -8    2.97    1.02
   2   1  -8    2.48    1.00
   2   1  -8    4.22    2.14
   2   1  -8    1.86    1.04
   2   1  -8    2.46    1.54
   2   1  -7  149.94    6.83
   2   1  -7  157.24    7.72
   2  -1  -7  144.20    7.21
   2   1  -6  585.27   26.33
   2   1  -6  626.53   26.65
   2   1  -6  624.20   27.00
   2  -1  -6  627.84   26.83
   2   1  -5   79.61    4.09
   2  -1  -5   80.45    4.42
   2  -1  -5   84.07    4.23
   2   1  -5   75.88    4.43
   2   1  -4  133.07    6.46
   2   1  -4  127.30    6.58
   2  -1  -4  144.22    6.57
   2  -1  -4  142.62    6.55
   2  -1  -3  121.37    5.78
   2  -1  -3  122.70    5.72
   2   1  -3  116.82    5.83
   2   1  -2    2.15    1.08
   2   1  -2    1.21    1.20
   2   1  -2    0.96    1.10
   2  -1  -2    1.37    1.25
   2   1  -1  504.66   23.53
   2  -1  -1  533.89   23.55
   2  -1  -1  554.96   23.37
   2  -1   0    1.79    1.03
   2   1   0    0.97    1.12
   2  -1   0    1.48    1.01
   2   1   1  388.37   16.23
   2  -1   1  358.64   16.35
   2   1   1  368.62   16.33
   2  -1   1  361.24   16.21
   2  -1   2  964.52   42.09
   2   1   2 1006.12   42.06
   2  -1   2  949.50   41.83
   2  -1   3   55.77    3.10
   2  -1   3   57.37    2.63
   2   1   3   60.64    3.10
   2  -1   4   19.91    1.53
   2   1   4   20.35    1.68
   2   1   5   29.82    2.11
   2  -1   5   30.23    2.03
   2   1   6   -0.12    1.16
   2  -1   6    0.65    0.96
  -2   1  -6    0.57    0.65
  -2  -1  -7   11.19    1.16
  -2   1  -7   12.64    1.66
  -2   1  -7   12.52    1.12
  -2  -1  -7   11.47    1.58
   2  -1   7   11.07    1.75
  -2   1  -7   13.30    1.16
  -2  -1  -7   12.20    1.17
  -2  -1  -7   12.36    2.43
  -2  -1  -7   11.03    1.19
  -2  -1  -8  171.27    7.67
  -2   1  -8  166.20    7.66
  -2  -1  -8  188.89    7.74
  -2   1  -8  185.19    7.77
  -2  -1  -8  155.61    8.57
  -2   1  -8  161.06    7.57
  -2  -1  -8  168.16    7.65
  -2   1  -8  156.54    7.59
  -2  -1  -8  159.68    7.62
  -2   1  -9   12.11    1.32
  -2  -1  -9    7.80    1.26
  -2   1  -9   10.97    1.97
  -2  -1  -9   11.07    1.84
  -2  -1  -9    9.09    1.31
  -2   1  -9   10.65    1.27
  -2  -1  -9    9.44    1.33
  -2   1  -9    8.52    1.19
  -2   1 -10   11.51    1.22
  -2  -1 -10   12.59    1.44
  -2   1 -10   14.62    1.45
  -2   1 -10   11.89    1.90
  -2  -1 -10    9.75   14.67
  -2  -1 -10   14.66    1.93
  -2   1 -10   12.46    2.05
  -2  -1 -10   11.62    1.41
  -2  -1 -10   12.32    1.46
  -2   1 -10   10.38    1.29
  -2   1 -11   25.70    1.77
  -2   1 -11   25.15    2.17
  -2   1 -11   23.88    2.28
  -2  -1 -11   24.12    1.80
  -2   1 -11   22.74    1.43
  -2   1 -12   16.18    1.76
  -2   1 -12   13.26    1.23
  -2   1 -12   12.77    1.71
  -2  -1 -12   13.15    1.36
  -2  -1 -13    6.64    0.76
  -2   1 -13    6.47    1.18
  -2   1 -13    8.26    0.82
  -2   1 -13    6.42    0.75
  -2   1 -14    0.11    0.32
   2   2 -14   16.06    1.03
   2   2 -14   15.11    1.01
   2   2 -13    1.82    0.83
   2   2 -13    1.16    0.92
   2   2 -13    0.07    1.00
   2   2 -12   19.78    1.48
   2  -2 -12   14.07    9.70
   2   2 -12   18.60    1.57
   2  -2 -12   14.55    1.62
   2  -2 -12   16.44    1.19
   2  -2 -12   19.41    9.46
   2  -2 -11    1.14    1.01
   2  -2 -11    3.67    4.89
   2   2 -11    0.63    1.21
   2   2 -11    0.85    1.14
   2  -2 -11   -8.89    7.69
   2   2 -11    2.37    1.23
   2   2 -11    0.04    1.77
   2  -2 -11   -5.72    3.45
   2  -2 -11    2.42    2.53
   2  -2 -11    0.41    0.81
   2  -2 -11    1.14    0.99
   2  -2 -11   -0.42    1.40
   2  -2 -11    1.00    0.87
   2  -2 -11    3.11    5.89
   2   2 -10    1.72    1.22
   2  -2 -10    1.06    0.85
   2  -2 -10    0.48    1.05
   2  -2 -10    1.97    1.01
   2  -2 -10    0.87    1.67
   2   2 -10    0.79    1.77
   2  -2 -10    0.57    1.44
   2  -2 -10    1.15    1.39
   2  -2 -10    2.46    2.06
   2  -2 -10    0.50    2.34
   2  -2 -10    0.53    1.05
   2  -2 -10    1.76    0.90
   2   2 -10    1.01    1.17
   2   2 -10    0.52    0.96
   2  -2 -10   -0.89    1.02
   2  -2 -10    0.03    2.46
   2   2 -10   -0.15    2.29
   2   2  -9   46.53    2.57
   2   2  -9   49.24    3.89
   2  -2  -9   44.48    2.47
   2   2  -9   43.61    2.81
   2  -2  -9   43.93    2.68
   2  -2  -9   42.97    2.59
   2   2  -9   43.14    3.62
   2  -2  -9   46.41    2.68
   2  -2  -9   47.89    2.50
   2   2  -9   43.37    2.71
   2   2  -9   46.85    2.54
   2  -2  -9   49.80    2.50
   2   2  -9   46.01    2.44
   2  -2  -9   44.20    2.48
   2  -2  -9   45.25    2.38
   2  -2  -9   43.73    2.47
   2  -2  -9   47.73    2.62
   2   2  -9   46.01    2.55
   2   2  -8   35.37    2.14
   2   2  -8   35.83    2.11
   2  -2  -8   37.40    2.23
   2  -2  -8   35.58    2.18
   2   2  -8   35.40    2.09
   2  -2  -8   37.59    2.21
   2   2  -8   38.65    2.30
   2  -2  -8   36.27    2.06
   2   2  -8   36.70    2.25
   2   2  -8   35.12    2.09
   2   2  -8   33.72    1.97
   2  -2  -8   39.36    2.05
   2   2  -8   36.72    2.35
   2  -2  -8   37.07    2.07
   2   2  -8   35.87    2.09
   2  -2  -8   35.09    2.11
   2  -2  -8   36.45    2.02
   2  -2  -8   39.18    2.04
   2  -2  -8   35.13    1.94
   2  -2  -8   29.52    2.44
   2   2  -8   35.95    3.35
   2   2  -7    1.54    1.40
   2   2  -7    2.31    1.30
   2  -2  -7    3.96    1.31
   2   2  -7    3.34    2.13
   2   2  -6   -0.25    1.25
   2   2  -6    4.07    1.43
   2  -2  -6    1.00    1.27
   2   2  -6    1.70    1.94
   2   2  -5   72.12    3.40
   2  -2  -5   81.10    4.15
   2   2  -5   64.90    4.16
   2  -2  -5   74.12    4.04
   2  -2  -4   28.88    2.27
   2  -2  -4   31.23    2.33
   2   2  -4   28.07    2.57
   2   2  -3   12.65    1.41
   2   2  -3   14.32    2.07
   2   2  -2   53.22    2.86
   2   2  -2   53.08    3.00
   2  -2  -2   49.24    2.81
   2  -2  -1   26.55    1.94
   2  -2  -1   25.78    1.85
   2   2  -1   25.09    1.98
   2  -2   0    3.11    1.27
   2   2   0    3.03    1.35
   2  -2   1  222.25   10.31
   2  -2   1  218.58   10.14
   2   2   1  236.55   10.23
   2  -2   2   39.44    2.56
   2  -2   2   37.18    2.21
   2   2   2   41.70    2.50
   2   2   3  147.00    6.50
   2  -2   3  147.46    7.03
   2   2   3  151.93    6.86
   2  -2   3  139.09    6.56
   2  -2   4  102.89    5.15
   2   2   4  101.41    4.92
  -2  -2  -4   95.61    4.72
   2  -2   5    0.08    1.31
  -2  -2  -5   -0.23    0.67
   2   2   5    1.46    1.19
  -2   2  -5    0.61    0.66
   2  -2   6    6.94    1.41
  -2  -2  -7   40.16    2.26
  -2   2  -7   39.80    2.14
  -2  -2  -7   40.20    2.23
  -2  -2  -7   42.33    2.29
  -2  -2  -7   37.90    2.76
   2  -2   7   40.98    2.73
  -2  -2  -7   40.93    2.20
  -2   2  -7   41.00    2.22
  -2  -2  -8    5.86    2.89
  -2  -2  -8    5.65    1.18
  -2   2  -8    3.65    1.05
  -2  -2  -8    6.44    1.10
  -2  -2  -8    6.90    1.61
  -2   2  -8    5.15    1.12
  -2  -2  -8    5.04    1.13
  -2   2  -8    5.11    1.51
  -2  -2  -8    5.84    1.19
  -2  -2  -8    8.84    5.28
  -2   2  -8    4.38    0.98
  -2  -2  -9  135.41    6.17
  -2   2  -9  128.33    6.16
  -2  -2  -9  133.60    6.22
  -2   2  -9  136.36    6.29
  -2  -2  -9  123.92    8.31
  -2  -2  -9  128.61    6.17
  -2  -2 -10  303.48   13.34
  -2  -2 -10  295.61   13.28
  -2   2 -10  296.01   13.28
  -2   2 -10  298.20   13.34
  -2  -2 -10  242.82   17.75
  -2  -2 -10  299.60   13.44
  -2   2 -10  300.12   13.40
  -2   2 -11    0.57    0.95
  -2   2 -11    0.33    1.04
  -2  -2 -11    0.27    1.01
  -2   2 -11   -0.28    1.59
  -2   2 -11    0.35    1.75
  -2  -2 -11   -0.59    1.33
  -2  -2 -11    1.67    1.22
  -2  -2 -12   30.27    1.82
  -2   2 -12   29.11    2.01
  -2  -2 -12   26.88    2.04
  -2  -2 -12   27.36    1.66
  -2   2 -12   28.25    1.65
  -2   2 -12   26.89    2.05
  -2   2 -13   46.41    2.36
  -2   2 -13   51.68    2.46
  -2  -2 -13   46.89    2.45
   2   3 -14    2.08    0.54
   2   3 -14    3.08    0.58
   2  -3 -13   17.39    1.37
   2   3 -13   16.59    1.33
   2   3 -13   16.75    1.23
   2   3 -13   16.21    1.21
   2   3 -13   18.14    1.23
   2   3 -12    1.70    1.05
   2  -3 -12   -4.96    7.09
   2   3 -12    0.74    1.06
   2  -3 -12    1.94    1.22
   2  -3 -12   -4.94    8.95
   2   3 -12    1.31    1.05
   2   3 -11    7.11    1.69
   2   3 -11    5.49    1.71
   2  -3 -11    5.46    1.11
   2  -3 -11   -4.93    7.48
   2   3 -11    6.22    1.23
   2  -3 -11    5.85    3.36
   2   3 -11    7.61    1.31
   2  -3 -11    8.26    3.59
   2  -3 -11    7.88    9.32
   2  -3 -11    5.91    1.37
   2  -3 -11   11.16    5.89
   2  -3 -11    4.92    0.90
   2   3 -11    5.64    1.29
   2  -3 -10   46.94    3.23
   2   3 -10   48.16    3.92
   2   3 -10   50.55    2.71
   2   3 -10   52.09    2.95
   2  -3 -10   49.90    3.71
   2  -3 -10   47.18    2.62
   2  -3 -10   46.51    2.61
   2  -3 -10   50.68    2.98
   2   3 -10   46.61    2.91
   2  -3 -10   47.83    2.77
   2   3 -10   54.13    2.76
   2  -3 -10   50.57    4.20
   2   3 -10   50.46    2.79
   2  -3 -10   49.26    2.53
   2  -3 -10   46.62    2.51
   2  -3 -10   46.21    2.60
   2  -3  -9    3.40    1.06
   2  -3  -9    4.30    1.21
   2   3  -9    1.87    2.35
   2   3  -9    4.27    1.44
   2  -3  -9    4.43    1.02
   2   3  -9    2.99    1.65
   2  -3  -9    3.02    1.52
   2   3  -9    5.32    1.65
   2  -3  -9    3.63    1.50
   2  -3  -9    3.23    1.17
   2   3  -9    4.88    1.53
   2   3  -9    4.13    0.90
   2  -3  -9    4.77    1.26
   2  -3  -9    4.48    1.09
   2   3  -9    1.76    1.34
   2  -3  -8    3.77    1.09
   2  -3  -8    4.65    1.09
   2   3  -8    2.75    1.54
   2  -3  -8    3.46    0.95
   2   3  -8    3.18    1.31
   2  -3  -8    2.18    1.31
   2   3  -8    3.03    2.33
  -2  -3   8    2.88    1.86
   2   3  -8    2.06    1.44
   2  -3  -8    3.20    1.31
   2   3  -8    4.65    1.10
   2  -3  -8    3.91    1.06
   2   3  -8    3.41    1.33
   2   3  -8    3.04    1.35
   2  -3  -8    3.22    1.00
   2   3  -8    2.83    0.79
   2  -3  -8    3.10    0.89
   2  -3  -7   81.24    3.77
   2   3  -7   72.93    3.80
   2  -3  -7   76.89    3.74
   2   3  -7   77.28    3.75
   2   3  -7   76.23    4.38
   2  -3  -7   84.00    3.74
   2  -3  -7   81.67    3.67
   2   3  -7   72.88    3.76
   2   3  -7   73.58    3.72
   2   3  -7   74.26    3.80
   2  -3  -7   67.81    4.39
   2   3  -7   75.75    4.77
   2   3  -6   15.73    2.31
   2  -3  -6   16.64    1.93
   2   3  -6   15.38    1.51
   2  -3  -5  406.86   17.57
   2   3  -5  363.90   17.45
   2   3  -4  474.51   21.89
   2  -3  -4  504.47   22.00
   2   3  -3   26.33    1.91
   2  -3  -3   26.17    1.52
   2  -3  -3   26.12    1.89
   2   3  -3   26.99    1.48
   2   3  -3   30.26    2.63
  -2   3   2   46.13    2.46
   2   3  -2   49.52    3.06
   2  -3  -2   48.59    2.76
   2  -3  -2   49.82    3.04
   2   3  -1   76.70    4.14
  -2   3   1   78.13    3.68
   2  -3  -1   76.04    4.13
   2  -3  -1   74.53    4.02
   2   3  -1   75.72    4.06
   2  -3   0   59.31    3.41
   2   3   0   62.66    3.34
   2  -3   0   58.92    3.44
   2   3   1   15.69    1.80
   2  -3   1   15.82    1.76
   2  -3   2  185.40    9.00
   2   3   2  207.35    9.12
   2  -3   2  196.34    9.32
  -2   3  -3   42.44    1.99
  -2  -3  -3   44.50    2.09
   2   3   3   45.20    2.65
   2  -3   3   41.43    2.37
   2  -3   3   45.75    2.98
   2   3   4    7.05    1.44
  -2  -3  -4    6.58    0.91
  -2   3  -4    6.64    0.82
  -2  -3  -4    6.41    1.33
   2  -3   4    5.84    1.01
   2  -3   4    5.49    1.65
   2   3   5    7.13    1.40
  -2  -3  -5    6.15    1.10
  -2  -3  -5    5.58    0.93
  -2   3  -5    6.53    0.83
  -2  -3  -6   12.48    1.13
  -2   3  -6   12.11    1.01
  -2  -3  -6   12.96    1.08
   2  -3   6   11.04    1.82
  -2  -3  -6   16.94    7.95
  -2  -3  -7   75.32    3.83
  -2  -3  -7   81.33    3.90
  -2  -3  -7   75.19    3.84
  -2   3  -7   77.20    3.82
  -2  -3  -7   77.20    3.75
  -2  -3  -7   64.48    4.68
   2  -3   7   77.17    4.57
  -2  -3  -7   81.73    3.73
  -2   3  -7   76.65    3.73
  -2   3  -8  106.56    5.00
  -2  -3  -8  110.02    5.00
  -2   3  -8  105.51    5.03
  -2  -3  -8  104.11    5.15
  -2  -3  -8  106.71    5.53
  -2   3  -8  104.47    5.11
  -2  -3  -8  108.38    5.12
  -2  -3  -8  103.99    5.03
  -2  -3  -9    1.25    0.96
  -2   3  -9    1.42    0.99
  -2   3  -9    1.24    1.21
  -2  -3  -9    1.76    4.68
  -2  -3  -9    0.78    1.21
  -2   3  -9   -0.35    1.51
  -2  -3  -9    1.91    1.30
  -2  -3  -9    1.46    1.07
  -2  -3 -10    4.34    0.98
  -2   3 -10    3.97    1.03
  -2   3 -10    3.79    1.05
  -2  -3 -10   11.17    9.59
  -2  -3 -10    4.74    1.44
  -2  -3 -10    5.20    1.37
  -2   3 -10    4.10    1.53
  -2   3 -11   27.55    1.81
  -2   3 -11   30.28    2.06
  -2  -3 -11   20.90   14.74
  -2  -3 -11   28.88    2.05
  -2  -3 -11   29.96    1.95
  -2  -3 -11   28.07    1.68
  -2   3 -11   28.51    1.69
  -2   3 -12    6.55    1.21
  -2  -3 -12    7.14    1.29
  -2   3 -12    6.28    0.87
  -2  -3 -12    6.94    1.09
  -2   3 -12    7.52    0.77
  -2   3 -13    2.60    0.58
  -2  -3 -13    2.58    0.67
   2   4 -13    6.73    0.80
   2  -4 -13   -0.62    7.85
   2   4 -13    4.36    0.72
   2   4 -12    5.67    0.92
   2   4 -12    5.96    0.97
   2  -4 -12    8.91    5.78
   2   4 -12    4.23    1.06
   2  -4 -12    5.03    1.08
   2   4 -11    3.17    1.22
   2   4 -11    1.64    1.00
   2   4 -11    2.34    1.40
   2  -4 -11    2.49    1.20
   2  -4 -11    1.26    2.72
   2   4 -10  107.78    5.04
   2  -4 -10  112.28    7.21
   2  -4 -10  108.88    5.11
   2   4 -10  107.55    5.10
   2  -4 -10  106.11    8.15
   2   4 -10  112.87    5.11
   2  -4 -10  113.00    5.40
   2   4 -10   97.45    5.08
   2   4 -10  110.06    5.14
   2  -4 -10  108.69    5.00
   2  -4 -10   96.13    4.97
   2  -4  -9  182.70    8.06
   2   4  -9  152.59    8.99
   2  -4  -9  176.53    8.06
   2   4  -9  186.08    8.15
  -2  -4   9  168.31    9.30
   2   4  -9  178.51    8.05
   2  -4  -9  188.31    8.22
   2  -4  -9  175.82    8.02
   2   4  -9  186.07    8.11
   2   4  -9  162.09    8.05
   2   4  -9  168.31    8.06
   2  -4  -9  183.12    8.12
   2  -4  -9  175.25    8.10
   2  -4  -9  175.06    8.31
   2  -4  -8  228.36   10.17
   2   4  -8  235.14   10.16
  -2  -4   8  232.42   11.49
   2  -4  -8  236.05   10.12
   2   4  -8  216.22   10.08
   2   4  -8  226.20   10.12
   2   4  -8  217.50   10.07
   2  -4  -8  228.96   10.09
   2   4  -8  203.99   10.76
   2   4  -8  226.76   10.07
   2  -4  -8  231.05   10.07
   2  -4  -8  185.51   10.81
   2   4  -8  209.47   11.05
   2  -4  -7  113.87    5.17
   2   4  -7  110.65    5.13
   2  -4  -7  112.19    5.18
   2   4  -7  109.95    5.21
   2   4  -7  107.05    5.20
   2   4  -7  104.11    5.17
   2   4  -7  112.35    5.22
   2  -4  -7  119.83    5.27
  -2  -4   7  115.93    6.51
   2  -4  -7   96.43    5.99
   2   4  -7  107.19    6.13
   2  -4  -6   45.76    2.41
   2  -4  -6   52.18    3.47
   2   4  -6   42.58    3.34
   2  -4  -6   47.52    2.48
   2   4  -6   44.96    2.45
   2  -4  -6   46.82    2.52
   2   4  -6   45.48    2.34
   2  -4  -6   45.17    2.39
   2   4  -6   43.33    2.50
   2   4  -5   62.27    4.07
   2  -4  -5   69.62    4.18
   2  -4  -4  148.03    6.65
   2   4  -4  145.18    7.44
   2  -4  -3  514.82   22.78
   2   4  -3  540.72   23.06
   2   4  -3  521.41   22.74
  -2   4   3  489.86   22.56
   2  -4  -3  513.19   22.35
   2   4  -3  512.46   22.34
  -2   4   2   29.41    1.86
   2  -4  -2   29.77    2.56
   2   4  -2   31.23    2.57
   2  -4  -2   27.51    2.12
   2  -4  -2   27.85    1.63
   2   4  -2   29.02    1.57
  -2   4   1    1.57    0.95
   2   4  -1    2.60    1.66
   2  -4  -1    2.87    1.39
   2  -4  -1    2.09    1.63
   2  -4  -1    2.72    0.83
   2   4   0    5.38    1.41
   2  -4   0    3.85    1.60
   2  -4   0    3.67    1.61
   2   4   1   10.99    1.51
   2  -4   1   10.07    1.76
   2  -4   2  105.77    5.28
   2   4   2  102.72    5.12
   2  -4   2  111.00    5.67
  -2   4  -2   97.89    4.61
   2  -4   3  146.64    7.40
   2  -4   3  155.56    7.87
  -2  -4  -3  158.82    6.92
  -2   4  -3  150.46    6.86
   2  -4   4   17.57    1.66
  -2   4  -4   18.64    1.28
  -2  -4  -4   19.38    1.40
  -2  -4  -4   18.18    1.97
  -2  -4  -5    0.75    1.97
  -2  -4  -5   -0.03    0.99
  -2  -4  -5    2.06    0.94
  -2   4  -5   -0.16    0.80
  -2  -4  -5    0.43    1.12
   2  -4   5   -0.68    1.65
   2  -4   6   33.97    2.97
  -2  -4  -6   29.14    3.05
  -2  -4  -6   32.64    1.85
  -2  -4  -6   39.35    7.02
  -2  -4  -6   32.20    1.89
  -2   4  -6   33.30    1.80
   2  -4   7   39.26    3.29
  -2  -4  -7   42.60    2.49
  -2  -4  -7   48.20    5.80
  -2  -4  -7   45.00    2.36
  -2  -4  -7   45.17    2.59
  -2  -4  -7   42.10    2.32
  -2  -4  -8   40.78    2.20
  -2   4  -8   38.14    2.43
  -2  -4  -8   37.69    2.39
  -2  -4  -8   36.62    2.06
  -2   4  -8   39.29    2.32
  -2  -4  -8   36.97    2.38
  -2  -4  -8   41.96    3.09
  -2  -4  -8   40.62    2.48
  -2  -4  -9    1.61    1.00
  -2  -4  -9    0.05    1.41
  -2   4  -9    2.89    1.33
  -2   4  -9    1.84    0.82
  -2  -4  -9    1.65    0.77
  -2   4  -9   -0.12    1.29
  -2  -4  -9    0.50    1.28
  -2  -4  -9    1.31    1.29
  -2  -4  -9   -0.80    4.16
  -2  -4 -10    8.17    1.42
  -2   4 -10    9.33    0.91
  -2  -4 -10    8.52    0.84
  -2   4 -10    8.06    1.41
  -2  -4 -10   10.14    8.44
  -2   4 -10    7.42    1.28
  -2  -4 -10    7.29    1.40
  -2  -4 -11    4.59    1.14
  -2  -4 -11    3.84    1.28
  -2  -4 -11    6.77   12.32
  -2   4 -11    2.31    1.51
  -2   4 -11    3.11    1.06
  -2  -4 -11    3.27    1.20
  -2   4 -12    0.78    0.62
  -2  -4 -12   -0.45    0.83
  -2   4 -12   -0.02    1.09
  -2   4 -12    0.45    0.71
  -2   4 -13   12.35    0.72
   2  -5 -13   -7.95    5.53
   2   5 -12    0.36    0.66
   2  -5 -12    1.06    0.75
   2   5 -12    0.57    0.82
   2   5 -11   37.87    2.22
   2   5 -11   40.49    2.06
   2   5 -11   40.04    2.24
   2  -5 -11   39.31    2.19
   2  -5 -11   47.38    7.90
   2   5 -11   37.88    2.09
   2  -5 -11   33.36    4.97
   2  -5 -10    6.93    3.02
   2   5 -10    2.85    1.29
   2  -5 -10    4.38    1.05
   2   5 -10    2.61    0.92
   2  -5 -10    2.08    1.14
   2   5 -10    3.29    1.23
   2   5  -9   82.21    3.83
   2  -5  -9   74.60    3.74
   2  -5  -9   81.65    7.08
   2  -5  -9   84.66    6.47
   2   5  -9   76.94    3.64
   2  -5  -9   73.40    3.68
   2   5  -9   69.20    3.67
   2   5  -9   74.86    3.78
  -2  -5   9   68.68    4.91
   2  -5  -9   72.76    3.70
   2  -5  -9   77.51    3.76
   2   5  -8   24.02    1.55
   2  -5  -8   25.18    2.64
  -2  -5   8   26.80    2.99
   2  -5  -8   23.45    1.72
   2  -5  -8   26.85    2.99
   2   5  -8   23.68    1.84
   2   5  -8   24.67    1.84
   2  -5  -8   26.61    1.79
   2   5  -8   24.60    2.02
   2  -5  -8   16.68    2.25
   2  -5  -8   24.30    1.82
   2   5  -8   22.02    2.47
   2  -5  -8   27.00    6.22
   2   5  -8   24.88    1.78
  -2  -5   7   72.37    5.13
   2  -5  -7   75.27    3.66
   2  -5  -7   76.31    3.88
   2   5  -7   74.35    3.72
   2   5  -7   69.46    3.70
   2   5  -7   73.32    3.81
   2  -5  -7   65.40    4.63
   2   5  -7   68.25    4.54
   2  -5  -7   85.48    3.78
   2  -5  -7   89.80    5.25
   2   5  -7   77.47    3.75
   2   5  -7   68.17    3.53
   2  -5  -6   25.35    1.69
   2   5  -6   23.71    1.68
   2  -5  -6   25.35    1.74
  -2  -5   6   23.95    2.94
   2   5  -6   21.72    2.55
   2  -5  -6   25.61    2.70
   2  -5  -6   23.25    1.56
   2   5  -6   24.84    1.90
   2   5  -6   22.41    1.69
   2  -5  -6   26.91    2.79
   2  -5  -5    9.37    1.98
   2   5  -5    9.62    2.08
   2  -5  -5    7.32    1.96
   2  -5  -5    6.37    1.13
   2   5  -5    8.37    1.39
   2  -5  -5    7.85    1.15
   2  -5  -5    8.65    0.98
   2  -5  -5    7.17    1.24
   2  -5  -4  101.71    4.71
   2   5  -4   85.77    4.49
   2   5  -4   85.67    5.25
   2  -5  -4  101.18    4.51
   2  -5  -4   94.03    4.50
   2  -5  -4   97.74    4.51
   2  -5  -3    3.19    1.19
   2   5  -3    3.35    2.05
   2   5  -3    2.54    1.14
   2  -5  -3    3.40    1.01
   2  -5  -2   60.77    2.95
   2  -5  -2   54.02    3.50
   2  -5  -2   56.57    3.90
   2   5  -2   66.27    3.97
   2  -5  -1   39.76    2.16
   2  -5  -1   36.62    2.88
   2   5  -1   47.47    3.18
   2  -5  -1   45.26    3.20
   2  -5   0   14.85    1.18
   2  -5   0   17.39    2.18
   2  -5   0   13.93    2.02
   2   5   0   18.26    2.15
   2   5   1   -0.14    1.14
  -2  -5  -1   -0.37    1.25
   2  -5   1   -1.10    1.68
   2  -5   1    0.62    1.65
  -2  -5  -1    0.44    1.03
   2   5   2   14.18    1.63
  -2  -5  -2   14.28    1.51
   2  -5   2   18.19    2.04
  -2   5  -2   15.16    1.21
  -2  -5  -3    9.65    1.10
  -2  -5  -3    9.90    1.11
  -2  -5  -3    9.31    1.24
  -2   5  -3    9.05    1.07
   2  -5   3   10.57    1.75
   2   5   3    8.56    1.37
   2  -5   3   10.03    2.13
   2  -5   4   34.46    2.06
   2  -5   4   42.19    3.42
   2  -5   4   34.62    2.63
  -2  -5  -4   33.13    2.82
  -2  -5  -4   40.52    2.19
  -2   5  -4   38.59    2.06
  -2  -5  -4   36.23    2.64
  -2  -5  -4   37.52    2.14
  -2  -5  -5   30.78    1.94
  -2  -5  -5   29.90    2.52
   2  -5   5   27.26    2.97
  -2  -5  -5   30.67    1.92
  -2   5  -5   29.20    1.78
  -2  -5  -5   30.15    2.90
  -2  -5  -6   15.84    1.51
   2  -5   6   16.88    2.43
  -2  -5  -6   11.97    3.22
  -2   5  -6   13.50    1.19
  -2  -5  -6   14.10    1.40
   2  -5   7  103.18    6.51
  -2  -5  -7  115.25    5.30
  -2  -5  -7  118.57    5.40
  -2   5  -8   74.90    3.81
  -2   5  -8   70.63    3.95
  -2  -5  -8   75.01    3.86
  -2  -5  -8   73.64    4.18
   2  -5   8   67.16    4.63
  -2  -5  -9    0.70    1.38
  -2   5  -9    1.55    1.75
  -2  -5  -9    1.31    1.26
  -2  -5  -9    1.82    4.12
  -2   5  -9    2.45    1.40
  -2   5 -10   28.02    1.76
  -2  -5 -10   26.70    1.83
  -2   5 -10   24.65    1.48
  -2  -5 -10   25.15    1.88
  -2   5 -10   25.23    2.09
  -2  -5 -11    4.24    0.99
  -2  -5 -11    1.31    9.75
  -2   5 -11    5.02    1.27
  -2   5 -11    5.27    0.62
  -2   5 -11    5.53    0.96
  -2  -5 -11    5.27    1.04
  -2  -5 -12   80.20    3.77
  -2   5 -12   85.41    3.74
   2   6 -12   22.05    1.19
   2   6 -11   -0.31    0.83
   2  -6 -11   -1.68    2.36
   2   6 -11    0.38    0.54
   2   6 -11    0.58    0.90
   2  -6 -10    4.26    1.02
   2   6 -10    5.73    1.08
   2   6 -10    5.69    1.22
   2   6 -10    6.26    0.80
   2  -6 -10    5.58    0.97
   2  -6  -9    5.24    2.63
   2  -6  -9    4.01    0.88
   2   6  -9    4.54    1.15
   2  -6  -9    3.81    1.00
   2  -6  -9    4.97    0.97
   2  -6  -9    2.56    1.14
   2   6  -9    2.89    1.48
   2   6  -9    4.87    1.13
   2   6  -9    4.37    0.83
   2   6  -8   43.06    2.46
   2  -6  -8   48.46    2.67
   2   6  -8   45.00    2.52
   2  -6  -8   42.33    8.43
   2  -6  -8   39.65    2.37
  -2  -6   8   45.62    3.73
   2  -6  -8   47.66    2.56
   2   6  -8   42.26    2.68
   2   6  -7    4.18    1.21
   2  -6  -7   -0.47    1.76
   2   6  -7    4.89    1.18
   2   6  -7    3.86    1.19
   2  -6  -7    5.29    1.22
   2  -6  -7    5.18    1.01
   2  -6  -7    2.71    4.88
   2   6  -7    5.49    1.57
  -2  -6   7    4.49    2.12
   2   6  -6   44.81    2.40
   2   6  -6   47.57    2.56
   2  -6  -6   47.80    2.67
   2   6  -6   48.70    2.80
  -2  -6   6   49.28    4.00
   2  -6  -6   54.54    2.66
   2  -6  -6   45.08    2.47
   2  -6  -6   45.69    3.52
   2   6  -6   46.73    2.66
   2  -6  -6   42.24    3.66
   2   6  -5    0.04    1.14
   2  -6  -5    0.28    1.81
   2   6  -5    0.45    0.97
   2  -6  -5    2.39    1.99
   2  -6  -5    0.39    1.07
  -2  -6   5    1.35    2.24
   2  -6  -5   -1.93    1.31
   2  -6  -5   -1.16    1.16
   2   6  -5    1.39    1.44
   2  -6  -4    9.47    1.17
   2  -6  -4    9.26    1.34
   2   6  -4    7.79    0.91
   2   6  -4    7.98    1.45
   2   6  -3    2.71    1.26
   2  -6  -3    2.33    0.94
   2  -6  -3    2.43    1.16
   2  -6  -3    2.22    1.14
  -2  -6   3    1.41    2.02
   2   6  -3    2.45    1.90
   2  -6  -3    2.23    1.07
   2  -6  -2    6.42    1.18
  -2  -6   2    8.21    1.26
   2  -6  -2    6.35    1.11
   2   6  -2    2.61    1.89
   2  -6  -2    4.29    1.41
  -2  -6   2    7.31    2.08
   2  -6  -2    7.45    2.11
  -2  -6   1    2.49    1.77
   2  -6  -1    4.18    1.90
   2  -6  -1    3.31    1.57
   2  -6  -1    4.27    1.05
   2   6  -1    5.00    1.86
  -2  -6   1    5.09    1.26
   2  -6  -1    3.77    1.05
  -2  -6   0    3.47    1.64
   2  -6   0    8.30    2.06
   2  -6   0    4.08    1.65
  -2  -6   0    6.80    0.97
   2  -6   0    4.72    1.07
   2   6   0    6.23    1.81
  -2  -6   0    4.46    1.26
   2  -6   0    4.17    1.01
  -2  -6  -1   50.70    2.64
   2  -6   1   43.46    2.39
  -2  -6  -1   49.24    2.47
   2  -6   1   46.87    2.53
   2   6   1   52.29    3.50
   2  -6   1   47.15    3.57
  -2  -6  -1   39.83    3.04
   2  -6   1   45.53    3.60
  -2   6  -2  211.48    9.14
   2  -6   2  205.33   10.47
  -2  -6  -2  203.70    9.16
   2  -6   2  191.69    9.14
   2   6   2  213.52   10.14
   2  -6   2  204.07   10.15
  -2  -6  -3   33.26    1.96
  -2   6  -3   31.89    1.91
   2  -6   3   27.70    2.66
  -2  -6  -3   30.09    2.95
   2  -6   3   29.58    1.89
  -2  -6  -4   22.44    2.50
   2  -6   4   23.93    2.89
  -2  -6  -4   22.97    1.70
  -2   6  -4   22.82    1.58
  -2  -6  -4   22.18    1.77
   2   6   4   23.25    1.53
   2  -6   4   19.66    1.57
  -2  -6  -5    3.29    1.25
  -2  -6  -5    2.61    1.51
   2  -6   5    1.86    2.08
  -2  -6  -5    2.92    1.24
  -2   6  -5    2.34    0.98
   2  -6   5    2.24    1.02
  -2  -6  -6   42.73    2.55
   2  -6   6   44.12    3.67
  -2  -6  -6   45.90    2.48
  -2   6  -6   41.03    2.27
  -2  -6  -7   55.47    2.87
  -2  -6  -7   53.69    3.03
   2  -6   7   51.08    4.03
  -2  -6  -7   55.82    3.00
  -2   6  -8    7.72    1.64
  -2  -6  -8    6.36    2.33
  -2  -6  -8    6.57    1.31
  -2   6  -8    7.45    1.74
  -2  -6  -9    6.67    1.31
  -2   6  -9    6.25    1.53
  -2  -6  -9    7.40    1.23
  -2  -6  -9    9.22    4.80
  -2   6  -9    7.57    1.41
  -2   6 -10    2.16    1.19
  -2   6 -10   -0.61    0.94
  -2   6 -10    0.86    1.02
  -2  -6 -10    0.62    0.95
  -2  -6 -11   41.69    2.07
   2   7 -11   22.23    1.11
   2  -7 -11    9.19    2.99
   2   7 -10    1.30    0.90
   2  -7 -10    0.39    1.48
   2   7 -10    1.15    0.71
   2  -7  -9   -1.89    3.85
   2   7  -9   -0.17    1.22
   2  -7  -9    0.03    0.92
   2   7  -9   -0.02    0.83
   2   7  -8    1.33    0.95
   2   7  -8    1.84    1.02
   2  -7  -8   -2.77    2.71
   2  -7  -8    0.79    1.09
   2   7  -8    1.11    1.38
   2  -7  -8    4.41    4.15
   2   7  -7    3.22    0.98
   2  -7  -7    3.86    1.70
   2   7  -7    4.24    1.12
   2   7  -7    4.45    1.48
   2  -7  -6    0.68    1.64
   2   7  -6    0.64    1.19
   2   7  -6    0.41    0.75
  -2  -7   6    0.38    1.82
   2  -7  -6    0.37    1.19
   2   7  -6   -0.23    1.43
  -2   7   6    0.53    0.85
   2   7  -6    0.13    0.88
   2   7  -5  111.20    5.40
   2  -7  -5  124.75    5.46
   2   7  -5  118.42    5.58
  -2   7   5  118.24    5.40
   2   7  -5  111.55    5.51
   2  -7  -5  109.11    6.83
  -2  -7   4   60.46    4.61
   2  -7  -4   65.57    4.66
   2  -7  -4   68.20    3.20
   2   7  -4   61.20    3.30
  -2  -7   4   58.58    3.19
  -2   7   4   65.89    3.19
   2   7  -4   58.57    3.07
   2  -7  -4   66.27    3.37
   2  -7  -4   69.04    3.34
   2   7  -3    2.37    0.93
  -2   7   3    2.83    1.08
   2  -7  -3    1.80    0.89
  -2  -7   3    1.70    1.99
  -2  -7   3    1.99    1.21
   2  -7  -3    3.93    1.28
   2   7  -3    3.43    1.29
   2  -7  -3    3.24    1.21
   2  -7  -2   24.18    2.38
  -2  -7   2   25.78    2.90
   2  -7  -2   26.55    3.01
   2  -7  -2   29.22    1.93
  -2   7   2   28.79    1.84
  -2  -7   2   28.07    1.96
   2  -7  -2   26.64    1.88
   2  -7  -1  169.68   10.04
   2  -7  -1  192.56   10.48
  -2  -7   1  177.85   10.23
   2  -7  -1  216.43    9.23
   2  -7  -1  205.73    9.16
  -2   7   1  217.67    9.19
  -2  -7   1  193.24    9.20
   2  -7   0    2.32    1.14
  -2  -7   0    3.03    1.63
   2  -7   0    1.18    1.98
   2  -7   0    1.99    1.73
  -2  -7   0    3.67    1.36
   2  -7   0    2.26    1.07
   2   7   0    4.98    1.80
  -2  -7   0    3.98    1.01
   2  -7   1  164.48    7.86
  -2  -7  -1  171.83    7.85
   2  -7   1  155.15    8.99
   2  -7   1  162.47    9.09
  -2  -7  -1  184.52    7.95
  -2  -7  -1  178.31    7.83
  -2  -7  -1  159.65    9.16
   2   7   1  178.34    8.95
   2  -7   2   22.15    1.70
   2   7   2   25.90    2.65
  -2  -7  -2   23.85    2.77
   2  -7   2   27.78    2.72
   2  -7   2   21.02    2.83
  -2  -7  -2   25.04    1.71
  -2   7  -2   24.14    1.73
  -2  -7  -2   24.02    1.90
  -2   7  -3    2.64    1.11
   2  -7   3    2.34    1.05
   2   7   3    3.12    1.11
  -2  -7  -3    1.62    1.76
   2  -7   3    2.68    1.62
   2  -7   3    3.68    2.03
  -2  -7  -3    2.83    1.13
   2   7   3    1.84    1.64
  -2  -7  -4   10.58    2.05
   2   7   4   11.65    1.21
  -2  -7  -4   11.72    1.38
  -2   7  -4    8.81    1.21
   2  -7   4   11.47    1.22
  -2  -7  -5   17.98    1.60
  -2  -7  -5   19.38    1.63
  -2   7  -5   15.79    1.34
   2  -7   5   16.72    1.32
   2  -7   5   19.05    2.57
  -2  -7  -6    3.86    1.20
  -2   7  -6    3.53    0.77
  -2  -7  -6    2.24    1.26
  -2  -7  -6    3.46    1.17
  -2  -7  -7   -0.03    1.14
  -2  -7  -7   -1.38    1.76
  -2  -7  -7   -0.40    1.10
  -2   7  -7    0.68    1.48
  -2  -7  -8    5.38    3.29
  -2   7  -8    9.00    1.15
  -2  -7  -8    8.68    1.15
  -2   7  -9    0.27    1.05
  -2  -7  -9    0.18    0.90
  -2  -7  -9    1.29    0.86
  -2   7  -9    0.26    0.83
  -2  -7  -9    1.31    0.82
  -2   7 -10    6.58    0.73
  -2   7 -10    4.51    0.64
  -2  -7 -10    5.79    0.69
  -2  -7 -10    4.83    0.64
   2  -8  -9    4.47    0.72
   2  -8  -8   28.35    1.60
   2   8  -8   29.34    1.73
   2   8  -7    0.10    0.88
   2  -8  -7    2.40    3.22
   2   8  -7    1.00    1.15
   2  -8  -6   48.17    3.36
   2  -8  -6   52.91    2.71
   2   8  -6   48.59    2.69
  -2   8   6   54.14    2.53
   2   8  -6   45.84    2.64
   2  -8  -5   10.04    1.75
   2   8  -5    9.47    1.06
   2   8  -5   10.51    1.36
  -2   8   5    8.23    1.05
   2   8  -5    8.88    1.25
   2   8  -4   26.45    1.86
   2   8  -4   27.97    1.81
   2   8  -4   29.18    1.98
  -2   8   4   30.63    1.78
   2   8  -4   27.62    1.57
   2  -8  -4   32.08    1.96
   2   8  -3    8.38    1.27
   2  -8  -3    8.55    1.33
  -2  -8   3    7.44    1.19
   2  -8  -3   10.82    1.33
  -2   8   3   10.46    1.20
   2   8  -3    8.26    1.01
   2  -8  -2   31.06    1.96
   2   8  -2   27.39    1.77
  -2   8   2   34.68    1.94
  -2  -8   2   26.26    1.91
  -2  -8   2   21.92    2.90
  -2  -8   2   24.83    2.77
   2  -8  -2   32.33    3.25
   2  -8  -2   33.92    1.99
  -2  -8   1   32.39    3.03
   2  -8  -1   47.56    2.40
  -2  -8   1   31.31    3.37
  -2   8   1   42.02    2.36
   2  -8  -1   41.34    2.34
  -2  -8   1   38.39    2.38
  -2  -8   0   17.39    1.62
   2  -8   0   18.18    1.41
   2  -8   0   13.90    2.15
   2  -8   0   16.33    1.52
  -2   8  -1   23.35    1.68
  -2  -8  -1   24.78    1.80
  -2  -8  -1   19.18    2.63
   2  -8   1   20.88    1.65
   2   8   1   23.85    1.73
   2  -8   2   59.69    3.18
   2  -8   2   50.04    4.27
  -2  -8  -2   61.63    3.15
  -2  -8  -2   53.08    4.36
   2   8   2   69.46    3.26
  -2   8  -2   66.48    3.23
  -2  -8  -2   64.70    3.32
  -2  -8  -3    0.85    1.02
  -2   8  -3    1.28    1.03
   2   8   3    1.04    1.03
  -2  -8  -3    1.31    1.25
   2  -8   3    0.62    0.96
   2   8   4    5.69    1.02
  -2   8  -4    6.89    1.05
   2  -8   4    7.35    0.96
  -2  -8  -4    6.71    1.17
  -2  -8  -5    0.12    1.07
  -2  -8  -5    0.44    1.05
  -2  -8  -5    0.38    0.98
  -2   8  -5    0.94    0.77
  -2  -8  -6    2.79    0.94
  -2   8  -6    3.77    0.85
  -2  -8  -6    3.99    1.01
  -2  -8  -6    3.23    1.03
  -2   8  -6    4.59    1.39
  -2   8  -7   14.90    1.12
  -2  -8  -7   18.09    1.22
  -2   8  -7   18.57    1.51
  -2  -8  -8    5.45    0.89
  -2   8  -8    6.17    0.69
  -2  -8  -8    6.66    0.74
  -2  -8  -9    2.57    0.46
   2  -9  -7   19.27    1.13
   2  -9  -7   18.00    1.09
   2  -9  -6   16.73    1.14
   2   9  -6   15.00    1.08
   2  -9  -5    0.37    0.84
  -2   9   5    0.61    0.70
   2   9  -5   -0.05    0.80
   2  -9  -4    8.30    1.04
   2   9  -4    7.40    1.06
  -2   9   4    8.23    0.94
   2   9  -4    7.93    0.96
   2   9  -3    3.46    0.97
  -2   9   3    1.80    0.85
   2  -9  -3    1.99    0.96
   2   9  -3    1.17    1.01
   2  -9  -2   -0.42    0.97
   2   9  -2   -0.41    1.00
   2   9  -2    0.94    0.75
  -2   9   2   -0.08    0.90
  -2  -9   2    0.76    0.89
   2  -9  -1    1.27    0.97
   2   9  -1    0.27    0.81
  -2   9   1    1.22    0.91
  -2  -9   1    0.49    0.98
   2  -9   0    3.22    0.97
   2   9   0    2.47    1.09
   2   9   0    2.53    0.88
  -2  -9   0    2.19    1.03
   2  -9   1    0.38    0.88
   2   9   1    0.49    0.99
  -2  -9  -1    1.00    1.02
   2   9   1    1.37    0.86
  -2   9  -1    0.97    0.90
   2   9   2   24.19    1.51
   2  -9   2   21.72    1.38
  -2  -9  -2   22.32    1.54
  -2   9  -2   18.67    1.42
  -2   9  -3   39.27    2.24
  -2  -9  -3   38.28    2.03
   2   9   3   44.17    2.12
   2  -9   3   35.94    1.98
  -2  -9  -3   42.01    2.17
  -2   9  -3   40.53    2.08
  -2  -9  -4    9.77    0.95
  -2   9  -4    9.58    1.28
   2   9   4    9.69    0.88
  -2   9  -4   11.01    0.89
  -2   9  -5    7.80    1.14
  -2  -9  -5    8.28    0.97
   2   9   5    6.74    0.78
  -2  -9  -6    2.56    0.70
  -2   9  -6    3.01    0.87
  -2  -9  -7   25.19    1.39
  -2  -9  -7   24.17    1.37
   2 -10  -4   17.44    0.98
   2 -10  -3    1.40    0.52
  -2  10   3    0.37    0.51
   2  10  -3    0.72    0.58
   2  10  -3    0.72    0.56
   2 -10  -2   10.38    0.76
  -2  10   2   10.77    0.87
   2  10  -2   10.88    0.90
  -2  10   2   11.87    0.81
   2  10  -1    4.77    0.81
   2  10   0    4.44    0.74
   2  10   0    4.32    0.63
   2  10   1    1.03    0.65
  -2  10  -1    1.15    0.58
   2  10   1    0.08    0.52
  -2 -10  -1    2.21    0.64
  -2  10  -2    1.01    0.63
   2  10   2    2.00    0.58
  -2 -10  -2    1.15    0.59
  -2 -10  -3    0.07    0.53
   2  10   3    0.39    0.40
  -2  10  -3   -0.23    0.48
  -2 -10  -4    1.90    0.45
   3   0 -14    7.74    0.74
   3   0 -13    0.64    0.99
   3   0 -13   -0.20    0.87
   3   0 -13    0.08    0.87
   3   0 -13   -0.18    0.85
   3   0 -12   36.62    2.10
   3   0 -12   36.19    2.39
   3   0 -12   41.19    7.95
   3   0 -12   32.49    2.05
   3   0 -12   36.31    2.08
   3   0 -12   33.96    2.15
   3   0 -12   33.25    2.20
   3   0 -11    0.55    3.97
   3   0 -11    0.08    2.85
   3   0 -11   -0.68    1.62
   3   0 -11    0.46    1.12
   3   0 -11    0.67    1.25
   3   0 -11   -0.92    1.10
   3   0 -11   -0.30    0.97
   3   0 -11    1.44    1.27
   3   0 -10   13.74    1.53
   3   0 -10   15.80    1.72
   3   0 -10   13.62    1.80
   3   0 -10   14.87    1.42
   3   0 -10   12.53    1.37
   3   0 -10   15.47    1.33
   3   0 -10   11.32    1.55
   3   0  -9   -0.71    1.43
   3   0  -9   -0.39    1.32
   3   0  -9    2.11    2.73
   3   0  -9    0.80    0.94
   3   0  -9    1.37    1.23
   3   0  -9    1.33    1.13
   3   0  -9   -0.77    0.93
   3   0  -8    2.30    0.85
   3   0  -8    3.69    1.32
   3   0  -8    2.77    0.89
   3   0  -8    2.39    1.17
   3   0  -8    3.41    1.06
   3   0  -7    0.15    1.43
   3   0  -6  129.68    5.94
   3   0  -5   -1.33    1.43
   3   0  -4  565.65   25.05
   3   0  -3    0.40    1.60
   3   0  -3    0.05    0.93
   3   0  -2 1078.84   45.68
   3   0  -2 1087.77   45.76
   3   0  -2 1015.38   45.60
   3   0  -2 1039.63   45.51
   3   0  -1    1.44    1.17
   3   0  -1    1.80    1.23
   3   0  -1    0.17    1.27
   3   0   0 9999.00  431.49
   3   0   0 9968.34  431.50
   3   0   1   -1.01    1.16
   3   0   1    0.72    1.44
   3   0   2  969.41   42.38
   3   0   3   -0.29    1.49
   3   0   4  136.40    6.67
   3   0   5    0.22    1.41
   3   0   6    0.17    1.44
  -3   0  -7    0.84    0.82
  -3   0  -7    0.92    1.49
  -3   0  -7    1.71    6.12
  -3   0  -7   -0.68    0.96
  -3   0  -7    1.12    0.95
   3   0   7   -0.09    1.36
  -3   0  -8   68.50    3.41
  -3   0  -8   74.12    3.61
  -3   0  -8   65.88    3.29
  -3   0  -8   63.68    3.35
  -3   0  -8   62.34    3.44
  -3   0  -9   -0.30    1.17
  -3   0  -9    0.42    1.76
  -3   0  -9    0.59    1.00
  -3   0  -9    0.20    1.15
  -3   0 -10   17.09    1.58
  -3   0 -10   18.42    1.57
  -3   0 -10   15.59    1.44
  -3   0 -10   17.27    2.04
  -3   0 -11    1.30    1.64
  -3   0 -11    0.04    1.72
  -3   0 -11    0.07    1.11
  -3   0 -11   -0.77    0.95
  -3   0 -12   -0.38    0.91
  -3   0 -12   -0.22    1.40
  -3   0 -13   -0.43    0.61
  -3   0 -13    0.95    0.96
   3   1 -14   -0.07    0.73
   3   1 -14    0.84    0.65
   3   1 -13    5.83    0.96
   3   1 -13    5.65    1.14
   3  -1 -13    6.24    0.86
   3   1 -13    7.24    1.01
   3   1 -13    5.89    1.04
   3  -1 -13    5.60    0.85
   3   1 -12    1.89    1.64
   3   1 -12   -0.39    1.15
   3  -1 -12    0.15    1.41
   3  -1 -12    0.71    0.93
   3   1 -12   -0.37    1.02
   3  -1 -12    0.50    0.92
   3   1 -12    0.85    1.27
   3   1 -12    1.00    1.14
   3  -1 -12   -2.45    1.26
   3  -1 -12    1.26    1.89
   3   1 -11    0.04    1.71
   3  -1 -11   -0.72    1.47
   3  -1 -11   -1.51    1.04
   3   1 -11    6.17    4.72
   3   1 -11    0.07    1.09
   3  -1 -11   -0.06    2.91
   3   1 -11   -1.61    1.31
   3  -1 -11    5.20    5.98
   3  -1 -11    0.07    1.11
   3  -1 -11    0.95    1.00
   3  -1 -11    1.24    1.19
   3  -1 -11   -1.32    1.37
   3   1 -11   -0.47    1.04
   3  -1 -10   39.61    2.19
   3   1 -10   36.24    2.48
   3   1 -10   39.36    2.59
   3  -1 -10   37.35    2.41
   3  -1 -10   36.80    2.25
   3  -1 -10   40.60    3.44
   3   1 -10   38.38    2.22
   3  -1 -10   35.85    2.12
   3   1 -10   38.66    2.33
   3  -1 -10   38.98    2.29
   3  -1 -10   39.40    2.19
   3   1 -10   35.54    2.24
   3  -1 -10   36.02    2.39
   3   1 -10   38.51    3.71
   3   1  -9   10.17    1.32
   3  -1  -9    9.96    1.44
   3   1  -9    7.24    2.47
   3  -1  -9    7.85    1.10
   3  -1  -9    8.90    1.25
   3   1  -9    8.10    1.30
   3  -1  -9    8.99    1.33
   3   1  -9    8.22    1.64
   3  -1  -9    8.58    1.52
   3   1  -9    8.65    1.39
   3  -1  -9    9.30    1.13
   3   1  -9    7.85    1.61
   3  -1  -9    8.09    1.02
   3   1  -9    8.75    1.17
   3   1  -9    9.28    1.81
   3  -1  -9    8.47    1.04
   3   1  -9    7.49    1.11
   3   1  -8    4.10    1.39
   3  -1  -8    3.05    1.25
   3  -1  -8    3.27    1.07
   3  -1  -8    3.18    1.06
   3   1  -8    1.54    1.02
   3   1  -8    2.93    0.98
   3  -1  -8    3.23    0.86
   3  -1  -8    4.85    1.08
   3  -1  -8    3.96    0.94
   3   1  -8    3.49    1.10
   3   1  -8    3.32    1.56
   3   1  -8    3.92    0.89
   3  -1  -8    1.08    2.08
   3  -1  -8    3.92    1.23
   3   1  -8    5.82    2.28
   3   1  -7   43.03    2.15
   3  -1  -7   39.31    2.89
   3   1  -7   44.70    3.39
   3  -1  -7   42.07    3.27
   3   1  -6   10.53    1.67
   3   1  -6    9.13    0.88
   3   1  -6    8.86    1.43
   3  -1  -6    8.72    1.62
   3   1  -6    7.76    2.19
   3  -1  -6    8.33    2.09
   3   1  -5   27.25    2.22
   3  -1  -5   27.47    2.24
   3  -1  -5   26.54    2.43
   3   1  -5   23.74    2.53
   3   1  -4   42.05    2.73
   3  -1  -4   40.92    2.78
   3  -1  -4   45.31    2.80
   3   1  -3   43.46    2.58
   3  -1  -3   48.10    2.71
   3  -1  -2 2136.19   94.38
   3   1  -2 2121.11   94.52
   3   1  -2 2159.43   94.52
   3  -1  -2 2113.91   94.45
   3  -1  -2 2343.81   94.46
   3  -1  -2 2228.58   94.64
   3   1  -1  234.87   10.08
   3   1  -1  215.24   10.09
   3  -1  -1  217.90   10.09
   3   1   0  790.66   34.93
   3  -1   0  802.62   35.05
   3  -1   0  808.62   34.94
   3   1   1 1118.99   50.04
   3   1   1 1149.11   49.93
   3  -1   1 1158.50   50.09
   3  -1   1 1161.99   49.90
   3  -1   2   23.39    1.84
   3   1   2   24.71    1.97
   3  -1   2   23.11    1.39
   3   1   3   45.76    2.78
   3  -1   3   45.76    2.27
   3  -1   3   44.70    2.72
   3   1   4    2.71    1.47
  -3   1  -4    0.99    0.72
   3  -1   4    0.93    1.15
   3   1   5   53.72    3.19
  -3   1  -5   52.14    2.58
   3  -1   5   55.01    3.10
   3   1   6    8.85    1.64
   3  -1   6    7.75    1.83
   3  -1   6    8.74    1.28
  -3   1  -6    9.66    0.98
  -3  -1  -7    7.46    1.11
  -3  -1  -7    6.05    3.95
  -3  -1  -7    7.11    1.04
  -3   1  -7    8.60    1.64
  -3  -1  -7    7.87    1.47
  -3  -1  -7    6.02    1.09
  -3   1  -7    9.29    1.06
  -3  -1  -7    6.43    1.17
   3  -1   7    3.89    1.73
  -3  -1  -7    6.08    1.07
  -3   1  -7    6.87    1.07
  -3  -1  -8    4.96    1.11
  -3  -1  -8    4.95    1.16
  -3   1  -8    5.80    1.12
  -3  -1  -8    5.68    1.28
  -3  -1  -8    7.12    1.63
  -3   1  -8    4.14    1.76
  -3  -1  -8    4.32    7.56
  -3   1  -8    4.78    1.16
  -3  -1  -8    4.71    1.14
  -3  -1  -9   16.04    1.44
  -3   1  -9   14.95    1.53
  -3  -1  -9   16.08    1.51
  -3  -1  -9   15.29    1.90
  -3  -1  -9   11.88    1.64
  -3   1  -9   14.12    1.41
  -3  -1  -9    8.56   13.23
  -3  -1  -9   13.85    1.51
  -3   1  -9   16.38    2.09
  -3   1 -10   23.63    1.56
  -3  -1 -10   27.36    1.87
  -3   1 -10   26.73    1.86
  -3   1 -10   26.05    2.21
  -3  -1 -10   23.86    1.80
  -3  -1 -10   27.59    2.16
  -3   1 -10   24.74    2.31
  -3   1 -10   25.36    1.78
  -3  -1 -10   26.74    1.88
  -3   1 -11   21.01    2.02
  -3  -1 -11   22.43    1.61
  -3  -1 -11   21.30    1.66
  -3   1 -11   23.43    1.68
  -3   1 -11   22.49    2.12
  -3   1 -12   25.40    1.84
  -3  -1 -12   21.50    1.46
  -3   1 -12   22.78    1.82
  -3   1 -12   24.41    1.50
  -3  -1 -12   22.15    1.51
  -3   1 -13   71.35    3.24
  -3  -1 -13   70.58    3.25
  -3  -1 -13   64.61    3.20
   3   2 -14    8.51    0.85
   3   2 -13   11.13    1.12
   3   2 -13    8.42    1.01
   3   2 -13    9.02    1.20
   3  -2 -12  126.16    5.62
   3  -2 -12  112.92   10.35
   3   2 -12  121.65    5.52
   3  -2 -12  116.46    6.35
   3   2 -12  122.52    5.48
   3   2 -12  126.30    5.54
   3  -2 -12  113.45    8.95
   3  -2 -12  112.88    5.45
   3  -2 -12  117.52    9.45
   3  -2 -12  109.78    5.40
   3  -2 -12  114.74    5.35
   3  -2 -11    3.75    3.92
   3  -2 -11    4.16    1.15
   3   2 -11    4.55    1.20
   3  -2 -11    1.35    3.15
   3   2 -11    1.96    1.32
   3  -2 -11    2.69    1.35
   3  -2 -11    2.21    1.49
   3  -2 -11    5.19    2.61
   3  -2 -11    3.60    1.29
   3   2 -11    5.15    1.28
   3  -2 -11    3.53    0.89
   3  -2 -11    2.31    2.34
   3  -2 -11    4.79    1.16
   3  -2 -11    0.58    0.89
   3   2 -10    1.81    1.66
   3  -2 -10    0.60    1.04
   3  -2 -10    1.21    1.48
   3  -2 -10    1.18    1.29
   3  -2 -10    1.24    1.52
   3  -2 -10    0.80    0.89
   3   2 -10   -1.39    3.53
   3   2 -10    1.35    1.21
   3  -2 -10    0.62    1.15
   3   2 -10    2.12    1.21
   3  -2 -10    1.16    1.30
   3   2 -10    1.59    1.32
   3  -2 -10    2.13    1.16
   3  -2 -10    2.16    0.91
   3   2 -10   -1.42    2.47
   3  -2  -9    4.71    1.43
   3   2  -9    3.24    1.67
   3   2  -9    3.95    1.36
   3  -2  -9    2.66    0.91
   3   2  -9    2.44    1.30
   3  -2  -9    3.97    1.31
   3  -2  -9    3.57    1.48
   3   2  -9    5.82    1.17
   3  -2  -9    2.16    1.15
   3   2  -9    2.44    1.16
   3   2  -9    2.51    1.60
   3  -2  -9    3.95    1.19
   3  -2  -9    2.49    0.92
   3   2  -9    0.55    1.24
   3   2  -9    2.22    2.58
   3  -2  -9    3.37    1.08
   3  -2  -9    4.04    1.24
   3  -2  -8    0.97    0.95
   3   2  -8   -0.15    1.20
   3  -2  -8   -0.31    1.28
   3   2  -8   -0.08    0.99
   3  -2  -8    0.58    0.79
   3  -2  -8    0.82    0.99
   3   2  -8   -0.39    0.99
   3   2  -8    0.87    1.36
   3   2  -8    0.95    0.79
   3  -2  -8    0.47    1.01
   3  -2  -8    0.85    0.79
   3  -2  -8    0.99    1.04
   3   2  -8   -0.11    1.47
   3  -2  -8   -0.90    1.28
   3   2  -8   -2.01    2.33
   3  -2  -7   41.74    2.04
   3   2  -7   37.80    2.35
   3   2  -7   37.57    2.80
   3  -2  -7   38.78    2.89
   3   2  -7   43.29    3.43
   3   2  -6   35.79    2.62
   3  -2  -6   36.12    2.81
   3  -2  -6   27.96    2.51
   3   2  -6   29.14    2.92
   3   2  -6   34.11    1.84
   3  -2  -6   34.00    1.77
   3   2  -5  151.13    7.61
   3  -2  -5  181.53    7.67
   3  -2  -5  156.37    7.72
   3   2  -5  154.14    7.81
   3   2  -5  157.44    7.02
   3  -2  -5  153.52    7.00
   3   2  -4  138.34    6.94
   3  -2  -4  132.59    6.80
   3   2  -4  132.43    6.15
   3   2  -3   48.00    2.84
   3   2  -3   46.78    2.89
   3   2  -2  153.30    7.64
   3   2  -2  163.53    7.67
   3   2  -2  171.05    7.66
   3   2  -2  171.89    7.76
   3  -2  -2  164.11    7.76
   3  -2  -2  159.20    7.35
   3  -2  -1   22.18    1.89
   3   2  -1   15.77    1.85
   3  -2  -1   20.60    1.89
   3  -2   0   41.60    2.56
   3   2   0   42.83    2.68
   3   2   1   -1.51    1.41
   3   2   1   -0.08    1.30
   3  -2   1    1.81    1.41
   3  -2   1   -1.10    1.14
   3   2   2  289.44   13.07
   3   2   2  288.27   12.85
   3  -2   2  289.00   13.18
   3  -2   2  288.02   12.87
   3   2   3   18.10    1.82
  -3   2  -3   18.31    1.19
   3  -2   3   19.82    1.93
   3  -2   3   20.14    1.28
  -3  -2  -4    2.20    0.82
   3  -2   4   -0.66    1.32
  -3   2  -4    1.71    0.72
   3   2   4    1.19    1.40
   3  -2   5  162.44    7.76
   3   2   5  155.96    7.61
  -3   2  -5  157.63    7.07
   3   2   6   64.44    3.80
  -3  -2  -6   66.24    3.29
  -3  -2  -6   73.22    3.70
   3  -2   6   70.71    3.95
  -3   2  -6   64.49    3.20
  -3  -2  -7   26.41    3.13
  -3   2  -7   20.74    1.44
  -3   2  -7   25.70    1.64
  -3  -2  -7   26.30    1.63
  -3   2  -7   23.27    1.53
  -3  -2  -7   23.17    1.64
   3  -2   7   24.76    2.66
  -3  -2  -7   22.59    1.65
  -3  -2  -7   25.24    1.87
  -3   2  -8   15.14    1.42
  -3  -2  -8   13.27    1.37
  -3   2  -8   13.80    2.05
  -3  -2  -8   15.13    5.38
  -3  -2  -8   14.90    1.53
  -3  -2  -8   13.80    1.70
  -3  -2  -8   14.91    1.46
  -3   2  -8   15.28    1.30
  -3  -2  -8   13.47    1.59
  -3  -2  -8   14.50    1.45
  -3  -2  -9   16.49    1.57
  -3   2  -9   16.96    1.81
  -3  -2  -9   20.11   11.04
  -3   2  -9   14.71    2.15
  -3   2  -9   14.67    1.36
  -3  -2  -9   16.40    1.48
  -3   2  -9   15.51    1.51
  -3  -2 -10   44.63    2.47
  -3   2 -10   43.07    2.46
  -3   2 -10   45.51    2.74
  -3  -2 -10   34.57   16.61
  -3   2 -10   42.23    2.92
  -3  -2 -10   42.39    2.51
  -3  -2 -11   14.42    1.26
  -3   2 -11   14.26    1.27
  -3   2 -11   12.71    1.68
  -3   2 -11   13.96    1.85
  -3  -2 -11   12.90    1.35
  -3   2 -11   12.91    1.13
  -3  -2 -12   45.63    2.34
  -3   2 -12   48.85    2.48
  -3   2 -12   45.08    2.52
  -3  -2 -12   45.16    2.28
  -3   2 -12   43.29    2.27
  -3   2 -13    2.66    0.75
  -3  -2 -13    2.55    0.81
  -3   2 -13    2.57    0.59
   3   3 -14   25.72    1.33
   3   3 -14   26.70    1.37
   3   3 -13    5.67    0.89
   3   3 -13    5.22    0.90
   3  -3 -13    5.52    8.48
   3   3 -13    4.48    0.87
   3   3 -12    1.61    1.04
   3   3 -12    4.33    1.09
   3   3 -12    0.87    1.02
   3  -3 -12    2.16    1.13
   3  -3 -12    3.27    5.91
   3  -3 -11    8.56    2.65
   3   3 -11   10.21    1.42
   3   3 -11   12.34    1.48
   3  -3 -11   12.16    3.56
   3   3 -11   11.24    1.34
   3  -3 -11   11.58    4.42
   3  -3 -11   11.93    1.46
   3  -3 -11   11.46    2.56
   3  -3 -11    8.97    2.42
   3  -3 -10    4.28    1.60
   3   3 -10    7.13    1.78
   3  -3 -10    5.16    1.58
   3   3 -10    6.55    1.27
   3  -3 -10    7.55    1.28
   3  -3 -10    7.48    1.25
   3   3 -10    6.32    1.41
   3  -3 -10    6.21    1.17
   3   3 -10    4.92    2.43
   3   3 -10    4.74    1.58
   3  -3 -10    6.98    1.32
   3  -3  -9  186.15    8.51
   3   3  -9  187.96    8.63
   3  -3  -9  201.19    8.65
   3   3  -9  178.20    8.60
   3   3  -9  182.49    9.78
   3   3  -9  192.35    8.63
   3  -3  -9  192.11    8.66
   3   3  -9  194.28    8.71
   3  -3  -9  197.59    8.63
   3   3  -9  188.97    8.67
  -3  -3   9  176.79    9.75
   3  -3  -9  189.95    8.64
   3   3  -9  192.18    8.64
   3  -3  -9  182.03    8.47
   3  -3  -9  194.37    8.57
   3  -3  -8  106.35    4.86
   3  -3  -8   96.75    4.71
   3   3  -8  106.48    4.88
   3  -3  -8   86.79    5.59
   3   3  -8   99.19    6.01
   3   3  -8  101.45    4.81
   3   3  -8   99.23    4.91
   3  -3  -8  105.67    4.85
   3   3  -8   98.21    4.81
   3   3  -8   98.82    4.90
   3   3  -8   98.05    5.49
   3  -3  -8  106.03    4.78
   3  -3  -8  101.20    4.82
   3  -3  -7   23.55    1.48
   3   3  -7   24.17    2.86
   3  -3  -7   24.33    2.46
   3  -3  -7   25.26    1.63
   3  -3  -7   23.58    1.76
   3  -3  -7   28.27    1.69
   3   3  -7   25.09    1.83
   3   3  -7   23.58    1.66
   3  -3  -7   26.69    1.64
   3   3  -7   23.89    1.60
   3   3  -7   23.36    1.84
   3   3  -7   24.47    1.80
   3  -3  -7   23.87    1.69
   3   3  -7   27.42    2.46
   3  -3  -6    0.57    1.51
   3   3  -6    0.86    2.07
   3  -3  -6    0.17    0.79
   3   3  -6   -0.45    0.89
   3   3  -6    0.10    1.69
   3  -3  -5   32.13    2.69
   3   3  -5   33.51    2.97
   3   3  -4   40.91    2.13
   3  -3  -4   44.29    3.08
   3   3  -4   43.61    3.34
   3   3  -3   38.49    1.96
   3  -3  -3   36.27    2.00
   3   3  -3   43.17    2.57
   3  -3  -2  444.20   20.78
   3   3  -2  489.82   20.89
   3  -3  -1   98.50    5.21
   3   3  -1  104.73    5.23
   3   3   0   41.41    2.86
   3   3   0   45.98    2.89
   3  -3   0   45.52    2.89
   3   3   1   26.72    2.25
   3  -3   1   23.81    2.24
   3  -3   1   25.76    2.05
   3   3   2  100.68    4.84
  -3   3  -2   87.85    4.13
   3  -3   2   90.46    4.94
   3  -3   3  104.33    5.53
   3   3   3  110.30    5.38
  -3  -3  -3  102.87    4.72
  -3   3  -3  100.81    4.69
   3   3   3  102.66    4.93
  -3  -3  -4   26.22    1.58
  -3   3  -4   26.40    1.55
   3  -3   4   24.86    2.42
   3   3   4   30.86    2.33
   3   3   5  203.32   10.12
  -3  -3  -5  209.51    9.61
   3  -3   5  220.29   10.45
  -3   3  -5  219.66    9.55
  -3  -3  -5  216.40    9.51
  -3  -3  -6    2.56    0.83
  -3  -3  -6    2.09    1.74
  -3  -3  -6    1.12    0.89
   3  -3   6    1.92    1.49
  -3   3  -6    1.74    0.87
  -3   3  -7   25.56    1.83
  -3  -3  -7   26.81    2.74
  -3   3  -7   23.39    1.52
  -3  -3  -7   23.84    1.71
   3  -3   7   24.58    2.37
  -3   3  -7   25.99    1.67
  -3  -3  -7   26.94    1.64
  -3  -3  -7   25.66    1.81
  -3  -3  -8   41.93    4.80
  -3  -3  -8   40.77    2.52
  -3  -3  -8   43.14    2.42
  -3  -3  -8   38.70    2.50
  -3  -3  -8   37.18    2.30
  -3   3  -8   39.07    2.33
  -3   3  -8   39.10    2.41
   3  -3   8   37.19    3.34
  -3  -3  -8   40.66    2.24
  -3   3  -8   39.60    2.28
  -3  -3  -9    0.76    0.95
  -3   3  -9    0.47    1.03
  -3   3  -9   -0.46    1.37
  -3   3  -9    0.64    1.03
  -3  -3  -9    0.43    9.11
  -3  -3  -9    0.65    1.24
  -3  -3  -9    0.95    1.27
  -3  -3  -9   -0.08    1.15
  -3   3 -10   32.76    2.10
  -3  -3 -10   29.42   14.43
  -3  -3 -10   31.37    2.05
  -3  -3 -10   29.66    1.82
  -3   3 -10   28.28    1.86
  -3  -3 -10   31.55    1.95
  -3  -3 -11   11.48    1.29
  -3  -3 -11   10.47    0.98
  -3   3 -11    9.39    1.01
  -3   3 -11   10.48    1.13
  -3   3 -11    9.30    1.35
  -3   3 -12   -0.48    0.98
  -3  -3 -12   -0.68    1.06
  -3   3 -12    0.61    0.54
  -3  -3 -12    0.44    0.80
  -3   3 -13    5.53    0.48
   3  -4 -13   17.13    6.83
   3   4 -13    7.80    0.79
   3  -4 -12    1.75    4.61
   3   4 -12    3.18    0.89
   3   4 -12    3.01    0.90
   3   4 -12    1.59    1.10
   3  -4 -12    3.45    1.00
   3  -4 -11    3.05    2.24
   3  -4 -11    3.44    1.12
   3  -4 -11    6.26    2.76
   3   4 -11    3.97    1.30
   3   4 -11    2.86    1.04
   3   4 -11    2.47    1.05
   3   4 -10   -0.49    1.06
   3  -4 -10    3.28    2.25
   3  -4 -10   -0.67    1.16
   3  -4 -10    0.03    2.83
   3   4 -10    0.54    1.25
   3   4 -10    0.04    1.33
   3  -4 -10    0.71    1.28
   3  -4 -10    0.49    0.87
   3   4  -9    5.60    1.15
   3  -4  -9    4.92    1.42
   3   4  -9    6.31    2.27
  -3  -4   9    4.21    1.98
   3  -4  -9    5.92    1.21
   3   4  -9    6.07    1.31
   3   4  -9    7.07    1.60
   3  -4  -9    7.76    1.33
   3   4  -9    5.37    1.30
   3   4  -9    5.80    1.35
   3  -4  -9    4.11    1.63
   3  -4  -9    4.15    1.06
   3   4  -8  138.39    6.37
   3  -4  -8  138.64    6.37
   3  -4  -8  132.74    6.28
   3   4  -8  135.86    6.26
   3  -4  -8  141.42    6.31
   3  -4  -8  114.62    7.18
   3   4  -8  132.62    7.42
  -3  -4   8  142.56    7.78
   3   4  -8  140.91    6.33
   3   4  -8  127.74    6.34
   3  -4  -8  145.56    6.37
   3  -4  -8  138.49    6.27
   3   4  -8  127.72    6.32
   3   4  -8  120.92    7.08
   3   4  -7  184.01    8.27
   3  -4  -7  164.59    9.24
   3   4  -7  184.35    9.37
   3   4  -7  180.57    8.31
   3  -4  -7  181.41    8.25
   3   4  -7  180.30    9.20
   3   4  -7  190.04    8.38
   3  -4  -7  186.32    8.35
   3  -4  -7  188.75    8.24
   3   4  -7  179.77    8.32
   3  -4  -7  182.30    8.28
   3  -4  -6   39.86    2.28
   3  -4  -6   40.67    3.26
   3   4  -6   40.58    3.39
   3   4  -6   39.73    2.14
   3  -4  -6   42.72    2.18
   3   4  -6   39.83    2.24
   3   4  -6   37.22    2.33
   3  -4  -6   42.12    2.34
   3  -4  -5    3.68    1.80
   3   4  -5    2.65    2.03
   3   4  -5    3.63    0.93
   3  -4  -5    5.39    0.97
   3   4  -4    5.19    0.91
   3   4  -4    5.00    1.29
   3  -4  -4    5.24    1.03
   3   4  -4    4.00    2.25
   3  -4  -3   53.11    2.67
   3  -4  -3   54.60    3.24
   3   4  -3   55.62    3.26
   3   4  -3   52.57    2.63
   3  -4  -2   45.20    2.41
  -3   4   2   49.66    2.36
   3  -4  -2   43.26    3.00
   3   4  -2   48.98    3.35
   3   4  -2   48.96    2.36
   3  -4  -1   20.81    1.34
  -3   4   1   21.61    1.33
   3  -4  -1   19.85    2.12
   3  -4  -1   20.55    2.25
   3   4  -1   21.03    2.14
   3   4  -1   23.62    2.36
   3   4  -1   21.59    1.25
  -3   4   0  319.34   13.96
   3   4   0  313.34   13.91
   3  -4   0  316.36   14.75
   3  -4   0  325.80   14.70
   3   4   0  334.29   14.58
   3  -4   1   34.08    2.52
   3   4   1   31.71    2.44
   3  -4   2   36.36    2.99
   3  -4   2   38.94    2.62
  -3  -4  -2   37.39    2.13
  -3   4  -2   38.16    2.01
   3   4   3   -0.23    1.23
  -3   4  -3    2.37    0.88
   3  -4   3   -0.87    1.72
  -3  -4  -3    0.26    1.01
  -3  -4  -4   13.71    1.78
  -3   4  -4   16.65    1.23
  -3  -4  -4   13.90    1.31
  -3  -4  -4   13.61    1.25
  -3   4  -5    8.33    1.07
  -3  -4  -5    7.16    1.32
   3  -4   5    9.52    1.98
  -3  -4  -5    8.09    1.12
  -3  -4  -5    8.79    1.19
  -3  -4  -5    9.79    1.00
  -3  -4  -6    8.14    1.28
  -3  -4  -6    8.84    1.07
  -3  -4  -6    7.28    1.30
   3  -4   6    7.42    1.90
  -3  -4  -6    8.77    1.09
  -3   4  -6    9.20    1.07
  -3   4  -7    0.69    0.83
  -3  -4  -7    1.81    1.22
  -3  -4  -7    0.64    1.01
  -3  -4  -7    2.33    0.86
   3  -4   7   -0.73    1.59
  -3  -4  -7    0.66    2.22
  -3  -4  -8   85.34    4.03
  -3  -4  -8   79.18    5.75
  -3  -4  -8   83.31    4.17
  -3  -4  -8   79.15    3.91
  -3   4  -8   85.94    3.97
  -3   4  -8   81.40    4.12
  -3   4  -9   10.11    1.05
  -3  -4  -9    8.08    0.88
  -3  -4  -9    9.12    1.17
  -3  -4  -9   10.10    1.43
  -3   4  -9   10.29    1.33
  -3   4  -9    9.93    1.39
  -3  -4  -9    5.12    8.24
  -3  -4  -9    8.06    1.48
  -3  -4 -10   13.86    1.48
  -3   4 -10   13.88    1.05
  -3   4 -10   13.62    1.33
  -3  -4 -10   15.21   12.45
  -3  -4 -11    1.47    0.99
  -3   4 -11    1.96    0.94
  -3   4 -12    4.18    0.53
  -3  -4 -12    4.10    0.75
   3  -5 -13   -0.71    4.76
   3   5 -13    2.15    0.53
   3   5 -12    0.63    0.91
   3   5 -12    1.01    0.82
   3  -5 -12    1.85    3.93
   3   5 -12    0.14    0.62
   3  -5 -11   18.51    3.55
   3   5 -11   17.60    1.41
   3  -5 -11   16.27    9.58
   3   5 -11   16.86    1.49
   3  -5 -11   15.33    1.25
   3  -5 -11   13.90    2.25
   3   5 -11   15.13    1.19
   3   5 -10    0.45    1.17
   3  -5 -10   -5.50    6.61
   3  -5 -10    1.12    0.98
   3  -5 -10   -2.36    1.78
   3  -5 -10   -3.95    5.41
   3   5 -10   -0.30    0.89
   3   5 -10   -0.29    0.93
   3   5 -10   -0.88    1.33
   3  -5 -10   -0.88    0.93
   3   5  -9    2.26    1.24
   3   5  -9    3.41    1.41
   3  -5  -9   -1.45    5.52
   3   5  -9    3.13    1.56
   3  -5  -9    2.72    1.05
   3  -5  -9    4.67    2.25
   3   5  -9    3.19    1.24
   3   5  -9    3.09    0.96
  -3  -5   9    4.45    1.88
   3  -5  -9    3.13    1.03
   3  -5  -9    3.97    2.70
   3  -5  -8    2.27    2.93
   3  -5  -8    1.36    1.12
   3   5  -8    0.71    1.51
   3  -5  -8   -0.34    1.17
   3   5  -8    1.41    1.19
   3   5  -8    1.21    0.91
   3  -5  -8    0.64    0.95
   3   5  -8    0.22    1.18
   3   5  -8    0.34    1.41
   3  -5  -8   -0.76    1.56
   3   5  -8   -0.13    1.94
  -3  -5   8    4.18    2.15
   3  -5  -8    2.94    1.24
   3   5  -8    2.26    1.81
   3  -5  -7    4.97    1.88
   3  -5  -7    3.64    1.01
   3   5  -7    4.77    1.26
   3  -5  -7    3.03    1.15
   3   5  -7    4.17    0.92
  -3  -5   7    5.48    2.24
   3   5  -7    3.40    1.21
   3  -5  -7    3.90    1.14
   3   5  -7    2.12    1.98
   3  -5  -7    4.40    1.00
   3   5  -7    4.04    1.50
   3  -5  -7    5.69    1.26
   3   5  -7    5.31    2.18
   3  -5  -7    4.14    1.87
   3   5  -6  101.38    6.05
   3  -5  -6   98.55    6.21
   3  -5  -6  111.54    5.08
   3   5  -6  105.79    5.04
   3  -5  -6  108.37    5.13
  -3   5   6  101.49    4.89
   3   5  -6  109.07    5.13
   3  -5  -6  115.76    5.17
   3   5  -6  108.69    5.15
   3   5  -5    4.44    0.83
   3   5  -5    4.00    2.20
   3  -5  -5    2.52    1.85
   3   5  -5    3.05    0.97
   3   5  -5    2.22    1.31
   3  -5  -5    3.76    1.04
   3  -5  -5    3.60    1.05
   3  -5  -5    3.28    1.22
  -3   5   5    1.26    0.76
   3  -5  -4    1.32    1.10
   3  -5  -4    1.88    0.95
   3   5  -4    1.06    1.10
   3   5  -4    1.58    0.83
   3  -5  -4    1.35    0.99
   3  -5  -4    2.73    1.11
   3   5  -4    1.83    1.16
   3   5  -4    3.40    2.16
   3   5  -3    0.50    0.83
   3  -5  -3    1.61    0.95
   3   5  -3   -0.26    1.71
   3  -5  -3   -0.16    1.00
  -3   5   3    0.10    0.81
   3   5  -3    0.09    1.27
   3   5  -3    4.60    2.33
   3  -5  -3    0.10    1.21
   3   5  -2  152.03    7.34
   3   5  -2  136.08    6.20
   3  -5  -2  134.83    6.25
  -3   5   2  139.86    6.22
   3  -5  -2  128.89    6.95
   3  -5  -1    8.75    1.75
   3  -5  -1   11.19    2.03
   3   5  -1    8.46    1.92
   3   5  -1    7.39    0.86
  -3   5   1    8.40    1.03
   3  -5  -1    7.16    1.01
   3  -5   0   55.44    3.00
  -3   5   0   65.11    3.09
   3   5   0   74.29    4.19
   3   5   0   63.48    2.97
   3  -5   0   63.36    4.03
   3  -5   0   73.00    4.15
   3   5   0   70.70    3.85
   3  -5   1    2.56    0.91
   3   5   1    4.99    1.43
   3  -5   1    2.79    1.64
   3  -5   1    2.27    1.74
  -3   5  -2    9.36    1.10
  -3  -5  -2    6.16    1.21
   3  -5   2    7.78    1.68
   3   5   2    8.76    1.56
   3   5   2    9.43    0.99
   3  -5   2    7.54    1.08
  -3  -5  -2    9.31    1.30
   3   5   3   11.39    1.69
   3  -5   3   13.65    1.72
   3  -5   3   11.34    2.17
  -3  -5  -3   13.41    1.39
  -3   5  -3   13.62    1.25
   3   5   3   13.03    1.13
  -3  -5  -3   14.62    1.26
  -3  -5  -4    1.14    1.03
   3   5   4    0.86    1.33
  -3  -5  -4    2.91    1.54
   3  -5   4    3.41    1.91
  -3  -5  -4    3.64    1.18
  -3   5  -4    3.75    1.03
   3   5   4    2.67    0.85
  -3  -5  -5   -0.06    1.08
  -3  -5  -5    0.84    1.18
   3  -5   5    1.84    1.82
  -3  -5  -5   -0.98    1.13
  -3   5  -5    0.28    0.98
   3  -5   6   49.77    3.83
  -3   5  -6   44.68    2.53
  -3  -5  -6   52.26    2.59
  -3  -5  -6   49.21    2.47
  -3  -5  -6   44.24    2.72
  -3  -5  -7    0.29    1.26
  -3   5  -7    1.35    0.81
  -3  -5  -7    1.33    1.32
  -3  -5  -7    0.74    2.25
  -3  -5  -7    0.71    0.99
   3  -5   7    6.14    1.88
  -3  -5  -7    1.82    0.87
  -3  -5  -8   14.95    4.60
  -3   5  -8   15.34    2.14
  -3  -5  -8   14.76    1.59
   3  -5   8   13.79    1.29
  -3  -5  -8   14.85    1.22
  -3   5  -8   17.26    1.71
  -3   5  -9    1.38    1.26
  -3   5  -9    0.44    1.69
  -3  -5  -9    1.81    1.24
  -3  -5  -9   -5.30    8.15
  -3   5 -10    1.28    1.42
  -3  -5 -10    1.14    1.06
  -3  -5 -10   -4.28   10.17
  -3   5 -10    0.08    0.61
  -3   5 -11    6.13    1.14
  -3   5 -11    7.68    0.87
  -3  -5 -11    7.68    0.92
   3   6 -12    5.18    0.63
   3   6 -12    5.37    0.65
   3   6 -11    1.67    0.80
   3   6 -11    2.38    0.94
   3   6 -10    0.80    0.62
   3  -6 -10    1.40    0.86
   3   6  -9    0.09    1.06
   3   6  -9   -0.04    1.11
   3   6  -9    0.24    1.43
   3  -6  -9   -0.06    1.02
   3  -6  -9   -0.33    1.49
   3   6  -8    0.66    1.25
   3   6  -8   -1.35    1.10
   3  -6  -8    0.72    1.18
   3   6  -8   -1.70    1.22
   3  -6  -8    0.56    0.73
   3  -6  -8   -1.52    4.06
   3   6  -8    0.40    1.50
   3  -6  -8    0.07    1.11
   3  -6  -7    0.81    0.94
   3   6  -7   -0.30    1.20
   3  -6  -7    1.40    1.16
   3  -6  -7    0.33    1.62
   3   6  -7   -0.03    1.08
   3   6  -7    0.16    1.33
   3   6  -7   -0.45    2.02
   3  -6  -7   -0.53    2.12
   3   6  -7    0.55    1.48
  -3  -6   7    0.60    1.91
   3   6  -6    2.45    1.19
   3  -6  -6    2.42    1.15
   3  -6  -6    4.59    1.93
   3   6  -6    1.32    0.80
   3   6  -6    1.30    1.04
   3  -6  -6    2.13    1.15
   3   6  -6    2.50    1.46
   3  -6  -6    2.37    1.60
  -3   6   6    2.22    0.81
  -3   6   5   11.74    1.11
   3  -6  -5   13.31    1.42
   3   6  -5   11.87    1.59
   3   6  -5   12.24    2.23
   3  -6  -5    7.17    2.29
   3   6  -5   13.14    1.20
   3  -6  -5   14.77    1.38
   3   6  -5   13.31    1.48
   3  -6  -4  104.19    4.97
   3   6  -4   98.72    5.88
   3  -6  -4  113.99    5.04
   3   6  -4  102.50    4.93
   3   6  -4  105.37    4.97
   3  -6  -4  100.10    5.02
  -3   6   4  104.95    4.88
  -3  -6   4  105.06    6.48
   3  -6  -3   80.27    3.90
   3  -6  -3   86.48    5.36
   3   6  -3   70.05    4.45
   3  -6  -3   81.93    4.01
  -3   6   3   85.71    3.89
   3   6  -3   71.97    4.94
   3  -6  -2   27.57    1.83
   3  -6  -2   24.64    1.81
  -3   6   2   30.61    1.76
   3  -6  -2   28.48    2.54
   3   6  -2   25.60    3.03
   3   6  -2   27.86    2.80
   3  -6  -1   28.12    1.86
  -3  -6   1   30.54    2.08
  -3   6   1   33.71    1.90
   3  -6  -1   29.05    2.73
   3  -6  -1   29.73    2.99
  -3  -6   1   27.56    2.81
   3  -6  -1   31.37    1.95
   3   6  -1   36.67    3.03
   3  -6   0   34.70    1.98
  -3  -6   0   38.02    2.29
  -3   6   0   37.93    2.10
   3  -6   0   34.00    3.04
   3  -6   0   30.74    3.07
  -3  -6   0   32.20    2.88
   3  -6   0   36.20    2.11
   3   6   0   34.14    3.03
  -3  -6  -1   30.93    2.02
   3   6   1   24.59    2.71
   3  -6   1   30.29    2.95
   3  -6   1   29.45    2.77
  -3  -6  -1   26.59    2.35
   3  -6   1   27.64    1.84
   3  -6   2   52.57    2.83
  -3   6  -2   52.36    2.84
  -3  -6  -2   55.30    2.79
   3   6   2   54.02    2.79
   3   6   2   53.40    3.88
   3  -6   2   48.75    3.63
   3  -6   3   34.57    2.25
   3  -6   3   44.23    3.63
  -3  -6  -3   41.62    2.29
  -3  -6  -3   42.88    2.40
  -3   6  -3   39.13    2.26
  -3  -6  -3   35.34    3.19
   3   6   3   37.48    2.19
  -3   6  -4    2.30    1.11
   3   6   4    3.22    0.96
  -3  -6  -4    0.27    1.54
   3  -6   4    2.61    2.09
  -3  -6  -4    2.63    1.14
  -3  -6  -4    2.38    1.24
   3  -6   4    2.64    1.10
   3  -6   5    0.43    1.07
   3  -6   5    0.93    1.85
  -3  -6  -5   -0.50    1.21
  -3  -6  -5   -0.52    1.21
  -3   6  -5    0.30    1.02
   3  -6   6    7.99    1.14
  -3  -6  -6    6.76    1.20
   3  -6   6    6.02    2.02
  -3   6  -6    5.81    1.06
  -3  -6  -6    6.50    1.37
   3  -6   7   52.35    2.87
  -3  -6  -7   58.57    2.90
  -3  -6  -7   50.54    3.86
  -3  -6  -8    5.39    5.42
  -3   6  -8    2.17    1.43
  -3   6  -8    5.10    1.71
  -3  -6  -9   14.16    7.65
  -3   6  -9    8.52    1.52
  -3   6  -9    9.76    1.31
  -3   6 -10    9.37    0.98
  -3   6 -10    9.96    1.25
  -3  -6 -11    0.61    0.44
   3   7 -11    4.47    0.61
   3   7 -10    0.30    0.64
   3  -7 -10    0.08    0.67
   3   7  -9    2.33    1.19
   3  -7  -9    0.42    0.89
   3   7  -9    2.95    0.80
   3   7  -8    5.19    0.93
   3   7  -8    4.81    1.12
   3  -7  -8    5.10    1.70
   3   7  -8    3.80    1.34
   3  -7  -8    4.33    1.14
   3   7  -7    3.70    0.92
   3  -7  -7    1.67    0.87
   3  -7  -7    4.19    1.16
   3   7  -7    4.13    1.37
   3   7  -7    3.79    1.16
  -3  -7   6    0.38    1.83
   3   7  -6    1.44    1.16
   3   7  -6    2.31    0.79
   3  -7  -6    1.92    1.16
   3  -7  -6    1.91    1.07
   3   7  -6    0.34    1.37
  -3   7   6    2.17    0.82
  -3   7   5   33.95    1.91
  -3  -7   5   31.20    2.00
   3   7  -5   32.81    1.96
   3  -7  -5   26.51    3.07
   3  -7  -5   32.74    2.00
   3   7  -5   32.71    2.21
   3  -7  -5   37.07    2.18
   3   7  -5   35.78    2.18
  -3  -7   5   34.69    3.52
  -3  -7   4   -0.59    2.01
  -3   7   4    2.28    0.97
   3   7  -4    1.04    0.69
   3   7  -4    0.92    1.23
   3   7  -4    0.46    1.06
  -3  -7   4    1.07    1.22
   3  -7  -4    2.00    1.00
   3  -7  -3  108.55    6.64
  -3  -7   3  102.07    6.56
   3   7  -3  116.65    5.23
  -3   7   3  117.25    5.18
  -3  -7   3  108.80    5.27
   3  -7  -3  101.76    5.08
   3  -7  -2   22.44    2.86
   3   7  -2   19.99    1.65
   3  -7  -2   21.89    1.72
  -3  -7   2   21.05    2.64
   3  -7  -2   22.23    1.67
  -3   7   2   22.18    1.59
  -3  -7   2   18.71    1.77
   3  -7  -1  223.20    9.56
   3  -7  -1  204.31    9.47
  -3   7   1  226.64    9.51
  -3  -7   1  210.59    9.58
   3  -7  -1  169.77   10.42
  -3  -7   1  180.69   10.55
   3   7  -1  210.22   10.70
   3  -7   0  137.32    6.35
   3   7   0  138.76    6.35
  -3   7   0  142.23    6.33
  -3  -7   0  140.95    6.42
   3  -7   0  120.72    7.42
   3   7   0  140.46    7.52
   3  -7   1   47.36    2.76
  -3  -7  -1   54.03    2.91
   3   7   1   53.96    2.78
   3   7   1   52.03    3.84
   3  -7   2   24.92    1.85
   3   7   2   27.45    2.81
  -3  -7  -2   28.20    1.78
   3   7   2   28.16    1.85
  -3  -7  -2   24.05    2.88
   3  -7   2   25.84    2.99
  -3   7  -2   27.27    1.89
  -3   7  -3    2.11    1.19
  -3  -7  -3    2.59    1.11
   3   7   3    2.99    1.08
   3  -7   3    3.03    1.13
   3   7   3    3.83    1.73
  -3  -7  -3    2.50    1.77
  -3  -7  -4    0.40    1.29
  -3   7  -4    1.10    1.09
  -3  -7  -4    0.92    1.16
   3   7   4    1.30    0.97
   3  -7   4    2.01    1.09
   3   7   4    0.30    1.52
  -3  -7  -4    2.40    1.51
   3  -7   4   -3.04    2.08
  -3  -7  -5   25.39    1.82
   3  -7   5   22.67    1.65
  -3   7  -5   22.84    1.63
  -3  -7  -5   26.49    1.79
   3  -7   6    1.40    0.89
  -3  -7  -6    1.95    1.19
  -3  -7  -6    0.64    1.18
  -3  -7  -6    1.41    1.26
  -3   7  -6    3.94    0.82
  -3  -7  -6    2.57    1.05
  -3  -7  -7    3.29    1.12
  -3  -7  -7    3.03    1.17
  -3   7  -7    3.03    1.51
  -3   7  -8    2.68    1.22
  -3   7  -8    1.67    1.25
  -3  -7  -8    2.41    0.98
  -3   7  -9    1.99    0.88
  -3   7  -9    1.68    0.75
  -3   7 -10    1.56    0.38
  -3  -7 -10    1.44    0.44
   3  -8 -10    0.59    1.34
   3  -8  -9    3.59    0.65
   3  -8  -8    3.61    0.84
   3   8  -8    2.64    0.81
   3   8  -7    0.59    1.05
   3   8  -7    0.17    0.96
   3  -8  -6    2.95    1.72
   3  -8  -6    2.50    0.89
  -3   8   6    2.72    0.79
   3   8  -6    3.24    1.10
   3   8  -6    1.54    1.08
   3   8  -5   18.52    1.56
   3  -8  -5   14.18    1.52
   3   8  -5   15.92    1.39
   3   8  -5   16.87    1.28
  -3   8   5   17.50    1.25
  -3   8   4   19.28    1.33
  -3  -8   4   14.37    1.36
   3  -8  -4   13.84    1.29
   3   8  -4   17.93    1.60
   3   8  -4   18.54    1.41
   3  -8  -3   52.85    2.64
   3   8  -3   43.33    2.34
  -3   8   3   48.88    2.51
  -3  -8   3   43.40    2.52
   3   8  -3   45.85    2.56
   3  -8  -2   71.40    3.46
  -3   8   2   66.58    3.37
  -3  -8   2   63.01    3.42
   3   8  -2   67.62    3.45
  -3   8   1   -0.44    1.14
  -3  -8   1    0.46    1.27
  -3  -8   1   -2.28    1.98
   3  -8  -1   -0.04    1.17
   3   8   0    4.20    1.24
  -3  -8   0    7.41    1.37
  -3  -8   0    0.53    1.94
   3  -8   0    6.37    1.26
   3  -8   0    0.18    1.89
  -3  -8  -1  208.41    9.42
   3   8   1  213.52    9.39
   3  -8   1  201.10    9.37
  -3  -8  -2   30.34    1.87
  -3   8  -2   33.49    2.06
  -3  -8  -2   33.83    2.12
   3   8   2   34.15    2.03
   3  -8   2   31.68    2.01
  -3  -8  -3   21.88    1.55
  -3   8  -3   23.45    1.62
   3   8   3   23.80    1.60
   3  -8   3   20.45    1.59
   3   8   4    0.31    0.87
   3  -8   4   -0.96    0.92
  -3  -8  -4   -0.62    1.13
  -3   8  -4   -0.23    0.94
  -3  -8  -4    1.36    1.00
  -3  -8  -5   -0.30    1.02
  -3  -8  -5    1.41    1.00
  -3   8  -5    0.81    0.79
   3  -8   5    0.81    0.78
  -3  -8  -6    5.62    1.08
  -3  -8  -6    6.02    0.99
  -3   8  -6    6.28    1.36
  -3   8  -7    0.99    0.67
  -3  -8  -7    1.38    0.77
  -3  -8  -7    0.17    0.80
  -3   8  -8    3.37    0.53
  -3  -8  -8    4.62    0.69
   3   9  -8    0.18    0.39
   3  -9  -6    0.08    0.73
   3   9  -6    0.72    0.71
  -3   9   5    0.85    0.65
   3  -9  -5   -0.20    0.73
   3   9  -5    0.31    0.82
   3  -9  -5   -0.98    0.83
   3   9  -4    8.95    0.98
   3  -9  -4    9.37    1.09
   3   9  -4    8.38    1.10
  -3   9   4    9.37    0.94
   3   9  -3   14.80    1.23
   3   9  -3   15.28    1.33
  -3   9   3   14.28    1.15
  -3  -9   3   12.31    1.11
   3  -9  -3   14.26    1.26
   3  -9  -2   -0.86    0.96
  -3   9   2    0.81    0.86
   3   9  -2    0.44    0.67
  -3  -9   2    0.22    0.91
   3  -9  -1    0.54    0.94
  -3  -9   1    1.55    0.99
   3   9  -1   -0.52    0.76
  -3   9   1    1.02    0.86
   3  -9   0   -0.32    0.93
  -3  -9   0    1.17    1.00
   3   9   0    0.34    0.78
   3   9   0    0.40    1.00
   3  -9   1   -0.91    0.91
  -3  -9  -1    0.19    0.96
   3   9   1    0.76    0.96
  -3   9  -1   -0.13    0.90
   3  -9   2   94.53    4.42
  -3   9  -2   94.79    4.44
  -3  -9  -2   89.94    4.46
   3   9   2  102.41    4.46
   3  -9   3   11.16    0.98
  -3   9  -3   11.85    1.03
   3   9   3   11.74    1.01
  -3   9  -4   32.63    1.86
  -3   9  -4   30.17    1.61
   3   9   4   29.13    1.56
  -3  -9  -4   33.78    1.79
  -3   9  -5   -0.03    0.94
  -3  -9  -5    0.90    0.72
  -3   9  -6    2.51    0.73
  -3  -9  -6    2.44    0.59
   3 -10  -4    8.81    0.62
   3  10  -4    6.46    0.62
   3 -10  -3    0.20    0.48
  -3  10   3   -0.01    0.44
   3  10  -3    0.10    0.52
   3  10  -3    0.84    0.58
   3 -10  -2    1.04    0.50
  -3  10   2    1.21    0.50
   3  10  -2    0.82    0.67
   3  10  -2    0.77    0.62
   3 -10  -1   31.34    1.55
   3  10  -1   31.92    1.72
  -3  10   1   33.15    1.63
   3  10   0    3.53    0.67
   3 -10   0    3.20    0.60
   3  10   1    3.88    0.64
  -3 -10  -1    3.44    0.49
   3 -10   1    4.70    0.53
   3  10   2    4.39    0.54
  -3  10  -3    8.60    0.54
   4   0 -14   -0.60    0.72
   4   0 -13    0.47    0.93
   4   0 -13   -0.32    0.84
   4   0 -13   -0.71    1.03
   4   0 -13    0.45    0.86
   4   0 -12   31.57    2.01
   4   0 -12   33.10    1.95
   4   0 -12   31.52    2.07
   4   0 -12   31.89    1.98
   4   0 -12   30.17    1.97
   4   0 -11   -0.79    1.14
   4   0 -11    1.79    1.31
   4   0 -11   -0.14    1.55
   4   0 -11    1.15    1.61
   4   0 -11    0.04    1.09
   4   0 -11    1.05    1.33
   4   0 -11    1.37    1.71
   4   0 -10    8.78    1.57
   4   0 -10   10.49    1.48
   4   0 -10    9.51    1.26
   4   0 -10   11.76    1.71
   4   0 -10   11.57    1.66
   4   0 -10   11.12    1.32
   4   0 -10   12.83    1.34
   4   0 -10    9.02    1.47
   4   0  -9    0.37    1.34
   4   0  -9    0.99    1.25
   4   0  -9   -0.07    1.42
   4   0  -9    1.89    1.07
   4   0  -9   -0.17    1.05
   4   0  -9    0.48    1.03
   4   0  -9    0.07    1.05
   4   0  -8    4.46    1.12
   4   0  -8    4.08    1.02
   4   0  -8    3.10    1.33
   4   0  -8    3.25    0.99
   4   0  -8    3.82    1.30
   4   0  -8    3.20    0.98
   4   0  -8    2.68    1.04
   4   0  -7    2.84    2.12
   4   0  -7   -0.50    0.62
   4   0  -6    1.27    1.97
   4   0  -6    1.82    0.67
   4   0  -5    1.98    1.01
   4   0  -5   -0.60    1.81
   4   0  -4  611.76   24.56
   4   0  -4  531.06   24.01
   4   0  -4  566.39   24.20
   4   0  -3    1.25    1.35
   4   0  -3    1.26    1.76
   4   0  -3   -0.05    1.30
   4   0  -3   -1.43    1.15
   4   0  -2   43.95    2.80
   4   0  -2   49.04    2.73
   4   0  -2   45.29    2.34
   4   0  -2   46.22    2.71
   4   0  -1   -0.93    1.43
   4   0  -1   -0.51    1.24
   4   0   0  160.46    7.48
   4   0   1    0.75    1.15
   4   0   1    0.54    1.52
   4   0   2    7.77    1.35
   4   0   2   10.54    1.77
  -4   0  -3   -0.18    0.76
   4   0   3   -0.07    1.69
  -4   0  -4  241.45   10.71
   4   0   4  247.54   11.40
   4   0   5    0.74    1.66
  -4   0  -6   18.86    1.44
   4   0   6   19.00    2.24
  -4   0  -6   20.77    1.50
  -4   0  -7   -0.20    1.49
  -4   0  -7    0.90    1.09
   4   0   7    0.32    1.46
  -4   0  -7    0.46    1.05
  -4   0  -8   34.00    2.28
  -4   0  -8   28.61    1.97
  -4   0  -8   28.06    2.06
  -4   0  -9   -0.83    1.19
  -4   0  -9    0.03    1.65
  -4   0  -9   -0.09    1.23
  -4   0 -10   14.05    1.88
  -4   0 -10   14.70    1.50
  -4   0 -10   11.11    1.42
  -4   0 -11   -0.03    1.54
  -4   0 -11   -0.32    1.48
  -4   0 -11   -0.42    1.05
  -4   0 -12    8.09    0.96
  -4   0 -12    9.85    1.34
  -4   0 -13    0.57    0.42
  -4   0 -13    0.10    0.42
  -4   0 -13   -0.85    0.66
   4   1 -14    9.77    0.91
   4   1 -14   10.19    0.86
   4  -1 -13    1.20    0.91
   4   1 -13    1.49    0.94
   4  -1 -13    1.91    0.98
   4   1 -13    2.21    0.95
   4   1 -13    1.79    1.08
   4   1 -13    2.13    0.93
   4  -1 -12  132.05    6.91
   4  -1 -12  126.19    5.88
   4   1 -12  139.76    6.01
   4   1 -12  129.82    6.01
   4  -1 -12  130.38    5.97
   4  -1 -12  127.28    5.91
   4  -1 -12  127.19    5.96
   4  -1 -12  121.99    5.97
   4  -1 -12  121.21    7.61
   4  -1 -11   27.12    2.13
   4   1 -11   29.73    1.97
   4   1 -11   30.01    1.95
   4   1 -11   29.71    2.09
   4   1 -11   33.43    2.04
   4   1 -11   30.67    2.78
   4   1 -11   28.87    2.31
   4  -1 -11   29.36    2.09
   4  -1 -11   28.55    1.84
   4  -1 -11   24.96    5.73
   4  -1 -11   30.11    2.01
   4   1 -11   29.60    3.33
   4  -1 -11   30.52    1.91
   4  -1 -11   31.39    2.05
   4   1 -10   23.30    1.80
   4  -1 -10   21.93    1.91
   4  -1 -10   21.49    1.43
   4  -1 -10   22.23    1.57
   4   1 -10   21.52    2.00
   4   1 -10   21.62    1.79
   4  -1 -10   21.08    1.82
   4  -1 -10   18.37    2.85
   4  -1 -10   19.31    1.72
   4   1 -10   21.56    1.68
   4  -1 -10   21.09    1.61
   4  -1 -10   19.58    1.75
   4   1 -10   21.34    1.80
   4  -1 -10   22.02    1.83
   4   1 -10   21.23    3.02
   4  -1  -9    4.27    0.99
   4   1  -9    4.65    1.12
   4  -1  -9    3.95    1.30
   4   1  -9    5.28    1.60
   4  -1  -9    4.30    1.38
   4  -1  -9    4.94    1.05
   4   1  -9    4.02    1.34
   4  -1  -9    5.74    2.37
   4   1  -9    3.89    1.16
   4  -1  -9    4.44    1.13
   4   1  -9    7.84    2.65
   4  -1  -9    3.82    1.50
   4   1  -9    6.00    1.37
   4  -1  -9    4.56    1.29
   4  -1  -9    5.83    1.11
   4  -1  -8   84.24    4.08
   4  -1  -8   86.50    3.94
   4   1  -8   82.65    4.09
   4  -1  -8   80.10    3.98
   4  -1  -8   89.79    3.98
   4  -1  -8   81.37    3.99
   4   1  -8   86.00    3.98
   4  -1  -8   76.79    3.88
   4  -1  -8   73.59    3.89
   4  -1  -8   83.23    4.02
   4  -1  -8   85.89    5.10
   4  -1  -8   80.89    3.93
   4   1  -7   20.99    1.41
   4   1  -7   19.91    1.29
   4  -1  -7   20.23    2.19
   4  -1  -7   23.02    2.53
   4   1  -7   16.67    1.39
   4  -1  -6   26.49    2.51
   4  -1  -6   22.40    2.34
   4  -1  -6   24.46    1.47
   4   1  -6   25.59    1.48
   4  -1  -5    0.38    0.77
   4  -1  -5    0.28    1.69
   4  -1  -5   -0.09    1.53
   4   1  -5    1.28    1.65
   4   1  -4    9.74    1.89
   4   1  -3  606.06   27.01
   4  -1  -3  562.55   26.83
   4   1  -3  628.79   26.99
   4   1  -3  654.57   27.20
   4  -1  -3  653.84   26.99
   4  -1  -3  611.88   27.21
   4  -1  -2   78.26    4.10
   4   1  -2   80.24    4.14
   4  -1  -2   74.54    3.74
   4   1  -2   81.28    4.14
   4   1  -2   75.75    4.02
   4   1  -2   76.58    3.87
   4  -1  -2   73.69    3.91
   4  -1  -1   54.20    2.74
   4  -1  -1   48.70    2.91
   4   1  -1   47.61    3.00
   4   1  -1   50.24    2.95
   4   1  -1   48.63    2.98
   4  -1  -1   49.60    3.00
   4  -1   0  201.70    9.42
   4   1   0  215.31    9.55
   4  -1   0  201.79    9.60
   4   1   1  143.53    7.05
   4  -1   1  149.03    6.82
   4   1   2  214.11    9.77
   4  -1   2  222.11    9.80
   4  -1   2  201.03    9.36
   4   1   3  577.73   26.00
   4  -1   3  589.33   26.02
  -4   1  -3  586.29   25.47
   4   1   4    8.46    1.71
   4  -1   4   11.85    2.11
  -4   1  -4    8.20    0.97
   4  -1   5    1.51    1.81
   4   1   5    1.15    1.53
  -4   1  -5    1.69    0.85
   4   1   6   66.18    4.10
   4  -1   6   74.06    4.48
  -4  -1  -6   72.16    3.55
  -4   1  -6   68.26    3.43
  -4   1  -6   69.82    3.45
  -4  -1  -6   70.46    3.49
  -4  -1  -6   73.78    3.55
  -4  -1  -6   72.24    3.44
   4  -1   7    4.91    1.87
  -4  -1  -7   10.07    6.50
  -4  -1  -7    3.46    1.01
  -4   1  -7    7.11    1.10
  -4  -1  -7    4.76    1.13
  -4  -1  -7    6.15    1.14
  -4   1  -7    5.65    1.69
  -4  -1  -7    3.94    1.46
  -4  -1  -7    5.35    1.24
  -4  -1  -8   28.27    1.98
  -4   1  -8   34.34    2.48
  -4  -1  -8   37.73    2.30
  -4   1  -8   30.21    2.01
  -4  -1  -8   32.39    2.10
  -4  -1  -8   33.48    2.19
  -4   1  -8   35.30    2.13
  -4  -1  -8   34.37    2.13
  -4  -1  -9   13.49    1.48
  -4   1  -9   12.84    1.50
  -4  -1  -9   14.56    1.75
  -4  -1  -9   13.47    1.64
  -4   1  -9   13.87    1.43
  -4  -1  -9   12.65    1.34
  -4   1  -9   14.85    2.02
  -4  -1  -9   14.21    1.53
  -4   1 -10    6.19    1.79
  -4  -1 -10    5.16    1.09
  -4   1 -10    6.52    1.16
  -4  -1 -10    4.17    1.25
  -4  -1 -10    4.72    1.24
  -4   1 -10    5.40    1.27
  -4   1 -10    6.18    1.68
  -4   1 -11   15.74    1.74
  -4  -1 -11   14.69    1.34
  -4   1 -11   16.16    1.37
  -4  -1 -11   13.74    1.20
  -4   1 -11   16.12    1.71
  -4  -1 -12   24.57    1.46
  -4   1 -12   24.10    1.46
  -4   1 -12   24.45    1.66
  -4  -1 -12   25.90    1.74
  -4  -1 -13    0.79    0.61
   4   2 -14    8.66    0.84
   4   2 -13    0.48    0.92
   4   2 -13    1.91    0.91
   4   2 -12   13.64    1.49
   4  -2 -12   12.58    5.06
   4   2 -12   14.10    1.40
   4  -2 -12   17.29    4.06
   4  -2 -12   12.40    1.34
   4  -2 -12   15.45    7.10
   4  -2 -12   12.93    1.85
   4   2 -12   14.60    1.39
   4  -2 -12   12.43    1.30
   4   2 -12   15.35    1.37
   4  -2 -11   41.46    2.47
   4  -2 -11   40.86    4.02
   4  -2 -11   42.97    2.46
   4   2 -11   41.24    2.46
   4   2 -11   46.55    2.58
   4  -2 -11   46.55    2.57
   4  -2 -11   41.72    2.80
   4  -2 -11   40.08    2.22
   4  -2 -11   42.11    2.71
   4  -2 -11   38.54    2.28
   4   2 -11   45.53    5.42
   4   2 -11   46.70    2.51
   4  -2 -11   41.07    2.61
   4   2 -11   47.07    2.49
   4  -2 -11   44.22    2.46
   4  -2 -11   43.75    2.31
   4   2 -11   31.92    3.55
   4   2 -10  151.35    9.03
   4   2 -10  178.34    7.95
   4   2 -10  169.89    7.82
   4  -2 -10  173.54    7.89
   4  -2 -10  170.11    7.90
   4   2 -10  164.19    7.74
   4  -2 -10  177.23    7.85
   4   2 -10  174.56    7.86
   4  -2 -10  170.65    7.90
   4   2 -10  157.87    7.79
   4  -2 -10  173.22    7.71
   4  -2 -10  162.25    7.75
   4   2 -10  181.14    7.85
   4  -2 -10  173.63    7.82
   4  -2 -10  174.67    7.76
   4  -2  -9    6.67    1.30
   4   2  -9    4.12    1.66
   4  -2  -9    5.30    1.32
   4  -2  -9    6.65    1.09
   4  -2  -9    6.68    1.29
   4  -2  -9    6.88    1.18
   4   2  -9    8.09    2.68
   4   2  -9    4.78    1.18
   4  -2  -9    6.70    0.98
   4   2  -9    7.67    1.28
   4   2  -8   26.69    1.73
   4  -2  -8   26.48    1.56
   4  -2  -8   25.78    1.73
   4  -2  -8   23.17    1.72
   4  -2  -8   26.69    1.73
   4   2  -8   25.90    1.74
   4  -2  -8   20.35    2.42
   4   2  -8   22.48    2.97
   4  -2  -8   22.93    1.74
   4  -2  -8   25.62    1.61
   4   2  -7    1.79    0.90
   4  -2  -7    4.10    0.87
   4  -2  -7    5.45    1.71
   4   2  -7    4.79    2.18
   4   2  -7    3.11    0.96
   4   2  -7    3.36    0.93
   4  -2  -7    6.37    1.16
   4   2  -7    2.10    0.98
   4  -2  -7   10.97    2.08
   4  -2  -7    6.69    1.13
   4   2  -7    3.13    1.03
   4  -2  -7    5.77    0.92
   4  -2  -7    9.26    1.13
   4  -2  -7    5.01    1.10
   4   2  -7    0.10    1.68
   4   2  -6  106.89    5.82
   4   2  -6  108.81    6.08
   4  -2  -6  101.75    5.89
   4  -2  -6  119.80    5.80
   4   2  -6  111.33    5.03
   4  -2  -6  106.74    5.01
   4   2  -5    3.87    1.85
   4  -2  -5    2.98    1.65
   4   2  -5    3.60    2.22
   4  -2  -5    4.58    1.72
   4  -2  -5    4.40    0.91
   4   2  -5    3.52    0.84
   4   2  -4   44.91    3.33
   4   2  -4   43.79    3.13
   4  -2  -4   37.30    2.12
   4  -2  -4   45.42    2.24
   4  -2  -4   42.89    2.19
   4  -2  -3   44.07    3.13
   4   2  -3   52.00    3.09
   4   2  -3   49.51    2.99
   4   2  -3   47.33    3.00
   4  -2  -2   53.79    3.31
   4   2  -2   56.86    3.37
   4   2  -2   51.19    3.14
   4   2  -2   52.34    3.24
   4  -2  -1  120.85    6.13
   4   2  -1  128.08    6.20
   4   2  -1  123.01    6.19
   4  -2   0    2.27    1.35
   4   2   0    3.99    1.59
   4   2   0    2.62    1.59
   4  -2   0    6.84    1.65
   4  -2   1   11.15    1.38
   4   2   1    9.80    1.73
   4   2   1    8.08    1.58
  -4   2  -1    8.79    0.86
   4  -2   1    9.87    1.71
   4  -2   2  218.45   10.27
   4   2   2  220.67   10.14
   4  -2   2  212.74    9.81
  -4   2  -3  207.51    9.36
   4   2   3  215.70   10.00
   4  -2   3  225.66   10.15
  -4   2  -4  288.33   12.73
   4  -2   4  303.22   13.52
   4   2   4  279.81   13.33
   4   2   5  172.51    8.83
  -4  -2  -5  183.63    8.29
  -4  -2  -5  180.30    8.24
   4  -2   5  197.50    9.03
  -4   2  -5  184.29    8.19
  -4   2  -6   33.81    1.96
   4  -2   6   32.11    2.62
  -4  -2  -6   33.24    3.20
  -4  -2  -6   35.34    2.11
   4   2   6   35.08    2.72
   4  -2   6   35.68    3.24
  -4  -2  -6   33.33    2.05
  -4   2  -6   35.25    1.93
  -4  -2  -6   34.04    2.00
   4  -2   7   16.22    2.65
  -4  -2  -7   17.64    5.41
  -4   2  -7   17.47    1.40
  -4  -2  -7   22.23    1.56
  -4   2  -7   17.39    1.40
  -4  -2  -7   20.83    1.52
  -4  -2  -7   21.43    1.70
  -4   2  -8    0.41    1.12
  -4  -2  -8    0.52    1.09
  -4  -2  -8    4.64   10.33
  -4  -2  -8    0.83    1.34
  -4   2  -8   -0.13    0.99
  -4   2  -8    0.45    1.85
  -4  -2  -8    0.61    1.10
  -4  -2  -8    2.27    1.39
  -4  -2  -9    3.92   14.89
  -4   2  -9    0.11    1.87
  -4   2  -9   -1.08    1.50
  -4  -2  -9    1.17    1.11
  -4   2  -9    0.20    1.16
  -4  -2  -9    0.91    1.15
  -4  -2  -9    2.08    1.43
  -4   2  -9    1.38    0.99
  -4   2 -10    7.84    1.87
  -4   2 -10    7.91    1.55
  -4  -2 -10    6.64    1.17
  -4   2 -10    8.45    1.21
  -4  -2 -10    8.14    1.22
  -4  -2 -10    9.56    1.51
  -4   2 -11   41.05    2.40
  -4  -2 -11   42.22    2.22
  -4   2 -11   42.09    2.24
  -4  -2 -11   41.42    2.23
  -4   2 -11   39.82    2.52
  -4   2 -12   16.22    1.29
  -4  -2 -12   17.91    1.04
  -4  -2 -12   15.38    1.04
  -4   2 -12   15.51    1.05
  -4   2 -12   14.82    1.37
   4   3 -13    3.20    0.82
   4  -3 -13    2.88    5.26
   4   3 -12   41.79    2.37
   4  -3 -12   47.15    5.47
   4  -3 -12   40.30    6.82
   4   3 -12   40.84    2.43
   4  -3 -12   39.51    5.64
   4  -3 -12   47.10    4.27
   4   3 -12   45.02    2.41
   4  -3 -12   43.42    3.80
   4   3 -12   45.44    2.38
   4   3 -12   44.24    2.45
   4  -3 -11    0.83    1.33
   4   3 -11    1.48    1.36
   4  -3 -11    2.47    2.25
   4  -3 -11    3.51    1.24
   4  -3 -11    1.51    2.25
   4  -3 -11    1.08    1.56
   4   3 -11    1.34    1.14
   4  -3 -11    2.73    1.81
   4   3 -11    3.65    1.19
   4  -3 -10    4.32    1.53
   4   3 -10    5.34    1.25
   4  -3 -10    5.23    1.24
   4  -3 -10    5.16    1.28
   4   3 -10    5.19    2.39
   4   3 -10    4.55    1.71
   4   3 -10    2.99    1.18
   4  -3 -10    7.15    1.21
   4   3  -9   84.93    4.11
   4  -3  -9   86.66    4.14
   4   3  -9   81.85    4.25
   4   3  -9   83.55    4.11
   4  -3  -9   82.45    4.09
   4  -3  -9   69.58    4.91
   4   3  -9   74.32    5.30
   4  -3  -9   84.72    4.12
   4  -3  -9   82.20    4.08
   4  -3  -8   30.51    2.08
   4  -3  -8   30.67    1.83
   4  -3  -8   25.19    2.90
   4   3  -8   34.22    3.47
   4  -3  -8   33.70    2.21
   4   3  -8   34.18    2.04
   4  -3  -8   36.67    2.14
   4   3  -8   33.90    2.29
   4   3  -8   32.31    2.07
   4   3  -8   30.57    2.83
   4  -3  -8   35.70    2.09
   4  -3  -8   33.85    2.01
   4   3  -7   25.55    1.88
   4  -3  -7   26.59    1.87
   4  -3  -7   25.22    1.68
   4   3  -7   32.81    1.79
   4   3  -7   27.34    3.10
   4  -3  -7   30.26    2.77
   4  -3  -7   27.30    1.91
   4   3  -7   28.26    1.78
   4   3  -7   27.45    1.75
   4  -3  -7   25.65    1.70
   4   3  -7   28.08    1.81
   4  -3  -7   29.12    1.83
   4  -3  -7   28.00    1.84
   4  -3  -7   28.68    1.86
   4   3  -7   26.64    2.65
   4   3  -6    1.85    0.83
   4   3  -6    0.56    0.88
   4  -3  -6    0.69    1.00
   4   3  -6    0.37    0.93
   4  -3  -6    1.05    0.97
   4  -3  -6    1.13    1.11
   4  -3  -6    0.35    1.13
   4  -3  -6    2.75    1.78
   4   3  -6    0.96    2.17
   4   3  -6    1.08    1.85
   4  -3  -6   -0.67    0.88
   4   3  -6   -0.33    0.91
   4   3  -6    0.48    1.10
   4   3  -5   51.14    3.49
   4   3  -5   51.13    3.75
   4  -3  -5   48.27    3.56
   4   3  -4    1.76    0.82
   4  -3  -4    1.13    0.94
   4   3  -4    1.76    2.36
  -4   3   3   60.54    2.88
   4  -3  -3   58.74    3.87
   4   3  -3   62.81    3.64
   4   3  -3   64.85    3.73
   4   3  -2  186.85    8.72
  -4   3   2  175.62    7.89
   4  -3  -2  177.40    8.73
   4   3  -2  176.23    8.61
   4   3  -2  186.18    8.65
  -4   3   1   25.00    1.46
   4  -3  -1   27.66    2.37
   4  -3  -1   26.50    2.36
   4   3  -1   25.93    2.37
   4   3   0  288.24   13.22
  -4   3   0  282.64   12.52
   4  -3   0  296.85   13.20
   4   3   0  282.76   13.11
   4   3   0  285.07   13.16
   4  -3   1  253.84   11.92
  -4   3  -1  249.96   11.09
   4   3   1  251.36   11.59
   4   3   1  257.04   11.77
   4  -3   1  253.72   11.65
   4  -3   2    2.09    1.66
   4  -3   2    1.12    1.11
   4   3   2    1.62    1.35
   4   3   2    1.27    1.64
   4   3   3   81.63    4.45
  -4  -3  -3   73.52    3.64
  -4   3  -3   79.51    3.65
   4  -3   3   77.59    4.59
   4   3   4  182.33    8.72
   4  -3   4  187.78    8.95
  -4   3  -4  180.56    7.98
  -4  -3  -4  172.49    7.92
  -4  -3  -5   29.76    1.80
  -4  -3  -5   28.44    1.89
  -4  -3  -5   25.57    2.23
   4   3   5   28.15    2.51
   4  -3   5   30.11    2.66
  -4  -3  -5   30.41    1.65
  -4   3  -5   32.02    1.81
  -4  -3  -6   42.14    2.37
  -4  -3  -6   36.45    3.11
  -4  -3  -6   36.73    2.12
   4  -3   6   39.64    3.11
  -4   3  -6   37.24    2.17
  -4  -3  -6   40.61    2.24
  -4   3  -7   55.17    2.91
  -4   3  -7   55.67    2.99
  -4  -3  -7   59.38    2.96
   4  -3   7   51.54    4.28
  -4  -3  -7   57.82    5.39
  -4  -3  -7   57.82    3.19
  -4  -3  -7   58.86    3.04
  -4  -3  -7   60.10    3.08
  -4  -3  -8   14.44    1.70
  -4  -3  -8   13.08    9.47
  -4  -3  -8   14.45    1.51
  -4   3  -8   15.65    2.20
  -4   3  -8   12.35    1.34
  -4  -3  -8   11.81    1.41
   4  -3   8   16.54    2.46
  -4   3  -8   14.22    1.51
  -4  -3  -8   12.92    1.28
  -4   3  -8   12.92    1.38
  -4  -3  -9   51.03    2.86
  -4   3  -9   55.02    3.24
  -4  -3  -9   54.19    2.85
  -4   3  -9   48.91    2.81
  -4  -3  -9   49.51    3.01
  -4  -3  -9   51.62    2.72
  -4   3  -9   54.36    2.79
  -4  -3 -10    1.29    1.11
  -4   3 -10   -1.30    1.21
  -4  -3 -10    0.76    1.06
  -4  -3 -10   -0.04    1.36
  -4  -3 -10   -0.27    0.83
  -4   3 -10   -1.89    0.96
  -4   3 -10    0.33    1.67
  -4  -3 -11   12.96    0.99
  -4   3 -11   13.59    1.04
  -4   3 -11   15.21    1.25
  -4   3 -11   13.98    1.55
  -4  -3 -11   15.01    1.22
  -4  -3 -12    0.20    0.90
   4   4 -13    0.48    0.59
   4   4 -13    1.09    0.75
   4  -4 -12    4.87    3.33
   4   4 -12    0.65    1.05
   4   4 -12    0.39    0.82
   4  -4 -12    3.90    3.92
   4   4 -11    3.46    1.22
   4  -4 -11    2.25    3.00
   4  -4 -11    0.53    0.99
   4  -4 -11    3.14    1.61
   4   4 -11    2.63    1.00
   4   4 -10   96.22    4.42
   4   4 -10   94.19    4.58
   4   4 -10   90.55    4.47
   4  -4 -10   86.73    4.40
   4  -4 -10   85.16    4.49
   4   4 -10   92.35    4.42
   4  -4 -10   96.15    4.47
   4  -4 -10   92.63    4.64
   4  -4  -9  107.47    5.02
   4  -4  -9   98.87    4.79
   4   4  -9  104.18    5.00
   4   4  -9  104.20    4.90
   4  -4  -9  101.63    4.95
  -4  -4   9   97.44    6.31
   4   4  -9  106.98    5.04
   4   4  -9  109.01    4.96
   4   4  -9  106.36    4.89
   4   4  -9   94.52    6.14
   4  -4  -9  105.79    4.97
   4  -4  -9   98.95    4.86
   4   4  -8   58.96    3.24
   4  -4  -8   52.82    2.95
   4   4  -8   58.68    3.08
   4  -4  -8   60.49    3.07
   4   4  -8   63.06    3.32
   4   4  -8   62.71    3.17
   4   4  -8   59.90    3.07
   4  -4  -8   50.41    4.08
   4   4  -8   65.20    4.54
   4  -4  -8   64.36    3.26
   4  -4  -8   65.46    3.23
   4   4  -8   57.57    4.11
   4   4  -7    2.09    1.38
   4  -4  -7    2.80    1.36
   4  -4  -7    2.12    1.02
   4   4  -7    2.23    0.98
   4  -4  -7    2.48    0.94
   4   4  -7    0.10    1.12
   4  -4  -7    2.99    0.93
   4   4  -7    2.71    0.95
   4  -4  -7    4.41    1.90
   4   4  -7    0.71    2.32
   4   4  -7    1.59    1.94
   4   4  -6   21.36    1.55
   4  -4  -6   20.68    1.66
   4  -4  -6   23.01    1.54
   4   4  -6   21.13    2.79
   4  -4  -6   21.95    2.55
   4   4  -6   19.57    1.42
   4   4  -6   19.87    1.38
   4  -4  -6   20.88    1.57
   4   4  -6   24.68    2.71
   4   4  -6   23.62    1.70
   4  -4  -6   20.79    1.52
   4  -4  -6   21.21    1.44
   4   4  -6   18.28    1.53
   4  -4  -5   21.35    1.47
   4   4  -5   17.86    1.38
   4  -4  -5   18.09    1.33
   4   4  -5   15.02    1.29
   4   4  -5   15.43    2.64
   4  -4  -5   18.14    2.38
   4   4  -5   16.62    1.50
   4   4  -5   17.93    1.34
   4   4  -4    3.51    1.39
  -4   4   4    1.82    0.74
   4   4  -4    0.61    2.29
   4   4  -4    3.50    0.88
   4  -4  -3   48.00    3.67
   4   4  -3   48.46    2.55
   4   4  -3   52.85    3.37
  -4   4   3   51.35    2.50
  -4   4   2    7.10    0.89
   4   4  -2    7.48    2.15
   4  -4  -2    5.94    1.93
   4   4  -2    6.08    0.86
   4  -4  -2    5.52    1.63
   4   4  -2    6.97    1.85
  -4   4   1    1.57    0.81
   4  -4  -1   -0.11    1.67
   4   4  -1    1.34    0.71
   4  -4  -1    1.31    1.54
   4   4  -1   -1.87    1.69
  -4   4   0   -0.28    0.85
   4  -4   0   -0.57    1.64
   4   4   0    0.48    1.60
   4  -4   0   -0.11    1.51
   4   4   1   25.75    2.42
  -4   4  -1   25.73    1.60
   4  -4   1   28.67    2.38
   4  -4   2  119.82    6.04
   4   4   2  120.64    6.23
   4   4   2  114.88    5.90
   4  -4   2  115.08    6.43
   4   4   3   16.44    2.11
  -4  -4  -3   16.02    1.30
   4  -4   3   13.39    2.23
  -4   4  -3   18.88    1.37
  -4  -4  -3   17.71    1.44
  -4  -4  -4    1.20    0.98
  -4  -4  -4   -0.10    0.97
  -4  -4  -4    1.50    0.85
   4   4   4   -1.08    1.65
   4  -4   4    2.60    1.78
  -4   4  -4    1.28    0.98
  -4  -4  -5   24.61    1.61
  -4   4  -5   25.52    1.69
  -4  -4  -5   24.69    1.62
  -4  -4  -5   23.81    1.77
   4  -4   5   21.22    2.66
  -4  -4  -5   26.66    1.86
  -4   4  -6  152.68    6.78
  -4  -4  -6  142.22    6.66
   4  -4   6  138.15    7.89
  -4  -4  -6  152.14    6.97
  -4  -4  -6  139.81    7.09
  -4  -4  -6  154.61    6.79
  -4   4  -7   -0.12    0.94
  -4  -4  -7   -0.39    0.72
  -4   4  -7   -0.33    0.88
  -4  -4  -7   -0.63    1.27
  -4  -4  -7    1.09    1.03
  -4  -4  -7   -1.22    4.73
  -4  -4  -7    0.41    1.33
   4  -4   7    0.60    1.54
  -4  -4  -8    0.90    0.72
  -4   4  -8    1.05    0.90
  -4   4  -8   -1.39    1.31
  -4  -4  -8   -0.66    1.05
  -4  -4  -8   -1.59    1.31
  -4  -4  -8   -0.90    1.44
   4  -4   8    0.83    1.99
  -4  -4  -9   10.49    1.53
  -4  -4  -9   10.27    1.22
  -4   4  -9    9.28    1.02
  -4  -4  -9   11.09    1.41
  -4  -4  -9    4.92   12.32
  -4  -4 -10    0.18    1.07
  -4  -4 -10    0.34    1.21
  -4   4 -10    2.07    0.65
  -4   4 -11   -0.32    0.72
  -4  -4 -11   -1.30    0.82
  -4  -4 -11    0.83    1.06
   4   5 -13    0.96    0.43
   4  -5 -12    0.55    3.33
   4   5 -12    0.67    0.82
   4   5 -12   -0.11    0.56
   4  -5 -12    2.42    4.81
   4   5 -12    1.23    0.88
   4   5 -11   57.67    2.83
   4  -5 -11   56.77    3.51
   4  -5 -11   60.97    7.75
   4   5 -11   53.52    2.69
   4   5 -10   78.41    3.70
   4  -5 -10   78.55    4.87
   4   5 -10   74.71    3.88
   4   5 -10   76.66    3.81
   4  -5 -10   76.27    4.52
   4  -5 -10   79.39    3.86
   4  -5  -9   56.34    3.02
   4  -5  -9   59.41    3.44
   4   5  -9   63.21    3.34
   4   5  -9   65.73    3.23
   4  -5  -9   62.10    3.11
   4   5  -9   63.14    3.33
   4  -5  -9   69.19    4.29
   4  -5  -9   62.52    3.18
   4   5  -9   60.12    3.05
   4   5  -8   22.76    1.97
   4  -5  -8   22.71    1.50
   4  -5  -8   21.84    1.72
   4   5  -8   21.01    2.68
   4   5  -8   24.89    2.01
   4   5  -8   25.35    1.77
   4  -5  -8   26.15    2.22
   4  -5  -8   22.32    2.68
   4   5  -8   18.90    2.79
   4   5  -8   23.19    1.55
  -4  -5   8   27.86    3.24
   4  -5  -8   24.73    1.82
   4  -5  -7    3.25    1.91
   4   5  -7   -1.15    2.33
   4  -5  -7    1.15    0.99
   4   5  -7    3.02    1.16
   4   5  -7    2.67    2.08
   4   5  -7    2.54    1.46
   4  -5  -7    0.94    1.04
   4  -5  -7    3.71    1.25
   4  -5  -7    3.77    1.42
   4   5  -6    3.68    0.79
   4   5  -6    4.18    2.30
   4  -5  -6    5.83    2.12
   4   5  -6    3.41    1.10
   4  -5  -6    4.15    1.07
   4   5  -6    2.86    2.13
   4   5  -6    2.82    1.41
   4  -5  -6    4.38    1.33
   4  -5  -6    6.10    1.23
   4  -5  -5    2.75    1.16
   4   5  -5    0.58    1.09
   4  -5  -5    1.01    1.07
   4   5  -5    2.30    0.95
  -4   5   5    2.21    0.77
   4   5  -5    3.11    1.28
   4   5  -5    2.56    0.84
   4  -5  -5    1.56    1.02
   4  -5  -5    3.55    2.06
   4   5  -5    1.91    2.20
   4   5  -4    4.29    1.48
  -4   5   4    6.80    0.90
   4   5  -4    6.43    1.22
   4   5  -4    3.28    2.42
   4   5  -4    6.16    0.98
   4   5  -4    5.57    1.03
   4  -5  -4    7.43    1.12
   4  -5  -3   41.07    2.30
   4   5  -3   40.06    2.23
   4   5  -3   40.75    2.19
   4  -5  -3   42.17    3.42
  -4   5   3   42.83    2.17
   4   5  -3   37.30    2.94
   4   5  -2    0.23    2.09
  -4   5   2    1.66    0.87
   4   5  -2    1.70    0.93
   4   5  -2    1.62    0.79
   4  -5  -2    1.90    1.83
   4  -5  -2   -0.26    0.96
   4  -5  -2    0.12    1.49
   4   5  -1  165.15    8.02
   4  -5  -1  157.37    8.15
   4  -5  -1  163.09    8.27
   4  -5  -1  159.52    7.16
   4   5  -1  147.21    7.05
   4   5  -1  181.05    8.35
  -4   5   1  160.96    7.11
  -4   5   0  114.77    5.24
   4  -5   0  116.57    5.28
   4  -5   0  112.18    5.28
   4   5   0  106.30    5.23
   4  -5   0  114.17    6.38
   4   5   0  124.86    6.17
   4   5   0  109.14    5.13
   4  -5   0  118.73    6.31
   4   5   1   -0.06    0.89
   4   5   1    2.48    1.60
   4  -5   1    0.99    1.49
   4  -5   1   -0.03    0.93
   4  -5   1    1.35    1.24
   4   5   2   -1.08    1.50
   4   5   2    0.24    0.87
  -4  -5  -2    0.77    0.85
   4  -5   2   -1.55    1.84
   4   5   2    1.42    1.44
   4  -5   2   -1.25    1.47
  -4  -5  -2   -0.03    1.20
   4  -5   2   -0.75    1.03
  -4  -5  -3   -0.76    1.20
   4   5   3    0.98    0.88
   4  -5   3   -1.64    1.93
   4   5   3   -1.25    1.54
  -4  -5  -3    1.24    0.97
  -4   5  -3   -0.13    1.04
   4   5   4   69.55    3.37
  -4  -5  -4   67.51    3.49
  -4  -5  -4   71.89    3.48
  -4   5  -4   75.11    3.50
   4  -5   4   71.26    4.80
   4   5   4   60.94    4.17
  -4  -5  -5   39.39    2.41
   4  -5   5   33.39    3.37
  -4  -5  -5   39.91    2.16
  -4   5  -5   42.50    2.34
  -4  -5  -5   40.69    2.29
  -4  -5  -6   87.02    4.34
   4  -5   6   78.76    5.30
  -4   5  -6   83.53    4.10
  -4  -5  -6   83.26    4.03
  -4  -5  -6   85.72    4.03
  -4  -5  -7   30.17    2.05
  -4  -5  -7   30.31    1.74
  -4   5  -7   26.89    1.73
  -4  -5  -7   29.83    2.12
  -4  -5  -7   28.31    5.86
   4  -5   7   19.51    2.69
  -4  -5  -8    9.23    1.03
  -4  -5  -8    9.94    1.55
  -4  -5  -8    8.28    1.42
  -4  -5  -8   10.14    1.40
   4  -5   8    8.80    1.17
  -4   5  -8    9.25    1.45
  -4  -5  -9    3.11    1.25
  -4  -5  -9    4.25    1.16
  -4   5 -10   32.06    1.88
  -4  -5 -10   33.25    1.97
  -4  -5 -10   34.33    1.89
  -4   5 -11   29.62    1.52
  -4  -5 -11   30.86    1.56
   4  -6 -12    0.70    3.07
   4   6 -12    4.37    0.59
   4  -6 -11    4.83    1.64
   4   6 -11    9.27    0.89
   4  -6 -11   10.06    4.27
   4   6 -10   22.51    1.48
   4  -6 -10   17.24    7.38
   4   6  -9   -0.26    1.19
   4  -6  -9    0.79    1.17
   4  -6  -9    0.72    4.36
   4   6  -9    1.02    1.03
   4   6  -9    0.21    1.28
   4   6  -9   -0.43    1.32
   4  -6  -9    0.88    0.96
   4  -6  -8    6.71    2.12
   4   6  -8    3.95    1.09
   4   6  -8    4.20    1.46
   4  -6  -8    6.44    1.24
   4   6  -8    3.88    1.47
   4  -6  -8    6.61    1.18
   4  -6  -8    3.97    0.80
   4   6  -8    4.76    1.29
   4  -6  -7    8.17    1.32
   4   6  -7    9.53    2.25
   4   6  -7    7.30    1.16
   4  -6  -7    7.78    1.21
   4   6  -7    9.08    1.57
   4  -6  -7   10.52    2.16
   4  -6  -7    7.17    1.16
  -4  -6   7   12.17    2.38
   4  -6  -6   14.14    1.38
   4   6  -6   13.16    1.27
   4   6  -6   10.50    2.33
   4  -6  -6    8.68    2.32
   4   6  -6   13.36    2.58
   4  -6  -6   15.15    1.46
   4   6  -6   12.94    1.15
   4   6  -6   13.36    1.60
  -4  -6   6   16.82    2.70
  -4   6   5    7.81    0.96
   4   6  -5    5.46    1.07
   4  -6  -5    6.40    1.20
   4  -6  -5    7.28    1.25
   4   6  -5    5.20    2.26
   4  -6  -5    3.35    2.08
   4   6  -5    5.17    1.35
  -4   6   4    2.24    0.92
   4   6  -4    2.74    1.07
   4  -6  -4    1.66    1.09
   4  -6  -4    3.92    1.21
   4   6  -4    3.37    2.36
   4   6  -4    4.14    1.23
   4   6  -3    4.85    1.63
  -4   6   3   10.20    1.12
   4   6  -3    9.42    1.23
   4  -6  -3    8.28    1.16
   4   6  -3    7.36    2.53
   4  -6  -3    8.71    2.25
   4  -6  -3   12.07    1.37
   4  -6  -2   26.04    2.95
   4  -6  -2   25.54    1.66
   4  -6  -2   21.87    2.51
   4   6  -2   26.70    1.81
  -4   6   2   28.26    1.73
   4   6  -2   25.79    2.68
   4  -6  -1   11.27    2.20
   4   6  -1   18.85    2.44
  -4   6   1   13.39    1.35
   4  -6  -1   18.65    2.54
   4  -6  -1   15.33    1.45
   4  -6   0   92.08    4.57
  -4  -6   0   99.01    4.68
  -4   6   0   97.39    4.55
   4   6   0   93.31    4.53
   4  -6   0   88.84    5.73
   4  -6   0   80.65    5.63
   4   6   0  104.71    5.84
   4  -6   1    0.35    1.82
   4   6   1    0.33    1.37
   4   6   1    1.30    1.04
   4  -6   1   -0.45    1.12
   4  -6   1    0.15    1.63
   4   6   1    2.08    1.83
  -4  -6  -2  235.25   10.04
   4   6   2  218.75    9.93
  -4  -6  -2  210.53    9.91
   4  -6   2  199.37   10.82
   4  -6   2  232.21   10.00
  -4  -6  -3  142.25    8.67
   4   6   3  165.13    7.72
  -4  -6  -3  161.24    7.74
  -4   6  -3  177.97    7.80
  -4  -6  -3  182.85    7.82
   4  -6   3  159.68    9.17
   4  -6   3  175.97    7.81
   4   6   4    0.95    0.95
  -4  -6  -4    0.12    1.17
  -4   6  -4    0.84    1.15
  -4  -6  -4    2.08    1.24
   4  -6   4    3.24    1.98
   4  -6   4    0.82    1.18
  -4  -6  -5   10.84    1.35
  -4   6  -5   13.14    1.37
   4  -6   5   13.95    2.41
   4  -6   5   10.38    1.38
  -4  -6  -5   12.25    1.49
  -4  -6  -6   -0.61    1.33
   4  -6   6   -0.86    1.12
  -4  -6  -6    0.40    1.00
  -4   6  -6   -0.13    0.98
   4  -6   7    8.14    1.13
  -4  -6  -7    9.66    1.44
  -4  -6  -7    9.36    1.39
  -4  -6  -8    2.08    1.12
  -4  -6  -8    0.86    1.15
  -4   6  -8    3.52    1.28
  -4  -6  -8    2.35    1.24
  -4   6  -8    4.99    1.58
  -4  -6  -9    6.01    1.08
  -4   6  -9    8.43    1.34
  -4  -6  -9    7.93    1.03
  -4  -6 -10    0.37    0.65
  -4  -6 -10    0.34    0.68
   4   7 -10    0.17    0.54
   4  -7 -10    4.54    2.97
   4  -7  -9    3.46    0.82
   4   7  -9    2.67    1.06
   4  -7  -9    4.88    1.88
   4   7  -9    3.14    0.74
   4  -7  -8   26.13    1.67
   4  -7  -8   22.95    1.58
   4   7  -8   22.06    1.68
   4   7  -8   21.80    1.39
   4  -7  -7    5.48    1.09
   4  -7  -7    3.57    0.96
   4  -7  -7    1.04    5.34
   4   7  -7    4.36    1.23
   4   7  -7    4.36    1.32
   4   7  -7    4.17    1.31
  -4  -7   6    1.19    1.03
  -4   7   6    1.13    0.78
   4  -7  -6   -0.68    1.07
   4   7  -6    0.83    1.26
   4  -7  -6    2.66    1.04
   4  -7  -6   -1.11    1.08
   4   7  -6    1.44    0.79
   4  -7  -5   47.54    2.49
  -4  -7   5   39.34    2.45
  -4   7   5   43.18    2.25
   4   7  -5   44.08    2.34
   4   7  -5   39.25    2.38
  -4  -7   5   38.74    3.73
   4  -7  -5   43.41    2.38
   4  -7  -5   37.69    3.62
  -4  -7   4    4.11    2.01
  -4   7   4    4.46    1.00
   4   7  -4    3.78    1.14
  -4  -7   4    5.94    1.39
   4  -7  -4    5.32    1.06
   4  -7  -4    5.17    1.28
   4  -7  -3    3.42    2.08
  -4  -7   3    3.94    2.01
   4   7  -3    1.37    1.15
  -4  -7   3    0.31    1.38
   4  -7  -3    1.56    0.92
  -4   7   3    0.63    0.98
  -4  -7   2   -0.17    1.97
  -4   7   2    3.67    1.12
   4  -7  -2    4.54    2.08
   4   7  -2    6.57    1.27
  -4  -7   2    3.22    1.45
   4   7  -1   32.76    3.16
   4  -7  -1   26.12    2.90
  -4  -7   1   27.85    2.88
   4   7  -1   31.72    3.14
   4  -7  -1   29.52    3.23
  -4  -7   1   30.10    2.20
  -4   7   1   29.63    1.97
   4  -7  -1   32.28    2.06
   4   7   0    4.39    1.90
  -4   7   0    5.24    1.28
   4  -7   0    5.75    2.08
   4  -7   0    4.59    1.30
   4  -7   0    7.48    2.15
  -4  -7   0    5.94    1.48
   4   7   0    5.12    1.25
   4   7   1   35.72    2.14
   4  -7   1   31.42    3.22
   4  -7   1   30.49    3.07
   4   7   1   33.56    3.19
   4  -7   1   34.33    2.18
   4   7   2   52.69    2.80
   4  -7   2   54.07    4.26
   4   7   2   51.88    4.00
  -4   7  -2   60.15    2.92
  -4  -7  -2   48.90    2.72
   4  -7   2   52.85    2.89
   4   7   3   19.36    1.53
  -4  -7  -3   15.81    2.22
  -4  -7  -3   17.83    1.53
  -4   7  -3   20.95    1.65
  -4  -7  -3   21.76    1.74
   4   7   3   15.64    2.41
   4  -7   3   18.23    1.64
   4  -7   4   -0.85    1.18
  -4   7  -4    0.35    1.11
  -4  -7  -4    0.14    1.13
   4   7   4   -1.69    0.98
  -4  -7  -4    0.86    1.20
   4  -7   5    0.70    1.03
  -4  -7  -5    1.10    1.19
  -4   7  -5    0.28    0.99
  -4  -7  -5    0.51    1.07
   4  -7   6   22.43    1.48
  -4  -7  -6   20.63    1.47
  -4   7  -6   22.38    1.42
  -4  -7  -6   21.74    1.72
  -4   7  -7    1.80    1.29
  -4  -7  -7    1.93    1.04
  -4   7  -7    1.22    1.42
  -4  -7  -8    1.59    0.91
  -4   7  -8    0.13    1.00
  -4  -7  -8   -0.21    0.84
  -4   7  -8    1.69    1.21
  -4   7  -9    0.89    0.56
  -4  -7  -9    1.42    0.60
   4   8  -9    1.69    0.63
   4  -8  -9    0.72    0.48
   4   8  -8    2.35    0.88
   4  -8  -8    1.82    0.75
   4   8  -8    2.37    0.82
   4  -8  -8    2.52    2.46
   4  -8  -7    5.35    0.97
   4  -8  -7    7.27    1.68
   4   8  -7    5.66    1.04
   4  -8  -6   -0.54    1.12
   4   8  -6    1.34    1.06
   4  -8  -6    1.27    0.87
   4  -8  -5    7.82    1.03
   4   8  -5    9.43    1.05
   4  -8  -5   10.98    1.24
  -4  -8   5    8.88    1.09
  -4   8   5   10.14    0.98
  -4  -8   4   24.63    1.75
  -4   8   4   29.85    1.65
   4   8  -4   28.91    1.75
   4  -8  -4   23.60    1.53
   4   8  -3    7.89    1.21
  -4  -8   3    7.67    1.30
   4   8  -3    7.74    0.80
  -4   8   3    8.79    1.13
  -4  -8   2   40.45    2.62
  -4   8   2   45.84    2.51
   4   8  -1   31.40    2.03
   4  -8  -1   33.05    2.07
  -4  -8   1   29.07    2.08
  -4   8   1   30.83    1.96
   4   8   0   27.29    1.88
   4  -8   0   28.33    1.89
  -4   8   0   27.06    1.85
  -4  -8   0   25.64    1.94
   4   8   1    1.24    1.14
   4  -8   1    2.33    1.18
  -4  -8  -1    1.77    1.27
   4   8   2   -0.06    1.05
  -4   8  -2    0.80    1.07
   4  -8   2    2.24    1.12
   4   8   3   28.65    1.72
   4  -8   3   27.55    1.76
  -4  -8  -3   24.69    1.81
  -4   8  -3   26.28    1.75
  -4  -8  -4    0.85    1.03
  -4  -8  -4    0.79    1.03
   4   8   4    1.87    0.81
  -4   8  -4    1.92    0.94
   4  -8   4    1.43    0.93
  -4  -8  -5    3.72    0.93
  -4  -8  -5    3.27    0.99
  -4   8  -5    3.82    0.81
  -4  -8  -5    2.36    0.99
   4  -8   5    3.77    0.82
  -4  -8  -6    1.62    0.85
  -4  -8  -6    1.11    0.86
  -4   8  -6    3.68    1.15
  -4  -8  -7    0.80    0.68
  -4  -8  -7    1.56    0.68
  -4   8  -7    0.73    0.56
  -4  -8  -7    1.03    0.73
  -4  -8  -8    0.70    0.37
  -4  -8  -8    0.41    0.40
   4   9  -7    5.22    0.60
   4   9  -7    5.33    0.65
   4  -9  -6    0.96    0.65
   4   9  -6   -0.87    0.71
   4  -9  -5    0.70    0.68
   4   9  -5   -0.82    0.83
   4  -9  -5    0.45    0.75
  -4   9   4   -0.38    0.69
   4   9  -4    0.62    0.73
   4  -9  -4   -1.53    0.83
  -4   9   3   10.56    1.01
  -4  -9   3   11.27    1.04
   4  -9  -3   11.83    1.14
   4   9  -3   12.88    1.11
   4  -9  -2    1.99    0.92
  -4  -9   2    1.96    0.91
  -4   9   2    1.48    0.81
   4  -9  -1    3.89    0.97
   4   9  -1    3.68    0.72
  -4   9   1    3.93    0.88
  -4  -9   1    2.31    0.95
   4   9  -1    4.52    1.03
   4  -9   0    0.08    0.93
  -4   9   0    0.76    0.84
  -4  -9   0    1.57    0.92
   4   9   0    0.44    0.93
   4  -9   1    0.97    0.88
  -4  -9  -1    1.13    0.92
   4   9   1    1.69    0.88
   4  -9   2    1.75    0.82
  -4   9  -2    2.32    0.78
   4   9   2    1.97    0.84
  -4  -9  -2    2.25    0.79
  -4  -9  -3   18.90    1.29
   4   9   3   20.65    1.23
   4  -9   3   19.62    1.25
  -4   9  -3   21.76    1.28
  -4  -9  -4   67.17    3.20
  -4  -9  -4   67.22    3.22
  -4   9  -4   75.06    3.28
  -4  -9  -4   68.42    3.20
   4  -9   4   66.75    3.10
  -4  -9  -5    1.32    0.55
  -4  -9  -5    1.64    0.53
  -4  -9  -6    1.98    0.42
  -4   9  -6    3.04    0.48
   4 -10  -4    3.83    0.41
   4 -10  -3    0.72    0.42
   4  10  -3   -0.44    0.43
   4  10  -3    0.31    0.49
   4 -10  -2   23.59    1.19
   4 -10  -1    2.00    0.55
   4  10  -1    1.62    0.57
   4 -10   0    1.00    0.50
   4  10   0    1.43    0.53
   4  10   1    1.77    0.48
  -4  10  -2   -0.33    0.35
   5   0 -14    1.58    0.63
   5   0 -13   -0.34    0.86
   5   0 -13    0.69    1.04
   5   0 -13   -0.64    0.94
   5   0 -12    0.71    1.22
   5   0 -12    1.83    2.47
   5   0 -12    1.03    1.06
   5   0 -12    0.03    1.26
   5   0 -12   -0.90    1.14
   5   0 -11    0.94    1.46
   5   0 -11   -0.80    1.12
   5   0 -11   -0.30    1.12
   5   0 -11   -0.04    1.39
   5   0 -10   10.10    1.64
   5   0 -10    8.34    1.24
   5   0 -10    8.82    2.61
   5   0 -10    8.72    1.32
   5   0 -10    7.94    1.25
   5   0 -10   10.66    1.63
   5   0  -9    0.73    1.19
   5   0  -9   -1.63    2.38
   5   0  -9    1.10    1.11
   5   0  -9   -1.14    1.47
   5   0  -9    0.86    1.44
   5   0  -9    0.60    1.09
   5   0  -8   59.18    4.10
   5   0  -8   54.59    2.98
   5   0  -8   53.74    2.87
   5   0  -8   53.29    2.83
   5   0  -8   56.73    2.92
   5   0  -8   56.29    2.93
   5   0  -8   56.30    2.89
   5   0  -8   52.58    2.94
   5   0  -8   53.29    2.84
   5   0  -7    0.28    1.19
   5   0  -7   -0.61    1.00
   5   0  -7   -0.07    1.01
   5   0  -7    0.57    0.68
   5   0  -7   -0.25    0.88
   5   0  -7    0.09    1.04
   5   0  -7    0.12    2.02
   5   0  -7    0.97    1.06
   5   0  -6   14.21    2.31
   5   0  -5    2.00    1.87
   5   0  -5   -0.14    1.09
   5   0  -4   70.06    3.55
   5   0  -4   73.26    4.03
   5   0  -4   63.79    3.23
   5   0  -3    1.11    1.36
   5   0  -3   -0.33    1.50
   5   0  -3   -2.11    1.83
   5   0  -3   -0.36    0.98
   5   0  -3    0.51    1.37
   5   0  -2  568.38   23.50
   5   0  -2  499.35   23.13
   5   0  -2  557.79   23.49
   5   0  -1   -0.20    1.59
   5   0   0  118.95    5.86
   5   0   1   -0.68    1.30
  -5   0  -1   -0.65    0.75
   5   0   2   58.10    3.56
   5   0   2   57.48    3.20
  -5   0  -2   52.91    2.67
   5   0   3   -0.09    1.75
   5   0   3   -0.13    1.08
   5   0   4   37.96    2.95
  -5   0  -4   35.75    2.04
   5   0   4   38.32    2.40
  -5   0  -5    0.68    0.91
  -5   0  -5   -0.16    0.93
   5   0   5    1.13    1.63
   5   0   6   18.39    2.36
  -5   0  -6   20.16    1.52
  -5   0  -6   19.03    1.52
   5   0   7   -1.73    1.70
  -5   0  -7    0.78    1.17
  -5   0  -7    0.57    1.12
  -5   0  -7   -0.21    1.52
  -5   0  -8    8.31    1.34
  -5   0  -8    7.01    1.63
  -5   0  -9    0.58    1.20
  -5   0  -9    0.55    1.58
  -5   0 -10    5.55    1.45
  -5   0 -10    3.45    1.14
  -5   0 -11   -0.59    1.33
  -5   0 -12   31.35    1.76
   5   1 -14    0.94    0.61
   5   1 -14    2.00    0.71
   5  -1 -13   31.68    2.33
   5  -1 -13   31.20    1.84
   5   1 -13   32.93    1.87
   5  -1 -13   31.65    1.86
   5  -1 -13   34.63    5.86
   5  -1 -12    9.93    2.15
   5   1 -12    8.48    4.26
   5  -1 -12    7.33    1.40
   5  -1 -12    9.76    1.29
   5  -1 -12    8.37    1.12
   5  -1 -12    6.26    1.30
   5  -1 -12    7.12    2.51
   5  -1 -11   26.14    2.03
   5   1 -11   23.82    1.91
   5   1 -11   26.49    2.00
   5   1 -11   27.42    1.90
   5  -1 -11   28.57    2.14
   5  -1 -11   26.63    1.98
   5  -1 -11   26.93    1.81
   5  -1 -11   25.77    1.92
   5   1 -10   76.29    3.95
   5   1 -10   75.12    3.80
   5  -1 -10   82.89    3.89
   5   1 -10   78.48    3.96
   5   1 -10   87.46    4.00
   5   1 -10   77.77    3.98
   5   1 -10   85.13    3.99
   5  -1 -10   82.11    4.03
   5  -1 -10   86.03    3.96
   5  -1 -10   69.13    3.76
   5   1 -10   74.18    3.99
   5  -1 -10   82.04    4.09
   5  -1  -9   34.24    2.33
   5  -1  -9   37.79    3.36
   5  -1  -9   36.53    2.04
   5  -1  -9   31.92    2.14
   5   1  -9   37.74    2.13
   5  -1  -9   35.08    2.10
   5   1  -9   31.80    2.35
   5   1  -9   34.92    2.13
   5   1  -9   33.22    2.06
   5  -1  -9   31.19    2.06
   5  -1  -9   30.40    2.07
   5  -1  -9   31.53    1.97
   5  -1  -8    8.18    1.10
   5  -1  -8    9.79    1.16
   5   1  -8    9.11    1.52
   5  -1  -8    9.78    1.31
   5  -1  -8    9.00    1.29
   5   1  -8    9.56    1.20
   5   1  -8    9.52    1.33
   5  -1  -8    9.68    1.20
   5  -1  -8    9.09    2.26
   5  -1  -8    8.62    1.30
   5   1  -8   10.62    1.04
   5  -1  -7   29.95    2.77
   5   1  -7   25.11    1.69
   5  -1  -7   26.33    1.79
   5   1  -7   23.95    1.79
   5  -1  -7   26.14    1.69
   5   1  -7   25.14    1.55
   5   1  -7   23.18    1.66
   5  -1  -7   22.13    1.63
   5  -1  -7   26.15    1.64
   5   1  -7   25.50    1.63
   5  -1  -7   25.10    1.57
   5  -1  -6  127.32    6.93
   5  -1  -6  135.05    6.77
   5  -1  -5    0.37    0.86
   5  -1  -5    0.53    1.73
   5   1  -5   -0.10    2.08
   5   1  -5    1.43    1.02
   5   1  -4  446.31   19.12
   5   1  -4  451.97   19.45
   5   1  -4  416.14   18.68
   5  -1  -4  428.34   18.71
   5   1  -3    0.46    1.43
   5  -1  -3   -0.15    1.22
   5   1  -3    1.46    1.07
   5  -1  -3    1.12    1.60
   5   1  -3   -1.60    2.13
   5  -1  -3   -1.66    1.40
   5   1  -3   -1.17    1.58
   5   1  -3   -0.60    0.96
   5  -1  -2    0.42    0.76
   5  -1  -2    4.56    1.52
   5  -1  -2    0.66    1.27
   5   1  -2   -0.74    1.44
   5   1  -2   -0.31    1.06
   5  -1  -2    0.72    1.40
   5   1  -2    0.40    1.50
   5  -1  -2    1.70    1.09
   5   1  -2   -0.66    1.54
   5   1  -1   78.68    4.28
   5  -1  -1   74.64    4.23
   5   1  -1   81.68    4.34
   5  -1  -1   80.55    4.32
   5  -1   0  208.56    9.56
   5  -1   0  201.19    9.35
   5   1   0  220.29    9.51
  -5   1   0  195.33    8.85
   5   1   1   72.32    4.10
   5  -1   1   64.05    3.68
  -5   1  -1   70.92    3.32
   5   1   1   79.06    4.06
   5   1   2  137.10    6.70
   5  -1   2  139.80    6.82
  -5   1  -2  128.59    5.93
   5   1   3    1.10    1.66
   5  -1   3    0.42    1.86
   5   1   4   20.66    2.21
   5  -1   4   17.32    2.37
  -5   1  -4   19.79    1.41
  -5   1  -5    2.78    0.94
  -5  -1  -5    2.75    0.99
  -5  -1  -5    3.23    0.97
   5   1   5    1.30    1.65
   5  -1   5    3.07    1.89
  -5   1  -5    2.80    0.99
   5   1   6   -0.23    1.59
   5  -1   6    0.27    1.97
  -5   1  -6   -0.20    0.98
  -5  -1  -6    1.75    1.08
  -5  -1  -6    0.91    1.02
  -5  -1  -7    4.87    1.01
  -5   1  -7    5.21    1.72
  -5  -1  -7    5.59    1.42
  -5  -1  -7    5.70    1.30
  -5   1  -7    3.85    1.17
  -5  -1  -7    6.15    1.24
   5  -1   7    4.14    1.95
  -5  -1  -8  165.02    7.86
  -5   1  -8  167.22    7.82
  -5  -1  -8  171.05    7.82
  -5  -1  -8  162.97    7.66
  -5  -1  -8  167.37    7.71
  -5   1  -8  184.34    7.86
  -5  -1  -8  169.13    7.79
  -5   1  -8  169.07    7.74
  -5   1  -9    2.79    1.25
  -5  -1  -9    3.59    1.25
  -5  -1  -9    2.60    1.38
  -5  -1  -9    4.88    1.29
  -5   1  -9    3.80    1.73
  -5   1  -9    2.94    1.12
  -5  -1  -9    4.45    0.98
  -5   1 -10   14.80    1.69
  -5   1 -10   15.22    1.75
  -5   1 -10   13.07    1.27
  -5  -1 -10   13.02    1.41
  -5  -1 -10   13.87    1.38
  -5   1 -10   11.79    1.39
  -5   1 -11   15.55    1.55
  -5  -1 -11   16.75    1.61
  -5   1 -11   14.42    1.46
  -5  -1 -11   14.09    1.23
  -5   1 -11   15.46    1.27
  -5   1 -12    0.32    0.80
  -5  -1 -12   -0.32    0.94
  -5   1 -12    0.17    0.57
  -5  -1 -12    0.02    0.54
   5   2 -14    0.59    0.53
   5  -2 -13   -1.40    3.05
   5   2 -13    1.74    0.86
   5  -2 -12    0.36    2.18
   5  -2 -12    1.29    1.33
   5  -2 -12    0.66    1.08
   5  -2 -12    1.89    2.60
   5   2 -12    2.16    1.28
   5   2 -12    0.62    1.07
   5   2 -11    5.47    1.27
   5   2 -11    3.89    1.20
   5   2 -11    3.94    1.41
   5  -2 -11    5.32    1.30
   5  -2 -11    5.06    1.30
   5  -2 -11    3.63    3.36
   5  -2 -11    4.00    0.97
   5  -2 -11    3.69    1.55
   5   2 -11    0.82    1.20
   5   2 -11    3.65    3.07
   5  -2 -11    4.25    1.55
   5   2 -11    3.51    1.04
   5   2 -10    0.44    1.22
   5   2 -10    0.39    1.18
   5  -2 -10   -0.95    1.57
   5   2 -10    3.55    2.45
   5   2 -10   -0.20    1.16
   5  -2 -10    0.66    1.01
   5  -2 -10    1.02    1.32
   5   2 -10    3.06    1.13
   5  -2 -10   -0.03    1.02
   5  -2 -10   -0.12    1.26
   5   2 -10    0.61    1.29
   5   2  -9   17.87    1.52
   5   2  -9   16.69    1.58
   5  -2  -9   20.66    1.64
   5  -2  -9   16.98    1.62
   5   2  -9   20.93    1.59
   5   2  -9   17.24    1.67
   5  -2  -9   17.09    1.49
   5  -2  -9   17.43    1.68
   5   2  -9   17.77    2.93
   5  -2  -9   18.33    1.55
   5  -2  -8   22.39    1.83
   5   2  -8   29.11    1.71
   5  -2  -8   25.33    2.72
   5   2  -8   26.57    3.12
   5   2  -8   25.27    1.78
   5  -2  -8   27.34    1.98
   5   2  -8   27.41    1.81
   5  -2  -8   26.11    1.78
   5   2  -8   27.16    1.82
   5   2  -8   24.88    1.83
   5  -2  -8   26.08    1.71
   5   2  -8   28.73    1.79
   5  -2  -8   26.86    1.89
   5  -2  -8   24.55    1.89
   5  -2  -8   26.63    1.80
   5  -2  -8   23.99    1.85
   5  -2  -7  158.78    7.48
   5   2  -7  164.91    7.52
   5  -2  -7  164.98    7.56
   5  -2  -7  168.80    8.31
   5   2  -7  156.96    8.60
   5  -2  -7  159.48    8.54
   5   2  -7  166.53    7.50
   5  -2  -7  168.76    7.50
   5   2  -7  165.48    7.51
   5  -2  -7  169.45    7.52
   5   2  -7  161.49    7.51
   5  -2  -7  166.80    7.47
   5  -2  -7  160.07    7.48
   5   2  -7  158.77    7.48
   5   2  -7  157.20    7.43
   5  -2  -7  164.42    7.54
   5  -2  -7  168.97    7.48
   5   2  -7  184.44    7.51
   5  -2  -6   12.04    1.29
   5   2  -6   10.75    1.09
   5   2  -6   11.64    1.12
   5  -2  -6   13.74    1.16
   5   2  -6   10.50    1.16
   5  -2  -6   13.23    1.31
   5   2  -6   12.78    1.17
   5  -2  -6   11.28    1.15
   5  -2  -6   12.06    2.02
   5  -2  -6   13.73    2.00
   5   2  -6   12.55    1.19
   5   2  -6   13.61    2.19
   5  -2  -6   10.15    1.21
   5  -2  -5    0.19    0.90
   5  -2  -5    0.35    1.49
   5   2  -5    1.45    1.86
   5  -2  -5   -0.18    1.09
   5  -2  -4   43.30    3.15
   5  -2  -4   42.64    2.29
   5   2  -4   42.23    2.23
   5  -2  -4   45.01    2.33
   5   2  -3    3.79    1.58
   5  -2  -3    1.14    1.19
   5   2  -3    2.08    1.28
   5   2  -3    1.66    0.91
   5  -2  -3    1.58    1.02
   5   2  -3    3.86    1.55
   5   2  -3    1.52    1.92
   5  -2  -3    1.47    1.65
   5  -2  -2   29.52    1.89
   5   2  -2   37.61    2.68
   5   2  -2   38.58    2.52
   5  -2  -2   33.43    2.51
   5  -2  -2   36.47    1.91
   5  -2  -2   37.39    1.97
   5   2  -2   38.53    2.88
   5  -2  -2   34.85    2.69
  -5   2   1   36.87    1.91
   5  -2  -1   40.45    2.82
   5  -2  -1   37.32    1.98
   5   2  -1   37.86    2.79
   5   2  -1   40.26    2.79
   5  -2  -1   35.25    2.70
   5  -2   0   26.53    1.46
   5  -2   0   24.34    2.09
   5   2   0   25.09    2.66
   5   2   0   21.92    2.25
  -5   2   0   22.48    1.42
   5   2   1   78.86    4.41
   5  -2   1   78.30    3.57
  -5   2  -1   75.19    3.60
   5  -2   1   74.72    4.06
   5  -2   2    0.05    0.92
   5   2   2   -0.99    1.65
   5  -2   2   -0.84    1.60
   5   2   3  290.90   13.82
   5  -2   3  304.16   14.00
  -5  -2  -4   45.84    2.53
  -5  -2  -4   48.25    2.57
  -5   2  -4   50.02    2.55
   5   2   4   48.03    3.36
   5  -2   4   55.88    3.82
  -5   2  -5   12.92    1.14
  -5  -2  -5   11.35    1.27
  -5  -2  -5   10.54    1.75
  -5  -2  -5   13.00    1.30
  -5   2  -5   11.72    1.23
   5  -2   5   13.77    2.52
   5   2   5   11.25    1.97
  -5  -2  -6    0.07    0.97
  -5  -2  -6    0.94    1.11
  -5   2  -6    1.33    0.93
  -5   2  -6    0.20    1.04
   5  -2   6    1.57    2.12
   5   2   6    0.23    1.62
  -5  -2  -6   -0.57    2.12
  -5  -2  -6    1.18    1.11
  -5  -2  -7   25.57    7.36
  -5  -2  -7   29.09    2.02
   5  -2   7   28.90    3.25
  -5  -2  -7   34.73    2.01
  -5  -2  -7   32.45    2.16
  -5   2  -7   33.28    1.95
  -5  -2  -8   -0.54    1.07
  -5   2  -8    1.22    1.82
  -5   2  -8    2.99    1.02
  -5   2  -8    1.72    1.21
  -5  -2  -8   -0.84    1.12
  -5  -2  -8    0.39    1.38
  -5   2  -9    4.28    1.78
  -5   2  -9    1.15    1.36
  -5  -2  -9    1.63    1.11
  -5   2  -9    1.99    1.16
  -5  -2  -9    1.89    1.04
  -5  -2  -9    2.00    1.38
  -5   2  -9    2.82    0.97
  -5   2 -10   68.81    3.57
  -5  -2 -10   63.28    3.28
  -5  -2 -10   68.46    3.34
  -5   2 -10   68.86    3.37
  -5   2 -10   69.78    3.40
  -5  -2 -11   11.68    1.00
  -5   2 -11   12.37    1.06
  -5   2 -11   13.41    1.48
  -5   2 -11   11.89    1.18
  -5  -2 -12   22.85    1.14
  -5   2 -12   22.26    1.16
   5   3 -13   16.76    1.25
   5   3 -13   16.96    1.15
   5  -3 -13   17.24    5.91
   5  -3 -12   21.22    2.37
   5   3 -12   23.40    1.56
   5   3 -12   23.29    1.67
   5  -3 -12   25.21    3.10
   5  -3 -12   21.31    3.79
   5  -3 -11    0.59    1.44
   5  -3 -11    2.12    2.10
   5   3 -11    0.61    1.08
   5  -3 -11    1.43    1.03
   5   3 -10    4.09    2.29
   5   3 -10    4.46    1.70
   5   3 -10    0.63    1.29
   5  -3 -10   -0.25    1.17
   5  -3 -10    1.00    1.47
   5   3 -10    3.54    1.20
   5  -3 -10    1.55    1.29
   5   3 -10    0.75    1.11
   5  -3 -10    3.38    1.15
   5  -3  -9   26.81    2.11
   5  -3  -9   26.43    1.83
   5   3  -9   26.35    2.02
   5   3  -9   30.39    1.91
   5   3  -9   28.08    1.93
   5   3  -9   27.95    1.97
   5   3  -9   26.84    3.26
   5  -3  -9   28.35    2.83
   5  -3  -9   27.59    1.94
   5  -3  -8    7.47    1.51
   5   3  -8    6.21    1.25
   5   3  -8    5.74    1.22
   5   3  -8    6.88    1.17
   5   3  -8    6.02    1.35
   5  -3  -8    6.99    1.36
   5   3  -8    6.66    1.30
   5  -3  -8    6.76    1.12
   5  -3  -8    4.64    2.00
   5   3  -8    3.10    2.57
   5  -3  -8    7.02    1.31
   5  -3  -7    1.27    1.29
   5  -3  -7   -0.35    1.29
   5   3  -7    0.76    1.03
   5  -3  -7    0.65    0.97
   5   3  -7   -0.26    0.92
   5   3  -7    2.43    2.29
   5  -3  -7    0.78    1.87
   5   3  -7    0.44    1.01
   5   3  -7    0.42    0.98
   5  -3  -7    0.07    1.13
   5   3  -7    0.10    1.06
   5   3  -7   -0.91    1.94
   5  -3  -7    0.33    1.12
   5   3  -7    0.29    1.29
   5   3  -6   83.24    4.18
   5  -3  -6   92.81    4.24
   5  -3  -6   86.64    4.18
   5   3  -6   93.49    4.20
   5   3  -6   85.41    4.11
   5   3  -6   85.07    4.16
   5  -3  -6   87.73    4.20
   5   3  -6   86.33    4.17
   5  -3  -6   89.47    4.20
   5   3  -6   93.31    5.50
   5  -3  -6   83.87    5.32
   5   3  -6   84.76    4.21
   5   3  -6   82.38    5.18
   5   3  -5   16.37    2.43
   5  -3  -5   17.69    1.32
   5  -3  -5   16.80    1.33
   5  -3  -5   15.98    1.37
   5   3  -5   12.09    2.50
   5   3  -5   15.76    1.26
   5  -3  -4   90.64    4.31
   5  -3  -4   89.32    4.25
   5   3  -4   97.89    5.55
   5  -3  -4   89.55    5.26
   5   3  -3  102.59    5.46
   5   3  -3   98.69    5.26
   5   3  -3   99.43    5.42
   5  -3  -3   93.35    4.44
   5   3  -3   97.89    5.23
   5  -3  -3   90.83    4.86
   5  -3  -3   98.51    5.47
  -5   3   3   96.48    4.38
   5   3  -2   36.04    2.96
   5   3  -2   34.90    2.79
   5   3  -2   35.87    2.96
   5  -3  -2   32.37    1.94
   5   3  -2   38.16    2.80
   5   3  -2   39.58    2.86
   5  -3  -2   35.64    2.83
  -5   3   2   33.94    1.85
   5  -3  -1   44.69    3.19
   5   3  -1   47.16    3.26
   5   3  -1   47.94    3.29
  -5   3   1   44.05    2.30
   5  -3   0   17.93    1.99
   5   3   0   18.00    2.23
   5   3   0   21.01    2.22
   5   3   0   16.78    2.27
  -5   3   0   18.10    1.29
   5   3   1    3.95    1.73
   5   3   1    3.02    1.58
  -5   3  -1    1.31    0.87
   5  -3   1    2.52    1.71
   5  -3   1    0.99    1.21
   5  -3   2   11.81    2.06
   5  -3   2   10.05    1.42
   5   3   2    9.78    1.95
   5  -3   3   40.73    3.16
   5   3   3   39.08    2.99
  -5  -3  -3   37.28    2.08
  -5  -3  -4   39.89    2.32
  -5  -3  -4   41.54    2.37
   5  -3   4   40.74    3.27
   5   3   4   45.11    3.28
  -5   3  -4   44.16    2.34
  -5  -3  -4   41.55    2.18
   5  -3   5    2.88    1.65
  -5  -3  -5    3.11    1.11
   5   3   5    3.21    1.71
  -5   3  -5    2.43    1.12
  -5  -3  -5    2.47    1.07
  -5  -3  -6    6.02    1.06
   5  -3   6    6.63    2.49
  -5  -3  -6    6.68    1.34
  -5  -3  -6    6.94    1.24
  -5   3  -6    4.80    1.15
  -5  -3  -7  114.18    5.29
  -5   3  -7  103.58    5.05
  -5  -3  -7  109.41    5.07
  -5   3  -7  107.16    5.12
  -5  -3  -7   85.64    9.39
  -5  -3  -7  100.84    5.26
  -5  -3  -7  113.81    5.15
   5  -3   7   96.48    6.48
  -5  -3  -7  105.91    5.13
  -5   3  -8   98.79    4.74
  -5  -3  -8   87.10    4.34
  -5   3  -8   86.41    4.40
  -5  -3  -8   90.78    4.44
  -5  -3  -8   93.13    4.60
  -5  -3  -8   93.04    4.45
  -5  -3  -9    0.80    1.30
  -5  -3  -9    0.41    0.88
  -5   3  -9    0.43    1.00
  -5  -3  -9    1.30    1.11
  -5  -3  -9    0.03    1.13
  -5   3  -9   -1.40    1.80
  -5   3 -10   28.20    2.00
  -5  -3 -10   24.47    1.59
  -5  -3 -10   21.69    1.43
  -5   3 -10   24.48    1.52
  -5  -3 -10   25.37    1.62
  -5  -3 -10   23.98    1.81
  -5  -3 -11    4.87    0.73
  -5   3 -11    4.71    1.14
  -5   3 -11    5.60    0.65
   5  -4 -13   19.42    3.06
   5   4 -13   24.26    1.34
   5   4 -12    7.80    1.11
   5   4 -12    8.71    0.90
   5  -4 -12    9.37    4.55
   5  -4 -12    8.80    2.60
   5  -4 -11    2.03    1.11
   5   4 -11    2.88    0.96
   5  -4 -11    3.45    2.35
   5  -4 -11    2.62    1.71
   5   4 -11    1.66    1.14
   5   4 -10   58.14    3.21
   5   4 -10   59.18    3.02
   5   4 -10   57.45    2.91
   5  -4 -10   47.32    2.79
   5   4 -10   57.62    3.05
   5  -4 -10   56.06    3.10
   5  -4 -10   59.68    2.99
   5  -4 -10   55.91    3.03
   5  -4  -9   30.85    2.08
   5   4  -9   31.12    1.86
   5   4  -9   25.07    3.19
   5  -4  -9   21.57    2.67
   5   4  -9   29.65    2.28
   5   4  -9   30.88    2.01
   5  -4  -9   29.37    2.02
   5  -4  -9   28.04    1.75
   5   4  -9   26.72    2.05
   5   4  -9   31.48    2.05
   5  -4  -9   28.44    2.13
   5  -4  -9   26.47    1.64
   5   4  -8  209.74    9.17
   5  -4  -8  206.62    9.15
   5  -4  -8  184.27    9.02
   5   4  -8  202.14    9.11
   5  -4  -8  211.04    9.19
   5   4  -8  203.88    9.20
   5   4  -8  203.02    9.11
   5   4  -8  193.66   10.18
   5   4  -8  205.10    9.06
   5  -4  -8  170.31   10.21
   5   4  -8  192.58   10.33
   5   4  -7  343.39   15.50
   5  -4  -7  346.22   15.48
   5   4  -7  380.26   15.55
   5   4  -7  340.85   15.43
   5  -4  -7  335.88   15.38
   5   4  -7  358.70   15.50
   5   4  -7  320.03   16.53
   5  -4  -7  321.69   16.70
   5   4  -7  343.51   16.70
   5  -4  -7  359.24   15.53
   5   4  -7  361.70   15.55
   5  -4  -7  352.76   15.50
   5  -4  -6   65.32    3.30
   5   4  -6   67.68    3.39
   5   4  -6   70.27    4.64
   5   4  -6   67.95    4.76
   5  -4  -6   62.34    4.59
   5   4  -6   67.88    3.48
   5  -4  -6   68.44    3.46
   5   4  -6   67.72    3.46
   5  -4  -6   70.77    3.49
   5  -4  -6   70.88    3.42
   5   4  -5   68.81    3.36
   5  -4  -5   67.71    3.42
   5   4  -5   63.95    4.71
   5   4  -5   69.10    3.47
   5  -4  -5   73.64    3.54
   5  -4  -5   72.12    3.55
   5   4  -5   76.16    3.47
   5   4  -5   67.44    3.48
   5  -4  -5   70.17    3.49
   5   4  -5   67.30    3.40
   5  -4  -5   70.59    3.41
   5  -4  -4    4.70    0.94
   5   4  -4    5.92    0.91
   5  -4  -4    6.65    1.00
   5  -4  -4    5.48    1.22
   5   4  -4    6.02    2.52
   5  -4  -4    5.46    1.98
   5  -4  -4    6.97    1.23
   5   4  -4    7.09    1.00
  -5   4   4    6.03    0.86
   5   4  -3   55.67    2.80
   5  -4  -3   57.97    2.78
  -5   4   3   56.25    2.76
   5  -4  -3   56.29    2.88
   5   4  -3   58.70    3.99
   5   4  -3   58.65    3.73
   5  -4  -3   52.00    2.87
   5   4  -3   53.75    2.78
   5   4  -3   57.73    3.82
   5  -4  -3   57.81    3.95
   5   4  -2   28.50    2.85
   5   4  -2   28.31    2.67
   5   4  -2   31.53    2.81
   5   4  -2   30.38    2.73
  -5   4   2   29.89    1.73
   5  -4  -2   32.44    2.94
   5   4  -1    0.12    1.65
   5   4  -1    0.36    2.99
  -5   4   1   -0.10    0.90
   5   4  -1   -0.86    1.86
   5  -4  -1    1.63    1.77
   5  -4  -1   -0.79    1.69
   5   4  -1    1.88    1.76
   5   4   0    0.12    1.61
   5   4   0   -0.45    0.83
   5  -4   0   -0.35    1.18
   5   4   0   -0.50    1.79
  -5   4   0   -0.46    0.93
   5  -4   0    1.85    1.59
   5   4   0    2.80    1.77
   5  -4   1    7.55    2.08
   5   4   1    6.96    1.92
   5   4   1    7.63    1.03
   5  -4   1    9.76    1.34
   5   4   1    9.60    1.90
  -5   4  -1    9.12    1.10
   5  -4   1    8.69    1.67
   5   4   1    7.97    1.93
   5  -4   2    3.01    1.89
   5   4   2    3.37    0.87
   5   4   2    2.65    1.47
   5   4   2    4.09    1.80
   5  -4   2    3.64    1.27
   5  -4   2    3.82    1.33
   5  -4   3   27.92    2.87
  -5  -4  -3   24.96    1.61
   5   4   3   24.82    1.59
  -5   4  -3   26.88    1.75
  -5  -4  -3   27.31    1.75
   5   4   3   21.62    2.54
   5   4   4   11.29    2.04
  -5  -4  -4   11.09    1.28
   5  -4   4   10.58    2.13
  -5  -4  -4    6.76    1.09
  -5   4  -4    8.21    1.28
  -5  -4  -4    9.42    1.17
   5   4   4    9.52    1.03
  -5  -4  -5   21.81    1.59
  -5   4  -5   21.26    1.69
  -5  -4  -5   20.45    1.44
   5  -4   5   23.86    2.73
  -5  -4  -5   20.65    1.77
   5  -4   6  127.67    7.61
  -5  -4  -6  141.76    6.47
  -5   4  -6  142.71    6.49
  -5  -4  -6  143.96    6.65
  -5   4  -6  134.68    6.40
  -5  -4  -7   -1.77    8.75
  -5  -4  -7    2.17    1.36
  -5   4  -7    1.82    1.04
  -5  -4  -7    3.51    1.41
  -5  -4  -7    3.07    1.11
  -5  -4  -7    2.75    1.26
   5  -4   7   -1.99    2.36
  -5  -4  -7    1.14    0.71
  -5   4  -7    2.81    0.98
  -5  -4  -8    7.54    1.29
  -5   4  -8    5.43    1.09
  -5  -4  -8    5.40    1.13
  -5   4  -8    7.01    1.01
  -5  -4  -8    5.30    1.44
  -5   4  -8    5.96    1.91
  -5   4  -9   10.76    0.95
  -5  -4  -9    8.26    1.25
  -5  -4  -9    8.08    1.10
  -5  -4  -9    7.17    1.36
  -5   4  -9    9.54    1.73
   5  -4  10    4.69    0.77
  -5   4 -10    6.02    1.31
  -5  -4 -10    5.81    0.97
  -5  -4 -10    3.58    1.09
  -5  -4 -11   33.38    1.62
  -5  -4 -11   32.20    1.75
   5  -5 -12   10.26    3.15
   5  -5 -12    9.60    5.39
   5   5 -12    4.58    0.78
   5  -5 -12    8.25    2.84
   5  -5 -11    6.93    4.76
   5  -5 -11   -1.16    3.93
   5   5 -11    4.59    1.00
   5   5 -11    2.66    0.70
   5  -5 -11    2.91    1.55
   5  -5 -10    3.74    1.15
   5   5 -10    4.10    1.48
   5   5 -10    5.03    1.17
   5  -5 -10    6.51    4.15
   5  -5 -10    5.73    1.55
   5   5 -10    5.88    1.33
   5   5 -10    4.97    0.88
   5  -5 -10    5.22    2.02
   5   5  -9   35.34    2.16
   5   5  -9   32.32    2.30
   5   5  -9   33.73    2.04
   5  -5  -9   27.98    1.81
   5  -5  -9   32.66    1.98
   5   5  -9   31.72    1.82
   5  -5  -9   31.57    2.60
   5   5  -8   28.28    1.97
   5  -5  -8   26.00    2.03
   5   5  -8   26.09    1.61
   5   5  -8   26.89    2.16
   5   5  -8   28.88    1.85
   5   5  -8   27.83    2.85
   5  -5  -8   20.95    2.74
   5   5  -8   25.01    3.01
   5  -5  -8   26.19    1.92
   5  -5  -8   25.67    1.70
   5  -5  -8   24.34    1.81
   5  -5  -7   35.23    2.24
   5  -5  -7   28.66    3.26
   5   5  -7   32.27    3.37
   5  -5  -7   32.81    2.00
   5   5  -7   37.20    2.14
   5   5  -7   31.31    3.35
   5  -5  -7   33.71    2.14
   5  -5  -7   37.55    2.28
   5   5  -7   37.23    2.27
   5   5  -7   37.13    2.31
   5  -5  -6    6.20    1.36
   5  -5  -6    7.52    1.30
   5   5  -6    6.38    0.95
   5  -5  -6    5.30    2.13
   5   5  -6    9.58    2.63
   5   5  -6    7.14    1.31
   5  -5  -6    6.96    1.29
   5   5  -6    8.19    1.19
   5   5  -6    6.69    2.34
   5  -5  -6    8.04    1.12
   5   5  -6    6.45    1.44
   5   5  -5  114.00    5.52
   5   5  -5  112.35    5.45
   5  -5  -5  117.35    5.53
   5   5  -5  120.12    5.63
   5  -5  -5  121.91    5.53
   5   5  -5  113.75    5.46
   5   5  -5  125.97    5.56
   5   5  -5  119.12    6.84
  -5   5   5  122.51    5.41
   5   5  -4   17.58    2.65
   5  -5  -4   13.35    2.48
   5   5  -4   13.14    2.78
   5   5  -4   13.34    1.26
   5   5  -4   14.45    1.29
  -5   5   4   13.37    1.15
   5  -5  -4   13.18    1.33
   5  -5  -3    0.63    1.03
   5   5  -3    0.51    1.54
   5   5  -3    1.74    2.23
  -5   5   3    0.74    0.88
   5  -5  -3   -0.66    1.88
   5   5  -3   -0.17    0.96
   5   5  -3    0.82    0.89
   5   5  -3   -1.99    1.76
   5  -5  -3    1.23    1.35
   5   5  -2   30.38    1.91
   5   5  -2   31.03    1.82
   5   5  -2   32.47    3.11
   5   5  -2   30.76    2.88
  -5   5   2   32.46    1.87
   5  -5  -2   31.53    1.97
   5  -5  -2   29.28    3.04
   5  -5  -1   15.76    2.40
   5   5  -1   19.27    2.50
   5   5  -1   16.81    3.47
   5   5  -1   18.62    1.29
  -5   5   1   20.46    1.44
   5  -5  -1   18.69    2.55
   5   5  -1   20.36    2.40
   5  -5  -1   15.65    1.49
   5   5   0    1.52    0.95
   5  -5   0    1.29    1.92
   5   5   0    1.31    1.79
   5  -5   0    2.83    1.80
   5  -5   0   -0.85    1.33
   5   5   0    1.66    0.75
   5   5   0    1.99    1.82
  -5   5   0    0.79    1.04
   5   5   1    4.18    1.03
   5  -5   1    5.29    1.39
   5  -5   1    8.57    1.82
   5   5   1    3.20    1.75
  -5   5  -1    3.79    1.16
   5   5   1    5.42    1.93
   5  -5   1    3.32    1.12
  -5  -5  -2    0.36    1.30
   5  -5   2   -1.58    1.97
   5   5   2   -0.13    1.61
   5   5   2    0.36    0.95
   5  -5   2    1.18    1.35
  -5   5  -3    7.11    1.30
  -5  -5  -3    8.82    1.35
   5  -5   3    8.88    2.26
   5   5   3    4.66    1.80
   5   5   3    8.67    1.11
   5  -5   3    8.31    1.41
  -5  -5  -4   58.28    2.92
  -5   5  -4   61.51    3.14
  -5  -5  -4   59.65    3.05
   5  -5   4   59.67    4.42
   5   5   4   51.73    3.89
   5   5   4   56.23    2.94
   5  -5   4   56.83    3.03
  -5  -5  -4   59.95    3.18
  -5  -5  -5   42.21    2.55
   5  -5   5   41.03    3.60
   5   5   5   34.07    3.05
  -5   5  -5   41.78    2.43
  -5  -5  -5   41.13    2.27
  -5  -5  -5   41.82    2.24
  -5   5  -6    8.46    1.22
  -5  -5  -6    7.32    1.43
  -5  -5  -6    8.46    1.06
  -5  -5  -7   21.76    1.91
  -5  -5  -7   25.15    1.84
  -5  -5  -7   26.16    1.55
  -5   5  -7   20.68    1.58
  -5  -5  -8   13.81    1.08
  -5  -5  -8   12.74    1.51
  -5  -5  -8   12.45    1.40
  -5   5  -8   14.47    1.35
   5  -5   8    9.43    1.24
  -5  -5  -9   28.97    1.70
   5  -5   9   24.60    1.51
  -5  -5  -9   27.97    1.80
  -5  -5 -10    2.29    0.79
  -5   5 -10    1.92    0.72
  -5  -5 -10    1.65    0.71
   5  -6 -11    5.89    4.83
   5   6 -11    5.28    0.69
   5  -6 -11    1.84    1.42
   5   6 -10   46.55    2.34
   5  -6 -10   50.54    5.69
   5   6 -10   39.80    2.14
   5   6  -9   14.62    1.51
   5   6  -9   16.41    1.30
   5   6  -9   14.44    1.62
   5  -6  -9   14.09    1.21
   5  -6  -9   16.92    1.38
   5  -6  -9   12.78    2.65
   5  -6  -8   16.53    1.89
   5   6  -8   20.81    1.86
   5   6  -8   21.10    1.50
   5  -6  -8   22.04    1.63
   5  -6  -8   19.58    1.37
   5  -6  -7    2.64    1.20
   5  -6  -7    3.23    1.02
   5   6  -7    1.79    1.01
  -5  -6   7    0.61    1.80
   5  -6  -7    3.04    1.08
   5   6  -7    2.86    1.27
   5  -6  -6    6.82    4.13
   5   6  -6   13.44    1.50
   5  -6  -6   10.59    1.38
   5  -6  -6   13.01    1.29
   5   6  -6   10.19    1.15
   5   6  -6   11.93    1.09
   5  -6  -6   11.09    1.39
   5  -6  -6    7.25    2.16
   5   6  -6    8.96    2.41
   5   6  -6   10.99    1.49
   5   6  -6   12.44    2.48
   5  -6  -5   15.28    1.37
   5  -6  -5   11.01    1.37
  -5   6   5   11.26    1.09
   5   6  -5   12.41    1.44
   5   6  -5    9.27    1.44
   5   6  -5   11.64    2.50
   5   6  -5   12.00    1.23
   5  -6  -4    1.61    1.17
   5   6  -4    2.94    2.39
   5  -6  -4    2.43    1.99
   5   6  -4    3.13    1.09
   5   6  -4    1.16    2.38
  -5   6   4    1.64    0.92
   5  -6  -4    1.53    1.11
   5  -6  -3   14.39    1.35
   5   6  -3   13.95    2.09
   5   6  -3   12.34    2.58
   5  -6  -3   15.92    1.50
   5   6  -3   15.64    1.47
   5   6  -3   12.82    2.90
   5  -6  -3   15.16    2.58
  -5   6   3   14.91    1.32
   5  -6  -2    0.55    1.16
   5   6  -2   -1.12    1.17
   5  -6  -2    0.72    1.98
   5   6  -2    0.14    1.77
   5   6  -2    2.48    2.26
  -5   6   2    0.29    1.03
   5   6  -2   -0.62    0.87
   5   6  -1   19.05    1.39
   5   6  -1   24.74    2.85
   5   6  -1   26.17    3.04
  -5   6   1   23.25    1.65
   5  -6  -1   28.39    2.94
   5  -6   0   16.49    1.76
   5  -6   0   15.60    2.51
   5   6   0   13.74    2.28
   5   6   0   11.94    1.41
  -5   6   0   14.65    1.47
   5  -6   0   13.63    1.47
   5  -6   0    9.41    2.18
   5   6   0   13.03    2.43
   5  -6   1   34.69    2.26
   5  -6   1   31.70    2.99
   5   6   1   34.16    2.18
   5  -6   1   36.06    2.39
   5  -6   1   32.51    3.39
   5   6   1   39.70    3.05
   5   6   1   35.12    3.32
  -5   6  -1   39.38    2.28
  -5  -6  -1   39.77    2.43
  -5  -6  -2  264.82   11.02
   5   6   2  239.16   10.93
   5  -6   2  235.27   10.93
   5   6   2  214.86   11.77
   5  -6   2  253.06   11.01
   5   6   2  235.31   12.22
   5   6   3   11.52    1.30
   5  -6   3    9.67    2.41
  -5  -6  -3    8.46    1.91
  -5   6  -3   15.83    1.52
  -5  -6  -3   14.70    1.52
   5  -6   3   12.95    1.48
  -5   6  -4   20.92    1.71
  -5  -6  -4   21.43    1.66
   5   6   4   19.63    1.50
   5  -6   4   22.69    2.88
  -5  -6  -4   21.15    1.75
   5  -6   4   19.39    1.73
  -5  -6  -5    4.15    1.08
   5  -6   5    4.62    1.28
  -5  -6  -5    4.99    1.31
  -5   6  -5    5.47    1.22
  -5  -6  -6   28.12    1.95
  -5  -6  -6   28.26    1.58
  -5   6  -6   25.47    1.76
   5  -6   6   25.76    1.85
   5  -6   7   34.93    2.00
  -5  -6  -7   35.64    2.16
  -5  -6  -7   32.33    2.16
  -5   6  -7   38.05    2.25
  -5   6  -8   21.49    1.49
   5  -6   8   19.07    1.26
  -5  -6  -8   21.94    1.47
  -5  -6  -8   19.67    1.56
  -5  -6  -9    2.73    0.76
  -5  -6  -9    3.90    0.82
   5  -7 -10    4.94    2.30
   5   7 -10    2.16    0.73
   5  -7  -9    2.29    0.70
   5   7  -9    2.43    0.98
   5  -7  -9    4.02    1.30
   5  -7  -8    0.01    5.12
   5   7  -8    0.57    1.10
   5   7  -8    1.89    1.20
   5  -7  -8    0.37    0.87
   5  -7  -8    1.42    0.93
   5  -7  -7    2.41    0.90
   5   7  -7    0.87    1.31
   5  -7  -7   -0.23    0.96
   5  -7  -7   -0.80    3.50
   5   7  -6    0.02    0.74
   5  -7  -6   -1.04    1.06
   5  -7  -6   -0.16    0.98
  -5  -7   6   -1.11    1.14
   5  -7  -6    0.53    1.06
   5   7  -5  107.87    5.00
   5  -7  -5  112.02    5.06
   5   7  -5  117.35    5.19
   5  -7  -5   97.53    4.99
  -5   7   5  105.51    4.91
  -5  -7   5  103.41    5.12
   5  -7  -5  105.14    5.12
   5  -7  -4   28.64    1.86
  -5  -7   4   20.17    2.91
   5   7  -4   29.43    1.99
   5   7  -4   28.56    1.81
   5  -7  -4   16.62    2.82
   5  -7  -4   23.37    1.69
  -5  -7   4   25.94    2.01
  -5   7   4   26.77    1.67
  -5  -7   3   -1.66    1.90
   5   7  -3    0.16    2.06
  -5   7   3   -1.12    0.99
   5   7  -3    0.98    1.17
   5  -7  -3    0.30    0.91
  -5  -7   3   -0.44    1.40
   5   7  -3    2.76    2.11
   5  -7  -3    0.75    1.89
   5  -7  -3    1.25    1.20
   5   7  -2    7.19    2.42
   5  -7  -2   13.03    2.34
  -5  -7   2   10.03    1.60
   5   7  -2    6.06    1.78
   5   7  -2    6.16    2.31
  -5   7   2    8.17    1.20
  -5  -7   2    4.78    1.89
   5   7  -1   22.80    2.79
   5  -7  -1   19.09    2.78
   5   7  -1   27.41    1.87
  -5   7   1   28.21    1.81
  -5  -7   1   28.25    2.07
   5   7  -1   19.28    2.51
   5   7  -1   25.28    2.92
  -5  -7   1   18.46    2.46
   5  -7   0    3.36    1.85
   5   7   0    1.96    1.20
   5   7   0    1.22    1.78
   5  -7   0    2.91    1.25
   5   7   0    3.05    2.39
  -5   7   0    1.66    1.24
   5  -7   1   32.03    3.40
   5   7   1   38.33    2.31
   5   7   1   40.00    3.47
   5   7   1   35.32    5.12
   5  -7   1   40.51    2.38
  -5  -7  -2    8.19    1.42
   5   7   2    6.44    1.22
   5   7   2    1.35    1.85
   5  -7   2    9.65    2.26
  -5  -7  -2    3.19    1.83
   5  -7   2    7.61    1.35
   5  -7   3   10.40    1.43
  -5  -7  -3   14.06    1.49
   5   7   3   11.04    1.26
  -5  -7  -3   12.93    1.41
  -5   7  -3   12.96    1.46
   5  -7   4   -0.65    1.11
  -5  -7  -4   -0.79    1.09
   5   7   4    0.44    0.90
  -5  -7  -4    0.04    1.11
  -5   7  -4    0.71    1.11
  -5  -7  -5    9.92    1.11
  -5   7  -5    9.15    1.16
   5  -7   5   10.33    1.22
  -5  -7  -5    8.81    1.27
  -5   7  -6    7.81    0.92
   5  -7   6    8.32    1.02
  -5  -7  -6    7.78    1.15
  -5  -7  -7    3.19    0.92
  -5   7  -7    3.25    1.11
   5  -7   7    2.92    0.65
  -5  -7  -7    2.93    0.94
  -5   7  -7    2.99    1.22
  -5  -7  -7    2.93    0.90
  -5  -7  -8    0.40    0.63
  -5  -7  -8    0.13    0.67
   5   8  -9    0.42    0.49
   5   8  -8   15.18    1.08
   5  -8  -8   14.66    0.98
   5  -8  -8   13.82    2.09
   5  -8  -7    2.22    0.81
   5   8  -7    3.27    0.90
   5  -8  -7    0.89    1.24
   5  -8  -6   27.77    1.62
   5  -8  -6   28.22    1.67
   5  -8  -5    2.36    0.99
   5  -8  -5    0.63    0.74
  -5   8   5    0.08    0.70
  -5  -8   5   -0.17    0.95
   5  -8  -5    0.31    0.96
   5   8  -5   -0.19    0.82
   5  -8  -4   15.58    1.18
  -5   8   4   18.37    1.29
  -5  -8   4   20.99    1.52
   5   8  -4   20.36    1.44
   5  -8  -4   18.78    1.50
   5   8  -4   19.60    1.58
  -5   8   3    9.37    1.07
  -5  -8   3    8.50    1.32
   5   8  -3    8.88    1.23
  -5   8   2   48.49    2.57
  -5  -8   2   49.08    2.71
   5  -8  -1    2.36    1.18
  -5   8   1    2.10    1.03
  -5  -8   1    2.74    1.24
   5   8  -1   -0.61    1.17
   5  -8   0    4.38    1.23
  -5   8   0    3.06    1.07
  -5  -8   0    3.72    1.23
   5   8   0    2.71    1.15
   5   8   1   14.24    1.36
   5  -8   1   13.46    1.42
   5  -8   2    6.57    1.18
  -5  -8  -2    7.57    1.06
  -5  -8  -2    7.28    1.21
   5   8   2    5.93    1.08
  -5   8  -3    0.89    0.93
  -5  -8  -3   -1.43    1.03
   5   8   3    1.81    0.88
   5  -8   3    1.72    1.00
  -5  -8  -3    1.05    0.89
  -5  -8  -4    3.79    0.94
   5  -8   4    6.30    0.96
  -5   8  -4    5.50    0.94
  -5  -8  -4    6.31    0.94
  -5  -8  -5    3.00    0.86
  -5  -8  -5    2.62    0.73
  -5   8  -5    3.66    0.72
   5  -8   5    2.71    0.73
  -5  -8  -6    2.82    0.70
  -5  -8  -6    1.76    0.75
  -5   8  -7   12.88    0.79
  -5  -8  -7    9.23    0.74
   5  -9  -7    0.20    0.33
   5   9  -6   10.23    0.74
   5   9  -5    1.51    0.58
   5  -9  -5   -0.34    0.62
   5  -9  -4    7.36    0.83
   5   9  -4    5.57    0.77
  -5   9   3    2.49    0.70
   5   9  -3    1.20    0.87
  -5  -9   3    1.82    0.79
   5   9  -3    2.61    0.81
  -5   9   2    5.36    0.80
   5   9  -2    6.00    1.01
   5  -9  -2    5.19    0.91
  -5  -9   2    4.72    0.90
   5  -9  -2    4.78    0.91
   5  -9  -1    2.33    0.88
   5  -9  -1    2.69    0.88
   5   9  -1    2.09    0.87
  -5  -9   1    1.92    0.86
  -5   9   1    2.33    0.77
   5  -9   0    1.02    0.83
   5  -9   0    1.01    0.82
   5   9   0    0.11    0.84
  -5  -9   0    0.47    0.82
  -5   9   0    0.25    0.74
   5  -9   1    5.62    0.79
   5   9   1    4.72    0.86
   5  -9   1    4.45    0.87
  -5   9  -2   17.96    1.16
   5  -9   2   16.77    1.17
   5   9   2   18.26    1.15
  -5  -9  -3   29.33    1.53
   5  -9   3   31.15    1.49
  -5  -9  -3   27.93    1.50
  -5   9  -3   30.05    1.51
  -5   9  -4    2.48    0.76
  -5  -9  -4    1.84    0.56
  -5   9  -5   14.41    0.85
   5  10  -2    2.03    0.43
   5  10  -1    2.00    0.45
   5  10   0    1.81    0.41
   6   0 -13    0.05    0.91
   6   0 -12   22.90    1.77
   6   0 -12   25.74    2.09
   6   0 -11   -0.22    1.16
   6   0 -11    0.97    1.40
   6   0 -11   -1.61    1.41
   6   0 -10   17.59    1.59
   6   0 -10   17.49    2.80
   6   0 -10   19.50    1.78
   6   0 -10   18.44    1.91
   6   0 -10   16.79    1.46
   6   0  -9    1.01    1.29
   6   0  -9    2.09    2.33
   6   0  -9    1.13    1.20
   6   0  -9   -0.74    1.36
   6   0  -8    3.03    1.26
   6   0  -8    4.41    1.28
   6   0  -8    0.28    2.19
   6   0  -8    2.31    1.27
   6   0  -8    2.42    0.74
   6   0  -8    3.52    1.44
   6   0  -8    2.44    1.32
   6   0  -7    0.74    1.18
   6   0  -7    1.39    1.10
   6   0  -7   -0.12    1.97
   6   0  -7   -0.31    1.11
   6   0  -7    0.29    0.77
   6   0  -7    1.48    1.27
   6   0  -7    1.41    1.18
   6   0  -7   -0.63    0.98
   6   0  -6   24.98    1.62
   6   0  -6   24.27    1.67
   6   0  -6   22.56    1.57
   6   0  -6   25.36    1.66
   6   0  -6   24.01    2.59
   6   0  -5    0.59    1.13
   6   0  -5    1.77    1.82
   6   0  -4  153.85    7.23
   6   0  -4  142.67    6.89
   6   0  -4  139.95    6.48
   6   0  -3    1.17    1.80
   6   0  -3    2.09    1.35
   6   0  -3    1.39    1.42
   6   0  -3    0.85    1.08
   6   0  -2    9.54    1.76
   6   0  -2    6.24    0.86
   6   0  -2    9.87    1.89
   6   0  -2    8.25    1.55
  -6   0   1   -0.56    0.77
   6   0  -1    1.63    1.66
  -6   0   0  188.16    8.43
   6   0   0  196.65    9.22
   6   0   1    0.08    1.36
  -6   0  -1   -0.38    0.85
  -6   0  -2   75.12    3.59
   6   0   2   73.87    4.10
   6   0   2   75.82    4.50
   6   0   3   -0.78    1.24
   6   0   3   -0.34    1.80
  -6   0  -4   27.81    1.77
   6   0   4   26.09    2.67
  -6   0  -5    0.25    1.04
   6   0   5   -2.67    1.98
  -6   0  -5    0.07    0.96
  -6   0  -6    0.58    1.15
  -6   0  -6    1.92    1.42
   6   0   6    4.77    1.93
  -6   0  -7    1.00    1.18
  -6   0  -7   -1.56    1.39
   6   0   7    0.42    1.74
  -6   0  -8   45.34    2.62
  -6   0  -8   44.17    2.57
  -6   0  -9    0.35    1.14
  -6   0 -10   28.10    1.74
  -6   0 -11   -0.27    1.07
   6   1 -14    0.30    0.55
   6  -1 -13   -0.34    1.11
   6  -1 -13   -0.29    0.89
   6   1 -12    5.12    1.15
   6  -1 -12    7.67    1.36
   6  -1 -12    7.25    1.52
   6   1 -12    8.07    2.90
   6  -1 -12    6.37    1.26
   6   1 -12    7.66    1.37
   6  -1 -12    6.70    1.64
   6   1 -11    5.30    1.43
   6   1 -11    6.77    1.29
   6  -1 -11    6.75    1.55
   6   1 -11    5.92    1.41
   6   1 -11    5.45    1.31
   6  -1 -11    5.65    1.56
   6   1 -11    7.13    1.13
   6   1 -10   29.73    2.14
   6   1 -10   32.62    2.20
   6  -1 -10   35.52    2.11
   6   1 -10   33.62    2.12
   6   1 -10   33.28    2.21
   6   1 -10   33.39    2.04
   6  -1 -10   31.26    2.00
   6  -1 -10   32.77    2.35
   6   1 -10   31.46    2.26
   6   1 -10   26.55    3.32
   6  -1 -10   29.13    1.81
   6   1  -9    4.47    2.43
   6   1  -9    5.46    1.42
   6  -1  -9    5.86    1.25
   6   1  -9    5.42    1.27
   6   1  -9    5.32    1.35
   6  -1  -9    5.47    1.34
   6  -1  -9   -1.11    2.29
   6  -1  -9    7.54    1.35
   6   1  -9    5.60    1.63
   6  -1  -9    4.08    1.36
   6  -1  -9    5.59    1.06
   6   1  -9    4.81    1.37
   6   1  -8    1.95    1.46
   6   1  -8    1.34    1.26
   6  -1  -8   -0.12    1.09
   6   1  -8   -0.50    1.09
   6  -1  -8    0.07    1.28
   6  -1  -8    0.13    2.02
   6   1  -8    1.34    2.36
   6  -1  -8   -0.66    1.26
   6   1  -8    1.00    0.87
   6   1  -8    0.07    1.26
   6   1  -8    0.33    1.13
   6  -1  -8    0.12    1.24
   6  -1  -7   15.26    1.50
   6   1  -7   11.67    1.52
   6   1  -7   15.97    1.43
   6   1  -7   12.90    1.28
   6  -1  -7   13.25    1.34
   6  -1  -7   10.84    1.42
   6   1  -7   16.20    2.60
   6  -1  -7    9.46    2.27
   6   1  -7   12.10    1.19
   6   1  -7   14.57    1.40
   6   1  -7   16.64    1.37
   6  -1  -7   12.72    1.44
   6  -1  -6   -0.10    1.92
   6  -1  -6    1.42    1.72
   6   1  -6    0.71    2.12
   6   1  -6    0.87    1.02
   6  -1  -6   -0.97    0.93
   6   1  -6    1.08    1.02
   6   1  -6   -0.83    0.91
   6  -1  -6    1.31    1.06
   6   1  -6    0.31    0.82
   6   1  -6    0.66    0.97
   6   1  -6    1.15    1.18
   6   1  -5   73.47    3.58
   6   1  -5   71.54    4.54
   6  -1  -5   74.49    4.23
   6   1  -4  104.57    4.95
   6  -1  -4  100.01    5.22
   6   1  -4  108.30    5.51
   6   1  -4  121.02    5.96
   6  -1  -4  113.07    5.49
   6  -1  -4  106.19    5.85
   6  -1  -3    5.65    1.47
   6   1  -3    5.41    1.09
   6   1  -3    6.53    1.68
   6  -1  -3    5.91    0.96
   6   1  -3    5.00    1.10
   6   1  -3    7.37    2.28
   6  -1  -3    2.94    1.69
   6  -1  -3    6.29    1.24
   6   1  -3    6.27    1.75
   6   1  -2 1233.98   50.87
   6  -1  -2 1078.96   50.50
  -6   1   2 1139.29   50.09
   6  -1  -2 1238.70   50.49
   6  -1  -2 1153.27   50.88
   6  -1  -2 1154.20   50.16
   6  -1  -2 1166.76   50.69
   6   1  -2 1243.50   50.84
   6   1  -2 1106.82   50.51
   6   1  -1   23.28    2.42
   6   1  -1   32.07    2.63
   6  -1  -1   31.81    2.53
  -6   1   1   28.53    1.61
   6   1  -1   28.67    2.48
   6  -1  -1   27.84    2.38
   6  -1  -1   28.72    1.64
   6  -1   0   13.64    2.19
   6   1   0   11.12    1.82
  -6   1   0   12.31    1.07
   6  -1   0   10.98    1.57
   6  -1   0   12.71    1.03
   6   1   1  516.77   23.46
  -6   1  -1  514.93   22.69
   6   1   1  542.60   23.42
   6   1   2   64.87    4.04
   6  -1   2   59.07    4.08
  -6   1  -2   60.99    3.07
   6   1   2   68.06    3.86
   6   1   3   26.41    2.59
   6  -1   3   31.58    2.87
   6   1   3   23.54    2.34
   6   1   4    9.30    1.98
   6  -1   4    8.08    2.30
  -6   1  -4    8.06    1.10
  -6  -1  -4    7.28    1.13
   6  -1   4   10.18    1.25
   6   1   4    8.35    1.65
  -6   1  -4    6.82    1.17
  -6   1  -5   13.32    1.40
  -6   1  -5   13.67    1.35
  -6  -1  -5   15.50    1.43
  -6  -1  -5   13.79    1.27
   6   1   5   12.98    2.16
   6  -1   5    9.85    2.28
  -6   1  -6   15.61    1.45
  -6  -1  -6   17.18    1.57
  -6   1  -6   17.19    1.85
  -6  -1  -6   15.13    1.48
   6   1   6   16.92    2.35
   6  -1   6   11.76    2.42
  -6   1  -7   18.95    1.64
  -6  -1  -7   22.64    1.75
  -6   1  -7   21.39    1.98
  -6  -1  -7   20.85    1.72
   6  -1   7   16.99    2.57
  -6   1  -8    8.57    1.69
  -6  -1  -8    8.90    1.39
  -6   1  -8    8.40    1.40
  -6  -1  -8    6.94    1.39
  -6   1  -8    8.60    1.28
  -6   1  -9    1.16    1.05
  -6   1  -9    2.41    1.45
  -6  -1  -9    3.87    1.18
  -6   1  -9    1.99    1.24
  -6  -1  -9    1.57    1.20
  -6   1 -10   12.93    1.41
  -6  -1 -10   11.82    1.24
  -6   1 -10   13.40    1.43
  -6  -1 -10   10.33    1.20
  -6   1 -10   11.66    1.24
  -6   1 -11    1.89    0.88
  -6  -1 -11    3.16    1.10
  -6  -1 -11    1.71    0.71
  -6   1 -11    1.33    0.72
   6   2 -14    2.91    0.47
   6   2 -13    0.31    0.88
   6  -2 -13    4.60    5.10
   6  -2 -13    0.39    1.92
   6  -2 -12   59.31    3.27
   6  -2 -12   58.87    3.14
   6  -2 -12   59.71    3.10
   6   2 -12   61.84    3.12
   6   2 -12   62.96    3.08
   6  -2 -11    2.75    0.80
   6   2 -11    2.04    1.01
   6   2 -11    4.17    1.20
   6   2 -11    3.63    1.40
   6   2 -11    3.58    1.34
   6   2 -11    4.02    1.16
   6  -2 -11    3.62    1.56
   6   2 -10   21.88    1.64
   6   2 -10   18.70    1.78
   6   2 -10   19.29    1.75
   6   2 -10   20.92    1.66
   6  -2 -10   19.50    1.79
   6   2 -10   17.53    1.74
   6  -2 -10   18.22    1.48
   6   2 -10   17.15    1.49
   6  -2  -9   -0.59    1.25
   6   2  -9    0.42    1.66
   6   2  -9    1.16    1.30
   6  -2  -9   -0.94    1.14
   6  -2  -9    0.49    1.36
   6  -2  -9    0.61    1.53
   6   2  -9   -0.60    1.31
   6   2  -9    1.72    1.34
   6   2  -9    1.58    1.11
   6  -2  -8   18.07    1.77
   6   2  -8   18.74    1.52
   6   2  -8   19.60    1.71
   6  -2  -8   20.72    1.86
   6  -2  -8   16.79    2.47
   6  -2  -8   21.16    1.70
   6   2  -8   22.44    1.94
   6   2  -8   19.97    1.71
   6   2  -8   22.75    1.64
   6  -2  -8   21.69    1.79
   6  -2  -8   23.42    1.80
   6   2  -7   83.21    4.02
   6  -2  -7   81.28    4.12
   6   2  -7   92.03    4.05
   6   2  -7   81.72    4.04
   6   2  -7   80.11    3.96
   6  -2  -7   84.31    4.10
   6  -2  -7   68.61    4.66
   6  -2  -7   81.22    5.24
   6  -2  -7   83.64    4.05
   6   2  -7   87.22    4.15
   6   2  -7   79.91    4.06
   6   2  -7   83.14    4.02
   6  -2  -7   81.19    4.06
   6  -2  -7   81.89    4.08
   6  -2  -6   61.94    3.10
   6   2  -6   58.87    3.11
   6   2  -6   61.07    3.08
   6  -2  -6   63.72    3.14
   6   2  -6   60.68    3.05
   6  -2  -6   63.55    3.14
   6   2  -6   67.88    3.12
   6  -2  -6   61.55    4.27
   6  -2  -6   62.53    3.75
   6   2  -6   58.38    3.01
   6  -2  -6   62.49    3.14
   6   2  -6   55.31    3.05
   6   2  -5   23.41    1.60
   6  -2  -5   24.41    2.17
   6  -2  -5   25.66    1.68
   6   2  -5   24.47    1.64
   6  -2  -5   26.22    1.77
   6  -2  -5   23.11    1.64
   6  -2  -5   26.34    1.59
   6  -2  -4  148.20    7.66
   6   2  -4  167.33    7.43
   6  -2  -4  172.10    7.48
   6  -2  -4  173.73    8.54
  -6   2   3   26.47    1.46
   6  -2  -3   27.18    2.56
   6  -2  -3   24.33    2.05
   6   2  -3   25.44    2.47
   6   2  -3   27.62    2.15
   6  -2  -3   25.12    1.67
   6   2  -3   25.28    1.65
   6  -2  -3   27.00    1.73
   6   2  -3   30.87    2.83
   6   2  -3   29.89    2.66
   6  -2  -2   21.04    2.27
   6   2  -2   20.11    2.30
   6   2  -2   20.40    1.92
   6  -2  -2   19.36    2.10
   6  -2  -2   19.65    1.39
   6   2  -2   17.53    1.41
   6  -2  -2   20.70    1.52
   6   2  -2   20.60    2.35
   6  -2  -2   15.35    1.37
  -6   2   2   20.35    1.25
   6  -2  -1    9.32    1.76
   6  -2  -1   10.34    1.97
   6   2  -1   10.85    2.01
   6  -2  -1    9.36    1.03
  -6   2   1    9.01    0.98
   6   2  -1    9.99    1.89
   6  -2  -1    5.95    1.14
   6  -2   0   36.15    1.97
   6   2   0   39.42    2.87
  -6   2   0   36.20    1.98
   6  -2   0   34.40    2.59
   6  -2   0   37.57    3.04
   6  -2   1    4.14    0.84
   6  -2   1    5.66    2.13
   6   2   1    5.32    1.87
  -6   2  -1    5.35    0.98
   6   2   1    6.50    1.96
   6  -2   1    4.64    1.32
   6   2   2  136.83    6.89
   6   2   2  120.39    6.58
  -6   2  -2  122.56    5.71
   6   2   3    1.33    2.95
  -6  -2  -3    1.29    0.87
   6   2   3   -1.41    1.73
   6  -2   3    2.28    2.16
  -6   2  -4   28.17    1.85
   6   2   4   26.79    2.69
   6  -2   4   28.99    3.10
  -6   2  -4   27.31    1.66
  -6  -2  -4   25.87    1.76
  -6  -2  -5  179.33    7.87
  -6   2  -5  166.16    7.75
   6   2   5  161.57    8.72
   6  -2   5  179.19    9.18
   6   2   5  179.27    9.01
  -6   2  -5  169.83    7.85
  -6   2  -6   34.66    2.17
   6   2   6   34.86    2.98
   6  -2   6   30.87    3.36
  -6   2  -6   35.83    2.03
  -6  -2  -6   33.12    2.19
  -6  -2  -6   34.25    2.04
  -6  -2  -7    2.60    1.13
   6  -2   7    1.31    2.05
  -6  -2  -7    2.12    1.23
  -6   2  -7    1.83    1.02
  -6  -2  -7    1.18    0.96
  -6   2  -7   -0.14    1.76
  -6  -2  -8   -0.72    0.94
  -6   2  -8    0.20    1.72
  -6   2  -8    0.03    1.28
  -6  -2  -8    0.81    1.28
  -6   2  -8   -0.60    0.96
  -6   2  -8    0.24    1.21
  -6  -2  -8   -0.27    1.08
  -6   2  -9   -0.56    1.59
  -6  -2  -9    0.24    0.82
  -6   2  -9    0.29    0.84
  -6   2  -9    2.24    1.13
  -6  -2  -9    1.37    1.02
  -6   2  -9    0.30    1.14
  -6   2 -10   39.55    2.28
  -6  -2 -10   38.11    2.04
  -6   2 -10   38.50    2.09
  -6   2 -10   37.72    2.05
  -6   2 -11    2.37    0.62
  -6  -2 -11    2.42    0.54
  -6  -2 -11    3.74    1.01
   6   3 -13    1.91    0.78
   6  -3 -13   -6.51    5.05
   6  -3 -12    2.00    1.78
   6   3 -12    0.58    1.04
   6   3 -12    0.07    0.87
   6  -3 -12   -2.66    2.20
   6  -3 -11   -0.43    1.34
   6   3 -11    0.03    1.32
   6   3 -11    0.15    1.20
   6   3 -11   -0.31    1.04
   6  -3 -11   -0.03    0.91
   6   3 -10    7.75    1.26
   6  -3 -10   11.95    1.65
   6   3 -10    8.53    1.44
   6   3 -10   10.06    1.50
   6  -3 -10   10.10    1.26
   6   3 -10    8.30    1.42
   6   3 -10   10.35    1.28
   6  -3  -9   82.75    4.05
   6   3  -9   70.29    3.93
   6  -3  -9   78.57    3.97
   6   3  -9   78.84    3.96
   6   3  -9   83.10    3.91
   6  -3  -9   78.97    3.94
   6   3  -9   68.61    5.25
   6  -3  -8   21.60    1.94
   6   3  -8   24.63    1.78
   6   3  -8   24.20    1.69
   6  -3  -8   20.00    2.72
   6   3  -8   20.32    2.93
   6   3  -8   20.49    1.78
   6  -3  -8   22.55    1.81
   6   3  -8   22.57    1.79
   6   3  -8   23.48    1.68
   6  -3  -8   22.46    1.83
   6  -3  -8   22.54    1.78
   6  -3  -8   23.13    1.92
   6   3  -7   62.75    3.23
   6   3  -7   56.97    4.55
   6  -3  -7   59.97    4.50
   6   3  -7   61.50    3.28
   6  -3  -7   66.46    3.35
   6   3  -7   64.24    3.32
   6  -3  -7   63.16    3.38
   6   3  -7   68.11    3.32
   6  -3  -7   63.85    3.29
   6   3  -7   65.26    3.31
   6  -3  -7   65.78    3.40
   6  -3  -7   63.86    3.37
   6  -3  -6    2.82    1.23
   6  -3  -6    1.05    1.09
   6   3  -6    1.95    1.06
   6   3  -6    2.27    0.98
   6  -3  -6    2.49    1.07
   6   3  -6    2.27    1.06
   6   3  -6    2.28    2.06
   6  -3  -6    1.82    1.94
   6   3  -6    2.03    2.28
   6   3  -6    4.32    1.13
   6   3  -6    0.63    0.86
   6  -3  -6    0.67    1.12
   6  -3  -5   71.92    3.43
   6   3  -5   68.80    3.38
   6   3  -5   65.50    3.32
   6  -3  -5   72.54    3.48
   6   3  -5   64.42    3.38
   6  -3  -5   74.66    3.48
   6   3  -5   69.94    4.76
   6  -3  -5   67.13    3.49
   6  -3  -5   71.85    3.47
   6  -3  -5   67.36    3.43
   6  -3  -4    0.64    0.93
   6   3  -4    2.58    2.19
   6   3  -4    0.81    0.80
   6  -3  -4    1.55    1.11
   6  -3  -4    2.47    1.14
   6   3  -4    1.74    0.84
   6  -3  -4    1.74    1.85
   6   3  -3    6.34    1.76
   6   3  -3    6.52    2.18
  -6   3   3    2.89    0.85
   6  -3  -3    4.83    1.35
   6   3  -3    4.10    1.57
   6  -3  -3    0.81    1.79
   6  -3  -3    3.33    1.11
   6  -3  -3    3.16    1.07
   6   3  -2  259.10   11.77
   6   3  -2  251.13   11.72
  -6   3   2  244.53   10.68
   6  -3  -2  236.32   10.70
   6  -3  -2  235.16   10.76
   6   3  -2  244.18   11.62
   6   3  -2  243.94   11.52
   6  -3  -2  236.88   11.38
   6  -3  -2  238.26   11.68
  -6   3   1   -0.87    0.91
   6   3  -1   -0.22    1.83
   6  -3  -1   -1.20    1.72
   6  -3  -1   -0.57    0.98
   6   3  -1    1.31    1.82
   6  -3  -1    0.12    1.55
  -6   3   0    4.63    1.03
   6   3   0    7.82    1.98
   6   3   0    7.40    2.18
   6   3   0    7.46    2.03
   6   3   0    7.06    0.96
   6  -3   0    6.00    1.03
   6  -3   0    4.95    1.56
   6   3   0    4.90    1.93
   6   3   1   11.08    1.10
  -6   3  -1   12.22    1.22
   6  -3   1   10.14    1.09
   6  -3   1   10.01    1.58
   6  -3   1   12.17    1.34
   6   3   1   10.30    2.12
   6   3   2   56.82    2.96
   6  -3   2   59.06    3.05
  -6   3  -2   64.54    3.06
   6   3   2   66.51    4.12
   6  -3   2   57.37    2.90
  -6  -3  -3    9.82    1.09
  -6  -3  -3    8.37    1.14
   6   3   3    7.82    2.07
  -6  -3  -4   18.14    1.48
  -6   3  -4   16.81    1.56
  -6  -3  -4   12.86    1.43
   6   3   4   12.84    2.36
   6  -3   4   18.19    2.91
  -6  -3  -5   27.31    2.02
  -6   3  -5   31.20    2.02
  -6  -3  -5   29.20    1.95
   6   3   5   28.32    2.83
   6  -3   5   25.13    3.31
  -6  -3  -6   13.36    1.29
  -6  -3  -6   16.17    1.45
  -6  -3  -6   15.66    1.51
  -6   3  -6   13.19    1.48
  -6  -3  -6   12.64    1.57
   6  -3   6   17.29    2.83
   6  -3   7    2.06    2.16
  -6   3  -7    2.94    1.17
  -6  -3  -7    5.16    1.05
  -6  -3  -7    4.40    1.34
  -6  -3  -7    4.29    1.17
  -6  -3  -7    5.10    1.29
  -6  -3  -8    4.23    0.98
  -6   3  -8    2.46    1.12
  -6  -3  -8    4.72    1.35
  -6   3  -8    5.67    1.79
  -6  -3  -8    3.79    1.09
  -6  -3  -8    4.70    1.22
  -6   3  -9   18.84    1.81
  -6  -3  -9   15.98    1.31
  -6  -3  -9   16.50    1.57
  -6  -3  -9   18.50    1.43
  -6  -3  -9   15.49    1.21
  -6   3  -9   16.65    1.33
  -6  -3 -10   22.13    1.28
  -6   3 -10   25.20    1.69
  -6   3 -10   20.34    1.31
  -6  -3 -10   23.58    1.42
   6   4 -13   17.63    0.99
   6  -4 -13   21.12    3.12
   6   4 -12    1.21    0.87
   6  -4 -12    1.55    3.10
   6  -4 -11    7.99    1.73
   6   4 -11    5.33    1.24
   6   4 -11    4.55    1.12
   6   4 -11    4.26    0.91
   6  -4 -11    5.64    1.00
   6  -4 -11    4.21    1.27
   6  -4 -10    0.15    1.29
   6   4 -10    0.24    1.15
   6   4 -10   -0.39    1.31
   6   4 -10   -0.76    0.97
   6  -4 -10   -0.29    1.38
   6  -4 -10   -0.33    1.08
   6   4 -10    0.51    1.61
   6   4  -9   16.50    1.64
   6   4  -9   15.44    1.36
   6   4  -9   15.18    1.58
   6  -4  -9   15.15    1.54
   6   4  -9   15.35    1.58
   6  -4  -9   17.89    1.74
   6  -4  -8   30.05    2.05
   6   4  -8   30.49    1.98
   6   4  -8   28.19    1.79
   6  -4  -8   25.06    1.82
   6   4  -8   26.84    1.97
   6   4  -8   28.61    1.99
   6  -4  -8   27.87    2.06
   6  -4  -8   24.77    2.96
   6   4  -8   29.09    3.26
   6  -4  -7   98.01    4.69
   6   4  -7   96.24    6.02
   6  -4  -7   86.17    5.92
   6   4  -7   97.90    4.67
   6   4  -7   91.17    5.86
   6  -4  -7  101.82    4.71
   6   4  -7   93.95    4.65
   6  -4  -7   97.00    4.72
   6   4  -7   98.89    4.72
   6   4  -7   94.91    4.56
   6  -4  -6   21.69    1.44
   6   4  -6   22.89    1.66
   6   4  -6   18.04    2.90
   6  -4  -6   24.80    1.72
   6   4  -6   24.97    3.16
   6  -4  -6   21.33    1.76
   6   4  -6   22.56    1.70
   6  -4  -6   22.38    1.77
   6   4  -5   19.40    1.46
   6  -4  -5   20.76    1.42
   6  -4  -5   19.59    1.76
   6  -4  -5   18.84    1.69
   6   4  -5   22.17    1.58
   6  -4  -5   16.37    2.65
   6   4  -5   22.42    3.12
   6   4  -5   17.54    1.39
   6  -4  -5   23.61    1.55
   6   4  -5   18.96    1.55
   6  -4  -5   22.83    1.62
   6  -4  -5   16.81    1.66
   6   4  -4   11.45    1.27
   6  -4  -4   16.19    2.48
   6   4  -4   11.54    2.82
   6   4  -4   12.77    1.19
   6   4  -4   11.67    1.27
   6  -4  -4   13.09    1.45
   6  -4  -4   13.17    1.21
   6  -4  -4   12.96    1.50
   6   4  -4   15.29    2.61
  -6   4   4   13.30    1.13
   6  -4  -4   13.10    1.32
   6  -4  -3    1.31    1.23
   6  -4  -3    1.11    1.22
   6   4  -3    0.80    1.71
   6   4  -3    0.56    2.17
  -6   4   3    1.25    0.89
   6  -4  -3    2.50    1.83
   6   4  -3    1.44    0.94
   6  -4  -3    1.65    1.21
   6  -4  -3    2.95    1.03
   6   4  -3    1.49    0.94
   6  -4  -3    0.28    0.92
   6  -4  -3    0.78    1.27
   6   4  -3    3.91    1.68
   6  -4  -2   13.49    2.14
   6   4  -2   16.72    2.27
   6  -4  -2   15.20    1.32
   6   4  -2   14.44    2.49
   6   4  -2   17.71    2.38
   6   4  -2   15.87    1.35
   6  -4  -2   14.73    1.34
  -6   4   2   18.63    1.33
   6   4  -2   19.28    2.50
   6  -4  -2   15.85    2.31
   6   4  -1    0.37    1.89
  -6   4   1   -0.30    0.98
   6   4  -1    4.38    1.79
   6  -4  -1   -0.79    1.03
   6   4  -1   -0.14    1.92
   6  -4  -1    0.43    0.95
   6  -4  -1   -1.77    1.68
   6   4   0  150.31    7.67
   6   4   0  141.61    7.50
   6   4   0  132.67    6.58
  -6   4   0  152.65    6.63
   6  -4   0  149.43    6.65
   6   4   0  154.17    7.76
   6  -4   0  130.97    7.41
  -6   4  -1    1.19    1.09
   6   4   1    0.68    0.96
   6   4   1    0.84    1.84
   6  -4   1    2.73    1.33
   6   4   1   -0.27    1.87
   6  -4   1    0.33    1.36
   6  -4   1    0.31    0.96
  -6  -4  -2    0.42    1.15
  -6   4  -2    0.70    1.17
   6   4   2    0.77    0.96
   6  -4   2   -0.29    0.92
   6   4   2    1.73    1.95
   6  -4   2    3.27    2.01
   6   4   2    2.16    1.88
  -6  -4  -2   -0.96    0.91
   6  -4   2    0.84    1.37
  -6  -4  -3   21.58    1.56
  -6  -4  -3   19.94    1.60
   6   4   3   18.95    1.50
   6   4   3   24.40    2.63
  -6  -4  -3   20.85    1.56
   6  -4   3   23.58    1.83
   6   4   4   53.96    4.07
  -6  -4  -4   61.63    3.21
   6  -4   4   62.50    3.18
  -6  -4  -4   60.59    3.12
  -6   4  -4   63.33    3.24
  -6  -4  -4   57.07    2.99
   6  -4   5    4.48    2.42
   6   4   5    2.65    1.77
  -6   4  -5    6.82    1.32
  -6  -4  -5    4.76    1.30
  -6  -4  -5    5.50    1.19
  -6  -4  -6    1.70    1.29
  -6  -4  -6    0.93    1.28
  -6  -4  -6    1.09    1.08
  -6   4  -6    1.81    1.17
   6  -4   6   -0.56    2.32
  -6   4  -7   -0.12    0.92
  -6   4  -7    1.03    1.04
  -6  -4  -7    1.49    1.19
  -6  -4  -7    0.10    1.06
  -6   4  -7   -0.35    1.00
  -6  -4  -7    0.97    1.26
  -6   4  -8   16.38    1.92
  -6  -4  -8   17.48    1.42
  -6  -4  -8   16.45    1.38
  -6  -4  -8   14.69    1.56
  -6   4  -8   17.16    1.23
  -6   4  -9   18.94    1.69
  -6  -4  -9   15.81    1.45
  -6  -4  -9   20.13    1.28
  -6   4  -9   16.23    1.09
  -6  -4  -9   18.93    1.31
   6  -4  10    2.40    0.56
  -6   4 -10    4.72    1.03
  -6  -4 -10    4.75    0.65
   6   5 -12    1.28    0.52
   6  -5 -12    1.52    2.21
   6  -5 -12   -2.73    4.64
   6   5 -11    0.32    0.80
   6  -5 -11    1.09    1.08
   6   5 -11    0.15    0.98
   6  -5 -11    3.67    3.07
   6  -5 -10    0.75    1.59
   6   5 -10    1.00    1.43
   6  -5 -10    2.20    3.09
   6  -5 -10    1.40    1.08
   6   5 -10    2.60    1.01
   6   5 -10    0.95    1.21
   6  -5 -10    1.11    1.00
   6  -5  -9    1.54    1.64
   6   5  -9    1.95    1.19
   6   5  -9    0.76    1.03
   6   5  -9    2.35    1.30
   6  -5  -9    2.09    1.13
   6   5  -9    2.32    1.56
   6   5  -8   -0.59    1.15
   6   5  -8   -0.36    1.66
   6   5  -8    0.74    1.28
   6  -5  -8    1.33    0.99
   6  -5  -8    0.52    1.34
   6   5  -8    0.44    1.21
   6   5  -7   11.79    1.44
   6  -5  -7    9.24    1.34
   6   5  -7    9.68    2.53
   6  -5  -7    7.76    2.12
   6   5  -7   11.64    2.47
   6  -5  -7    9.98    1.03
   6   5  -7    9.87    1.28
   6   5  -7    8.68    1.40
   6  -5  -7    8.91    1.42
   6  -5  -7   11.07    1.46
   6  -5  -6  103.28    4.87
   6   5  -6   94.86    6.29
   6   5  -6   95.78    6.28
   6  -5  -6  106.89    5.06
   6   5  -6  112.27    5.01
   6   5  -6   95.56    4.83
   6  -5  -6  104.07    4.91
   6   5  -6  112.21    5.04
   6  -5  -6  104.93    4.96
   6  -5  -6  102.82    5.05
   6   5  -5   12.37    1.35
   6  -5  -5   11.60    1.53
   6   5  -5   11.25    1.24
   6  -5  -5   11.98    1.25
   6  -5  -5    9.88    2.51
   6   5  -5   12.40    2.84
   6   5  -5   11.87    1.42
   6  -5  -5   13.43    1.29
   6  -5  -4   38.47    2.17
   6   5  -4   35.38    2.15
   6   5  -4   39.66    3.84
   6  -5  -4   33.78    3.42
   6   5  -4   33.79    2.13
   6   5  -4   34.73    3.58
   6   5  -4   38.08    2.25
  -6   5   4   38.12    2.04
   6  -5  -3   17.99    1.78
   6  -5  -3   16.26    1.46
   6   5  -3   13.99    2.30
   6   5  -3   15.07    2.80
   6   5  -3   14.21    2.96
   6  -5  -3   16.72    2.59
   6   5  -3   15.87    1.46
   6   5  -3   16.79    1.39
  -6   5   3   17.85    1.37
   6   5  -3   17.91    2.45
   6  -5  -2   35.91    2.23
   6   5  -2   42.45    3.42
   6   5  -2   39.64    3.48
   6  -5  -2   31.70    3.25
   6   5  -2   38.38    2.25
   6   5  -2   35.31    2.10
  -6   5   2   41.27    2.19
   6   5  -2   42.09    3.42
   6   5  -1   29.37    2.95
   6  -5  -1   26.25    1.78
   6   5  -1   25.76    1.72
   6   5  -1   21.77    1.53
   6   5  -1   24.96    2.77
  -6   5   1   26.74    1.73
   6  -5  -1   18.56    2.58
   6   5  -1   21.10    2.71
   6   5  -1   22.75    2.77
   6   5   0    2.31    1.80
   6  -5   0    4.00    1.45
   6   5   0    1.36    1.90
   6  -5   0    3.12    1.69
   6   5   0    2.11    0.81
   6  -5   0    2.97    1.18
   6   5   0    3.11    1.10
   6   5   0    2.31    2.90
   6   5   0    2.52    1.87
  -6   5   0    1.70    1.16
   6   5   1    0.72    1.06
  -6   5  -1    0.04    1.21
   6  -5   1    1.68    1.48
   6   5   1   -0.89    1.93
   6  -5   2   15.57    1.34
   6   5   2   15.93    1.44
  -6  -5  -2   15.12    1.27
  -6  -5  -2   16.98    1.62
  -6  -5  -2   17.84    1.41
   6  -5   2   15.18    1.73
   6  -5   2   15.68    2.75
   6   5   2   13.44    2.26
   6  -5   3    5.40    2.12
   6   5   3    1.33    1.82
   6   5   3    4.66    1.10
  -6  -5  -3    5.75    1.15
   6  -5   3    6.94    1.46
  -6  -5  -3    7.38    1.28
  -6  -5  -3    5.01    0.96
  -6  -5  -4   10.52    1.16
  -6  -5  -4   10.00    1.39
   6  -5   4   12.05    1.52
   6   5   4    9.11    2.06
  -6  -5  -4   10.73    1.27
  -6   5  -4   12.14    1.48
  -6  -5  -5   22.71    1.42
  -6   5  -5   23.55    1.81
   6  -5   5   20.13    3.04
   6   5   5   18.20    2.39
  -6  -5  -5   23.25    1.55
  -6  -5  -5   23.57    1.82
  -6  -5  -6   33.86    1.84
  -6  -5  -6   28.68    2.10
  -6   5  -6   27.66    1.99
  -6  -5  -7   -0.69    1.18
  -6  -5  -7    1.57    0.85
  -6   5  -7    1.19    1.16
  -6  -5  -7    1.13    1.10
  -6   5  -7    2.82    0.93
  -6  -5  -8    9.24    1.22
  -6   5  -8    7.99    1.54
   6  -5   8    7.62    1.07
  -6  -5  -8    8.99    1.11
  -6  -5  -9    2.32    0.81
  -6   5  -9    3.36    1.06
  -6  -5  -9    2.65    0.75
   6  -5   9    2.29    0.63
   6   6 -11    0.31    0.67
   6  -6 -11    3.82    4.21
   6  -6 -11   -0.37    1.86
   6   6 -10    3.30    0.96
   6   6 -10    1.85    1.11
   6  -6  -9   -0.11    0.96
   6  -6  -9    0.17    1.70
   6   6  -9    0.63    1.10
   6   6  -9   -0.54    1.30
   6   6  -9    0.52    1.02
   6  -6  -8   -0.70    1.10
   6   6  -8   -0.26    1.19
   6   6  -8   -1.63    1.19
   6   6  -8   -0.25    1.49
   6  -6  -8    0.22    0.89
   6  -6  -7    5.40    1.23
   6  -6  -7    3.60    0.92
   6  -6  -7    5.51    1.13
   6   6  -7    3.18    1.26
   6   6  -7    3.59    1.24
   6  -6  -6    9.06    1.33
   6  -6  -6    9.99    1.16
   6  -6  -6    8.98    1.35
   6   6  -6    8.84    1.38
   6   6  -6    7.80    1.04
   6  -6  -5   61.55    3.28
   6   6  -5   48.48    4.32
   6  -6  -5   44.61    4.27
   6   6  -5   60.85    3.08
   6   6  -5   51.23    4.44
   6  -6  -5   55.40    3.15
   6  -6  -5   65.36    3.11
  -6   6   5   61.52    2.96
   6   6  -5   64.51    3.23
   6   6  -4  146.04    8.79
   6  -6  -4  141.65    8.77
   6   6  -4  166.40    7.47
   6   6  -4  148.12    8.77
   6  -6  -4  173.71    7.48
   6  -6  -4  152.20    7.44
   6   6  -4  171.54    7.55
  -6   6   4  162.86    7.35
   6   6  -3   40.79    3.76
   6   6  -3   71.98    4.59
   6   6  -3   62.31    3.07
   6   6  -3   56.17    4.62
   6  -6  -3   53.91    4.33
   6  -6  -3   58.35    3.04
   6   6  -3   54.37    2.91
  -6   6   3   56.86    2.93
   6  -6  -2    5.31    1.29
   6   6  -2    5.31    2.04
   6   6  -2    5.35    0.97
   6  -6  -2    3.95    1.97
   6   6  -2    1.57    2.26
   6   6  -2    5.63    1.82
  -6   6   2    4.84    1.16
   6  -6  -1   20.10    1.72
  -6   6   1   22.37    1.64
   6  -6  -1   15.06    2.45
   6   6  -1   20.37    1.67
   6   6  -1   18.46    1.34
   6  -6  -1   22.73    1.99
   6   6  -1   19.39    2.68
   6   6  -1   16.40    2.62
   6  -6   0   76.18    5.40
   6  -6   0   91.34    4.56
  -6  -6   0  100.07    4.62
  -6   6   0   94.45    4.50
   6   6   0   79.32    5.31
   6   6   0   86.43    5.82
   6   6   0   92.96    4.48
   6   6   1    1.35    1.14
  -6   6  -1   -2.01    1.31
   6   6   1    1.58    1.70
  -6  -6  -1   -0.56    1.40
   6  -6   1   -0.69    1.28
   6  -6   1   -1.43    1.58
   6   6   2   23.79    1.75
   6  -6   2   23.97    1.66
  -6  -6  -2   23.89    1.70
   6  -6   2   25.84    2.04
   6  -6   2   26.75    1.91
  -6  -6  -2   25.59    1.90
  -6  -6  -3   35.79    2.20
   6  -6   3   37.52    2.30
  -6  -6  -3   32.00    2.17
   6   6   3   36.19    2.11
  -6  -6  -4    8.90    1.29
  -6  -6  -4    9.22    1.22
  -6   6  -4    8.25    1.38
   6  -6   4    9.36    1.40
  -6  -6  -5    2.86    1.15
  -6  -6  -5    1.68    0.78
   6  -6   5    3.70    1.21
  -6   6  -5    2.46    1.14
  -6  -6  -6   17.72    1.53
  -6  -6  -6   16.65    1.49
   6  -6   6   16.93    1.43
  -6   6  -6   17.04    1.36
  -6   6  -7   43.03    2.29
  -6  -6  -7   40.33    2.31
   6  -6   7   41.69    2.20
  -6  -6  -7   41.90    2.28
   6  -6   8    5.42    0.68
  -6  -6  -8    5.90    0.86
  -6  -6  -8    6.49    0.85
   6  -7 -10    1.63    1.74
   6   7 -10    1.33    0.57
   6   7  -9    2.39    0.82
   6  -7  -9    2.81    0.97
   6   7  -8    0.02    1.19
   6  -7  -8    0.72    0.82
   6  -7  -8    0.18    3.99
   6   7  -8    1.02    0.96
   6  -7  -8    1.49    0.74
   6   7  -8    1.15    0.95
  -6  -7   7    3.95    1.00
   6  -7  -7    2.53    0.91
   6  -7  -7    3.33    0.94
   6   7  -7    2.68    1.07
   6   7  -7    3.29    1.35
   6   7  -7    1.63    1.05
   6  -7  -7    0.43    2.49
   6   7  -6    0.14    1.11
   6  -7  -6    0.34    0.92
   6  -7  -6   -0.29    0.96
  -6  -7   6    1.48    1.16
   6  -7  -6    2.61    1.04
   6   7  -5    9.52    1.16
   6  -7  -5   11.14    1.24
   6  -7  -5   10.30    1.34
   6  -7  -5   11.42    1.20
   6   7  -5   12.37    1.39
  -6   7   4   17.93    1.36
   6  -7  -4   18.60    1.46
   6   7  -4   20.40    1.56
   6   7  -4   17.54    1.65
   6  -7  -3   27.62    1.82
   6  -7  -3   32.71    2.16
  -6   7   3   28.42    1.83
  -6  -7   3   29.04    2.20
   6  -7  -3   34.33    2.06
   6   7  -3   36.31    2.08
  -6   7   2    1.60    1.04
  -6  -7   2    1.54    1.44
   6  -7  -2    0.87    1.24
  -6   7   1    8.33    1.26
   6   7  -1    7.99    1.36
   6   7   0   62.28    3.35
  -6   7   0   66.49    3.35
  -6   7  -1    1.96    1.20
   6  -7   1   -0.89    1.08
   6  -7   1   -0.04    1.23
   6   7   1   -0.46    1.13
  -6  -7  -1    1.79    1.32
  -6  -7  -2    1.31    1.18
   6  -7   2    3.53    0.94
   6   7   2    2.20    1.09
   6  -7   2    0.47    1.21
  -6  -7  -2    1.47    0.97
  -6   7  -3   -1.29    1.17
  -6  -7  -3    0.57    1.06
   6   7   3    0.41    0.95
  -6  -7  -3   -0.75    0.96
   6  -7   3    1.58    1.18
  -6  -7  -4    2.59    1.02
  -6  -7  -4    2.40    0.94
  -6   7  -4    1.69    1.02
   6  -7   4    1.23    1.11
   6  -7   5    4.46    1.03
  -6  -7  -5    4.35    0.98
  -6   7  -5    4.51    0.95
  -6  -7  -6   -0.96    0.87
   6  -7   6    0.23    0.75
  -6  -7  -6    0.07    0.86
  -6   7  -6    1.38    1.08
   6  -7   7    3.29    0.53
  -6  -7  -7    2.55    0.70
  -6  -7  -7    4.35    0.73
  -6   7  -8    0.28    0.32
  -6  -7  -8   -0.14    0.33
   6   8  -8    5.40    0.60
   6  -8  -8    5.80    1.60
   6  -8  -7    1.65    0.97
   6  -8  -7    1.66    0.65
   6   8  -7    0.45    0.75
   6   8  -7    1.64    0.69
  -6  -8   6    2.18    0.76
   6   8  -6   -0.42    1.09
   6   8  -6   -0.10    0.86
   6   8  -6    0.86    0.76
   6  -8  -6   -0.22    0.73
   6  -8  -6   -0.27    0.69
  -6  -8   5    0.96    0.93
   6  -8  -5    0.29    0.82
   6  -8  -5    0.06    0.86
   6  -8  -5    0.17    0.65
   6   8  -5    0.41    0.94
   6   8  -5   -0.52    0.78
   6   8  -4    1.84    0.89
  -6   8   4    2.14    0.73
   6   8  -4   -0.03    1.02
   6  -8  -4    0.79    0.95
  -6  -8   4    0.79    1.04
  -6  -8   3   84.67    4.24
  -6   8   3   86.40    4.12
   6   8  -3   91.41    4.26
   6  -8  -3   86.58    4.21
   6   8  -3   92.57    4.23
   6  -8  -3   87.76    4.26
  -6  -8   2    4.47    1.17
   6  -8  -2    2.50    1.11
  -6   8   2    3.01    0.93
  -6  -8   1   28.39    1.92
  -6   8   1   29.48    1.79
   6   8  -1   29.82    1.93
   6  -8  -1   31.06    1.93
  -6   8   0   12.20    1.21
   6  -8   0   11.14    1.26
   6   8   0   12.68    1.28
   6  -8   0   11.27    1.30
   6  -8   1    6.22    1.14
  -6  -8  -1    3.97    1.08
   6  -8   1    4.28    0.96
   6   8   1    5.93    1.07
  -6   8  -1    5.12    1.01
   6   8   2   14.64    1.23
   6  -8   2   17.28    1.34
  -6  -8  -2   12.96    1.25
  -6  -8  -3   11.51    1.07
  -6   8  -3   11.83    1.12
  -6  -8  -3   11.03    0.97
   6  -8   3   14.80    1.16
  -6  -8  -4    0.44    0.68
   6  -8   4    0.38    0.77
  -6   8  -4    1.63    0.73
  -6  -8  -4   -0.20    0.66
   6  -8   5    1.68    0.57
  -6  -8  -5    0.10    0.64
  -6   8  -6    0.29    0.54
   6  -9  -6    6.92    0.56
   6   9  -6    8.10    0.62
   6   9  -5    2.41    0.59
   6  -9  -4    2.10    0.61
   6   9  -4    1.36    0.67
   6  -9  -3   -0.63    0.65
   6   9  -3    0.42    0.71
  -6  -9   3    1.43    0.68
   6   9  -2    5.95    0.82
  -6  -9   2    3.58    0.76
  -6   9   2    3.95    0.69
   6  -9  -2    4.42    0.77
   6  -9  -1   42.76    2.13
  -6   9   1   41.51    2.09
  -6  -9   1   36.54    2.10
   6  -9  -1   43.09    2.14
   6   9  -1   44.83    2.16
   6   9  -1   44.21    2.14
   6  -9   0    2.71    0.75
  -6   9   0    2.68    0.64
   6   9   0    2.31    0.75
   6  -9   1    1.38    0.68
   6   9   2   30.17    1.65
   6  -9   2   36.28    1.67
  -6   9  -3    0.70    0.63
  -6  -9  -3    0.63    0.48
   6  -9   3    0.61    0.43
   7   0 -13    4.05    4.00
   7   0 -12    3.29    1.09
   7   0 -12    3.63    1.25
   7   0 -12    4.09    1.28
   7   0 -11   -0.27    1.22
   7   0 -11   -0.22    1.32
   7   0 -11   -0.28    1.41
   7   0 -11    0.16    1.33
   7   0 -10    0.69    1.26
   7   0 -10    0.68    1.41
   7   0 -10    4.04    2.19
   7   0 -10    1.80    1.23
   7   0 -10    0.36    1.55
   7   0 -10   -0.26    1.33
   7   0  -9   -0.29    2.21
   7   0  -9   -1.34    1.34
   7   0  -9   -0.32    1.42
   7   0  -9   -1.14    1.37
   7   0  -9    0.79    1.35
   7   0  -8   10.89    2.43
   7   0  -8    7.10    1.48
   7   0  -8    6.98    0.91
   7   0  -8   10.12    1.56
   7   0  -8    9.14    1.51
   7   0  -8    8.01    1.41
   7   0  -7    1.63    1.27
   7   0  -7   -0.13    1.99
   7   0  -7    0.58    1.33
   7   0  -7    0.69    1.18
   7   0  -6   11.47    1.34
   7   0  -6    9.52    1.26
   7   0  -6   10.28    1.48
   7   0  -5    0.09    1.25
   7   0  -5    2.48    1.87
   7   0  -5    0.09    1.03
   7   0  -4   57.84    2.96
   7   0  -4   55.47    3.43
   7   0  -4   54.50    3.65
   7   0  -3    0.83    1.54
   7   0  -3    0.75    1.18
   7   0  -3    2.32    1.47
   7   0  -3    2.76    1.78
   7   0  -2   51.59    3.45
   7   0  -2   50.19    3.33
   7   0  -2   56.51    3.50
   7   0  -1   -0.39    1.51
  -7   0   1    0.97    0.83
   7   0  -1    0.86    1.71
  -7   0   0  184.07    8.28
   7   0   0  189.02    9.24
  -7   0  -1    1.22    0.96
   7   0   1    1.90    1.05
   7   0   2   93.00    5.46
   7   0   3    1.29    1.25
   7   0   3    0.14    1.90
  -7   0  -4    2.37    1.13
   7   0   4    1.93    1.32
   7   0   4    1.18    2.00
  -7   0  -5    0.04    1.17
   7   0   5   -0.36    1.27
   7   0   5    0.15    2.02
  -7   0  -6    0.29    1.20
   7   0   6    1.28    1.28
   7   0   6    0.15    2.00
  -7   0  -7   -0.20    1.20
  -7   0  -8    0.71    1.15
  -7   0  -9    1.16    1.02
  -7   0 -10   11.57    1.02
  -7   0 -10   12.03    1.23
   7  -1 -13   -0.73    3.10
   7  -1 -13    1.72    0.94
   7   1 -13    2.78    0.86
   7   1 -12  117.54    5.32
   7  -1 -12  118.65    5.34
   7  -1 -12  116.47    5.34
   7   1 -12  115.55    5.27
   7   1 -12  119.95    5.33
   7  -1 -12  101.67    5.25
   7   1 -11   22.25    1.80
   7   1 -11   21.60    1.66
   7  -1 -11   21.61    1.89
   7   1 -11   23.34    1.82
   7  -1 -11   23.08    1.93
   7  -1 -11   23.90    1.77
   7   1 -11   23.81    1.70
   7   1 -10    2.91    1.14
   7   1 -10    0.62    1.47
   7  -1 -10    1.59    1.29
   7  -1 -10    1.35    0.74
   7   1 -10    0.52    1.33
   7   1 -10    0.52    1.39
   7   1 -10   -0.19    1.21
   7  -1 -10    0.93    1.44
   7  -1 -10    0.27    1.27
   7  -1  -9   12.18    1.27
   7   1  -9   11.73    1.13
   7   1  -9   12.69    1.60
   7  -1  -9   13.52    1.60
   7  -1  -9   17.37    2.40
   7  -1  -9   15.77    1.54
   7   1  -9   15.17    1.83
   7   1  -9   14.10    1.59
   7   1  -9   12.26    2.64
   7   1  -9   12.64    1.53
   7   1  -9   16.47    1.66
   7  -1  -9   16.19    1.70
   7  -1  -9   14.45    1.62
   7  -1  -8   40.59    2.65
   7  -1  -8   50.74    2.65
   7   1  -8   47.75    2.76
   7  -1  -8   44.90    2.66
   7  -1  -8   48.82    2.74
   7   1  -8   50.03    2.69
   7   1  -8   49.58    2.64
   7   1  -8   43.71    2.45
   7   1  -8   45.47    2.60
   7   1  -8   43.45    2.65
   7   1  -8   41.80    3.86
   7  -1  -8   40.17    3.48
   7   1  -7    2.22    1.37
   7   1  -7    1.20    1.21
   7   1  -7   -0.56    1.26
   7   1  -7   -0.04    1.08
   7  -1  -7   -0.11    1.30
   7   1  -7    0.54    0.97
   7   1  -7    1.61    1.14
   7  -1  -7   -0.04    1.08
   7   1  -7    2.69    2.26
   7  -1  -7    0.82    1.86
   7   1  -6   -0.06    1.06
   7   1  -6    1.16    1.09
   7  -1  -6   -0.50    1.21
   7   1  -6    0.27    1.25
   7  -1  -6    2.79    1.78
   7   1  -6   -1.03    2.09
   7  -1  -6   -0.94    1.00
   7   1  -6    1.22    1.05
   7   1  -5    0.94    1.00
   7  -1  -5    0.30    1.11
   7   1  -5    0.86    1.20
   7   1  -5   -0.71    0.98
   7  -1  -5    2.47    1.09
   7   1  -5    1.36    0.97
   7  -1  -5   -1.17    1.73
   7   1  -5    1.69    2.13
   7  -1  -5    1.70    0.91
   7   1  -4    6.55    1.72
   7  -1  -4    3.96    1.31
   7  -1  -4    9.51    1.63
   7  -1  -4    3.98    1.84
   7   1  -4    8.89    2.20
   7   1  -4    4.85    1.22
   7  -1  -4    8.24    1.16
   7  -1  -3  382.86   18.36
   7   1  -3  428.65   18.62
   7   1  -3  443.51   18.78
   7  -1  -3  409.93   18.21
   7  -1  -3  394.15   18.75
   7   1  -3  402.80   17.81
   7   1  -3  445.77   18.73
   7  -1  -3  375.57   18.19
   7  -1  -2   -0.97    1.55
   7   1  -2    1.19    1.73
   7   1  -2    0.79    0.93
   7   1  -2   -0.59    1.17
   7   1  -2    3.04    1.60
   7  -1  -2   -1.53    1.27
  -7   1   2    0.61    0.76
   7  -1  -1    3.25    1.40
   7   1  -1    5.28    1.79
  -7   1   1    3.51    0.88
   7   1  -1    5.86    1.94
   7  -1  -1    2.34    1.73
  -7   1   0   77.74    3.78
   7   1   0   84.55    4.70
   7  -1   0   79.29    4.80
   7   1   1   19.36    2.19
  -7   1  -1   18.52    1.41
   7  -1   1   18.60    1.47
   7   1   1   16.93    1.43
   7   1   2    8.07    1.79
  -7   1  -2    5.44    1.10
   7  -1   2    7.41    1.27
   7   1   2    6.10    2.08
   7   1   2    7.79    1.16
  -7   1  -3   56.00    2.96
   7   1   3   60.00    3.75
   7   1   3   54.70    2.85
   7  -1   3   56.68    2.93
   7   1   3   55.47    4.03
   7  -1   3   54.66    4.12
  -7  -1  -4   20.69    1.68
  -7   1  -4   19.47    1.55
   7   1   4   17.84    2.59
   7  -1   4   17.37    2.72
  -7   1  -5   14.20    1.42
  -7  -1  -5   11.07    1.29
  -7  -1  -5   15.17    1.53
   7   1   5   12.58    2.30
   7  -1   5   11.40    2.52
   7  -1   5   15.47    1.52
  -7  -1  -6   18.11    1.56
  -7   1  -6   17.80    1.57
  -7  -1  -6   21.09    1.75
  -7   1  -6   21.08    1.81
   7   1   6   18.74    1.68
   7  -1   6   14.79    2.61
   7   1   6   16.33    2.40
  -7   1  -7   -2.17    1.46
   7  -1   7    1.98    1.98
  -7   1  -7   -1.04    1.14
  -7  -1  -7    1.94    1.28
  -7  -1  -8   28.51    2.03
  -7   1  -8   32.41    2.09
  -7   1  -8   32.94    1.95
  -7  -1  -8   30.36    2.07
  -7  -1  -9   32.67    1.92
  -7   1  -9   32.02    1.94
  -7   1  -9   30.42    1.92
  -7   1  -9   29.56    1.80
  -7  -1  -9   31.04    1.92
  -7  -1 -10    3.90    0.83
  -7   1 -10    4.24    0.87
  -7   1 -10    6.24    0.93
  -7  -1 -10    6.71    0.89
  -7  -1 -11    0.40    0.58
  -7   1 -11   -0.09    0.40
  -7  -1 -11    0.03    0.38
   7   2 -13   -0.09    0.79
   7  -2 -13    0.52    1.48
   7   2 -12    2.70    1.01
   7   2 -12    3.27    1.07
   7  -2 -12    2.24    1.35
   7  -2 -11    3.32    1.23
   7   2 -11    1.87    1.12
   7   2 -11    0.52    1.24
   7   2 -11    1.87    1.21
   7  -2 -10   10.05    1.67
   7  -2 -10   13.05    1.49
   7   2 -10   10.41    1.81
   7   2 -10    9.45    1.53
   7   2 -10    9.78    1.45
   7   2 -10    9.59    1.13
   7  -2 -10   10.13    1.18
   7   2 -10   10.45    1.47
   7   2 -10   10.29    1.36
   7   2  -9    4.40    2.35
   7  -2  -9    3.90    1.14
   7  -2  -9    4.64    1.35
   7   2  -9    3.26    1.68
   7   2  -9    4.97    1.37
   7   2  -9    3.95    1.22
   7   2  -9    3.70    1.37
   7  -2  -9    3.11    1.45
   7  -2  -9    2.08    1.56
   7  -2  -9    1.86    1.42
   7  -2  -8    8.67    1.38
   7   2  -8   11.79    1.73
   7   2  -8   10.47    1.43
   7   2  -8   10.22    1.32
   7   2  -8    8.32    1.45
   7   2  -8    9.45    1.21
   7   2  -8    8.02    2.58
   7   2  -8    9.63    1.23
   7  -2  -8   10.22    1.53
   7  -2  -8   10.88    1.66
   7  -2  -8    7.65    1.56
   7  -2  -7   24.73    1.92
   7   2  -7   27.08    2.12
   7   2  -7   30.11    1.90
   7   2  -7   29.53    1.96
   7  -2  -7   26.67    2.53
   7   2  -7   27.29    3.17
   7   2  -7   31.98    1.95
   7   2  -7   29.59    1.90
   7   2  -7   30.29    1.89
   7   2  -7   28.16    1.83
   7  -2  -7   31.16    2.06
   7   2  -6  135.30    6.28
   7  -2  -6  140.99    6.39
   7   2  -6  138.57    6.28
   7  -2  -6  139.81    6.34
   7   2  -6  140.33    6.31
   7   2  -6  149.68    7.65
   7  -2  -6  126.31    6.81
   7   2  -6  130.77    6.29
   7  -2  -5    0.46    0.95
   7  -2  -5   -1.37    1.22
   7   2  -5   -0.47    1.00
   7  -2  -5    2.05    1.84
   7   2  -5    1.64    2.23
   7  -2  -5    2.35    1.31
   7   2  -5   -1.07    1.17
   7   2  -5    0.06    0.83
   7   2  -4    5.95    1.15
   7   2  -4    4.93    1.19
   7  -2  -4    6.00    1.32
   7  -2  -4    8.25    2.10
   7   2  -4    4.57    2.40
   7  -2  -4    7.23    1.23
   7  -2  -4    5.20    0.98
   7  -2  -3   29.44    1.83
   7  -2  -3   29.34    1.93
   7  -2  -3   30.18    1.87
   7   2  -3   26.62    1.83
   7   2  -3   35.76    3.26
   7  -2  -3   26.03    2.72
   7   2  -3   28.86    2.80
   7  -2  -3   26.86    1.85
  -7   2   3   29.70    1.63
   7   2  -3   29.68    1.82
   7  -2  -3   26.24    2.27
   7   2  -3   34.08    2.82
   7   2  -3   24.62    2.17
   7   2  -2   18.85    2.35
   7  -2  -2   17.80    1.48
   7  -2  -2   13.65    2.20
  -7   2   2   17.06    1.25
   7   2  -2   19.37    2.41
   7   2  -2   15.03    1.78
   7  -2  -2   16.05    2.04
   7  -2  -2   15.91    1.56
   7   2  -2   15.63    1.44
   7  -2  -2   16.48    1.39
   7  -2  -1   54.24    3.50
   7   2  -1   71.80    4.39
  -7   2   1   71.43    3.27
   7   2  -1   68.44    4.26
   7  -2  -1   65.50    3.29
   7   2  -1   69.68    4.36
   7  -2  -1   64.02    4.21
   7  -2  -1   68.96    4.13
   7   2   0   44.69    2.46
   7  -2   0   45.27    2.43
  -7   2   0   50.66    2.49
   7   2   0   43.70    3.39
   7  -2   0   52.16    3.66
   7  -2   0   39.97    3.07
  -7   2  -1    1.86    1.10
   7   2   1    1.94    1.77
   7   2   1    3.03    1.16
   7  -2   1    0.71    2.08
   7   2   1    5.44    2.03
   7  -2   1    2.10    1.22
   7  -2   1    2.66    0.90
   7   2   2   39.61    2.25
   7  -2   2   39.33    2.34
   7   2   2   33.09    3.23
  -7   2  -2   44.20    2.35
   7   2   2   35.89    3.17
   7   2   3   95.80    5.51
   7   2   3   89.91    4.36
   7   2   3   88.30    5.49
   7  -2   3   98.97    5.83
   7  -2   3   97.59    4.44
  -7   2  -3   89.47    4.37
   7  -2   4  100.28    4.73
  -7   2  -4   98.09    4.70
   7   2   4   87.58    5.72
   7  -2   4  105.18    6.25
   7   2   4  109.25    5.85
  -7   2  -5   20.60    1.75
  -7  -2  -5   21.21    1.60
   7  -2   5   18.99    1.73
   7  -2   5   21.16    2.95
   7   2   5   21.31    2.53
  -7   2  -5   22.01    1.55
   7  -2   6   41.94    3.82
   7   2   6   39.00    3.45
  -7  -2  -6   45.74    2.62
  -7   2  -6   49.39    2.51
  -7  -2  -7    4.13    1.17
  -7  -2  -7    3.37    1.21
  -7   2  -7    4.16    1.61
   7   2   7    2.62    1.33
  -7   2  -7    3.76    1.01
  -7   2  -8    0.52    0.85
  -7   2  -8   -0.11    1.16
  -7  -2  -8    0.60    1.00
  -7   2  -8   -1.35    1.55
  -7   2  -9    0.81    1.25
  -7  -2  -9    0.61    0.84
  -7   2  -9   -0.23    0.96
  -7  -2 -10    1.55    0.75
  -7  -2 -10    1.10    0.61
  -7   2 -10    1.42    0.68
   7   3 -13   12.63    0.92
   7   3 -13   14.45    0.91
   7  -3 -12   61.21    3.20
   7   3 -12   65.37    3.07
   7  -3 -12   62.37    3.29
   7   3 -11    4.31    1.24
   7  -3 -11    3.30    0.86
   7  -3 -11    4.28    1.29
   7  -3 -11    5.16    1.33
   7   3 -11    2.94    1.12
   7   3 -10   10.01    1.42
   7  -3 -10    9.81    1.56
   7   3 -10   11.90    1.48
   7   3 -10    9.59    1.36
   7   3 -10    9.41    1.23
   7  -3 -10   10.72    1.24
   7  -3  -9    3.60    1.23
   7  -3  -9    0.89    1.31
   7   3  -9    3.50    1.70
   7   3  -9    1.52    1.30
   7   3  -9    2.78    1.26
   7   3  -9    3.66    1.14
   7  -3  -9    3.60    1.49
   7   3  -8   36.92    2.24
   7  -3  -8   35.92    2.39
   7   3  -8   39.05    2.21
   7  -3  -8   32.22    3.36
   7  -3  -8   37.05    2.30
   7  -3  -8   35.30    2.38
   7   3  -8   40.74    2.54
   7   3  -8   36.82    2.21
   7   3  -8   31.91    2.15
   7  -3  -8   37.01    2.31
   7   3  -8   33.79    2.26
   7  -3  -8   38.53    2.36
   7   3  -7    2.19    1.09
   7   3  -7    0.47    1.09
   7   3  -7   -0.17    1.00
   7   3  -7    2.81    1.22
   7  -3  -7    2.60    1.95
   7  -3  -7   -1.12    1.27
   7  -3  -7    0.48    1.38
   7   3  -7    0.08    1.12
   7  -3  -7    0.44    1.26
   7   3  -6    7.31    1.13
   7  -3  -6    9.71    1.32
   7  -3  -6    9.33    1.33
   7   3  -6    9.45    1.32
   7  -3  -6    8.19    1.38
   7   3  -6    7.53    1.25
   7  -3  -6    7.93    1.44
   7   3  -5   33.20    1.96
   7  -3  -5   33.83    2.17
   7  -3  -5   30.63    3.16
   7  -3  -5   32.45    2.04
   7  -3  -5   35.21    2.16
   7   3  -5   30.47    1.90
   7  -3  -5   34.52    2.08
   7  -3  -4    4.56    1.31
   7  -3  -4    3.74    1.95
   7  -3  -4    2.46    1.28
   7  -3  -4    4.61    1.32
   7   3  -4    6.03    1.05
   7   3  -4    5.26    0.92
   7  -3  -3   16.12    1.59
   7  -3  -3   15.43    1.26
  -7   3   3   17.89    1.28
   7  -3  -3   15.86    1.50
   7  -3  -3   17.75    1.55
   7  -3  -3   17.32    2.53
   7  -3  -3   14.69    1.49
   7   3  -3   18.65    2.07
   7  -3  -3   13.67    1.81
   7  -3  -2   11.89    1.13
   7   3  -2   10.65    2.21
   7  -3  -2    8.84    1.87
   7   3  -2   11.16    1.87
   7  -3  -2   11.27    1.41
   7  -3  -2   11.48    1.34
   7  -3  -2   11.39    2.19
   7  -3  -2   12.39    1.31
  -7   3   2   13.49    1.19
   7   3  -2   11.28    1.23
   7   3  -1   13.89    2.19
  -7   3   1   14.49    1.32
   7  -3  -1   15.48    2.33
   7   3  -1   12.91    2.01
   7  -3  -1   15.22    2.09
   7   3  -1   12.90    1.26
   7  -3  -1   13.68    1.35
   7  -3  -1   13.15    1.48
   7   3   0  109.26    5.99
   7  -3   0  100.51    5.98
   7   3   0  106.91    5.97
  -7   3   0  106.61    4.86
   7  -3   0   87.72    5.52
   7  -3   0  100.31    4.80
   7   3   1   11.48    2.31
   7  -3   1   10.03    1.49
   7  -3   1   10.06    1.13
   7   3   1   11.61    2.33
   7  -3   1   10.80    2.49
  -7   3  -1   10.86    1.33
   7   3   1    8.27    2.14
   7   3   2    0.29    1.94
   7  -3   2    0.17    2.38
   7  -3   2    1.79    1.39
  -7   3  -2    2.90    1.26
   7   3   2    1.07    1.98
   7   3   3    6.11    2.38
   7  -3   3    4.03    1.46
  -7  -3  -3    5.36    1.07
   7   3   3    6.34    1.28
   7   3   3    4.68    2.08
   7   3   4   91.98    4.37
  -7  -3  -4   91.80    4.46
  -7  -3  -4   92.99    4.53
   7   3   4   87.22    5.55
   7  -3   4   97.97    6.04
   7   3   4   89.00    5.70
  -7  -3  -5  195.26    8.96
  -7   3  -5  209.87    9.03
   7   3   5  175.59    9.96
   7   3   5  166.47    9.86
   7  -3   5  182.24   10.35
  -7  -3  -5  208.37    9.01
  -7  -3  -6   -0.60    0.94
  -7  -3  -6    1.08    1.12
  -7   3  -6   -0.15    1.20
  -7  -3  -6    2.63    1.26
   7  -3   6   -3.33    2.33
  -7  -3  -6   -1.10    1.03
  -7   3  -7    1.00    1.07
  -7  -3  -7    1.38    0.90
  -7  -3  -7    1.53    1.21
  -7   3  -7    0.91    1.72
  -7  -3  -7    1.26    1.00
  -7  -3  -7   -0.24    1.12
  -7  -3  -8    5.06    0.87
  -7   3  -8    3.77    1.03
  -7  -3  -8    4.55    1.14
  -7  -3  -8    5.21    0.91
  -7   3  -8    4.98    1.56
  -7  -3  -8    5.47    1.18
  -7   3  -9    0.53    1.20
  -7   3  -9    0.76    0.77
  -7  -3  -9    0.54    0.89
   7  -3  10    2.59    0.61
  -7   3 -10    3.53    0.47
   7  -4 -12    4.09    2.38
   7   4 -12    0.29    0.65
   7   4 -11   22.28    1.45
   7  -4 -11   20.51    1.37
   7  -4 -11   22.86    1.84
   7   4 -11   23.79    1.56
   7  -4 -11   21.29    1.53
   7   4 -10   24.26    1.61
   7  -4 -10   24.11    1.63
   7  -4 -10   22.02    1.79
   7   4 -10   26.53    1.77
   7  -4 -10   22.36    1.74
   7  -4  -9   43.13    2.56
   7  -4  -9   47.83    2.65
   7   4  -9   45.08    2.56
   7   4  -9   44.92    2.46
   7   4  -8   28.78    1.83
   7   4  -8   27.71    1.98
   7   4  -8   28.57    1.95
   7  -4  -8   30.29    2.05
   7  -4  -8   28.23    2.03
   7  -4  -8   25.70    2.98
   7   4  -8   28.00    3.16
   7  -4  -7    5.52    1.30
   7  -4  -7    4.13    1.32
   7   4  -7    3.54    2.44
   7  -4  -7    3.78    2.11
   7   4  -7    5.48    1.26
   7  -4  -7    4.39    1.38
   7   4  -7    4.73    1.20
   7  -4  -6   19.56    1.65
   7   4  -6   15.59    3.04
   7   4  -6   19.21    1.60
   7   4  -6   19.95    1.50
   7  -4  -6   20.05    1.77
   7  -4  -6   18.25    1.87
   7   4  -6   20.39    1.58
   7  -4  -6   20.79    1.67
   7  -4  -5   16.19    1.66
   7  -4  -5   16.15    1.31
   7  -4  -5   15.17    2.70
   7   4  -5   15.92    2.96
   7   4  -5   17.82    1.47
   7  -4  -5   19.03    1.78
   7   4  -5   21.16    1.62
   7   4  -5   19.21    1.47
   7  -4  -5   18.50    1.54
   7  -4  -5   18.66    1.54
   7  -4  -4    1.20    1.37
   7   4  -4    1.74    0.96
   7  -4  -4    2.46    1.35
   7  -4  -4    1.53    0.95
  -7   4   4    1.77    0.88
   7   4  -4    3.56    2.45
   7   4  -4    0.55    1.03
   7   4  -4    2.36    1.12
   7  -4  -4    0.67    1.31
   7  -4  -4    1.44    1.96
   7   4  -4    2.02    2.70
   7  -4  -4    1.57    1.16
   7  -4  -3    0.58    1.14
   7  -4  -3   -0.99    1.27
   7  -4  -3   -0.17    1.92
   7   4  -3    1.91    1.08
   7  -4  -3   -0.28    1.41
   7   4  -3    0.56    1.53
  -7   4   3   -0.71    0.95
   7   4  -3   -0.47    2.23
   7  -4  -3    0.84    0.95
   7  -4  -3   -0.22    1.31
   7   4  -3    0.20    0.92
   7  -4  -2    5.81    1.67
   7   4  -2    5.93    1.87
   7  -4  -2    7.50    1.13
   7  -4  -2    6.01    1.26
   7  -4  -2    5.65    1.20
   7  -4  -2    5.49    1.31
   7   4  -2    6.77    2.16
  -7   4   2    6.93    1.13
   7   4  -2    3.27    1.96
   7   4  -2    2.94    2.25
   7  -4  -2    8.99    2.10
   7  -4  -1   18.47    1.44
   7  -4  -1   14.41    2.24
   7   4  -1   15.57    2.50
   7   4  -1   15.45    1.44
   7  -4  -1   13.74    2.42
   7   4  -1   16.67    2.31
   7  -4  -1   15.23    1.52
   7  -4  -1   14.31    1.48
  -7   4   1   14.87    1.46
  -7   4   0    3.18    1.23
   7   4   0    6.27    2.06
   7  -4   0    1.44    1.50
   7  -4   0    2.05    2.15
   7   4   0    1.80    1.71
   7   4   0    1.65    2.00
   7  -4   0    2.98    1.14
   7  -4   0    3.40    1.23
   7   4   0    6.38    2.11
   7  -4   0    5.10    1.47
   7   4   0    3.85    1.14
   7  -4   1   36.91    2.38
   7   4   1   37.69    2.18
   7   4   1   34.51    3.26
   7   4   1   35.12    3.29
   7  -4   1   30.42    3.48
   7  -4   1   34.39    2.09
  -7   4  -1   38.98    2.29
   7   4   1   33.25    3.51
   7   4   2    5.51    2.16
  -7   4  -2    9.19    1.46
   7   4   2    8.20    2.67
  -7  -4  -2    8.31    1.30
   7  -4   2    8.05    2.60
   7   4   2   11.00    2.23
   7  -4   2    7.11    1.56
   7  -4   3   36.43    2.31
  -7  -4  -3   32.44    2.06
  -7  -4  -3   33.25    2.13
   7   4   3   37.71    3.40
   7   4   3   37.03    3.81
  -7  -4  -3   36.10    2.02
   7   4   3   33.43    2.12
   7   4   3   28.78    3.09
   7   4   4   75.28    5.51
  -7   4  -4   91.00    4.09
   7   4   4   66.15    4.87
   7  -4   4   76.62    5.50
   7  -4   4   79.73    3.97
  -7  -4  -4   74.03    3.95
   7   4   4   70.77    5.04
   7   4   4   81.95    3.85
  -7  -4  -4   78.46    3.93
   7  -4   5   34.78    2.08
  -7  -4  -5   31.24    2.02
   7  -4   5   31.80    3.40
  -7  -4  -5   31.14    2.07
   7   4   5   27.93    3.19
  -7   4  -5   31.67    2.17
  -7   4  -6   28.49    2.00
  -7   4  -6   30.13    1.86
  -7  -4  -6   32.22    1.97
  -7  -4  -6   32.15    1.96
  -7  -4  -6   29.04    1.99
  -7   4  -7   15.76    1.26
  -7   4  -7   17.88    1.94
  -7  -4  -7   17.90    1.38
  -7  -4  -7   15.71    1.39
  -7  -4  -7   16.97    1.48
  -7  -4  -8    5.34    0.89
  -7  -4  -8    5.62    0.95
  -7   4  -8    5.53    1.46
  -7   4  -8    4.07    0.75
  -7  -4  -8    4.26    1.02
  -7   4  -9   15.32    1.29
  -7  -4  -9   15.65    0.99
   7  -5 -12   -0.23    3.48
   7   5 -12    1.27    0.41
   7  -5 -11   12.38    2.22
   7   5 -11   10.11    1.02
   7  -5 -11   12.68    2.39
   7  -5 -11    9.33    1.04
   7  -5 -10    7.22    1.01
   7   5 -10    7.82    0.89
   7   5 -10    5.00    1.12
   7  -5 -10    6.94    1.00
   7   5 -10    9.40    1.40
   7   5  -9   14.06    1.38
   7  -5  -9   12.52    1.27
   7  -5  -9   10.04    1.69
   7   5  -8   19.69    1.66
   7   5  -8   22.67    1.69
   7  -5  -8   20.44    1.69
   7   5  -7   23.89    1.73
   7  -5  -7   22.67    1.82
   7  -5  -7   20.27    1.75
   7   5  -7   25.25    1.77
   7  -5  -7   23.61    1.74
   7  -5  -6    3.31    1.12
   7   5  -6    1.47    2.50
   7   5  -6    6.24    1.21
   7   5  -6    3.57    1.23
   7  -5  -6    3.99    1.33
   7  -5  -6    5.31    0.89
   7   5  -6    5.54    1.20
   7  -5  -6    5.11    1.18
   7  -5  -5    4.41    0.99
   7  -5  -5    0.19    2.02
   7   5  -5   -0.17    2.44
   7   5  -5    4.10    1.09
   7  -5  -5    3.00    1.06
   7   5  -5    3.00    1.12
   7   5  -5    2.15    1.16
   7   5  -5    7.71    2.42
   7  -5  -4    7.38    1.17
  -7   5   4    9.35    1.09
   7   5  -4    5.62    2.46
   7  -5  -4    9.50    2.29
   7   5  -4    7.35    2.80
   7   5  -4    8.97    1.27
   7  -5  -4    8.76    1.15
   7   5  -4   10.35    1.28
   7   5  -4    8.86    1.24
   7  -5  -4   10.43    1.58
   7  -5  -4    8.20    1.59
   7  -5  -3    9.07    1.54
   7   5  -3    8.23    1.17
   7  -5  -3    8.51    1.07
   7   5  -3    6.57    1.26
   7  -5  -3    3.13    2.16
   7   5  -3    5.81    2.79
   7   5  -3    6.89    2.04
  -7   5   3    8.55    1.15
   7   5  -3    8.24    2.44
   7   5  -3    4.85    1.13
   7  -5  -3    7.82    1.23
   7  -5  -3    7.01    1.61
   7  -5  -3    8.35    1.04
  -7   5   2    3.13    1.08
   7   5  -2    1.66    1.88
   7   5  -2    0.93    2.18
   7   5  -2    2.77    0.99
   7  -5  -2    0.36    0.90
   7  -5  -2    2.56    1.36
   7  -5  -2    1.91    1.88
   7  -5  -2    2.30    1.15
   7   5  -2    0.16    1.80
   7  -5  -1   13.43    2.37
   7   5  -1   19.34    2.49
   7  -5  -1   20.15    1.57
   7   5  -1   15.83    2.58
   7   5  -1   14.15    2.47
   7  -5  -1   14.69    2.32
   7  -5  -1   19.76    1.65
   7   5  -1   14.56    1.30
   7  -5  -1   12.51    1.26
  -7   5   1   20.10    1.59
   7   5  -1   14.01    1.51
   7   5  -1   21.30    2.66
   7  -5   0   74.91    3.75
   7   5   0   72.91    3.71
   7  -5   0   77.44    3.72
   7   5   0   62.60    3.48
   7  -5   0   74.71    3.82
  -7   5   0   85.17    3.78
   7   5   0   71.74    4.86
   7  -5   0   65.83    4.90
   7   5   0   78.05    4.97
   7  -5   1   13.26    1.74
   7   5   1   14.15    2.64
   7   5   1   12.11    1.40
   7   5   1   12.82    2.31
  -7  -5  -1   11.25    1.54
  -7   5  -1   12.65    1.57
   7  -5   1   11.93    1.30
   7  -5   1    8.75    2.49
   7   5   1   11.73    2.28
  -7  -5  -2    0.53    0.95
   7  -5   2   -0.83    1.55
   7   5   2    0.16    1.92
  -7  -5  -2   -1.38    1.24
  -7   5  -2   -0.44    1.35
   7   5   2    2.00    2.41
   7  -5   2   -0.56    2.24
   7   5   3   15.41    3.07
  -7  -5  -3   17.99    1.41
   7  -5   3   20.78    1.83
  -7  -5  -3   16.56    1.47
   7   5   3   15.44    2.44
  -7  -5  -3   18.85    1.50
  -7   5  -4   62.12    3.27
  -7  -5  -4   59.39    3.04
   7  -5   4   63.24    3.18
  -7  -5  -4   56.76    3.17
  -7  -5  -4   60.32    2.94
   7   5   4   60.24    3.07
  -7   5  -5    3.56    1.20
  -7  -5  -5    4.03    0.97
  -7  -5  -5    6.27    1.18
  -7  -5  -6    3.37    1.10
  -7   5  -6    2.15    1.04
   7  -5   6    1.66    1.18
  -7  -5  -6    2.13    0.87
  -7  -5  -6    2.57    1.08
  -7  -5  -7    7.01    1.02
  -7   5  -7    5.63    1.48
  -7  -5  -7    4.64    0.98
   7  -5   7    3.69    1.04
  -7  -5  -8    0.52    0.74
   7  -5   8   -0.77    0.73
  -7  -5  -8   -0.74    0.70
  -7   5  -8    0.77    1.09
  -7   5  -9    1.30    0.45
   7  -6 -11   11.67    1.52
   7  -6 -10   18.77    3.16
   7   6 -10   12.16    1.02
   7   6  -9   13.20    1.46
   7  -6  -9   15.91    1.16
   7   6  -9   12.40    1.18
   7   6  -8    0.15    1.03
   7  -6  -8   -0.59    1.01
   7   6  -8    0.26    1.03
   7   6  -8   -1.17    1.42
   7   6  -7    4.44    1.10
   7  -6  -7    5.36    1.15
   7   6  -7    4.93    1.18
   7  -6  -7    4.23    1.10
   7   6  -6    0.34    1.08
   7  -6  -6   -1.01    1.12
   7  -6  -6   -0.28    0.84
   7   6  -6   -0.07    1.11
   7  -6  -6   -0.15    1.14
   7   6  -5    8.22    1.17
   7   6  -5    6.70    1.24
   7  -6  -5    7.41    1.27
   7  -6  -5    7.19    1.12
  -7   6   4    6.60    1.00
   7   6  -4    6.65    1.23
   7  -6  -4   10.36    2.21
   7   6  -4    7.05    2.45
   7   6  -4    6.93    1.11
   7  -6  -4    7.19    1.46
   7  -6  -4    7.59    1.20
   7   6  -4    5.77    1.22
  -7   6   3    5.89    1.06
   7   6  -3    7.69    2.28
   7   6  -3    5.83    1.26
   7   6  -3    5.26    1.02
   7  -6  -3    6.22    1.49
   7   6  -3    6.88    1.22
   7  -6  -3    7.80    1.23
   7  -6  -3    0.92    1.96
   7   6  -3    2.43    2.46
   7   6  -2    6.63    1.97
   7   6  -2   11.32    2.39
   7   6  -2    7.56    1.08
   7  -6  -2   10.55    1.53
  -7   6   2   12.07    1.29
   7  -6  -2    8.91    2.21
   7   6  -2    6.99    2.80
   7   6  -2   12.10    2.25
   7  -6  -2   11.52    1.37
   7  -6  -1    7.28    1.30
  -7   6   1    7.81    1.29
   7   6  -1    6.46    2.03
   7   6  -1    8.42    2.11
   7  -6  -1    4.18    1.78
   7   6  -1    8.00    2.17
   7  -6  -1    7.60    1.74
   7   6  -1    5.07    1.32
   7   6  -1    6.09    0.92
   7  -6  -1    8.65    1.37
   7  -6   0   26.80    2.11
   7  -6   0   26.38    1.91
   7  -6   0   24.52    1.80
   7   6   0   23.66    1.82
  -7   6   0   25.59    1.83
  -7  -6   0   23.64    1.96
   7   6   0   19.59    2.76
   7   6   0   27.71    2.96
   7   6   1   -1.48    1.76
   7   6   1    2.17    1.17
   7  -6   1    1.24    1.04
  -7  -6  -1    3.93    1.36
   7  -6   1    5.32    2.10
   7   6   1    2.99    1.86
   7  -6   1    2.25    1.60
  -7   6  -1    3.23    1.33
   7  -6   2  123.21    5.94
  -7  -6  -2  118.94    5.89
  -7   6  -2  133.17    5.98
   7  -6   2  130.87    5.97
  -7  -6  -3   44.74    2.61
  -7  -6  -3   49.59    2.63
  -7   6  -4   17.21    1.52
   7   6   4   16.87    1.41
   7  -6   4   17.82    1.57
  -7  -6  -4   15.55    1.39
  -7   6  -5    0.54    1.00
  -7  -6  -5   -0.93    0.97
   7  -6   5    0.60    1.05
  -7  -6  -6    8.80    1.09
   7  -6   6    9.40    1.07
  -7  -6  -6    9.16    1.02
  -7   6  -6    7.17    0.97
  -7  -6  -7   -0.18    0.68
  -7   6  -7    0.44    1.00
  -7  -6  -7    0.05    0.73
   7  -6   7   -1.40    0.71
   7   7  -9    0.73    0.56
   7  -7  -9    0.99    0.79
   7   7  -9    1.78    0.77
   7   7  -8    6.71    0.85
   7   7  -8    6.94    1.13
   7  -7  -8    8.23    0.86
  -7  -7   7    1.01    0.90
   7  -7  -7    1.39    0.79
   7  -7  -7    1.29    0.80
   7   7  -7    1.32    1.23
   7   7  -7    1.71    0.90
   7   7  -7    1.67    0.84
  -7  -7   6    3.34    1.13
   7  -7  -6    1.46    0.88
   7  -7  -6    2.54    0.96
   7   7  -6    2.85    0.93
   7   7  -6    3.14    1.02
   7  -7  -6    2.41    0.78
   7  -7  -5   12.74    1.15
   7  -7  -5   13.04    1.20
  -7  -7   5   12.06    1.42
   7   7  -5   13.56    1.31
   7  -7  -4   21.05    1.52
   7   7  -4   22.01    1.59
  -7   7   4   21.24    1.36
  -7  -7   4   21.76    1.77
   7   7  -4   20.70    1.56
   7  -7  -4   19.69    1.45
   7  -7  -3    3.40    0.90
  -7   7   3    2.59    0.91
   7  -7  -3    1.27    1.20
   7   7  -3    1.83    1.12
  -7  -7   3    2.10    1.33
   7  -7  -3    2.46    1.08
   7   7  -3    1.15    1.08
   7  -7  -2   17.44    1.58
   7  -7  -2   19.51    1.53
  -7   7   2   17.21    1.37
   7  -7  -2   14.59    1.21
   7  -7  -1   19.37    1.60
   7  -7  -1   20.21    1.63
  -7   7   1   18.32    1.49
   7   7  -1   19.03    1.64
  -7  -7   0    3.13    1.29
  -7   7   0    3.36    1.09
   7  -7   0    2.69    1.09
   7   7   0    5.85    1.22
   7   7   1   23.32    1.70
  -7   7  -1   25.40    1.74
  -7  -7  -1   25.62    1.76
   7  -7   1   23.70    1.58
   7  -7   2    4.28    1.24
  -7  -7  -2    3.94    1.08
   7   7   3    5.13    1.14
  -7  -7  -3    3.86    0.94
   7  -7   3    5.90    1.13
   7  -7   4    1.89    0.96
  -7   7  -4    2.02    0.92
  -7  -7  -5    1.60    0.71
  -7  -7  -5    0.24    0.82
   7  -7   5   -0.16    0.78
  -7   7  -5    1.11    0.71
  -7  -7  -6    1.95    0.51
  -7  -7  -6    1.84    0.65
   7  -7   6    1.89    0.57
   7  -8  -7    2.16    0.91
   7   8  -7    1.00    0.59
   7  -8  -7    1.44    0.44
   7  -8  -6    0.43    0.62
   7  -8  -6    0.45    0.57
   7   8  -6    0.17    0.99
   7   8  -6    0.35    0.71
   7  -8  -5    0.71    0.73
   7  -8  -5   -0.55    0.53
  -7  -8   5    0.38    0.80
   7  -8  -5    0.76    0.67
   7   8  -5    1.37    0.77
   7   8  -4   31.69    1.74
  -7  -8   4   27.83    1.75
   7  -8  -4   29.58    1.66
  -7   8   3    2.19    0.70
   7  -8  -3    2.25    0.88
   7   8  -3    0.39    0.90
   7  -8  -3    0.28    0.88
  -7  -8   3   -0.08    0.93
  -7   8   2   10.18    1.01
   7   8  -2   12.57    1.13
   7  -8  -2   12.13    1.18
   7  -8  -2   12.44    1.15
  -7  -8   2    8.35    1.16
   7  -8  -1    9.77    1.09
   7   8  -1   11.63    1.10
  -7   8   1    9.54    1.02
  -7   8   0   21.81    1.36
   7  -8   0   19.50    1.33
  -7  -8  -1   -0.40    0.84
  -7   8  -1    0.79    0.78
   7  -8   1   -1.41    0.93
  -7  -8  -2    0.26    0.74
   7   8   2   -0.63    0.91
   7  -8   2   -1.04    0.85
   7   8   3    3.59    0.76
  -7   8  -3    3.69    0.70
   7  -8   3    4.29    0.79
   7  -8   4    0.89    0.56
  -7  -8  -4    1.41    0.60
  -7  -8  -5   -0.31    0.38
   7   9  -4    0.58    0.43
   7  -9  -3   10.03    0.73
   7   9  -3    9.87    0.74
   7   9  -3   11.84    0.81
   7   9  -2    4.60    0.58
   7   9  -1    2.52    0.52
   7   9  -1    3.15    0.70
   7  -9   0    4.24    0.57
   7   9   0    3.35    0.46
   7   9   0    3.45    0.66
   7   9   1    5.61    0.61
   7  -9   1    4.63    0.53
  -7   9  -2    0.72    0.41
   8   0 -13    0.45    0.67
   8   0 -12    4.22    1.08
   8   0 -12    3.83    0.95
   8   0 -12    3.51    1.11
   8   0 -11   -0.35    1.22
   8   0 -11    1.36    1.34
   8   0 -11   -0.30    1.08
   8   0 -11    1.03    1.18
   8   0 -10    4.58    1.30
   8   0 -10    6.63    1.43
   8   0 -10    4.49    1.38
   8   0 -10    5.69    1.28
   8   0  -9   -0.90    1.45
   8   0  -9    0.80    1.32
   8   0  -9   -4.75    2.11
   8   0  -9   -0.52    1.38
   8   0  -9    0.15    1.40
   8   0  -9    1.54    1.23
   8   0  -8   34.19    2.18
   8   0  -8   30.01    3.13
   8   0  -8   35.21    2.22
   8   0  -8   29.29    1.79
   8   0  -8   33.77    2.17
   8   0  -8   31.01    2.05
   8   0  -7    0.92    2.02
   8   0  -7   -0.04    1.23
   8   0  -7    2.21    1.33
   8   0  -7   -0.33    1.10
   8   0  -7    1.90    1.32
   8   0  -6    1.94    2.00
   8   0  -6    0.86    1.03
   8   0  -6    0.35    1.33
   8   0  -6    2.24    1.45
   8   0  -6    1.38    1.20
   8   0  -5    0.33    1.83
   8   0  -5   -0.38    1.35
   8   0  -5   -0.93    1.26
   8   0  -4    2.47    1.78
   8   0  -4    5.03    1.39
   8   0  -4    0.40    1.42
   8   0  -4    3.93    1.24
   8   0  -3   -0.56    1.61
   8   0  -3    1.88    1.11
   8   0  -3    0.07    1.34
   8   0  -3    2.32    1.73
   8   0  -3    1.18    1.45
   8   0  -2  146.19    7.46
   8   0  -2  147.92    6.73
   8   0  -2  153.18    6.85
   8   0  -2  138.54    7.62
   8   0  -2  146.28    7.54
   8   0  -1    0.83    1.65
   8   0  -1    0.47    1.21
   8   0  -1    2.58    1.92
   8   0  -1   -1.16    1.63
   8   0   0    2.09    1.95
   8   0   2   25.37    1.94
   8   0   3    1.28    2.10
   8   0   3    0.51    1.41
   8   0   4    8.93    2.43
  -8   0  -4    8.12    1.40
   8   0   4    8.47    1.52
   8   0   5    1.81    2.04
  -8   0  -5   -0.04    1.26
   8   0   5    0.33    1.38
   8   0   6   31.06    2.03
  -8   0  -6   28.50    2.06
  -8   0  -7   -0.14    1.14
  -8   0  -8   59.81    3.03
  -8   0  -9    0.82    0.82
  -8   0  -9    0.22    1.02
   8   1 -13   36.62    1.77
   8  -1 -13   32.51    1.79
   8  -1 -13   34.46    3.18
   8   1 -12    1.32    0.91
   8  -1 -12    1.07    0.92
   8  -1 -12    0.11    1.07
   8   1 -12    1.40    0.95
   8  -1 -12    1.32    1.02
   8   1 -12   -1.25    0.99
   8   1 -11    8.31    1.32
   8  -1 -11   11.28    1.31
   8   1 -11    8.95    1.24
   8   1 -11   12.07    1.43
   8   1 -11    9.64    1.32
   8   1 -11    9.28    1.19
   8  -1 -11    9.49    1.42
   8  -1 -10   34.72    2.10
   8   1 -10   33.86    2.05
   8   1 -10   36.25    2.14
   8   1 -10   28.71    2.09
   8   1 -10   33.58    2.24
   8  -1 -10   28.76    2.07
   8   1 -10   27.19    1.97
   8   1  -9    0.48    0.76
   8   1  -9    1.19    2.10
   8   1  -9    1.30    1.35
   8   1  -9   -0.44    1.41
   8  -1  -9    0.91    1.40
   8  -1  -9   -0.11    1.23
   8   1  -9   -3.16    1.61
   8  -1  -9   -0.64    1.48
   8  -1  -9    1.06    0.94
   8  -1  -9    0.33    1.42
   8  -1  -9   -0.32    1.58
   8   1  -8   16.13    1.73
   8   1  -8   12.56    1.25
   8  -1  -8   16.31    1.69
   8   1  -8   15.66    1.59
   8  -1  -8    9.54    2.13
   8   1  -8   11.97    2.55
   8   1  -8   15.41    1.52
   8  -1  -8   13.09    1.49
   8  -1  -8   12.65    1.70
   8   1  -7    3.35    1.41
   8   1  -7    3.73    1.07
   8   1  -7    2.46    2.12
   8  -1  -7    2.38    1.79
   8   1  -7    3.25    1.21
   8  -1  -7    2.75    1.18
   8   1  -7    4.13    1.29
   8   1  -6    0.95    1.34
   8   1  -6    1.16    1.10
   8   1  -6   -1.23    2.04
   8  -1  -6    1.46    1.57
   8  -1  -6    3.02    1.06
   8   1  -6    0.36    1.13
   8  -1  -6    0.67    1.38
   8  -1  -6    1.17    1.49
   8   1  -5    4.33    1.15
   8  -1  -5    2.96    1.52
   8   1  -5    2.74    2.16
   8  -1  -5    2.79    0.98
   8   1  -5    5.72    1.39
   8  -1  -5    4.31    1.33
   8   1  -4   60.27    3.10
   8  -1  -4   62.61    3.15
   8   1  -4   65.77    4.22
   8  -1  -4   60.35    3.58
   8  -1  -4   51.56    3.57
   8   1  -4   63.53    3.94
   8   1  -4   65.00    3.22
   8   1  -3   -0.47    1.24
   8   1  -3   -0.52    1.19
   8   1  -3   -0.38    1.70
   8  -1  -3    0.59    1.23
   8   1  -3   -1.48    1.88
   8  -1  -3    0.42    1.47
   8  -1  -3    0.70    1.15
   8   1  -3    0.98    2.09
   8  -1  -2   23.60    1.76
   8   1  -2   25.43    1.72
   8   1  -2   25.94    2.90
   8   1  -2   25.51    2.53
   8  -1  -2   19.95    1.98
   8   1  -2   29.83    2.69
   8  -1  -2   19.27    2.45
  -8   1   2   20.93    1.48
   8   1  -2   25.07    1.85
  -8   1   1    2.01    0.94
   8  -1  -1    3.52    1.30
   8  -1  -1    5.27    1.92
   8   1  -1    2.43    1.91
   8  -1  -1    1.08    1.27
   8   1  -1    2.10    1.78
   8   1   0  117.21    5.56
   8  -1   0  121.86    6.70
   8   1   0  127.39    6.79
   8   1   0  124.04    6.64
  -8   1   0  119.14    5.58
  -8   1  -1    6.79    1.21
   8   1   1    5.27    1.29
   8   1   2    0.72    1.23
   8   1   2   -0.90    2.07
   8  -1   2   -0.47    1.36
  -8   1  -2    0.07    1.19
   8  -1   3   -2.31    2.22
   8   1   3   -2.49    2.16
  -8   1  -3   -0.23    1.28
   8  -1   3    0.08    1.41
  -8   1  -4   -0.04    1.14
  -8  -1  -4   -0.43    1.30
   8  -1   4    1.29    1.42
   8   1   4    0.32    1.46
   8  -1   4   -0.17    2.18
   8   1   4   -0.32    2.04
  -8   1  -5    6.81    1.27
  -8  -1  -5    6.64    1.46
   8  -1   5    5.11    1.44
   8   1   5    5.86    1.50
   8  -1   5    6.99    2.33
   8   1   5    2.34    1.96
   8  -1   6    0.75    1.34
   8   1   6   -0.36    1.42
  -8   1  -6    0.89    1.11
  -8  -1  -6    0.85    1.30
  -8  -1  -7    2.59    1.17
  -8   1  -7    3.43    1.07
  -8  -1  -7    1.95    1.26
  -8   1  -8   81.33    3.93
  -8  -1  -8   85.57    4.03
  -8  -1  -8   86.24    4.04
  -8   1  -8   80.04    4.05
  -8   1  -9    0.17    0.65
  -8  -1  -9    0.26    0.84
  -8  -1  -9    0.18    0.79
  -8   1  -9   -1.11    0.86
  -8  -1 -10    2.37    0.48
  -8   1 -10    2.53    0.53
   8  -2 -13   -1.62    1.35
   8   2 -13   -0.86    0.53
   8   2 -12    7.11    0.93
   8  -2 -12    5.88    1.18
   8   2 -12    6.62    0.99
   8   2 -11    9.24    1.21
   8   2 -11    7.68    1.24
   8   2 -11    9.77    1.18
   8   2 -11    9.63    1.20
   8   2 -10    2.23    1.56
   8   2 -10    0.24    1.20
   8   2 -10    1.15    1.31
   8  -2 -10    0.03    1.46
   8  -2 -10   -0.62    0.87
   8  -2 -10   -0.27    1.19
   8  -2  -9   86.99    4.55
   8   2  -9   89.23    4.40
   8   2  -9   97.28    4.52
   8  -2  -9  100.62    4.62
   8  -2  -9   95.14    4.56
   8   2  -9   98.83    4.66
   8   2  -9   92.99    4.55
   8   2  -9   97.04    4.54
   8  -2  -9   93.55    4.65
   8  -2  -9   83.58    4.46
   8   2  -8    3.43    1.06
   8  -2  -8    0.83    1.40
   8   2  -8    2.67    2.19
   8   2  -8    3.74    1.60
   8   2  -8    3.06    1.29
   8  -2  -8    3.23    1.26
   8   2  -8    1.49    1.25
   8   2  -8    2.41    1.06
   8  -2  -8    4.02    1.53
   8  -2  -8    3.18    1.50
   8   2  -7   45.52    2.55
   8  -2  -7   45.84    2.74
   8   2  -7   45.65    3.87
   8  -2  -7   49.42    2.67
   8   2  -7   49.59    2.80
   8   2  -7   46.73    2.63
   8   2  -7   47.31    2.63
   8   2  -7   46.97    2.60
   8   2  -6   72.70    3.43
   8  -2  -6   68.81    3.44
   8   2  -6   68.91    3.40
   8  -2  -6   68.12    3.53
   8  -2  -6   71.51    3.55
   8  -2  -6   70.65    3.58
   8   2  -6   63.19    3.33
   8   2  -6   65.02    3.31
   8   2  -6   62.99    4.77
   8   2  -5  118.87    6.70
   8  -2  -5  115.33    5.46
   8   2  -5  111.70    5.33
   8  -2  -5  120.82    5.51
   8   2  -5  120.01    5.41
   8  -2  -5  108.44    5.33
   8  -2  -5  115.85    5.37
   8  -2  -5  116.52    5.45
   8   2  -4   66.11    3.41
   8   2  -4   73.93    4.85
   8  -2  -4   59.55    4.57
   8  -2  -4   65.20    3.47
   8  -2  -4   74.88    3.58
   8   2  -4   70.19    3.46
   8  -2  -3    6.49    1.26
   8   2  -3    7.51    1.28
   8  -2  -3    8.67    1.49
   8   2  -3   10.31    2.11
  -8   2   3    7.57    0.97
   8   2  -3    5.98    1.36
   8  -2  -3    8.16    1.45
   8  -2  -3    5.16    1.55
   8   2  -3    3.76    1.88
   8   2  -3    5.91    2.48
   8  -2  -3    2.36    1.86
   8  -2  -3    7.50    1.29
  -8   2   2    9.62    1.13
   8  -2  -2    8.16    2.04
   8   2  -2    9.78    2.24
   8   2  -2    8.59    1.49
   8  -2  -2    9.02    2.02
   8  -2  -2    9.47    1.31
   8  -2  -2   12.68    1.55
   8   2  -2   11.57    1.39
   8  -2  -2    9.64    1.48
   8   2  -2   12.38    2.26
   8   2  -1    7.82    1.55
   8  -2  -1   12.95    2.15
   8   2  -1   10.29    2.27
   8   2  -1    9.40    1.38
   8   2  -1   15.34    2.34
  -8   2   1   11.42    1.25
   8   2   0   65.24    4.62
  -8   2   0   74.31    3.56
   8   2   0   71.78    4.63
   8  -2   0   74.64    4.74
   8   2   0   66.33    3.53
   8   2   1    3.64    2.04
   8  -2   1    2.73    2.30
   8   2   1    1.74    2.01
   8   2   1    1.49    1.73
  -8   2  -1    3.40    1.22
   8  -2   1    3.07    1.39
   8   2   1    2.52    1.32
   8   2   2   -1.05    1.91
  -8   2  -2    1.36    1.26
   8   2   2    1.55    1.29
   8  -2   2    3.12    1.45
   8   2   2    1.71    2.00
  -8   2  -3  131.39    5.85
   8   2   3  114.42    6.78
   8  -2   3  123.38    5.74
  -8   2  -3  120.16    5.67
   8   2   3  106.88    6.80
   8   2   3  121.34    5.67
   8  -2   4    5.86    1.47
  -8   2  -4    7.08    1.10
   8   2   4    3.76    1.96
   8  -2   4    5.34    2.32
   8  -2   5    4.31    1.41
   8   2   5    4.99    1.90
   8  -2   5    3.65    2.19
  -8   2  -5    4.37    1.04
   8   2   6   12.39    1.59
  -8   2  -6   12.55    1.21
  -8   2  -6   12.95    1.69
  -8   2  -7   -0.19    0.83
   8   2   7    0.35    1.23
  -8  -2  -7   -0.71    1.01
  -8   2  -7    0.07    1.12
  -8   2  -8    2.05    0.66
  -8  -2  -8    2.97    0.88
  -8   2  -8    2.64    1.00
  -8  -2  -8    2.22    1.04
  -8  -2  -9    2.71    0.63
  -8   2  -9    1.72    0.74
  -8  -2  -9    3.52    0.82
   8  -3 -12   23.08    1.62
   8  -3 -12   26.04    1.62
   8   3 -12   24.44    1.35
   8   3 -12   23.02    1.39
   8   3 -11    1.35    0.99
   8  -3 -11    1.74    1.08
   8  -3 -11    1.67    1.11
   8   3 -11    0.38    0.90
   8   3 -10   19.67    1.56
   8  -3 -10   16.32    1.38
   8  -3 -10   19.62    1.68
   8   3 -10   20.35    1.85
   8   3 -10   17.83    1.46
   8   3  -9   -0.68    1.26
   8   3  -9   -0.20    1.57
   8  -3  -9    0.42    1.09
   8   3  -9   -0.37    1.13
   8  -3  -9   -2.09    1.39
   8  -3  -8    0.51    1.34
   8   3  -8    0.19    1.21
   8   3  -8    0.64    1.62
   8   3  -8    1.78    1.08
   8  -3  -8    0.65    1.40
   8   3  -8    0.47    1.11
   8  -3  -7   77.15    3.84
   8   3  -7   78.05    3.93
   8   3  -7   74.62    3.78
   8   3  -7   71.11    3.71
   8   3  -7   70.65    3.68
   8  -3  -7   80.82    3.86
   8   3  -7   70.54    5.14
   8  -3  -6   31.91    2.14
   8  -3  -6   28.54    3.26
   8   3  -6   28.89    3.40
   8   3  -6   30.66    1.97
   8  -3  -6   36.95    2.27
   8   3  -6   30.13    1.91
   8  -3  -6   34.92    2.16
   8   3  -6   31.31    1.92
   8  -3  -5    1.16    1.24
   8   3  -5    1.93    1.20
   8  -3  -5    1.31    2.07
   8   3  -5   -1.62    2.48
   8  -3  -5    0.07    1.21
   8  -3  -5    1.08    1.42
   8  -3  -5    0.46    1.35
   8   3  -5   -2.35    0.95
   8  -3  -4    6.28    1.41
   8  -3  -4    5.02    1.43
   8  -3  -4    3.76    2.03
   8   3  -4    4.64    2.71
   8   3  -4    7.53    1.36
   8  -3  -4    6.38    1.46
   8   3  -4    6.33    1.13
   8  -3  -4    6.70    1.40
   8  -3  -3    5.49    1.44
  -8   3   3    6.93    1.05
   8   3  -3    6.22    1.39
   8  -3  -3    5.26    1.41
   8   3  -3    5.82    1.13
   8  -3  -3    5.81    1.36
   8   3  -3    7.69    2.73
   8  -3  -3    4.90    2.06
   8   3  -3    7.60    2.18
   8  -3  -3    5.02    1.33
   8   3  -3    5.81    1.55
   8   3  -2    2.14    2.06
   8   3  -2    2.60    1.44
   8  -3  -2    1.21    1.69
   8   3  -2    1.29    1.07
   8  -3  -2    2.90    1.35
   8  -3  -2    1.90    1.20
   8  -3  -2    3.74    1.84
   8  -3  -2    3.61    0.98
   8  -3  -2    2.57    1.18
  -8   3   2    3.05    1.08
   8  -3  -1    2.83    1.38
   8   3  -1    1.77    1.09
   8  -3  -1    0.52    1.13
   8   3  -1    1.10    2.06
   8   3  -1    1.94    1.53
   8  -3  -1    0.42    1.94
   8  -3  -1    0.90    1.01
   8   3  -1    1.74    1.79
  -8   3   1    2.22    1.14
   8  -3  -1    1.41    1.60
   8   3   0    5.14    1.18
   8  -3   0    2.68    1.07
   8  -3   0   -1.41    2.16
   8   3   0    0.16    2.01
  -8   3   0    2.20    1.27
   8   3   0    1.98    1.43
   8   3   1    2.48    2.07
   8   3   1    2.21    1.38
   8   3   1    1.91    2.15
   8  -3   1   -0.69    2.18
   8   3   1    0.33    1.97
  -8   3  -1    1.91    1.26
   8  -3   1    0.48    1.51
   8   3   2   -2.20    2.05
   8   3   2   -0.54    1.33
   8   3   2   -0.17    1.92
  -8   3  -2    0.86    1.33
   8  -3   2   -0.39    1.53
   8   3   2    0.48    2.06
   8  -3   2   -0.36    2.30
   8   3   3   34.57    3.33
   8   3   3   35.56    2.25
  -8   3  -3   41.33    2.45
   8   3   3   32.14    3.23
  -8  -3  -3   36.67    2.34
   8   3   4   19.48    2.63
   8  -3   4   18.99    3.02
  -8  -3  -4   21.31    1.77
   8   3   4   22.23    1.62
   8   3   4   12.80    2.32
  -8   3  -5   28.32    2.11
   8  -3   5   32.23    2.10
  -8  -3  -5   31.86    1.87
  -8  -3  -5   32.49    2.13
  -8  -3  -6    7.16    1.31
  -8  -3  -6    6.25    1.05
  -8  -3  -6    5.40    0.97
  -8   3  -6    7.12    1.67
  -8  -3  -7   25.29    1.74
  -8   3  -7   24.10    1.68
  -8   3  -7   28.34    1.96
   8   3   7   25.36    1.73
  -8  -3  -8   15.72    1.24
  -8   3  -8   15.17    1.39
  -8   3  -8   14.65    1.14
  -8  -3  -9   15.54    0.97
  -8   3  -9   12.48    0.84
   8   4 -12    2.87    0.51
   8  -4 -12    3.52    2.08
   8   4 -11    5.90    0.71
   8  -4 -11    5.94    0.92
   8  -4 -11    4.05    0.72
   8  -4 -11    6.95    1.47
   8   4 -10   25.75    1.70
   8   4 -10   24.66    1.47
   8  -4 -10   22.45    1.54
   8  -4 -10   26.36    1.70
   8   4 -10   26.11    1.66
   8  -4 -10   22.81    1.64
   8   4  -9    4.47    1.57
   8  -4  -9    6.42    1.29
   8  -4  -9    5.32    1.16
   8   4  -9    5.83    1.23
   8  -4  -8   28.78    1.99
   8   4  -8   29.05    2.24
   8  -4  -8   28.68    1.95
   8   4  -8   27.74    1.88
   8  -4  -8   28.64    1.96
   8  -4  -7   85.98    4.31
   8   4  -7   88.17    4.26
   8  -4  -7   91.66    4.29
   8   4  -7   85.21    4.22
   8   4  -6   27.38    1.78
   8   4  -6   27.19    1.78
   8   4  -6   27.93    1.80
   8  -4  -6   29.30    1.88
   8  -4  -6   29.73    2.15
   8  -4  -6   27.15    2.05
   8  -4  -6   27.03    1.92
   8  -4  -5    2.44    1.15
   8  -4  -5    1.23    1.46
   8  -4  -5    1.53    2.11
   8   4  -5    3.54    1.25
   8   4  -5    2.02    0.95
   8  -4  -5    1.26    1.35
   8   4  -5    1.20    1.20
   8   4  -4    3.07    1.18
   8  -4  -4   -0.04    1.40
   8  -4  -4    2.24    1.97
   8  -4  -4    1.42    0.85
   8  -4  -4    1.69    1.41
   8   4  -4    1.71    0.87
   8  -4  -4    0.41    1.23
   8  -4  -4    1.06    1.43
   8  -4  -3    1.44    0.97
  -8   4   3    0.76    0.99
   8  -4  -3    3.40    1.35
   8  -4  -3    0.18    1.82
   8  -4  -3    0.39    1.37
   8  -4  -3    0.89    1.22
   8   4  -3   -1.39    1.52
   8  -4  -3   -0.29    1.49
   8  -4  -2   26.14    1.70
   8   4  -2   25.11    2.91
   8  -4  -2   24.17    1.89
   8  -4  -2   22.58    1.75
   8  -4  -2   17.77    2.58
  -8   4   2   24.01    1.71
   8   4  -2   23.59    2.54
   8  -4  -2   18.34    2.25
   8  -4  -2   22.55    1.73
   8   4  -1    1.37    2.02
   8  -4  -1    0.45    1.63
  -8   4   1   -0.22    1.19
   8   4  -1    2.26    1.71
   8  -4  -1    2.76    1.94
   8  -4  -1    2.80    1.26
   8  -4  -1    0.72    1.17
   8  -4  -1   -0.66    1.09
   8  -4   0    0.46    1.15
   8   4   0   -2.38    2.05
   8  -4   0    2.08    1.26
   8  -4   0    0.66    1.09
   8  -4   0    0.65    1.53
   8   4   0    1.24    1.60
   8  -4   0    4.09    2.13
   8   4   0    1.79    2.12
   8   4   0    1.04    1.91
  -8   4   0    1.03    1.25
  -8   4  -1   -0.45    1.35
   8   4   1    0.18    2.06
   8   4   1    1.51    1.40
   8   4   1   -0.67    1.96
   8  -4   1   -0.58    1.55
   8  -4   1    1.24    2.22
   8   4   1    1.78    1.99
   8  -4   1    2.75    0.98
   8  -4   2   10.76    1.68
   8   4   2    7.56    1.45
  -8  -4  -2    9.25    1.29
  -8   4  -2    8.90    1.52
   8   4   2    6.14    2.12
   8   4   2    6.56    2.11
   8  -4   2    8.49    2.51
   8   4   2    5.55    2.13
  -8  -4  -2    7.95    1.18
   8   4   3   -1.35    2.00
  -8  -4  -3   -0.86    1.14
   8  -4   3    1.49    2.21
   8   4   3    0.91    1.88
   8   4   3    1.31    1.29
   8   4   3   -2.67    2.03
   8  -4   3    0.73    1.47
   8   4   4    4.70    1.25
  -8  -4  -4    4.51    1.18
   8  -4   4    4.98    1.47
  -8  -4  -5   16.08    1.40
  -8  -4  -5   16.89    1.46
   8  -4   5   16.93    1.51
  -8   4  -5   14.96    1.57
  -8   4  -6  131.18    6.20
  -8  -4  -6  143.18    6.27
  -8  -4  -6  144.40    6.22
  -8  -4  -6  128.42    6.21
  -8  -4  -7   40.69    2.07
  -8  -4  -7   38.44    1.96
   8   4   7   39.79    2.13
  -8   4  -7   34.44    1.95
  -8   4  -7   42.90    2.34
  -8  -4  -8   18.24    1.10
   8  -4   8   14.86    1.16
   8  -5 -11   16.57    1.09
   8  -5 -11   15.45    2.24
   8   5 -11   13.27    0.88
   8  -5 -10   28.03    1.55
   8  -5 -10   26.33    1.51
   8   5 -10   29.02    1.61
   8   5 -10   26.50    1.56
   8   5  -9   14.45    1.26
   8  -5  -9   11.68    1.81
   8  -5  -9   12.29    1.15
   8   5  -8   35.26    2.00
   8  -5  -8   33.24    2.05
   8   5  -8   34.47    2.04
   8   5  -7    1.41    1.05
   8  -5  -7    0.80    1.03
   8   5  -7    1.55    1.05
   8  -5  -7    1.21    1.20
   8  -5  -6   53.82    2.89
   8   5  -6   55.81    2.85
   8   5  -6   53.20    2.91
   8   5  -6   57.64    2.96
   8  -5  -6   58.69    3.07
   8  -5  -5  130.84    6.12
   8   5  -5  127.76    7.65
   8  -5  -5  132.10    6.21
   8   5  -5  144.35    6.23
   8   5  -5  142.31    6.30
   8   5  -5  134.41    6.25
   8   5  -4    1.69    0.99
   8  -5  -4    0.48    1.00
   8  -5  -4    1.84    1.38
   8   5  -4    2.92    1.11
   8  -5  -4    1.29    1.82
   8   5  -4    2.73    2.47
   8  -5  -4   -0.06    1.48
   8  -5  -4   -0.74    0.99
   8  -5  -3    0.90    1.57
   8  -5  -3    1.08    1.03
  -8   5   3   -0.35    1.00
   8  -5  -3    1.59    0.96
   8  -5  -3   -0.79    1.34
   8   5  -3    1.40    1.06
   8   5  -3    1.12    0.95
   8  -5  -3   -0.31    0.91
   8  -5  -3   -1.79    2.03
   8   5  -3   -0.18    2.59
   8   5  -2    2.52    1.69
  -8   5   2    0.66    1.11
   8  -5  -2    3.00    1.72
   8   5  -2    1.05    0.92
   8  -5  -2    0.71    0.89
   8  -5  -2    3.25    1.35
   8   5  -2    2.15    1.03
   8  -5  -2    1.55    1.11
   8  -5  -1    0.15    1.14
   8  -5  -1    3.49    1.74
   8   5  -1    2.59    1.77
   8  -5  -1    0.16    1.20
   8   5  -1    0.63    0.89
   8  -5  -1    0.03    0.92
   8   5  -1    2.03    1.85
   8   5  -1    1.96    1.93
  -8   5   1    1.44    1.17
   8   5   0    0.17    1.90
  -8   5   0    0.78    1.24
   8  -5   0   -0.55    1.21
   8  -5   0    0.79    1.94
   8   5   0    2.98    1.75
   8  -5   0    1.79    0.91
   8  -5   0    1.39    1.10
   8   5   0    0.42    0.83
   8  -5   0    3.48    1.63
   8  -5   1    5.97    1.63
  -8  -5  -1    3.82    1.02
   8   5   1    4.65    2.01
  -8   5  -1    4.43    1.37
   8   5   1    4.28    1.99
   8  -5   1    6.98    1.38
   8  -5   1    4.13    2.23
   8   5   1    5.85    1.87
   8  -5   1    5.42    0.94
   8  -5   1    4.89    1.04
  -8  -5  -1    2.24    1.25
   8   5   2   12.06    1.54
  -8  -5  -2   11.35    1.21
   8  -5   2   14.88    1.72
  -8   5  -2   12.77    1.56
  -8  -5  -2   11.52    1.32
  -8  -5  -3   12.75    1.26
   8   5   3   15.32    1.49
   8  -5   3   14.99    1.67
   8   5   4   50.77    2.69
   8  -5   4   52.31    2.79
  -8  -5  -4   50.64    2.67
   8  -5   4   57.11    2.91
  -8  -5  -5   43.38    2.43
  -8   5  -5   44.01    2.49
   8  -5   5   50.34    2.55
  -8  -5  -5   43.91    2.31
  -8  -5  -6    0.30    0.83
  -8   5  -6   -0.20    1.35
   8  -5   6    1.45    0.96
  -8  -5  -6    1.74    0.73
  -8  -5  -7    1.22    0.60
   8  -5   7   -0.13    0.73
   8  -5   8    1.06    0.43
   8  -6 -10   19.28    3.02
   8  -6  -9   11.57    0.92
   8   6  -9   11.45    0.89
   8  -6  -8    1.16    0.84
   8   6  -8    1.51    0.84
   8  -6  -7    6.29    1.06
   8   6  -7    5.24    0.92
   8   6  -7    3.87    1.00
   8  -6  -6   48.82    2.75
   8  -6  -6   54.39    2.75
   8   6  -6   51.85    2.71
   8   6  -5    3.13    1.23
   8  -6  -5    1.75    1.08
   8  -6  -5    1.50    0.81
   8   6  -5    1.12    1.00
   8   6  -4   21.81    1.57
   8  -6  -4   22.18    1.53
   8  -6  -4   22.47    1.78
   8   6  -4   19.88    1.50
   8   6  -3    0.75    0.91
   8  -6  -3   -0.04    1.24
  -8   6   3    0.36    0.91
   8   6  -3    0.35    0.95
   8  -6  -3    0.57    1.04
   8   6  -2    8.89    1.02
   8  -6  -2    9.22    1.38
   8  -6  -2   10.53    1.29
  -8   6   2    9.95    1.20
   8   6  -2    9.49    1.16
   8   6  -1   38.65    2.28
  -8  -6   1   45.65    2.59
  -8   6   1   45.79    2.41
   8  -6  -1   48.20    2.46
   8  -6  -1   46.95    2.48
   8   6  -1   36.12    2.16
   8  -6   0    0.58    1.18
  -8  -6   0    3.47    1.27
   8  -6   0   -1.32    1.62
  -8   6   0   -0.67    1.16
   8  -6   0   -0.13    1.01
  -8  -6  -1   12.46    1.35
   8  -6   1    9.28    1.64
  -8   6  -1   12.17    1.38
   8  -6   1   10.40    1.10
  -8  -6  -2   66.22    3.51
   8   6   2   71.48    3.58
   8  -6   2   77.44    3.67
  -8   6  -2   75.89    3.67
   8   6   3    5.06    1.17
   8  -6   4   15.66    1.37
  -8   6  -4   15.62    1.35
   8  -6   5   -0.49    0.88
  -8   6  -5    0.84    0.83
  -8  -6  -5    1.34    0.85
  -8   6  -6    4.79    1.02
  -8  -6  -6    5.91    0.72
   8  -6   6    5.17    0.78
   8  -7  -8    0.39    0.53
   8   7  -8    0.52    0.82
  -8  -7   7    1.27    0.74
   8   7  -7   -0.35    0.71
   8  -7  -7    1.08    0.67
   8  -7  -6    2.16    0.76
   8   7  -6    2.05    0.80
   8  -7  -6    0.83    0.79
  -8  -7   6    1.25    0.91
   8  -7  -5   13.35    1.07
   8   7  -5   14.57    1.20
   8   7  -5   12.78    1.16
  -8  -7   5   11.11    1.28
   8  -7  -4   11.42    1.19
   8  -7  -4    9.92    1.01
   8   7  -4    8.14    1.07
  -8  -7   4   10.72    1.29
   8  -7  -4   11.50    1.03
   8  -7  -3    1.71    0.77
   8  -7  -3    2.02    1.07
  -8   7   3    5.17    0.83
   8   7  -3    3.35    0.92
   8  -7  -3    1.88    0.93
   8  -7  -2    6.46    1.17
   8  -7  -2    7.89    1.11
   8   7  -2    8.01    1.02
  -8   7   2    5.39    0.96
   8  -7  -1    1.36    0.99
  -8  -7   1    2.28    1.10
   8  -7  -1    1.81    1.04
   8   7  -1    1.97    0.88
  -8   7   1    2.27    0.90
   8  -7   0    1.88    0.85
   8  -7   0    0.49    1.03
  -8  -7   0   -0.77    1.03
   8   7   0    0.28    0.74
  -8   7   0    1.42    0.93
  -8   7  -1    0.20    0.93
  -8  -7  -1    0.94    0.94
   8   7   1   -0.45    1.19
  -8   7  -2    0.48    0.87
  -8  -7  -2   -0.18    0.77
   8   7   2    0.69    1.03
   8   7   3   35.83    1.89
   8  -7   3   36.14    1.98
  -8   7  -4    1.42    0.67
   8  -7   4    1.94    0.75
  -8  -7  -4    1.97    0.73
   8  -7   5    2.24    0.55
  -8  -7  -5    2.28    0.56
   8   8  -6    3.59    0.73
   8   8  -5    2.78    0.57
   8  -8  -4   12.17    0.93
   8   8  -4   11.30    0.91
   8   8  -4   13.88    1.01
  -8  -8   4   12.19    0.96
   8   8  -3    1.19    0.64
   8  -8  -3    0.93    0.67
   8  -8  -3   -0.22    0.67
  -8  -8   3    0.85    0.70
   8   8  -3    0.23    0.91
   8   8  -2   13.04    0.96
   8  -8  -2   14.61    1.08
   8  -8  -2   16.04    1.07
   8   8  -1    0.42    0.95
   8  -8  -1    1.94    0.76
   8   8  -1    1.84    0.57
  -8  -8   1    1.44    0.75
  -8   8   1    2.15    0.67
   8  -8  -1    2.72    0.68
  -8  -8   0   18.20    1.18
   8   8   0   19.23    1.31
  -8   8   0   18.92    1.17
   8   8   1    0.64    0.80
  -8   8  -1    0.28    0.57
   8  -8   2    1.64    0.59
   8   8   2    1.39    0.64
  -8  -8  -3    0.27    0.44
   8  -8   3   -0.39    0.44
   9   0 -12   -1.05    0.87
   9   0 -12    0.05    0.74
   9   0 -11    0.64    0.93
   9   0 -11   -0.51    0.97
   9   0 -10   13.89    1.34
   9   0 -10   15.14    1.56
   9   0  -9    0.83    1.36
   9   0  -9    0.97    1.25
   9   0  -9   -0.07    1.10
   9   0  -8    0.51    1.29
   9   0  -8    1.10    1.13
   9   0  -8    0.42    0.75
   9   0  -7    1.52    1.50
   9   0  -7    0.28    1.27
   9   0  -7    3.83    1.93
   9   0  -7    0.65    1.24
   9   0  -7   -0.51    1.05
   9   0  -6    6.04    1.54
   9   0  -6    3.08    1.86
   9   0  -6    6.34    1.34
   9   0  -6    6.54    1.54
   9   0  -5    1.16    1.48
   9   0  -5   -1.78    1.77
   9   0  -5   -1.24    1.43
   9   0  -4   29.04    2.76
   9   0  -4   36.00    2.24
   9   0  -4   29.25    2.68
   9   0  -3    0.72    1.32
   9   0  -3   -0.99    1.49
   9   0  -3   -1.03    1.72
   9   0  -3    0.11    1.23
   9   0  -2   17.30    2.46
   9   0  -2   17.95    1.52
   9   0  -2   19.35    1.85
   9   0  -2   19.85    1.72
   9   0  -2   18.92    2.25
   9   0  -1    0.40    1.42
   9   0  -1    0.45    1.90
   9   0  -1    1.16    1.60
   9   0   0    4.10    2.12
   9   0   0    2.79    1.72
   9   0   1    0.17    2.10
   9   0   2   32.81    2.31
  -9   0  -3   -0.13    1.30
   9   0   3    1.37    2.18
   9   0   3   -1.68    1.55
  -9   0  -4   11.71    1.51
   9   0   4   11.72    2.40
   9   0   4   12.38    1.68
   9   0   5    1.29    1.47
  -9   0  -5   -0.08    1.24
   9   0   6   -0.57    1.31
  -9   0  -6    1.63    1.17
  -9   0  -7    1.74    1.00
  -9   0  -8    8.36    0.92
   9   1 -12    4.96    0.84
   9   1 -12    6.08    0.79
   9  -1 -12    5.34    0.92
   9   1 -11    4.82    1.18
   9   1 -11    4.60    0.95
   9  -1 -11    3.72    0.99
   9   1 -11    3.68    1.07
   9  -1 -11    4.53    1.10
   9  -1 -10   25.77    1.85
   9   1 -10   26.47    1.80
   9  -1 -10   27.89    1.81
   9   1 -10   28.64    1.77
   9   1 -10   26.46    1.91
   9  -1 -10   26.27    1.99
   9   1 -10   29.60    2.03
   9  -1  -9   -0.16    1.42
   9  -1  -9    1.41    1.51
   9   1  -9   -0.79    1.31
   9  -1  -9    2.16    1.33
   9   1  -9   -0.53    0.68
   9  -1  -9    1.03    1.17
   9   1  -9    0.63    1.08
   9  -1  -9    1.19    0.82
   9   1  -9    0.03    1.21
   9   1  -8    0.78    1.23
   9   1  -8    0.80    0.94
   9   1  -8    0.78    1.19
   9  -1  -8    0.48    1.35
   9  -1  -8    2.63    1.18
   9   1  -8    0.23    1.10
   9   1  -8    0.93    1.41
   9  -1  -7    8.16    1.23
   9   1  -7    7.62    1.18
   9   1  -7    7.80    1.45
   9   1  -7    8.12    1.19
   9  -1  -7    8.60    1.60
   9   1  -7    9.57    2.24
   9   1  -7   10.96    1.63
   9   1  -7    6.79    1.32
   9  -1  -6   20.06    1.55
   9   1  -6   20.28    1.72
   9   1  -6   20.74    2.71
   9   1  -6   22.11    1.70
   9  -1  -6   25.99    2.03
   9   1  -6   22.55    1.91
   9  -1  -6   18.88    1.87
   9  -1  -5  114.49    5.28
   9   1  -5  112.71    5.22
   9   1  -5   99.42    6.14
   9   1  -5  105.24    5.20
   9  -1  -5  105.02    5.18
   9   1  -4   77.01    3.85
   9  -1  -4   75.55    3.81
   9   1  -4   75.31    4.83
   9   1  -4   74.27    3.78
   9  -1  -4   83.30    3.95
   9   1  -4   82.71    3.89
   9  -1  -4   70.70    3.72
   9   1  -4   66.97    4.56
   9  -1  -3    8.66    1.51
   9   1  -3   10.63    1.37
   9  -1  -3    7.59    1.40
   9   1  -3    9.39    1.40
   9   1  -3    9.59    1.53
   9  -1  -3    9.85    1.62
   9   1  -3   10.05    2.15
   9  -1  -3    9.05    1.83
   9   1  -3    9.62    1.52
   9   1  -3    6.81    2.00
   9   1  -3    7.30    2.16
   9  -1  -2   65.10    4.48
   9   1  -2   74.30    4.77
   9  -1  -2   77.12    3.80
   9   1  -2   76.14    3.72
   9  -1  -2   69.96    3.51
   9   1  -2   71.15    4.63
   9  -1  -2   71.14    3.65
   9   1  -2   68.72    3.60
   9   1  -2   71.97    4.66
   9   1  -1   -1.09    1.48
   9   1  -1   -0.13    1.94
   9   1  -1    1.47    1.72
   9  -1  -1    1.18    1.27
   9  -1  -1   -0.89    2.06
   9   1  -1    0.93    2.07
   9  -1  -1   -0.44    1.51
   9   1  -1   -0.71    1.41
   9   1   0   22.84    1.85
   9  -1   0   18.98    2.77
   9   1   0   21.47    2.80
   9  -1   0   17.45    2.12
   9   1   0   22.83    2.68
   9  -1   1  114.35    6.94
   9   1   1  122.70    6.88
   9  -1   2   27.80    2.12
   9   1   2   26.61    2.14
   9   1   2   23.38    3.00
  -9   1  -3    1.33    1.18
   9  -1   3    0.66    1.54
   9   1   3    2.72    1.59
   9  -1   3   -0.70    2.02
   9   1   3   -1.16    1.99
  -9   1  -4    0.19    1.16
  -9  -1  -4    0.21    1.33
   9  -1   4   -0.43    1.48
   9   1   4   -0.91    1.56
   9  -1   4    1.73    2.01
   9   1   4   -2.60    2.18
   9  -1   5    9.47    1.56
   9   1   5    9.56    1.60
  -9   1  -5    9.17    1.27
  -9  -1  -5    8.86    1.43
  -9  -1  -6   33.11    2.01
  -9   1  -6   29.60    1.84
   9  -1   6   28.55    1.95
   9   1   6   28.22    1.99
  -9  -1  -7   25.03    1.67
  -9   1  -7   25.43    1.72
  -9   1  -7   23.64    1.55
  -9  -1  -7   26.75    1.70
  -9  -1  -8    8.90    0.96
  -9   1  -8    9.60    1.02
  -9   1  -8   10.23    0.84
  -9  -1  -8   11.10    1.02
  -9  -1  -9   -0.02    0.43
  -9   1  -9    0.50    0.49
  -9  -1  -9   -0.31    0.48
   9   2 -12   22.54    1.27
   9  -2 -11    0.37    1.04
   9   2 -11    0.86    0.98
   9   2 -11    0.80    0.98
   9   2 -11    1.27    0.85
   9  -2 -10   23.37    1.79
   9   2 -10   23.30    1.77
   9   2 -10   23.30    1.54
   9   2 -10   21.81    1.71
   9   2  -9    1.10    0.81
   9   2  -9    1.74    1.10
   9   2  -9    1.59    1.44
   9   2  -9    0.59    1.01
   9  -2  -9    1.61    1.43
   9  -2  -9    2.42    1.41
   9  -2  -9    0.98    0.96
   9  -2  -8   29.80    1.99
   9   2  -8   33.69    2.17
   9   2  -8   28.08    1.90
   9  -2  -8   32.13    2.19
   9   2  -8   29.57    1.87
   9   2  -8   30.20    1.81
   9  -2  -8   31.02    2.12
   9   2  -7   22.46    1.92
   9   2  -7   24.69    1.62
   9  -2  -7   21.62    1.89
   9   2  -7   19.80    2.81
   9  -2  -7   21.41    1.93
   9   2  -7   23.42    1.70
   9   2  -6   17.66    2.74
   9   2  -6   20.27    1.57
   9  -2  -6   22.96    1.83
   9   2  -6   21.46    1.84
   9  -2  -6   21.49    1.93
   9   2  -5    8.40    1.38
   9   2  -5    6.56    1.34
   9   2  -5    9.57    2.39
   9  -2  -5    6.25    1.29
   9  -2  -5    9.25    1.58
   9   2  -4  249.94   10.65
   9   2  -4  234.43   10.61
   9   2  -4  233.43   11.86
   9  -2  -4  227.34   10.60
   9  -2  -4  239.30   10.66
   9   2  -3   20.35    1.65
   9  -2  -3   23.18    1.95
   9   2  -3   19.73    1.73
   9   2  -3   22.37    3.00
   9   2  -3   19.85    1.82
   9   2  -3   20.39    2.61
   9  -2  -3   21.16    1.74
   9   2  -3   21.12    2.62
   9   2  -2   56.07    4.27
   9   2  -2   55.61    4.41
   9  -2  -2   60.43    3.09
   9  -2  -2   66.22    3.32
   9   2  -2   61.78    3.15
  -9   2   2   58.67    3.04
   9  -2  -2   50.71    3.97
   9   2  -2   57.84    4.32
   9  -2  -2   57.61    3.20
   9   2  -2   57.21    3.10
  -9   2   1   50.47    2.68
   9  -2  -1   48.55    2.89
   9   2  -1   48.42    2.74
   9  -2  -1   46.27    3.73
   9   2  -1   46.36    3.91
   9   2  -1   45.25    3.80
   9   2   0    0.84    2.17
   9  -2   0    3.40    2.09
   9   2   0    0.98    1.46
  -9   2   0   -0.62    1.19
   9   2   0   -0.17    1.91
  -9   2  -1    0.12    1.30
   9   2   1    0.17    1.90
   9  -2   1    1.25    1.55
   9   2   1    0.55    1.42
   9  -2   1    0.34    2.03
  -9   2  -2    0.42    1.35
  -9   2  -2   -0.27    1.01
   9   2   2   -0.29    1.36
   9  -2   2    1.43    2.17
   9   2   2   -0.17    2.06
   9   2   2    4.25    1.98
   9  -2   2    0.68    1.58
  -9   2  -3    6.64    1.08
   9   2   3    3.78    2.05
   9  -2   3    4.39    1.58
   9  -2   4   23.46    1.95
   9   2   4   26.14    2.03
   9  -2   4   21.53    3.08
  -9   2  -4   22.89    1.60
  -9   2  -5   32.81    1.86
   9   2   5   31.76    2.18
   9   2   6   10.92    1.39
  -9  -2  -6    7.51    1.12
  -9   2  -6    8.93    0.96
  -9   2  -7    3.48    1.00
  -9  -2  -7    3.33    0.86
  -9  -2  -7    3.21    1.04
  -9   2  -8    7.70    0.85
  -9  -2  -8    5.53    0.85
   9  -3 -12    0.58    1.12
   9  -3 -12    1.45    1.36
   9  -3 -12    0.77    1.23
   9  -3 -11    1.45    0.89
   9   3 -11    0.99    0.71
   9  -3 -11    2.13    0.86
   9   3 -11    1.39    0.87
   9   3 -10   10.95    1.09
   9  -3 -10   11.81    1.05
   9  -3 -10   14.11    1.34
   9   3 -10   11.60    1.28
   9   3 -10   12.43    1.35
   9  -3  -9    5.32    1.10
   9   3  -9    7.96    1.49
   9  -3  -9    6.59    1.31
   9   3  -8   -0.95    1.53
   9   3  -8    1.01    0.98
   9  -3  -8   -0.28    1.31
   9  -3  -8   -0.29    1.28
   9   3  -7    9.54    1.63
   9   3  -7   11.03    1.32
   9  -3  -7    9.34    1.48
   9  -3  -7    9.53    1.46
   9  -3  -7   11.66    1.68
   9  -3  -6   20.76    1.90
   9   3  -6   20.59    1.55
   9   3  -6   20.02    2.89
   9  -3  -6   20.13    1.69
   9  -3  -6   18.90    1.72
   9  -3  -5   33.50    2.05
   9  -3  -5   33.73    2.21
   9   3  -5   28.33    2.05
   9   3  -5   34.51    3.44
   9  -3  -5   30.93    2.08
   9  -3  -5   34.36    2.24
   9  -3  -4   -0.60    1.43
   9   3  -4    0.12    1.36
   9  -3  -4    0.30    1.39
   9  -3  -4   -1.16    1.40
   9   3  -4   -0.96    1.08
   9   3  -4   -0.66    2.37
   9  -3  -3    1.64    1.31
   9   3  -3    1.34    1.18
   9   3  -3    0.19    1.46
   9   3  -3    5.10    2.49
   9   3  -3    2.41    1.10
   9  -3  -3    1.59    1.41
  -9   3   3    0.63    0.94
   9  -3  -3    0.78    1.49
   9  -3  -2   53.86    2.97
   9  -3  -2   48.48    2.65
   9   3  -2   55.58    4.08
   9  -3  -2   52.74    2.75
   9  -3  -2   55.61    2.92
   9   3  -2   49.79    2.69
  -9   3   2   53.61    2.77
   9   3  -2   49.73    4.00
   9   3  -2   47.81    4.23
   9  -3  -1    3.07    1.43
   9   3  -1    3.38    1.12
   9   3  -1    8.00    2.28
   9  -3  -1    1.76    1.89
   9   3  -1    6.37    2.23
   9  -3  -1    3.33    1.04
  -9   3   1    2.51    1.21
   9   3   0   12.26    1.88
   9  -3   0   13.44    2.51
  -9   3   0   12.26    1.56
   9   3   0   13.37    1.70
   9  -3   0   14.94    1.69
   9   3   0   15.03    1.40
   9   3   1   -1.16    2.01
   9   3   1    0.14    1.51
   9  -3   1   -1.22    2.22
  -9   3  -1    0.08    1.35
   9   3   1    0.58    1.45
   9   3   1    0.57    1.15
  -9   3  -2   42.49    2.46
   9   3   2   33.54    3.29
   9   3   2   36.46    2.32
   9   3   2   30.75    3.37
   9  -3   2   36.31    3.54
  -9  -3  -3    7.96    1.44
   9   3   3    7.01    1.40
  -9   3  -3    6.73    1.48
   9   3   3    5.67    2.12
   9   3   3    8.27    2.01
   9  -3   4   25.40    1.95
  -9  -3  -4   24.66    1.88
   9   3   5    7.86    1.50
  -9  -3  -5    7.86    1.31
  -9   3  -5    8.59    1.51
   9  -3   5    8.14    1.41
  -9  -3  -5    6.93    0.89
   9   3   6   28.63    1.98
  -9   3  -6   29.61    1.86
  -9  -3  -7    4.69    0.92
  -9   3  -7    4.76    0.82
  -9  -3  -8   -0.63    0.60
  -9   3  -8    0.70    0.46
   9  -4 -11   13.95    1.98
   9  -4 -11   11.86    0.93
   9   4 -11   11.50    0.73
   9   4 -10    0.14    1.12
   9  -4 -10   -0.74    0.85
   9  -4 -10   -0.34    0.93
   9   4 -10   -0.48    0.69
   9  -4 -10    0.13    0.72
   9   4  -9    3.26    1.39
   9  -4  -9    5.17    1.01
   9  -4  -9    4.94    1.07
   9  -4  -8    1.59    1.11
   9  -4  -8    1.63    1.13
   9  -4  -8    0.94    1.07
   9   4  -8    1.05    1.45
   9  -4  -7   31.37    2.05
   9  -4  -7   30.47    1.94
   9   4  -7   35.47    2.26
   9  -4  -6    0.34    1.19
   9   4  -6   -0.76    1.11
   9   4  -6    0.87    0.87
   9  -4  -6   -0.56    1.03
   9  -4  -5    5.76    2.02
   9   4  -5    1.64    2.31
   9  -4  -5    2.33    1.21
   9   4  -5    0.50    1.15
   9  -4  -5   -0.36    1.39
   9   4  -5    2.54    1.27
   9  -4  -4    4.75    2.14
   9   4  -4    8.02    2.54
   9   4  -4    9.87    1.53
   9  -4  -4   10.61    1.54
   9   4  -4   10.86    1.36
   9  -4  -4    8.94    1.52
   9  -4  -4    8.56    1.55
   9  -4  -4    8.50    1.38
  -9   4   3    1.53    0.98
   9   4  -3    2.53    1.47
   9  -4  -3    1.50    0.88
   9  -4  -3   -0.91    1.29
   9   4  -3    2.07    1.16
   9  -4  -3    0.22    1.22
   9  -4  -3    1.56    1.85
   9   4  -3    4.46    2.63
   9  -4  -3    1.63    1.53
   9  -4  -2    1.49    1.25
   9  -4  -2    2.34    1.24
   9  -4  -2    2.67    1.02
  -9   4   2    2.22    1.09
   9  -4  -2    2.06    1.57
  -9   4   1   -1.02    1.21
   9   4  -1    2.67    1.48
   9  -4  -1    1.68    1.76
   9  -4  -1    0.85    1.16
   9  -4  -1    0.81    1.24
   9  -4  -1   -0.87    1.06
   9   4  -1    0.51    1.56
   9  -4   0   24.88    1.83
   9   4   0   23.50    2.91
   9   4   0   26.54    2.02
   9  -4   0   26.77    2.14
   9  -4   0   30.31    3.00
   9   4   0   20.92    2.54
   9  -4   0   25.98    1.88
  -9   4   0   26.02    1.93
   9  -4   1    3.95    1.32
   9   4   1    2.80    1.45
   9  -4   1    4.70    1.64
   9   4   1    3.27    1.97
  -9   4  -1    2.10    1.33
   9  -4   1    5.07    1.24
   9   4   1    2.25    1.61
   9  -4   1    6.02    2.26
  -9  -4  -1    3.83    1.07
   9   4   1    6.59    2.05
  -9   4  -2   -0.20    1.29
   9  -4   2    0.74    1.27
   9   4   2   -0.68    1.36
   9  -4   2    0.35    1.52
  -9  -4  -2   -0.25    1.16
   9   4   3   30.05    2.00
   9  -4   3   33.05    2.18
  -9  -4  -3   30.33    1.99
  -9   4  -3   31.61    2.14
  -9  -4  -4   20.91    1.43
  -9  -4  -4   22.18    1.61
   9  -4   4   21.30    1.75
   9  -4   5   -0.02    1.06
  -9  -4  -5    1.37    0.97
   9  -4   6    9.07    1.09
  -9   4  -6    6.07    0.80
  -9  -4  -6    8.59    0.97
   9   4   6    8.91    1.25
  -9  -4  -7   18.30    1.07
   9  -4   7   15.78    1.16
   9  -5 -10    0.58    0.88
   9  -5 -10    0.85    0.76
   9  -5 -10    0.18    0.53
   9   5 -10    1.22    0.72
   9   5  -9   15.16    1.31
   9  -5  -9    9.72    0.92
   9   5  -8    0.64    1.30
   9  -5  -7   37.99    2.24
   9   5  -7   41.02    2.43
   9   5  -6   10.74    1.20
   9   5  -6   10.25    1.11
   9   5  -6   12.43    1.21
   9  -5  -6    9.84    1.19
   9   5  -5   11.81    1.29
   9   5  -5   12.03    1.16
   9  -5  -5   15.07    1.28
   9   5  -5   13.14    1.44
   9  -5  -4   57.12    3.00
   9   5  -4   60.51    3.15
   9  -5  -4   59.97    2.89
   9  -5  -4   59.91    3.21
   9   5  -4   59.72    3.07
   9  -5  -3    9.86    1.16
   9  -5  -3   10.01    1.45
   9   5  -3    8.85    1.19
   9  -5  -3   11.35    1.14
   9  -5  -3    8.36    1.64
   9   5  -3   10.66    1.60
  -9   5   3    8.54    1.13
   9  -5  -2   51.38    2.60
   9  -5  -2   51.85    2.74
   9   5  -2   46.03    2.55
   9  -5  -2   45.95    2.47
  -9   5   2   47.63    2.61
   9   5  -1   17.80    1.80
   9  -5  -1   16.97    1.45
  -9   5   1   17.79    1.49
   9  -5  -1   17.84    1.50
   9  -5  -1   16.08    1.24
   9   5  -1   13.85    1.25
   9  -5   0    8.31    1.67
   9  -5   0    6.22    1.22
   9   5   0    3.58    0.85
   9   5   0    6.93    1.52
  -9   5   0    7.88    1.31
  -9  -5   0    5.54    1.25
  -9   5  -1   10.20    1.34
  -9  -5  -1    7.80    1.17
   9   5   1   10.30    1.49
  -9  -5  -1    8.14    1.09
   9  -5   1   10.45    1.65
   9  -5   1    9.29    1.35
   9  -5   2    0.38    1.17
  -9   5  -2    0.99    1.17
  -9  -5  -2   -0.50    0.91
   9  -5   2    1.21    1.45
   9   5   2    1.25    1.26
  -9   5  -3    4.05    1.16
   9  -5   3    4.90    1.32
  -9  -5  -3    5.16    0.92
   9   5   3    3.38    1.19
  -9  -5  -4   25.20    1.54
   9  -5   4   26.76    1.65
  -9  -5  -4   23.30    1.46
   9  -5   5   43.00    2.26
  -9  -5  -5   41.74    2.09
   9  -5   6    1.55    0.72
   9   5   6    1.75    0.94
   9  -5   7    3.14    0.45
   9  -6  -9   -0.05    0.47
   9  -6  -8    0.32    0.84
   9  -6  -8    4.46    0.71
   9   6  -7    0.81    1.17
   9  -6  -7    1.50    0.81
   9   6  -6    9.53    0.97
   9  -6  -6   11.51    1.11
   9   6  -5   60.10    2.71
   9  -6  -5   58.58    2.73
   9   6  -4   44.61    2.32
   9  -6  -4   43.38    2.32
   9  -6  -4   41.27    2.20
   9  -6  -3    0.88    0.89
  -9   6   3    2.16    0.82
   9  -6  -3    0.96    1.06
   9   6  -3    0.03    0.78
   9   6  -3    2.51    1.36
  -9  -6   2   54.12    2.85
  -9   6   2   53.38    2.65
   9  -6  -2   55.46    2.68
   9  -6  -2   54.89    2.78
   9   6  -2   44.73    2.54
   9  -6  -1    0.78    0.93
   9   6  -1    0.43    1.40
  -9   6   1    0.37    0.96
  -9  -6   1   -1.64    1.22
   9  -6  -1   -1.53    1.06
   9   6   0   23.65    1.79
   9  -6   0   24.90    1.64
  -9  -6   0   20.65    1.62
  -9   6   0   22.86    1.60
   9   6   1    3.18    1.23
   9  -6   1    2.64    1.07
  -9  -6  -1    2.83    0.90
  -9   6  -1    3.63    1.00
  -9   6  -2    2.67    0.94
   9  -6   2    2.59    1.06
   9   6   2    3.80    1.13
   9   6   3    2.88    0.95
  -9  -6  -4    0.32    0.68
   9   6   5    2.48    0.83
   9  -6   5    2.17    0.64
   9  -7  -7    1.69    0.44
   9  -7  -6    4.96    0.61
   9  -7  -5   10.51    0.82
  -9  -7   5   10.98    0.99
   9   7  -5    9.30    0.78
   9  -7  -4   33.86    1.70
   9   7  -4   29.73    1.67
   9   7  -3    7.22    1.12
   9  -7  -3    4.45    0.64
  -9  -7   2    1.16    0.88
  -9   7   2    1.10    0.67
   9  -7  -2    0.21    0.77
  -9  -7   1    1.81    0.87
   9   7  -1   -0.15    1.09
  -9   7   1    0.73    0.72
   9  -7  -1    0.35    0.81
  -9  -7   0    1.06    0.77
   9  -7   0    2.49    0.84
   9   7   0    2.31    1.03
  -9   7   0    1.84    0.75
   9  -7   1    2.46    0.83
   9   7   1    3.08    0.97
  -9   7  -1    1.52    0.71
   9   7   2    0.37    0.77
  -9   7  -2    0.32    0.63
  -9  -7  -3    7.93    0.72
   9  -7   4   -0.17    0.37
   9   8  -3   10.02    0.79
   9  -8  -2    0.73    0.36
   9  -8  -1    1.95    0.45
   9   8  -1    2.10    0.62
   9  -8   0    0.65    0.41
   9   8   0    0.55    0.54
  10   0 -12    4.64    0.63
  10   0 -11    0.71    0.71
  10   0 -10    6.83    1.16
  10   0 -10    8.25    0.98
  10   0  -9   -0.62    1.31
  10   0  -9   -0.72    1.38
  10   0  -9   -0.37    0.93
  10   0  -8    0.68    0.64
  10   0  -8    2.00    0.95
  10   0  -8    0.65    1.50
  10   0  -8    2.23    1.20
  10   0  -7   -0.74    1.51
  10   0  -7    0.78    1.25
  10   0  -7   -0.25    0.89
  10   0  -6    1.50    1.29
  10   0  -6    2.72    1.51
  10   0  -5   -0.20    1.50
  10   0  -5    0.22    1.47
  10   0  -4    1.29    1.52
  10   0  -4    1.98    1.27
  10   0  -4    0.28    1.39
  10   0  -3   -0.67    1.78
  10   0  -3   -2.20    1.38
  10   0  -3   -0.34    1.59
  10   0  -3    1.36    1.40
  10   0  -2  165.91    7.33
  10   0  -2  155.40    7.21
  10   0  -1    0.76    1.61
  10   0  -1    0.32    1.88
  10   0  -1    1.73    1.47
  10   0  -1    1.90    1.55
  10   0   0   31.42    2.25
  10   0   0   27.23    3.09
  10   0   1    0.29    1.65
  10   0   1   -4.15    2.29
  10   0   2   10.54    2.11
  10   0   2   10.78    1.80
 -10   0  -3    1.10    1.24
  10   0   3   -1.04    1.64
 -10   0  -4   28.83    1.95
  10   0   4   27.98    2.11
 -10   0  -5    0.40    1.07
  10   0   5   -0.68    1.32
 -10   0  -6    3.03    0.96
  10   0   6    4.47    1.14
 -10   0  -7   -1.50    0.72
 -10   0  -8    1.81    0.48
  10   1 -11    0.59    0.62
  10  -1 -11    1.03    0.79
  10  -1 -11   -0.18    0.87
  10   1 -11    1.18    0.88
  10   1 -10    3.37    0.85
  10  -1 -10    4.73    1.17
  10  -1 -10    4.34    1.18
  10   1 -10    3.60    1.07
  10  -1  -9    3.68    1.33
  10  -1  -9    3.38    1.34
  10   1  -9    1.69    1.26
  10   1  -9    3.60    0.90
  10  -1  -9    3.02    1.22
  10  -1  -8   29.20    2.07
  10   1  -8   27.95    2.06
  10   1  -8   25.84    1.65
  10   1  -8   26.25    1.66
  10   1  -8   29.42    1.82
  10  -1  -8   29.33    1.98
  10   1  -7   -0.32    1.51
  10   1  -7   -0.03    1.15
  10   1  -7   -0.57    1.00
  10   1  -7   -0.28    1.22
  10  -1  -7    0.13    1.51
  10  -1  -6   11.44    1.69
  10  -1  -6   10.39    1.66
  10   1  -6   11.66    1.39
  10   1  -6   10.90    1.69
  10  -1  -5    0.42    1.53
  10   1  -5    0.57    1.39
  10  -1  -5    2.64    1.12
  10  -1  -5    0.36    1.47
  10   1  -5    3.34    1.47
  10   1  -4    1.87    1.19
  10   1  -4   -0.75    1.44
  10  -1  -4    1.18    1.38
  10  -1  -4    1.27    1.57
  10   1  -4    2.02    1.43
  10  -1  -3  132.37    6.33
  10   1  -3  129.64    6.28
  10   1  -3  116.48    7.27
  10   1  -3  135.22    6.32
  10  -1  -3  150.41    6.51
  10   1  -3  149.53    6.44
  10  -1  -2   25.91    2.01
  10   1  -2   23.42    1.91
  10  -1  -2   25.72    2.13
  10   1  -2   25.72    1.97
  10   1  -2   19.64    2.74
  10  -1  -2   21.11    2.57
  10   1  -2   24.01    2.61
  10  -1  -1    5.73    1.65
  10   1  -1    5.66    1.59
  10  -1  -1    4.28    1.70
  10   1  -1    4.58    1.52
  10   1  -1    4.28    1.86
  10  -1  -1    4.79    2.05
  10   1  -1    7.39    2.21
  10  -1   0    0.57    1.62
  10   1   0   -0.08    1.50
  10  -1   0    0.83    2.02
  10   1   0   -0.34    1.97
  10   1   0   -2.34    1.88
  10  -1   1    5.03    2.20
  10   1   1    0.69    2.21
  10   1   1    6.77    1.91
  10   1   2   27.92    3.03
  10  -1   2   29.40    3.29
  10  -1   2   32.01    2.37
  10   1   2   35.88    2.39
 -10   1  -2   32.98    2.13
  10  -1   3    1.62    1.59
  10   1   3   -0.09    1.63
 -10   1  -3   -0.85    1.15
 -10  -1  -3   -0.85    1.32
  10  -1   4    2.86    1.46
  10   1   4   -0.34    1.52
 -10   1  -4   -0.22    1.05
 -10  -1  -4    0.33    1.27
  10  -1   5   -0.35    1.31
  10   1   5    1.08    1.34
 -10   1  -5    1.14    0.94
 -10  -1  -5   -1.96    1.17
  10   1   6    7.11    1.35
 -10   1  -6    6.10    0.91
 -10  -1  -6    9.44    1.11
 -10  -1  -6    7.44    1.03
 -10  -1  -7    1.05    0.74
 -10  -1  -7   -0.43    0.70
 -10   1  -7    0.36    0.76
 -10   1  -7    1.81    0.54
 -10   1  -8    6.37    0.57
 -10  -1  -8    6.46    0.54
  10   2 -11    1.54    0.52
  10  -2 -11    1.45    0.76
  10   2 -11    0.63    0.72
  10   2 -10    2.78    0.71
  10  -2 -10    2.13    1.03
  10   2 -10    2.49    1.08
  10   2  -9   -0.25    0.76
  10  -2  -9   -0.21    1.18
  10   2  -9   -0.11    1.17
  10  -2  -9   -0.28    0.81
  10   2  -8    6.18    1.48
  10  -2  -8    7.84    1.39
  10   2  -8    8.28    1.35
  10   2  -8    5.86    0.99
  10  -2  -7   38.17    2.44
  10   2  -7   35.60    2.18
  10   2  -7   39.51    2.09
  10  -2  -7   39.68    2.37
  10  -2  -7   36.16    2.34
  10   2  -7   39.30    2.32
  10   2  -7   38.77    2.42
  10  -2  -6   74.33    3.75
  10  -2  -6   66.94    3.64
  10   2  -6   72.03    3.65
  10   2  -6   69.65    3.52
  10  -2  -6   73.18    3.72
  10   2  -6   76.13    3.63
  10   2  -6   72.76    3.72
  10   2  -5    2.32    2.07
  10   2  -5    2.37    1.24
  10  -2  -5    0.60    1.19
  10   2  -5    2.14    1.03
  10   2  -5    1.25    1.44
  10  -2  -5    3.64    1.49
  10   2  -4    2.61    1.41
  10   2  -4    7.52    2.17
  10  -2  -4    5.02    1.48
  10   2  -4    4.35    1.31
  10  -2  -4    5.36    1.40
  10   2  -4    4.83    1.43
  10   2  -3    0.74    1.53
  10   2  -3    0.91    1.27
  10   2  -3   -2.81    2.17
  10  -2  -3    0.60    1.33
  10   2  -3   -0.88    1.86
  10   2  -3   -0.88    1.27
  10   2  -2    1.60    2.00
  10   2  -2    0.57    2.09
  10  -2  -2    7.12    1.29
  10   2  -2    6.74    1.47
  10   2  -2    2.52    1.98
  10  -2  -2    3.32    1.73
  10   2  -2    4.08    1.31
  10   2  -1   25.63    1.87
  10   2  -1   20.47    2.87
  10   2  -1   27.81    2.86
  10   2  -1   25.47    2.08
  10   2  -1   23.17    1.99
  10  -2  -1   19.66    2.60
  10   2  -1   21.92    2.87
  10   2   0   10.83    2.33
  10   2   0   13.48    1.57
  10   2   0   13.25    1.74
  10   2   0   13.03    1.80
  10   2   0   10.39    2.48
  10  -2   0   11.51    2.30
  10  -2   1    1.41    1.66
  10   2   1    1.34    1.35
  10   2   1    0.17    1.93
  10  -2   1    2.40    2.06
 -10   2  -2   36.05    2.13
  10  -2   2   41.32    2.52
 -10   2  -3    1.53    0.93
  10   2   3    2.07    1.60
  10  -2   3    2.37    1.54
 -10   2  -4    2.47    0.87
  10   2   4    0.75    1.52
  10   2   5    0.42    1.31
  10  -2   5   -0.50    1.16
 -10   2  -5   -0.35    0.68
 -10  -2  -5   -2.39    1.13
 -10  -2  -6   22.86    1.46
 -10   2  -6   22.52    1.46
  10   2   6   23.95    1.58
 -10  -2  -7    1.26    0.68
 -10   2  -7    0.33    0.66
  10  -3 -11   11.39    0.81
  10  -3 -11   10.12    0.90
  10  -3 -10    8.24    0.96
  10  -3 -10    8.34    0.94
  10   3  -9    0.77    1.17
  10  -3  -9    0.49    1.01
  10  -3  -9    0.80    0.82
  10   3  -8    0.65    1.31
  10  -3  -8    0.53    1.13
  10  -3  -8    0.29    1.08
  10   3  -8    0.72    1.28
  10   3  -8    0.33    0.85
  10  -3  -8   -0.41    0.97
  10   3  -7   34.70    2.10
  10  -3  -7   34.10    2.19
  10  -3  -7   32.71    2.06
  10  -3  -7   30.22    1.96
  10   3  -7   30.44    1.94
  10   3  -7   30.21    2.16
  10   3  -6    7.95    1.48
  10  -3  -6    6.29    1.20
  10  -3  -6    9.19    1.56
  10  -3  -6    8.71    1.39
  10  -3  -5   14.20    1.64
  10  -3  -5   11.42    1.45
  10  -3  -5   11.27    1.46
  10   3  -5   11.56    1.44
  10  -3  -4    6.96    1.41
  10   3  -4    4.19    1.44
  10  -3  -4    4.19    1.43
  10  -3  -4    5.99    1.41
  10  -3  -3    0.99    1.37
  10   3  -3    1.71    1.49
  10  -3  -3    2.85    1.29
  10   3  -3    1.41    1.21
  10   3  -3    0.77    2.34
  10  -3  -3    2.01    1.48
  10   3  -2   -2.99    1.99
  10   3  -2   -4.58    2.44
  10  -3  -2    0.53    1.39
  10  -3  -2   -0.65    1.13
  10   3  -2    0.62    1.37
 -10   3   2   -0.10    1.02
  10  -3  -2    0.03    1.54
  10  -3  -1    3.24    0.91
  10   3  -1    1.58    2.27
  10   3  -1    4.25    1.97
  10   3  -1    2.67    1.58
  10   3  -1    1.35    1.07
  10  -3  -1    2.80    1.43
  10   3  -1    2.05    1.52
 -10   3   1    2.18    1.16
  10   3  -1    1.53    1.83
  10  -3   0   12.52    1.28
  10   3   0   11.02    1.71
  10  -3   0   10.97    1.61
  10   3   0   14.79    1.32
 -10   3   0   10.86    1.47
  10  -3   1   28.51    2.18
 -10   3  -1   26.04    1.96
  10  -3   1   28.56    2.04
  10   3   1   24.60    1.73
  10  -3   1   26.59    1.80
  10   3   1   25.09    2.00
 -10  -3  -2   30.45    2.02
  10  -3   2   28.88    2.17
  10  -3   2   26.69    2.07
  10  -3   3   26.15    1.96
 -10  -3  -3   22.39    1.81
  10   3   3   27.61    2.03
  10  -3   4   31.52    1.99
 -10  -3  -4   33.36    2.00
  10   3   4   30.97    2.13
  10  -3   5   35.16    2.08
 -10  -3  -5   40.13    2.14
  10   3   5   40.46    2.22
  10   3   6    4.07    1.00
 -10  -3  -6    3.34    0.81
 -10   3  -6    3.04    0.75
 -10  -3  -7   35.61    1.74
  10   4 -10    2.74    0.76
  10  -4 -10    2.32    0.60
  10  -4 -10    2.21    0.48
  10   4  -9   -0.29    1.03
  10  -4  -9   -0.06    0.71
  10  -4  -9    1.06    0.80
  10  -4  -8    0.13    0.89
  10  -4  -8    0.02    0.81
  10   4  -8    1.11    1.19
  10   4  -8    0.53    1.14
  10   4  -7    0.60    1.32
  10  -4  -7    0.37    1.03
  10   4  -6   11.84    1.54
  10  -4  -6   11.18    1.32
  10   4  -5    2.24    1.02
  10   4  -5    3.70    1.27
  10  -4  -5    3.25    1.16
  10   4  -4   -0.37    1.36
  10  -4  -4    1.50    1.10
  10  -4  -4   -0.16    1.39
  10   4  -4   -0.07    1.04
  10  -4  -3    2.74    1.20
  10   4  -3    2.12    1.45
  10  -4  -3    1.95    1.48
  10   4  -3    0.45    1.02
  10   4  -2    4.66    1.07
  10  -4  -2    4.43    1.24
  10  -4  -2    3.34    1.60
  10   4  -2    3.22    1.32
  10  -4  -2    3.30    0.83
 -10   4   2    3.26    1.03
  10   4  -1   17.61    1.84
  10  -4  -1   18.48    1.55
 -10   4   1   15.85    1.49
  10  -4  -1   17.86    1.39
 -10   4   0   -0.66    1.14
  10   4   0    2.28    1.48
  10  -4   0   -1.20    1.04
 -10  -4   0    0.85    0.87
  10  -4   0    1.25    1.24
  10  -4   1    3.57    1.60
  10  -4   1    4.64    1.12
  10  -4   1    4.93    1.23
  10   4   1    5.24    1.41
 -10  -4  -1    3.63    1.14
 -10   4  -1    3.09    1.17
  10  -4   2    0.34    1.45
  10  -4   2    2.99    1.12
  10  -4   2    1.87    1.14
  10   4   2    3.13    1.26
 -10  -4  -2    2.56    1.06
 -10   4  -2    1.56    1.14
  10  -4   3    1.45    1.11
  10  -4   3    0.62    1.07
  10  -4   3   -0.20    1.33
 -10  -4  -3   -0.33    0.96
  10   4   4   57.28    3.05
  10  -4   4   62.85    3.07
  10  -4   4   60.39    2.97
 -10  -4  -4   60.63    2.96
  10   4   5   88.53    3.77
 -10  -4  -5   88.91    3.74
 -10  -4  -6    3.55    0.56
  10   5  -9    0.32    0.76
  10  -5  -9    1.29    0.52
  10   5  -8   26.68    1.48
  10   5  -8   24.68    1.40
  10   5  -7    6.00    1.21
  10  -5  -7    2.09    0.88
  10  -5  -6    0.60    0.83
  10  -5  -6    1.16    0.94
  10   5  -6    0.03    0.77
  10  -5  -5    1.20    0.91
  10   5  -5    1.75    1.11
  10   5  -5    3.01    0.86
  10   5  -4    5.54    0.96
  10  -5  -4    4.66    0.97
  10  -5  -3    3.15    0.91
  10  -5  -3    3.45    1.42
  10   5  -3    2.07    1.37
  10   5  -3    2.09    0.89
  10  -5  -2    1.07    0.88
 -10   5   2    3.46    0.89
  10   5  -2    2.06    0.80
 -10   5   1   -0.14    0.93
  10   5  -1   -0.96    1.41
 -10  -5   1    1.70    1.07
  10   5  -1    1.74    0.73
  10  -5  -1    0.79    0.92
  10   5   0   44.45    2.50
  10  -5   0   44.86    2.35
  10  -5   0   48.57    2.60
 -10  -5   0   40.34    2.24
 -10   5   0   41.72    2.39
  10   5   1   13.36    1.43
  10  -5   1   13.68    1.28
  10  -5   1   14.64    1.58
 -10  -5  -1   13.52    1.10
 -10   5  -1   13.13    1.28
  10   5   2    1.86    1.13
 -10   5  -2    1.84    0.94
  10  -5   2    1.05    0.98
  10  -5   2    2.15    1.26
  10  -5   3    4.46    0.98
  10  -5   3    5.31    1.10
  10   5   4    4.95    1.03
  10  -5   4    3.78    0.84
  10   5   5    5.78    0.81
  10  -6  -8   -0.35    0.37
  10   6  -8   -0.38    0.50
  10   6  -8    0.13    0.56
  10  -6  -7    1.43    0.57
  10   6  -7    1.05    0.75
  10   6  -7    0.34    0.83
  10  -6  -6    0.28    0.68
  10   6  -6   -0.02    0.99
  10  -6  -5    5.48    0.84
  10   6  -5    8.83    1.17
 -10  -6   4   11.17    1.22
  10  -6  -4   12.48    1.05
  10   6  -3    3.01    1.13
  10  -6  -3    2.58    0.77
 -10  -6   3    1.11    0.97
  10  -6  -2    2.47    0.72
 -10  -6   2    3.63    0.97
 -10   6   2    2.34    0.68
  10  -6  -1    0.58    0.76
  10   6  -1    2.36    1.14
  10  -6  -1    1.08    0.60
 -10   6   1    2.04    0.73
 -10  -6   1    2.79    0.85
 -10   6   0    0.92    0.78
  10   6   0    1.72    1.09
  10  -6   0    1.95    0.81
 -10   6  -1    0.58    0.71
  10  -6   1    0.22    0.79
  10   6   1    0.76    0.95
  10  -6   2    9.65    0.91
 -10   6  -2    7.14    0.83
  10  -6   3    3.38    0.67
  10   6   4    4.99    0.61
  10   7  -5    0.34    0.65
  10   7  -4    7.55    0.85
  10   7  -4    6.76    0.75
  10   7  -3   11.27    0.97
  10   7  -1   15.17    1.08
  10  -7   0    7.24    0.67
  10   7   0   10.23    0.83
  10  -7   1   16.38    0.92
  11   0 -10    0.66    0.89
  11   0 -10   -0.16    0.88
  11   0 -10    0.36    0.67
  11   0  -9    0.73    1.12
  11   0  -9   -0.23    1.09
  11   0  -8    6.65    1.14
  11   0  -7    0.80    1.14
  11   0  -7    0.41    0.78
  11   0  -7   -1.20    1.38
  11   0  -6    2.18    1.22
  11   0  -6    3.29    1.45
  11   0  -5    2.48    1.36
  11   0  -5   -0.46    1.38
  11   0  -4   18.29    1.76
  11   0  -4   18.69    1.67
  11   0  -3    2.91    1.55
  11   0  -2  122.26    5.82
  11   0  -1    0.52    1.47
  11   0  -1   -2.39    1.65
  11   0   0    2.08    1.52
  11   0   1    1.87    1.45
  11   0   2   16.83    1.89
 -11   0  -2   17.01    1.59
  11   0   2   16.04    1.73
 -11   0  -3   -0.62    1.10
  11   0   3   -1.01    1.52
 -11   0  -4    6.98    1.07
  11   0   4    5.67    1.34
 -11   0  -5   -0.26    0.79
 -11   0  -6   25.40    1.46
 -11   0  -6   27.00    1.39
  11  -1 -11    0.29    0.47
  11   1 -11   -0.51    0.47
  11  -1 -10    2.31    0.84
  11   1 -10    4.43    0.84
  11  -1  -9    9.96    1.18
  11   1  -9   10.60    1.21
  11  -1  -8    5.97    1.25
  11   1  -8    7.36    1.34
  11   1  -8    8.02    1.03
  11  -1  -8    8.89    1.21
  11   1  -8    6.31    0.81
  11  -1  -7    2.77    1.39
  11  -1  -7    0.57    1.24
  11   1  -7    0.69    1.36
  11   1  -7    2.74    1.01
  11  -1  -7    1.98    1.22
  11   1  -7    2.40    0.87
  11   1  -6    2.99    1.09
  11  -1  -6    5.45    1.49
  11   1  -6    3.20    1.43
  11  -1  -5    1.48    1.42
  11   1  -5    1.11    1.40
  11  -1  -5    0.17    1.35
  11   1  -5    1.21    1.11
  11   1  -4    7.27    1.42
  11  -1  -4   10.47    1.50
  11  -1  -4   10.66    1.55
  11   1  -4    7.59    1.42
  11  -1  -4    9.86    1.39
  11   1  -3    2.71    1.36
  11  -1  -3    2.79    1.36
  11  -1  -3    2.16    1.46
  11   1  -3   -0.27    1.34
  11   1  -3    3.10    1.22
  11  -1  -2   -1.50    1.49
  11   1  -2   -0.82    1.32
  11  -1  -2    3.24    1.52
  11  -1  -2    0.72    1.19
  11  -1  -1   -0.11    1.47
  11   1  -1   -1.45    1.38
  11  -1  -1   -0.03    1.63
  11   1  -1    0.35    1.55
  11  -1   0   22.42    1.92
  11   1   0   18.81    1.81
  11  -1   1   -0.33    1.46
  11   1   1    2.43    1.39
 -11   1  -2    5.64    1.16
 -11  -1  -2    5.73    1.36
  11   1   2    8.78    1.47
  11  -1   2    9.19    1.51
  11  -1   2    6.21    1.68
 -11   1  -3    0.48    0.93
 -11  -1  -3   -0.16    1.15
  11  -1   3    0.83    1.47
  11   1   3    0.34    1.49
  11   1   3   -1.46    1.26
  11   1   4   15.44    1.55
 -11  -1  -4   17.48    1.39
 -11   1  -4   16.57    1.23
 -11   1  -5    1.76    0.64
 -11  -1  -5    2.66    0.85
  11   1   5    1.22    0.93
  11  -1   5    1.24    0.97
 -11  -1  -5   -0.86    0.77
  11   1   5    0.16    1.09
 -11   1  -6    0.48    0.62
 -11  -1  -6    0.03    0.53
 -11  -1  -6    0.01    0.58
  11  -2 -10    0.79    0.66
  11   2 -10    0.46    0.74
  11   2  -9    9.71    1.17
  11  -2  -9   10.14    1.06
  11  -2  -8    3.81    1.05
  11   2  -8    3.41    0.75
  11  -2  -8    2.67    0.87
  11   2  -8    5.08    1.22
  11  -2  -7    5.80    1.37
  11  -2  -7    3.92    1.16
  11   2  -7    5.19    1.36
  11   2  -7    5.73    0.94
  11  -2  -6   61.07    3.02
  11   2  -6   52.07    2.84
  11  -2  -6   49.34    2.82
  11  -2  -6   55.60    2.96
  11   2  -6   59.99    2.97
  11  -2  -5   67.38    3.24
  11   2  -5   61.94    3.00
  11  -2  -5   62.32    3.22
  11   2  -5   67.59    3.21
  11  -2  -4   15.70    1.61
  11   2  -4   13.20    1.41
  11   2  -4   12.97    1.47
  11  -2  -3   22.55    1.75
  11   2  -3   21.66    1.67
  11  -2  -3   23.08    1.88
  11   2  -3   21.29    1.63
  11   2  -3   21.96    1.72
  11  -2  -2    6.75    1.23
  11   2  -2    8.54    1.30
  11  -2  -2    6.54    1.60
  11   2  -1    7.77    1.65
  11   2  -1   10.70    1.36
  11   2   0   42.98    2.59
  11   2   0   40.10    2.36
  11   2   1    9.18    1.30
 -11   2  -1    6.03    1.02
  11  -2   2    1.35    1.34
  11   2   2    1.58    1.16
 -11   2  -2    0.87    0.80
  11  -2   3   48.27    2.60
  11   2   3   44.29    2.44
  11   2   3   46.70    2.64
  11  -2   3   51.02    2.61
 -11   2  -3   41.81    2.25
 -11  -2  -3   50.29    2.54
  11  -2   4    0.64    1.08
  11   2   4    1.70    0.89
  11   2   4    0.13    1.22
  11  -2   4    0.86    1.09
 -11  -2  -4    1.75    0.97
  11  -2   5    1.41    0.83
  11   2   5    0.53    0.96
  11  -2   5    0.92    0.84
 -11  -2  -5    1.11    0.77
  11  -2   6    6.74    0.68
 -11   2  -6    8.34    0.71
  11  -3 -10    6.40    0.63
  11  -3  -9    9.95    0.80
  11  -3  -9   10.06    0.78
  11   3  -9   11.73    0.96
  11  -3  -8    6.08    0.85
  11   3  -8    6.88    1.13
  11  -3  -8    6.35    0.99
  11  -3  -8    6.12    0.89
  11   3  -8    5.80    0.77
  11   3  -7   20.00    1.51
  11   3  -7   14.85    1.20
  11  -3  -7   16.19    1.39
  11   3  -7   18.19    1.36
  11  -3  -7   14.85    1.17
  11   3  -6    1.75    1.28
  11  -3  -6    1.68    1.10
  11   3  -6   -0.38    1.10
  11  -3  -6    1.72    1.32
  11  -3  -5   12.00    1.37
  11   3  -5   13.38    1.45
  11   3  -5   11.22    1.27
  11  -3  -5   13.71    1.48
  11  -3  -4    1.18    1.20
  11   3  -4    0.46    1.01
  11  -3  -4    1.63    1.24
  11   3  -4   -0.05    1.22
  11  -3  -4    2.55    1.21
  11  -3  -3    1.62    1.18
  11  -3  -3    1.67    1.25
  11  -3  -3    2.89    1.39
  11  -3  -2    0.95    1.22
  11   3  -2   -0.49    1.30
  11  -3  -2   -0.03    1.46
  11  -3  -1    2.39    1.27
  11   3  -1    1.31    1.41
  11  -3   0    0.67    1.23
  11   3   0    0.03    1.45
  11  -3   1    0.49    1.47
  11  -3   1    2.02    1.23
 -11  -3  -1    2.65    1.19
  11  -3   2    0.56    0.91
 -11  -3  -2   -0.95    1.09
  11  -3   2    1.74    1.36
  11  -3   2    0.63    1.15
  11   3   3   19.06    1.68
  11  -3   3   22.17    1.58
 -11  -3  -3   22.31    1.53
  11  -3   3   21.93    1.64
  11  -3   3   22.59    1.48
  11  -3   4    1.30    0.82
  11  -3   4    4.47    0.91
  11   3   4    3.25    1.09
 -11  -3  -4    4.15    0.86
  11  -3   4    3.38    1.04
  11   3   5    6.33    0.93
 -11   3  -5    4.34    0.63
  11  -3   5    5.17    0.72
 -11  -3  -5    6.92    0.72
  11  -4  -9    0.17    0.39
  11  -4  -9   -0.02    0.46
  11   4  -8    1.55    0.85
  11  -4  -8    0.98    0.65
  11   4  -8    0.74    0.82
  11   4  -7    2.09    1.05
  11  -4  -7    3.72    0.85
  11   4  -7    2.76    1.00
  11   4  -6    0.17    0.72
  11   4  -6    0.16    1.07
  11  -4  -6   -0.66    0.90
  11   4  -6    0.42    1.04
  11   4  -5    1.17    0.80
  11   4  -5    2.42    1.12
  11   4  -5    0.60    1.12
  11  -4  -5    2.42    1.00
  11  -4  -4    1.09    1.19
  11   4  -4    2.47    1.10
  11  -4  -4    1.77    0.99
  11   4  -4    2.10    0.85
  11   4  -4    2.22    1.11
  11  -4  -3   -0.83    1.29
  11   4  -3    0.47    0.86
  11  -4  -3    2.46    1.02
  11  -4  -3   -0.25    0.98
  11   4  -3   -0.67    1.32
  11  -4  -2    8.84    1.15
  11   4  -2    5.76    0.96
  11  -4  -2    7.23    1.47
  11   4  -1    1.74    1.21
  11   4  -1    0.60    1.33
  11  -4  -1    0.93    1.02
  11   4  -1    1.96    0.76
 -11  -4   0   -0.24    0.98
  11  -4   0    0.78    0.96
  11   4   0    1.49    0.68
  11  -4   1    1.49    1.27
 -11  -4  -1   -0.74    0.91
  11  -4   1    0.43    0.95
  11  -4   2   12.63    1.35
  11  -4   2   12.21    1.08
 -11  -4  -2   13.13    1.12
  11  -4   3    5.28    1.01
 -11  -4  -3    3.65    0.78
  11  -4   3    4.53    0.82
 -11  -4  -4   -0.54    0.54
  11   4   4    1.05    0.82
  11  -4   4    0.81    0.62
  11   5  -8    0.30    0.51
  11  -5  -7    2.80    0.62
  11   5  -7    3.20    0.82
  11   5  -7    3.85    0.79
  11   5  -6   46.69    2.21
  11   5  -6   44.49    2.18
  11   5  -5   22.67    1.39
  11  -5  -5   19.02    1.33
  11   5  -5   20.03    1.24
  11  -5  -5   19.04    1.21
  11   5  -4    5.94    0.93
  11  -5  -4    5.31    0.77
  11   5  -4    5.70    1.07
  11   5  -4    4.97    0.74
 -11  -5   3    1.19    0.94
  11  -5  -3    1.55    0.69
  11   5  -3   -0.87    1.14
  11   5  -3   -0.31    0.66
  11  -5  -2    3.67    0.71
  11   5  -2    3.30    0.66
  11   5  -1    1.67    1.12
  11  -5  -1    1.80    0.64
  11  -5   0   21.10    1.54
  11   5   0   19.27    1.55
  11  -5   1   -0.10    1.03
  11   5   1   -0.36    1.16
  11  -5   2   10.69    0.86
  11  -5   3    3.98    0.55
  11   6  -5    1.90    0.67
  11  -6  -5    0.99    0.43
  11   6  -4   17.73    1.03
  11  -6  -4   10.52    0.79
  11   6  -3    6.46    0.82
  11  -6  -3    2.82    0.50
  12   0  -9    0.05    0.70
  12   0  -8    1.30    0.90
  12   0  -7    0.19    1.11
  12   0  -7   -0.02    1.03
  12   0  -7   -0.31    0.91
  12   0  -6   14.90    1.43
  12   0  -6   13.19    1.25
  12   0  -5    0.05    1.31
  12   0  -5   -0.39    1.05
  12   0  -4  131.63    5.89
  12   0  -4  122.65    5.88
  12   0  -3    3.11    1.22
  12   0  -3   -1.42    1.22
  12   0  -2    6.42    1.31
  12   0  -2    6.80    1.39
  12   0  -2    6.00    1.11
  12   0  -1    0.83    1.19
  12   0   0    9.03    1.36
 -12   0  -1    0.67    1.00
  12   0   1    0.14    1.12
  12   0   2   38.38    2.17
 -12   0  -2   37.98    2.11
  12   0   2   39.45    2.29
  12   0   3    1.28    0.89
 -12   0  -3    1.17    0.79
  12   0   3    0.27    1.12
 -12   0  -4   12.68    0.90
 -12   0  -5   -0.18    0.38
  12  -1  -9    1.18    0.62
  12   1  -9    1.55    0.73
  12   1  -9    0.66    0.70
  12  -1  -8    5.30    0.87
  12  -1  -8    3.85    0.87
  12  -1  -8    4.06    0.97
  12   1  -8    2.12    0.94
  12  -1  -7    3.94    1.00
  12  -1  -7    5.26    1.15
  12  -1  -7    3.99    0.96
  12   1  -7    4.08    1.12
  12   1  -7    2.86    0.68
  12   1  -6    3.11    1.13
  12   1  -6    3.28    0.80
  12   1  -6    0.61    0.87
  12  -1  -6    2.03    1.07
  12  -1  -6    2.66    1.21
  12  -1  -6    2.14    1.00
  12  -1  -5   42.75    2.08
  12   1  -5   38.92    1.85
  12  -1  -4    0.43    1.15
  12   1  -4    0.28    1.09
  12  -1  -4   -0.60    1.20
  12  -1  -3   13.17    1.47
  12   1  -3   14.77    1.39
  12  -1  -3   14.12    1.37
  12  -1  -3   13.26    1.49
  12  -1  -2   10.52    1.38
  12   1  -2   10.82    1.32
  12   1  -2   10.08    1.45
  12  -1  -1    2.12    1.21
  12   1  -1    2.66    1.16
  12   1  -1    3.27    1.48
  12   1   0    0.79    1.12
  12  -1   0    1.35    1.16
 -12   1   0    0.34    0.95
 -12  -1  -1   35.56    1.98
 -12   1  -1   30.67    1.82
  12  -1   1   30.91    1.97
  12   1   1   31.35    1.94
  12  -1   2    1.21    1.00
  12   1   2    1.23    0.99
 -12   1  -2    1.32    0.78
 -12  -1  -2    1.77    0.97
  12  -1   3    6.99    0.94
  12   1   3    5.54    0.92
  12   1   3    5.82    1.14
 -12   1  -3    4.68    0.70
 -12  -1  -3    6.27    0.90
  12  -1   3    6.31    1.13
 -12  -1  -4    0.03    0.63
  12  -1   4    0.51    0.80
  12   1   4   -1.09    0.82
 -12  -1  -4    0.49    0.54
 -12   1  -5    0.81    0.37
  12   2  -9    0.67    0.60
  12  -2  -8    8.77    0.74
  12   2  -7    1.10    0.62
  12  -2  -7    0.68    0.98
  12  -2  -7    0.85    0.69
  12   2  -7    0.98    0.97
  12   2  -6    0.18    1.05
  12  -2  -6    2.67    1.14
  12  -2  -6    0.82    0.98
  12   2  -6    0.37    0.73
  12   2  -5    5.79    1.12
  12   2  -5    6.35    0.97
  12  -2  -5    9.15    1.18
  12  -2  -5    7.95    1.26
  12  -2  -4  117.23    5.24
  12  -2  -4  109.71    5.29
  12  -2  -3   -0.72    1.07
  12  -2  -3    0.43    1.23
  12  -2  -2    1.24    1.39
  12   2  -2    5.06    0.98
  12   2  -2    0.63    1.36
  12   2  -1   22.65    1.51
  12   2  -1   23.84    1.76
 -12   2   1   22.35    1.41
  12  -2  -1   26.00    1.90
  12   2   0   24.30    1.78
 -12   2   0   20.21    1.29
  12   2   0   22.59    1.45
 -12  -2  -1    4.71    1.08
  12   2   1    3.25    0.90
  12  -2   2    6.91    1.26
  12  -2   2    8.58    1.05
 -12  -2  -2    6.61    1.02
  12  -2   3    1.82    0.77
  12  -2   3    0.31    0.96
 -12  -2  -3    0.34    0.74
  12   2   3    0.64    0.99
 -12  -2  -4    1.46    0.56
 -12   2  -4    0.62    0.55
  12   2   4    2.18    0.75
  12   3  -8    0.84    0.67
  12  -3  -8   -0.37    0.41
  12   3  -8    0.26    0.64
  12  -3  -7    1.23    0.73
  12  -3  -7    0.65    0.65
  12   3  -7    0.67    0.82
  12   3  -6   44.00    2.19
  12  -3  -6   41.78    2.20
  12   3  -5    1.31    0.88
  12  -3  -5    0.15    0.89
  12   3  -4   -0.02    0.74
  12  -3  -4    2.16    0.96
  12   3  -3    1.49    0.77
  12  -3  -3    1.04    1.10
  12  -3  -3    1.42    0.98
  12   3  -2    7.49    0.93
  12  -3  -2    8.34    1.17
  12   3  -1   -1.20    1.18
  12  -3  -1    0.61    0.97
  12   3  -1    0.33    0.72
  12   3   0   22.34    1.54
  12  -3   0   19.82    1.36
 -12  -3   0   20.08    1.39
  12  -3   1    0.21    0.90
  12  -3   1    2.02    1.13
 -12  -3  -1   -0.47    0.86
  12  -3   2    7.28    1.07
 -12  -3  -2    6.85    0.88
  12  -3   3    1.21    0.71
 -12  -3  -3   -1.36    0.60
  12  -4  -6    0.68    0.59
  12   4  -6    0.24    0.72
  12   4  -5   11.45    0.89
  12  -4  -5   15.80    1.01
  12   4  -4    0.70    0.57
  12  -4  -4    0.11    0.75
  12   4  -3    1.59    0.62
  12  -4  -3    0.86    0.76
  12  -4  -2   -0.14    1.04
 -12  -4   2   -0.32    0.77
  12  -4  -2    0.53    0.72
  12   4  -2    0.75    0.56
 -12  -4   1   -0.02    0.74
  12  -4  -1   -0.20    0.69
  12   4   0    1.39    0.99
 -12  -4   0    1.48    0.69
 -12  -4  -1    6.05    0.72
  12  -4   1    8.72    0.99
  12   4   1    7.49    0.99
 -12  -4  -2    1.23    0.44
  12  -4   2    0.64    0.73
  12  -5  -5    0.81    0.42
  12  -5  -4    2.36    0.50
  12  -5  -3    0.11    0.48
  12  -5  -2   15.26    0.87
  13   0  -7    0.11    0.69
  13   0  -6    0.98    0.68
  13   0  -6   -0.19    0.87
  13   0  -6   -0.35    0.60
  13   0  -5   -1.20    0.79
  13   0  -5   -1.07    0.91
  13   0  -4   14.32    1.14
  13   0  -4   13.21    1.12
  13   0  -3   -0.12    0.99
  13   0  -3   -0.22    0.92
  13   0  -2  129.59    5.89
  13   0  -2  130.41    5.86
  13   0  -1    1.57    0.83
  13   0  -1   -0.77    1.06
 -13   0   1    1.53    0.81
  13   0   0    8.27    0.93
 -13   0   0    8.82    0.90
 -13   0  -1   -0.29    0.62
  13   0   2    0.20    0.70
 -13   0  -2    0.13    0.44
  13   1  -7   -0.59    0.67
  13   1  -7    0.53    0.55
  13  -1  -6    4.65    0.89
  13   1  -6    4.89    0.86
  13  -1  -6    4.81    0.76
  13   1  -5   -0.46    0.57
  13  -1  -5    1.07    0.95
  13   1  -5    1.01    0.90
  13  -1  -5   -0.88    0.79
  13   1  -4    0.08    0.62
  13   1  -4    0.84    0.91
  13  -1  -4    0.52    0.84
  13   1  -3   30.33    1.74
  13  -1  -3   34.61    1.82
 -13   1   2   29.17    1.70
  13  -1  -2   33.93    1.83
  13  -1  -2   31.69    1.78
  13   1  -2   34.60    1.75
  13  -1  -1   -0.30    1.09
 -13   1   1   -0.36    0.64
 -13  -1   1    1.17    0.84
  13  -1  -1    1.61    0.79
  13  -1   0    1.68    0.73
 -13   1   0    0.73    0.56
 -13  -1   0    2.49    0.79
 -13  -1  -1    0.45    0.65
 -13  -1  -2    1.46    0.50
  13  -1   2   -0.05    0.67
  13   2  -7    2.86    0.54
  13  -2  -6    1.90    0.57
  13   2  -6   11.51    0.82
  13   2  -5    2.74    0.84
  13  -2  -5    0.81    0.72
  13   2  -4    3.94    0.85
  13  -2  -4    3.15    0.80
  13   2  -3    2.31    0.59
  13   2  -3    0.69    0.78
  13  -2  -3    1.30    0.78
  13   2  -2    1.01    0.55
  13  -2  -2   -0.17    0.96
  13  -2  -1    2.09    0.96
  13   2   0    3.02    0.89
 -13  -2   0    1.64    0.71
 -13  -2  -1    3.73    0.63
 -13  -2  -2   13.57    0.80
  13   3  -6    0.30    0.47
  13   3  -5    0.14    0.60
  13  -3  -5    0.42    0.52
  13   3  -4    3.75    0.76
  13  -3  -4    4.61    0.67
 -13  -3   3    0.37    0.64
  13   3  -3    0.46    0.68
  13  -3  -3   -0.54    0.62
  13  -3  -2   -0.65    0.61
  13  -3  -2   -0.52    0.82
 -13  -3   2    0.02    0.64
  13  -3  -1    1.33    0.57
  13  -3  -1    1.19    0.79
 -13  -3   1    1.19    0.61
  13  -3   0    1.04    0.47
 -13  -3   0    1.20    0.51
   0   0   0    0.00    0.00


TITL emiliab6-3D in P2(1)/c
REM P2(1)/c (#14 in standard setting)
CELL 1.54184  11.003780   8.479858  11.707791  90.0000 100.8138  90.0000
ZERR    2.00   0.000467   0.000288   0.000337   0.0000   0.0034   0.0000
LATT  1
SYMM -x, y+1/2,-z+1/2
SFAC C H N O
UNIT 52.00 52.00 4.00 8.00
REM  CrysAlisPro recorded range (K): Min=100.0; max=100.0; aver:100.0
TEMP -173
TREF
HKLF 4
END
_computing_structure_solution     'SHELXT 2018/2 (Sheldrick, 2018)'
;
_shelx_hkl_checksum              66694
